# Supplementary material for: Transcriptomic Analysis Reveals Adaptive Evolution and Conservation Implications for the Endangered Magnolia lotungensis
Source: Genes (Basel). 2024 Jun 14;15(6):787. doi: 10.3390/genes15060787 (PMC11203017; doi:10.3390/genes15060787)
Supplement: Supplementary file 1 [file genes-15-00787-s001.zip]

Archive with 8 entries (7 files):
- supplementary/
- supplementary/Supplement Figure S1.jpg
- supplementary/Supplement file S1.xlsx
- supplementary/Supplement file S2.xlsx
- supplementary/Supplement file S3.xlsx
- supplementary/Supplement file S4.xlsx
- supplementary/Supplement file S5.xlsx
- supplementary/Supplement file S6.xlsx
