# Supplementary material for: Transcriptomic Analysis Reveals Adaptive Evolution and Conservation Implications for the Endangered Magnolia lotungensis
Source: Genes (Basel). 2024 Jun 14;15(6):787. doi: 10.3390/genes15060787 (PMC11203017; doi:10.3390/genes15060787)
Supplement: Supplementary file 1 [file genes-15-00787-s001.zip › supplementary/Supplement file S1.xlsx]

## Sheet: Sheet1
Transcripts	Unigene	CDS extracted from Unigene
the genome contigs number is 177046	the genome contigs number is 138343	the genome contigs number is 42518
the longest length is 9478	the longest length is 9478	the longest length is 6069
the shortest length is 187	the shortest length is 201	the shortest length is 255
the genome contig size is 86522543	the genome contig size is 58499986	the genome contig size is 25855698
the rate of N is 0	the rate of N is 0	the rate of N is 0
the rate of GC is 0.500886792012112	the rate of GC is 0.5072695743893	the rate of GC is 0.518278330757112
the contig N50 is 590	the contig N50 is 445	the contig N50 is 660
the contig L50 is 37818	the contig L50 is 32890	the contig L50 is 11460
the contig N90 is 240	the contig N90 is 229	the contig N90 is 339
the contig L90 137677	the contig L90 111122	the contig L90 34301
