# Supplementary material for: Transcriptomic Analysis Reveals Adaptive Evolution and Conservation Implications for the Endangered Magnolia lotungensis
Source: Genes (Basel). 2024 Jun 14;15(6):787. doi: 10.3390/genes15060787 (PMC11203017; doi:10.3390/genes15060787)
Supplement: Supplementary file 1 [file genes-15-00787-s001.zip › supplementary/Supplement file S2.xlsx]

## Sheet: anno
#geneID	CDD	go	ipr	superfamily	SMART	pfam	nr
TRINITY_DN0_c1_g1_i1.p1	-	-	Domain of unknown function DUF4094	-	-	Domain of unknown function (DUF4094)	hypothetical protein GIB67_017869 [Kingdonia uniflora]
TRINITY_DN0_c3_g1_i1.p1	RecA-like_NVL_r2-like	GO:0005524|GO:0016887	ATPase, AAA-type, core	P-loop containing nucleoside triphosphate hydrolases	AAA_5	ATPase family associated with various cellular activities (AAA)	nuclear valosin-containing protein-like [Citrus sinensis]
TRINITY_DN0_c3_g2_i1.p1	-	-	Domain of unknown function DUF4094	-	-	Domain of unknown function (DUF4094)	PREDICTED: beta-1,3-galactosyltransferase 7 isoform X1 [Vitis vinifera] &gt;XP_010652983.1 PREDICTED: beta-1,3-galactosyltransferase 7 isoform X1 [Vitis vinifera] &gt;CBI21654.3 unnamed protein product, partial [Vitis vinifera]
TRINITY_DN100000_c0_g1_i1.p1	-	-	-	-	-	-	uncharacterized protein BDZ99DRAFT_461439 [Mytilinidion resinicola] &gt;KAF2811351.1 hypothetical protein BDZ99DRAFT_461439 [Mytilinidion resinicola]
TRINITY_DN10000_c0_g1_i3.p1	DnaJ	-	Chaperone J-domain superfamily	Chaperone J-domain	dnaj_3	HSCB C-terminal oligomerisation domain	iron-sulfur cluster co-chaperone protein HscB homolog [Cucumis sativus] &gt;KGN59233.1 hypothetical protein Csa_000805 [Cucumis sativus]
TRINITY_DN100025_c0_g1_i1.p1	-		-	Class II aaRS ABD-related	-	Anticodon binding domain	Cytoplasmic and mitochondrial histidine tRNA synthetase [Glutinoglossum americanum]
TRINITY_DN10002_c0_g1_i1.p1	-	-	Nucleotidyltransferase superfamily	Nucleotidyltransferase	rich3	DZF domain	PREDICTED: interleukin enhancer-binding factor 2, partial [Balearica regulorum gibbericeps]
TRINITY_DN100035_c0_g1_i1.p2	-		-	Nucleotidylyl transferase	-	tRNA synthetases class I (I, L, M and V)	valyl-tRNA synthetase-like protein, partial [Aureobasidium melanogenum]
TRINITY_DN100041_c0_g1_i1.p3	-	GO:0004356|GO:0006807	Glutamine synthetase, catalytic domain	Glutamine synthetase/guanido kinase	Gln_synt_C_2	Glutamine synthetase, catalytic domain	type I glutamate--ammonia ligase, partial [Burkholderia cenocepacia]
TRINITY_DN10004_c0_g1_i2.p1	-	-	-	-	-	-	putative late blight resistance protein-like R1B-11 [Vitis vinifera]
TRINITY_DN10004_c0_g2_i5.p1	-		-	L domain-like	-	NB-ARC domain	Disease resistance protein [Cinnamomum micranthum f. kanehirae]
TRINITY_DN100056_c0_g1_i1.p1	-	-	Class II Aminoacyl-tRNA synthetase/Biotinyl protein ligase (BPL) and lipoyl protein ligase (LPL)	Class II aaRS and biotin synthetases	-	-	-
TRINITY_DN10005_c0_g1_i3.p1	-	GO:0005515	WD40 repeat	WD40 repeat-like	WD40_4	WD domain, G-beta repeat	hypothetical protein CISIN_1g040062mg [Citrus sinensis]
TRINITY_DN10006_c1_g1_i1.p1	-	-	Ribosomal protein S10 domain superfamily	Ribosomal protein S10	Ribosomal_S10_2	Ribosomal protein S10p/S20e	ribosomal protein S1, partial [Aureobasidium melanogenum]
TRINITY_DN10006_c1_g2_i1.p2	-	-	Ribosomal protein S10 domain	Ribosomal protein S10	Ribosomal_S10_2	Ribosomal protein S10p/S20e	ribosomal protein S1 [Aureobasidium pullulans]
TRINITY_DN10006_c2_g2_i7.p2	-	GO:0003735|GO:0006412|GO:0015935	Ribosomal protein S10, eukaryotic/archaeal	Ribosomal protein S10	Ribosomal_S10_2	Ribosomal protein S10p/S20e	40S ribosomal protein S20 [Heterodermia speciosa]
TRINITY_DN100076_c0_g1_i1.p1	-	-	Nucleophile aminohydrolases, N-terminal	N-terminal nucleophile aminohydrolases (Ntn hydrolases)	-	Proteasome subunit	hypothetical protein [Gossypium harknessii]
TRINITY_DN100084_c0_g1_i1.p1	-	-	Protein kinase-like domain superfamily	Protein kinase-like (PK-like)	serkin_6	Protein kinase domain	PREDICTED: 3-phosphoinositide-dependent protein kinase 2-like isoform X2 [Nicotiana attenuata]
TRINITY_DN100086_c0_g1_i1.p1	-	-	-	-	-	-	hypothetical protein B0A54_00293 [Friedmanniomyces endolithicus]
TRINITY_DN100091_c0_g1_i1.p1	STAS_SulP_like_sulfate_transporter	-	STAS domain superfamily	SpoIIaa-like	-	STAS domain	hypothetical protein GH714_024953 [Hevea brasiliensis]
TRINITY_DN10009_c0_g1_i2.p1	-	-	Fe-S cluster assembly domain superfamily	Fe-S cluster assembly (FSCA) domain-like	-	Iron-sulfur cluster assembly protein	protein AE7-like [Gossypium hirsutum] &gt;XP_017626471.1 PREDICTED: protein AE7 [Gossypium arboreum] &gt;TYI73595.1 hypothetical protein E1A91_D07G139800v1 [Gossypium mustelinum]
TRINITY_DN10010_c0_g1_i1.p1	-	-	Pentatricopeptide repeat	TPR-like	-	PPR repeat	unnamed protein product [Prunus armeniaca]
TRINITY_DN10010_c0_g2_i1.p1	-	-	Pentatricopeptide repeat	TPR-like	-	PPR repeat	-
TRINITY_DN10010_c0_g3_i1.p1	-	-	Pentatricopeptide repeat	-	-	PPR repeat	pentatricopeptide repeat-containing protein At5g66520-like [Telopea speciosissima]
TRINITY_DN10011_c0_g1_i1.p1	-	-	-	-	-	-	trichohyalin-like [Phoenix dactylifera]
TRINITY_DN10012_c0_g1_i6.p1	DPG_synthase	-	Glycosyltransferase 2-like	Nucleotide-diphospho-sugar transferases	-	Glycosyl transferase family 2	LOW QUALITY PROTEIN: dolichyl-phosphate beta-glucosyltransferase [Phalaenopsis equestris]
TRINITY_DN100146_c0_g1_i1.p1	-	-	Pyridoxal phosphate-dependent transferase	PLP-dependent transferases	-	-	cystathionine beta-lyase [Penicillium brasilianum]
TRINITY_DN10014_c0_g1_i1.p1	-	-	Glycosyl hydrolase family 63, N-terminal	-	-	Glycosyl hydrolase family 63 N-terminal domain	Mannosyl-oligosaccharide glucosidase protein [Dioscorea alata]
TRINITY_DN100160_c0_g1_i1.p1	-	-	Pentatricopeptide repeat	-	-	PPR repeat family	hypothetical protein Ahy_A04g018887 [Arachis hypogaea]
TRINITY_DN100163_c0_g1_i1.p1	-		-	Isocitrate/Isopropylmalate dehydrogenase-like	-	Isocitrate/isopropylmalate dehydrogenase	homoisocitrate dehydrogenase [Cryptococcus neoformans var. grubii Ze90-1]
TRINITY_DN10016_c0_g1_i4.p1	-	-	RCHY1, zinc-ribbon	RING/U-box	ring_2	Zinc-ribbon	PREDICTED: E3 ubiquitin-protein ligase MIEL1 [Theobroma cacao]
TRINITY_DN10017_c0_g1_i1.p1	-	-	CRAL-TRIO lipid binding domain superfamily	CRAL/TRIO domain	-	-	hypothetical protein CICLE_v10028607mg [Citrus clementina] &gt;ESR38029.1 hypothetical protein CICLE_v10028607mg [Citrus clementina]
TRINITY_DN100192_c0_g1_i1.p1	RNRR2	-	Ferritin-like superfamily	Ferritin-like	-	Ribonucleotide reductase, small chain	Crystal structure of human ribonucleotide reductase subunit M2 (hRRM2) [Homo sapiens] &gt;3OLJ_B Crystal structure of human ribonucleotide reductase subunit M2 (hRRM2) [Homo sapiens] &gt;3OLJ_C Crystal structure of human ribonucleotide reductase subunit M2 (hRRM2) [Homo sapiens] &gt;3OLJ_D Crystal structure of human ribonucleotide reductase subunit M2 (hRRM2) [Homo sapiens]
TRINITY_DN1001_c0_g1_i1.p1	-	-	-	-	-	-	uncharacterized protein At5g65660-like [Durio zibethinus]
TRINITY_DN100207_c0_g1_i1.p1	-	-	Ankyrin repeat-containing domain superfamily	Ankyrin repeat	-	-	hypothetical protein B9Z65_6494 [Elsinoe australis]
TRINITY_DN10020_c0_g1_i1.p1	-	GO:0000148|GO:0003843|GO:0006075|GO:0016020	Glycosyl transferase, family 48	-	-	1,3-beta-glucan synthase component	PREDICTED: callose synthase 12-like [Nelumbo nucifera] &gt;XP_019055380.1 PREDICTED: callose synthase 12-like [Nelumbo nucifera] &gt;DAD18222.1 TPA_asm: hypothetical protein HUJ06_019685 [Nelumbo nucifera]
TRINITY_DN10020_c0_g2_i3.p1	-	-	1,3-beta-glucan synthase component FKS1-like, domain-1	-	FKS1_dom1_2	1,3-beta-glucan synthase subunit FKS1, domain-1	hypothetical protein GIB67_037990 [Kingdonia uniflora]
TRINITY_DN100213_c0_g1_i1.p1	Phytocyanin	-	Cupredoxin	Cupredoxins	-	Plastocyanin-like domain	early nodulin-55-1-like [Glycine max]
TRINITY_DN10021_c0_g1_i4.p1	AAA	-	Clp, N-terminal domain superfamily	Double Clp-N motif	AAA_5	AAA lid domain	chaperone protein ClpB3, chloroplastic [Nymphaea colorata]
TRINITY_DN10022_c0_g1_i1.p1	-	-	Winged helix DNA-binding domain superfamily	Winged helix DNA-binding domain	-	O-methyltransferase domain	RS-norcoclaurine 6-O-methyltransferase [Cinnamomum micranthum f. kanehirae]
TRINITY_DN100251_c0_g1_i1.p1	-	-	Short coiled-coil protein	-	-	Short coiled-coil protein	hypothetical protein G6011_01961 [Alternaria panax]
TRINITY_DN10025_c0_g1_i6.p1	RRM_ABT1_like	GO:0003676	RNA-binding domain superfamily	RNA-binding domain, RBD	-	-	pre-rRNA-processing protein esf2 [Camellia sinensis]
TRINITY_DN10025_c0_g2_i2.p1	-	-	PLAC8 motif-containing protein	-	-	PLAC8 family	PREDICTED: cell number regulator 6-like [Nelumbo nucifera] &gt;DAD47743.1 TPA_asm: hypothetical protein HUJ06_017680 [Nelumbo nucifera]
TRINITY_DN100264_c0_g1_i1.p1	-	-	PADRE domain	-	-	PADRE domain	PREDICTED: uncharacterized protein LOC108322145 [Vigna angularis] &gt;KAG2407570.1 uncharacterized protein HKW66_Vig0023920 [Vigna angularis] &gt;KOM28966.1 hypothetical protein LR48_Vigan627s001500 [Vigna angularis]
TRINITY_DN1002_c0_g1_i7.p1	STKc_MAP3K-like	GO:0004672|GO:0005524|GO:0006468	Protein kinase domain	Protein kinase-like (PK-like)	serkin_6	Protein tyrosine and serine/threonine kinase	TPA_asm: hypothetical protein HUJ06_022428 [Nelumbo nucifera]
TRINITY_DN10030_c0_g1_i1.p1	-	-	Leucine-rich repeat-containing N-terminal, plant-type	L domain-like	-	Leucine rich repeat N-terminal domain	receptor-like protein 52 [Pistacia vera]
TRINITY_DN100315_c0_g1_i1.p1	-	-	-	-	-	-	magnesium transporter MRS2-11, chloroplastic [Ricinus communis]
TRINITY_DN10032_c0_g1_i1.p1	-	-	-	-	-	-	hypothetical protein B456_001G218200 [Gossypium raimondii]
TRINITY_DN10033_c0_g1_i1.p1	GT5_Glycogen_synthase_DULL1-like	GO:0016757	Glycosyl transferase, family 1	UDP-Glycosyltransferase/glycogen phosphorylase	-	Glycosyl transferases group 1	PREDICTED: granule-bound starch synthase 2, chloroplastic/amyloplastic [Nicotiana attenuata]
TRINITY_DN10036_c0_g1_i1.p1	-	-	6-phosphogluconate dehydrogenase-like, C-terminal domain superfamily	6-phosphogluconate dehydrogenase C-terminal domain-like	-	Acetohydroxy acid isomeroreductase, NADPH-binding domain	hypothetical protein GLYMA_12G210000v4 [Glycine max] &gt;KAH1144208.1 hypothetical protein GYH30_034443 [Glycine max]
TRINITY_DN10038_c0_g1_i3.p1	-		-	Glycosyl hydrolase domain	-	Glycosyl hydrolases family 31	hypothetical protein PRUPE_4G103500 [Prunus persica] &gt;ONI11360.1 hypothetical protein PRUPE_4G103500 [Prunus persica]
TRINITY_DN10038_c0_g2_i1.p1	-	GO:0004553|GO:0005975	Glycoside hydrolase family 31	Glycosyl hydrolase domain	-	Glycosyl hydrolases family 31	hypothetical protein SLEP1_g35952 [Shorea leprosula]
TRINITY_DN10039_c0_g1_i4.p1	Longin	-	Longin-like domain superfamily	SNARE-like	Longin_2	Regulated-SNARE-like domain	hypothetical protein H0E87_006213 [Populus deltoides]
TRINITY_DN10039_c0_g1_i4.p3	R-SNARE	-	v-SNARE, coiled-coil homology domain	SNARE fusion complex	-	Synaptobrevin	Vesicle-associated membrane protein 722 [Zea mays]
TRINITY_DN1003_c0_g1_i2.p1	-	-	MFS transporter superfamily	MFS general substrate transporter	-	POT family	protein NRT1/ PTR FAMILY 8.3-like [Phoenix dactylifera]
TRINITY_DN100403_c0_g1_i1.p1	-	-	P-loop containing nucleoside triphosphate hydrolase	P-loop containing nucleoside triphosphate hydrolases	-	Adenylate kinase	uncharacterized protein M409DRAFT_36465 [Zasmidium cellare ATCC 36951] &gt;KAF2168023.1 hypothetical protein M409DRAFT_36465 [Zasmidium cellare ATCC 36951]
TRINITY_DN10040_c0_g1_i1.p1	-	-	Alpha/Beta hydrolase fold	alpha/beta-Hydrolases	-	Prolyl oligopeptidase family	C-terminal domain-containing protein, partial [Elaeis guineensis]
TRINITY_DN100411_c0_g1_i1.p1	-	GO:0005750|GO:0006122	Cytochrome b-c1 complex subunit 7 superfamily	14 kDa protein of cytochrome bc1 complex (Ubiquinol-cytochrome c reductase)	-	Ubiquinol-cytochrome C reductase complex 14kD subunit	ubiquinol-cytochrome c reductase complex 14 kDa protein [Hyaloscypha finlandica] &gt;KAH8793549.1 ubiquinol-cytochrome c reductase complex 14 kDa protein [Hyaloscypha sp. PMI_1271]
TRINITY_DN10041_c0_g1_i1.p1	-	-	-	-	-	-	metal tolerance protein C4-like [Hevea brasiliensis]
TRINITY_DN100446_c0_g1_i1.p1	-	-	-	-	-	-	hypothetical protein B7463_g908, partial [Scytalidium lignicola]
TRINITY_DN10045_c0_g1_i1.p1	-	-	-	-	-	-	hypothetical protein H0E87_024537 [Populus deltoides]
TRINITY_DN100463_c0_g1_i1.p1	-	GO:0005789|GO:0006888	Yif1 family	-	-	YIF1	YIF1-domain-containing protein [Dissoconium aciculare CBS 342.82] &gt;KAF1827231.1 YIF1-domain-containing protein [Dissoconium aciculare CBS 342.82]
TRINITY_DN10046_c0_g1_i7.p1	-	-	MORN repeat	Histone H3 K4-specific methyltransferase SET7/9 N-terminal domain	morn	MORN repeat	MORN repeat-containing protein 1 [Prunus persica] &gt;ONI34826.1 hypothetical protein PRUPE_1G501200 [Prunus persica]
TRINITY_DN10047_c0_g1_i1.p1	-	-	CO/COL/TOC1, conserved site	-	-	Jas motif	hypothetical protein [Gossypium armourianum]
TRINITY_DN10048_c0_g1_i1.p1	-	-	Ribonuclease H-like superfamily	Ribonuclease H-like	-	-	hypothetical protein I3842_06G044100 [Carya illinoinensis]
TRINITY_DN100491_c0_g1_i1.p1	-	-	Domain of unknown function DUF2382	-	-	Domain of unknown function (DUF2382)	DUF2382 domain-containing protein [Gemmatimonadetes bacterium]
TRINITY_DN10049_c0_g1_i2.p1	-	GO:0003735|GO:0005840|GO:0006412	Ribosomal protein L18	Translational machinery components	-	Ribosomal L18 of archaea, bacteria, mitoch. and chloroplast	50S ribosomal L18 [Olea europaea subsp. europaea]
TRINITY_DN1004_c0_g1_i5.p1	MPP_PAPs	GO:0016787	Calcineurin-like phosphoesterase domain, ApaH type	Metallo-dependent phosphatases	-	Calcineurin-like phosphoesterase	purple acid phosphatase-like [Vitis riparia]
TRINITY_DN10052_c0_g1_i3.p1	-	-	Protein of unknown function DUF761, plant	-	-	Cotton fibre expressed protein	uncharacterized protein LOC110750062 [Prunus avium]
TRINITY_DN100538_c0_g1_i1.p2	PRTases_typeI	-	Phosphoribosyltransferase-like	PRTase-like	-	Phosphoribosyl transferase domain	orotidine monophosphate pyrophosphorylase, partial [Cryptococcus neoformans var. grubii] &gt;UDL07717.1 orotidine monophosphate pyrophosphorylase, partial [Cryptococcus neoformans var. grubii] &gt;UDL07718.1 orotidine monophosphate pyrophosphorylase, partial [Cryptococcus neoformans var. grubii]
TRINITY_DN10053_c0_g1_i2.p1	-	-	-	-	-	-	hypothetical protein HPP92_020596 [Vanilla planifolia]
TRINITY_DN100545_c0_g1_i1.p1	-	GO:0009058	Formyl transferase, N-terminal domain superfamily	Formyltransferase	-	Formyl transferase	hypothetical protein D0863_07625 [Hortaea werneckii]
TRINITY_DN100556_c0_g1_i1.p1	-	-	-	-	-	-	5&apos;-3&apos; exoribonuclease 2 [Apostasia shenzhenica]
TRINITY_DN10055_c0_g1_i1.p1	ACD_sHsps-like		-	HSP20-like chaperones	-	Hsp20/alpha crystallin family	heat shock protein 30 [Chalara longipes BDJ]
TRINITY_DN100561_c0_g1_i1.p1	-	-	FDF domain	-	FDF_2	FDF domain	protein LSM14 homolog A [Leptonychotes weddellii]
TRINITY_DN100567_c0_g1_i1.p1	-	-	-	-	-	-	Pentatricopeptide repeat-containing protein [Arachis hypogaea]
TRINITY_DN10056_c0_g1_i2.p1	-	-	Mak16 protein	-	-	Mak16 protein C-terminal region	protein MAK16 homolog A-like [Cucurbita pepo subsp. pepo]
TRINITY_DN10057_c0_g1_i3.p1	-		-	Zn-dependent exopeptidases	-	Cytosol aminopeptidase family, catalytic domain	leucine aminopeptidase 2, chloroplastic [Arachis hypogaea]
TRINITY_DN100593_c0_g1_i1.p1	-	GO:0004197|GO:0006508	Peptidase C14, caspase domain	-	-	Caspase domain	putative metacaspase [Saccharata proteae CBS 121410]
TRINITY_DN100599_c0_g1_i1.p1	-	-	NAD(P)-binding domain superfamily	NAD(P)-binding Rossmann-fold domains	-	Zinc-binding dehydrogenase	GroES-like protein [Polychaeton citri CBS 116435]
TRINITY_DN10059_c0_g1_i1.p1	-	-	-	-	-	-	uncharacterized protein LOC114277569 [Camellia sinensis]
TRINITY_DN1005_c0_g1_i1.p1	CBS_pair_SF		-	CBS-domain pair	-	CBS domain	hypothetical protein AQUCO_05800132v1 [Aquilegia coerulea]
TRINITY_DN10060_c0_g1_i1.p1	-	-	Ankyrin repeat domain-containing protein 13	Ankyrin repeat	ANK_2a	GPCR-chaperone	hypothetical protein GH714_021469 [Hevea brasiliensis]
TRINITY_DN10060_c0_g2_i1.p1	AP2	GO:0003700|GO:0006355	AP2/ERF domain	DNA-binding domain	rav1_2	AP2 domain	ethylene-responsive transcription factor 5-like [Vitis riparia]
TRINITY_DN100631_c0_g1_i1.p1	-	-	Protein of unknown function DUF3759	-	-	Protein of unknown function (DUF3759)	hypothetical protein FN846DRAFT_967326 [Sphaerosporella brunnea]
TRINITY_DN10063_c0_g1_i5.p1	eIF-2B_epsilon_N	-	Nucleotide-diphospho-sugar transferases	Nucleotide-diphospho-sugar transferases	-	Nucleotidyl transferase	hypothetical protein GIB67_037712 [Kingdonia uniflora]
TRINITY_DN100647_c0_g1_i1.p1	-	-	Eukaryotic translation initiation factor 3 subunit E, N-terminal	-	eIF3_N_2	eIF3 subunit 6 N terminal domain	eukaryotic translation initiation factor 3 subunit E [Claviceps citrina]
TRINITY_DN100660_c0_g1_i1.p1	-	-	-	-	-	-	S-adenosyl-L-methionine-dependent methyltransferase protein [Dioscorea alata]
TRINITY_DN10067_c0_g1_i2.p1	UPF0066	-	TrmO-like, N-terminal domain	YaeB-like	-	tRNA-methyltransferase O	tRNA (adenine(37)-N6)-methyltransferase isoform X1 [Juglans microcarpa x Juglans regia]
TRINITY_DN100688_c0_g1_i1.p1	-	GO:0004601|GO:0006979|GO:0020037	Haem peroxidase superfamily	Heme-dependent peroxidases	-	-	-
TRINITY_DN10068_c0_g1_i2.p1	-	-	Amino acid transporter, transmembrane domain	-	-	Transmembrane amino acid transporter protein	amino acid transporter ANT1 [Dioscorea cayenensis subsp. rotundata]
TRINITY_DN10069_c1_g1_i2.p1	FHA_MCRS1	GO:0005515	SMAD/FHA domain superfamily	SMAD/FHA domain	FHA_2	FHA domain	hypothetical protein SLEP1_g49044 [Shorea leprosula]
TRINITY_DN1006_c0_g1_i1.p1	-		-	Acetamidase/Formamidase-like	-	Acetamidase/Formamidase family	hypothetical protein J1N35_046109 [Gossypium stocksii]
TRINITY_DN100719_c0_g1_i1.p1	-	GO:0016020|GO:0022857|GO:0055085	Major facilitator, sugar transporter-like	MFS general substrate transporter	-	Sugar (and other) transporter	hypothetical protein FDECE_16364 [Fusarium decemcellulare]
TRINITY_DN10071_c0_g1_i1.p1	cyt_b5_reduct_like	-	Ferredoxin-NADP reductase (FNR), nucleotide-binding domain	Ferredoxin reductase-like, C-terminal NADP-linked domain	-	Oxidoreductase NAD-binding domain	hypothetical protein KFK09_003201 [Dendrobium nobile]
TRINITY_DN10071_c2_g1_i4.p1	-	-	-	-	-	-	protein transport protein SFT2 isoform X2 [Rosa chinensis]
TRINITY_DN100729_c0_g1_i1.p1	-	-	-	-	-	-	Myosin-Ie [Myotis davidii]
TRINITY_DN10072_c0_g1_i4.p1	-	-	-	-	-	-	uncharacterized protein LOC112035765 [Quercus suber]
TRINITY_DN10073_c0_g1_i1.p1	-	-	Pentatricopeptide repeat	-	-	PPR repeat family	hypothetical protein C5167_011120 [Papaver somniferum]
TRINITY_DN10074_c0_g1_i1.p1	-	-	Multiprotein bridging factor 1, N-terminal	-	-	Multiprotein bridging factor 1	MBF1-domain-containing protein [Polychaeton citri CBS 116435]
TRINITY_DN10074_c0_g2_i5.p1	HTH_XRE	-	Cro/C1-type helix-turn-helix domain	lambda repressor-like DNA-binding domains	-	Multiprotein bridging factor 1	hypothetical protein B0A50_02399 [Salinomyces thailandica]
TRINITY_DN10074_c0_g3_i1.p1	-	-	Multiprotein bridging factor 1, N-terminal	-	-	Multiprotein bridging factor 1	hypothetical protein B0A50_02399 [Salinomyces thailandica]
TRINITY_DN10074_c0_g5_i1.p2	-	-	Cro/C1-type helix-turn-helix domain	lambda repressor-like DNA-binding domains	mbf_short4	Helix-turn-helix	hypothetical protein CBER1_04675 [Cercospora berteroae]
TRINITY_DN10075_c0_g1_i2.p1	PHD_HAC_like	-	Zinc finger, TAZ-type	TAZ domain	KAT11_2	TAZ zinc finger	histone acetyltransferase HAC1 [Elaeis guineensis] &gt;XP_010906782.1 histone acetyltransferase HAC1 [Elaeis guineensis] &gt;XP_010906783.1 histone acetyltransferase HAC1 [Elaeis guineensis] &gt;XP_019702265.1 histone acetyltransferase HAC1 [Elaeis guineensis] &gt;XP_019702269.1 histone acetyltransferase HAC1 [Elaeis guineensis] &gt;XP_029117208.1 histone acetyltransferase HAC1 [Elaeis guineensis]
TRINITY_DN10076_c0_g1_i3.p1	-	-	Phloem protein 2-like	-	-	Phloem protein 2	putative F-box protein PP2-B2 [Tripterygium wilfordii]
TRINITY_DN10077_c0_g1_i7.p1	-	-	-	-	-	-	uncharacterized protein LOC102619315 [Citrus sinensis] &gt;XP_006480902.1 uncharacterized protein LOC102619315 [Citrus sinensis] &gt;XP_006480903.1 uncharacterized protein LOC102619315 [Citrus sinensis] &gt;XP_024956011.1 uncharacterized protein LOC102619315 [Citrus sinensis]
TRINITY_DN10078_c0_g1_i4.p1	-	-	-	-	-	-	O-fucosyltransferase family protein [Actinidia rufa]
TRINITY_DN10079_c1_g1_i1.p1	AdoMet_MTases	GO:0006400|GO:0008176	tRNA (guanine-N-7) methyltransferase, Trmb type	S-adenosyl-L-methionine-dependent methyltransferases	-	Putative methyltransferase	tRNA (guanine-N(7)-)-methyltransferase [Thalictrum thalictroides]
TRINITY_DN1007_c0_g1_i2.p1	CCT		-	Nucleotidylyl transferase	-	Cytidylyltransferase-like	choline-phosphate cytidylyltransferase 1-like isoform X2 [Populus alba]
TRINITY_DN1007_c0_g1_i2.p2	-	-	-	-	-	-	Choline-phosphate cytidylyltransferase protein [Dioscorea alata]
TRINITY_DN1007_c0_g2_i4.p1	-	GO:0006886|GO:0006888|GO:0008270|GO:0030127	Zinc finger, Sec23/Sec24-type	Zn-finger domain of Sec23/24	-	Sec23/Sec24 zinc finger	SEC23 [Cucurbita argyrosperma subsp. argyrosperma]
TRINITY_DN10080_c0_g1_i1.p1	-	-	P-loop containing nucleoside triphosphate hydrolase	P-loop containing nucleoside triphosphate hydrolases	-	Kinesin motor domain	kinesin-like protein KIN-6 isoform X10 [Papaver somniferum]
TRINITY_DN10082_c0_g1_i1.p1	-	-	Domain of unknown function DUF304	-	-	Bacterial PH domain	hypothetical protein D8674_016235 [Pyrus ussuriensis x Pyrus communis]
TRINITY_DN10084_c0_g1_i2.p2	-	-	-	-	-	-	hypothetical protein CK203_089731 [Vitis vinifera] &gt;RVX04174.1 hypothetical protein CK203_015631 [Vitis vinifera]
TRINITY_DN10086_c0_g1_i5.p1	START_STARD2_7-like	GO:0008289	START domain	Bet v1-like	-	START domain	uncharacterized protein LOC111994640 [Quercus suber]
TRINITY_DN100875_c0_g1_i1.p1	-	-	GCF, C-terminal	-	-	GC-rich sequence DNA-binding factor-like protein	unnamed protein product, partial [Vitis vinifera]
TRINITY_DN10087_c0_g1_i1.p1	-	-	-	-	-	-	uncharacterized protein LOC105033320 isoform X3 [Elaeis guineensis]
TRINITY_DN100880_c0_g1_i1.p1	-	-	DNA mismatch repair protein Mlh1, C-terminal	-	-	DNA mismatch repair protein Mlh1 C-terminus	hypothetical protein I3842_07G236700 [Carya illinoinensis] &gt;KAG7973466.1 hypothetical protein I3843_07G229700 [Carya illinoinensis]
TRINITY_DN1008_c0_g1_i1.p1	GT1_Gtf-like	GO:0008194	UDP-glucuronosyl/UDP-glucosyltransferase	UDP-Glycosyltransferase/glycogen phosphorylase	-	UDP-glucoronosyl and UDP-glucosyl transferase	hypothetical protein AQUCO_03000224v1 [Aquilegia coerulea]
TRINITY_DN1008_c1_g1_i1.p1	-		-	UDP-Glycosyltransferase/glycogen phosphorylase	-	-	hypothetical protein CDL12_01051 [Handroanthus impetiginosus]
TRINITY_DN10090_c0_g1_i1.p1	-	-	-	-	-	-	hypothetical protein AJ78_01987 [Emergomyces pasteurianus Ep9510] &gt;PGH01177.1 hypothetical protein GX51_05373 [Blastomyces parvus]
TRINITY_DN100922_c0_g1_i1.p1	-		-	Clavaminate synthase-like	-	2OG-Fe(II) oxygenase superfamily	hypothetical protein DVH24_018316 [Malus domestica]
TRINITY_DN100924_c0_g1_i1.p1	-	-	FAD/NAD(P)-binding domain superfamily	FAD/NAD(P)-binding domain	-	GMC oxidoreductase	alcohol oxidase p68, partial [Aureobasidium melanogenum]
TRINITY_DN100942_c0_g1_i1.p1	-	-	NADP-dependent oxidoreductase domain superfamily	NAD(P)-linked oxidoreductase	-	Aldo/keto reductase family	putative aryl-alcohol dehydrogenase protein [Neofusicoccum parvum UCRNP2]
TRINITY_DN100944_c0_g1_i1.p1	-	GO:0003824	L-Aspartase-like	L-aspartase-like	-	Lyase	hypothetical protein FE78DRAFT_87232 [Acidomyces sp. &apos;richmondensis&apos;] &gt;KYG47422.1 hypothetical protein M433DRAFT_152300 [Acidomyces richmondensis BFW]
TRINITY_DN10095_c0_g1_i1.p1	-	-	-	-	-	-	uncharacterized protein LOC110894607 isoform X1 [Helianthus annuus] &gt;KAF5777508.1 putative SMAD/FHA domain superfamily protein [Helianthus annuus]
TRINITY_DN10096_c0_g1_i1.p1	-	GO:0005515	Leucine-rich repeat	L domain-like	LRR_typ_2	Leucine Rich Repeat	PREDICTED: leucine-rich repeat receptor-like protein CLAVATA2 [Lupinus angustifolius]
TRINITY_DN10097_c0_g1_i1.p1	-	GO:0008233	PPPDE peptidase domain	-	DUF862_2a	PPPDE putative peptidase domain	deSI-like protein At4g17486 isoform X3 [Dendrobium catenatum]
TRINITY_DN10098_c0_g1_i1.p1	-	-	-	-	-	-	uncharacterized protein LOC110821613 [Carica papaya]
TRINITY_DN1009_c0_g1_i3.p1	RRM2_NUCLs	GO:0003676	RNA-binding domain superfamily	RNA-binding domain, RBD	rrm1_1	RNA recognition motif. (a.k.a. RRM, RBD, or RNP domain)	Nucleolin like 2 isoform 3 [Theobroma cacao]
TRINITY_DN1009_c0_g2_i1.p1	-	-	Retrotransposon gag domain	-	-	Retrotransposon gag protein	hypothetical protein [Colocasia esculenta]
TRINITY_DN100_c0_g1_i1.p1	-		-	Clavaminate synthase-like	-	Taurine catabolism dioxygenase TauD, TfdA family	hypothetical protein [Gossypium trilobum]
TRINITY_DN10100_c0_g1_i1.p1	-	-	Protein of unknown function UPF0301	VC0467-like	-	Uncharacterized ACR, COG1678	UPF0301 protein MAB_4928c-like [Juglans microcarpa x Juglans regia]
TRINITY_DN10102_c0_g1_i3.p2	TPP_TK	-	Transketolase-like, pyrimidine-binding domain	Thiamin diphosphate-binding fold (THDP-binding)	Transket_pyr_3	Transketolase, pyrimidine binding domain	hypothetical protein AC578_5442 [Pseudocercospora eumusae]
TRINITY_DN10102_c3_g1_i1.p1	-	-	Thiamin diphosphate-binding fold	Thiamin diphosphate-binding fold (THDP-binding)	-	Transketolase, thiamine diphosphate binding domain	Transketolase, C-terminal/Pyruvate-ferredoxin oxidoreductase, domain II [Penicillium griseofulvum] &gt;KXG49149.1 Transketolase, C-terminal/Pyruvate-ferredoxin oxidoreductase, domain II [Penicillium griseofulvum]
TRINITY_DN10104_c0_g1_i1.p1	-	GO:0004672|GO:0006468	Serine-threonine/tyrosine-protein kinase, catalytic domain	Protein kinase-like (PK-like)	-	Protein tyrosine and serine/threonine kinase	putative serine/threonine-protein kinase [Cucurbita argyrosperma subsp. argyrosperma]
TRINITY_DN101051_c0_g1_i1.p2	-	-	-	-	-	-	hypothetical protein mRhiFer1_016570 [Rhinolophus ferrumequinum]
TRINITY_DN10107_c0_g1_i2.p1	AdoMet_MTases	GO:0008168	UbiE/COQ5 methyltransferase	S-adenosyl-L-methionine-dependent methyltransferases	-	ubiE/COQ5 methyltransferase family	UbiE/COQ5 methyltransferase [Macleaya cordata]
TRINITY_DN1010_c0_g1_i1.p1	-	-	-	-	-	-	PREDICTED: uncharacterized protein LOC18592461 [Theobroma cacao]
TRINITY_DN1010_c1_g1_i1.p1	-	-	-	-	-	-	uncharacterized protein LOC115962106 [Quercus lobata]
TRINITY_DN10110_c0_g1_i1.p1	-	-	Brevis radix (BRX) domain	-	-	Transcription factor regulating root and shoot growth via Pin3	PH, RCC1 and FYVE domains-containing protein 1-like isoform X1 [Quercus lobata]
TRINITY_DN101119_c0_g1_i1.p1	-	-	NAD(P)-binding domain superfamily	NAD(P)-binding Rossmann-fold domains	-	Oxidoreductase family, NAD-binding Rossmann fold	D-galacturonic acid reductase [Colletotrichum tofieldiae] &gt;GKT58792.1 D-galacturonic acid reductase [Colletotrichum tofieldiae] &gt;GKT77782.1 D-galacturonic acid reductase [Colletotrichum tofieldiae] &gt;GKT84918.1 D-galacturonic acid reductase [Colletotrichum tofieldiae]
TRINITY_DN10111_c0_g1_i1.p1	-	GO:0005515|GO:0005737	BAR domain	BAR/IMD domain-like	5bar	BAR domain	hypothetical protein KIY56_005410 [Pseudotulostoma volvatum]
TRINITY_DN101120_c0_g1_i1.p2	DPBB_RlpA_EXP_N-like		-	Barwin-like endoglucanases	-	Barwin family	hypothetical protein FISHEDRAFT_47203, partial [Fistulina hepatica ATCC 64428]
TRINITY_DN101123_c1_g1_i1.p2	Ribosomal_P1		-	-	-	60s Acidic ribosomal protein	hypothetical protein BO66DRAFT_438578 [Aspergillus aculeatinus CBS 121060] &gt;RAH70222.1 hypothetical protein BO66DRAFT_438578 [Aspergillus aculeatinus CBS 121060]
TRINITY_DN101128_c0_g1_i1.p1	-	GO:0016491	Nitrite/Sulfite reductase ferredoxin-like domain	Nitrite and sulphite reductase 4Fe-4S domain-like	-	Nitrite/Sulfite reductase ferredoxin-like half domain	sulfite reductase hemo protein, partial [Aureobasidium melanogenum]
TRINITY_DN101129_c0_g1_i1.p1	-	GO:0005524|GO:0016020	ABC transporter type 1, transmembrane domain superfamily	ABC transporter transmembrane region	-	ABC transporter transmembrane region	hypothetical protein Pyn_02257 [Prunus yedoensis var. nudiflora]
TRINITY_DN101131_c0_g1_i1.p1	-	-	Chaperone DnaJ, C-terminal	HSP40/DnaJ peptide-binding domain	-	DnaJ C terminal domain	hypothetical protein KCU71_g22468, partial [Aureobasidium melanogenum]
TRINITY_DN101132_c0_g1_i1.p1	-	GO:0015926	Glycosyl hydrolase family 53	(Trans)glycosidases	-	Glycosyl hydrolase family 53	glycosyl hydrolase 53, partial [Aureobasidium melanogenum]
TRINITY_DN101137_c0_g1_i1.p1	-	-	-	-	-	-	WAT1-related protein At5g07050-like isoform X1 [Nicotiana tomentosiformis] &gt;XP_016505315.1 PREDICTED: WAT1-related protein At5g07050-like [Nicotiana tabacum]
TRINITY_DN101138_c0_g1_i1.p1	-	GO:0016491	FAD/NAD(P)-binding domain	FAD/NAD(P)-binding domain	-	Pyridine nucleotide-disulphide oxidoreductase	putative NADH:ubiquinone reductase (non-electrogenic) [Helianthus annuus]
TRINITY_DN101139_c0_g1_i1.p2	-	GO:0004185|GO:0006508	Peptidase S10, serine carboxypeptidase	alpha/beta-Hydrolases	-	Serine carboxypeptidase	hypothetical protein CNMCM8689_001853 [Aspergillus fumigatus] &gt;KAH1428615.1 hypothetical protein KXX64_008897 [Aspergillus fumigatus] &gt;KAH1877347.1 hypothetical protein KXX01_005364 [Aspergillus fumigatus] &gt;KAH2525446.1 hypothetical protein KXW40_008767 [Aspergillus fumigatus] &gt;KAH2568301.1 hypothetical protein KXV70_004744 [Aspergillus fumigatus]
TRINITY_DN10113_c0_g1_i1.p1	-	-	-	-	-	-	Phosphatidylinositol/phosphatidylcholine transfer protein sfh8 [Datura stramonium]
TRINITY_DN10113_c0_g2_i1.p1	-	-	-	-	-	-	hypothetical protein BT93_L2840 [Corymbia citriodora subsp. variegata]
TRINITY_DN101142_c0_g1_i1.p1	EH	GO:0005515	EH domain	EF-hand	eh_3	Cytoskeletal-regulatory complex EF hand	hypothetical protein KCU75_g15487, partial [Aureobasidium melanogenum]
TRINITY_DN101149_c0_g1_i1.p1	-		-	HCP-like	-	PPR repeat	-
TRINITY_DN101152_c0_g1_i1.p1	ART10-like	-	Arrestin-like, N-terminal	E set domains	-	Arrestin (or S-antigen), N-terminal domain	arrestin [Didymosphaeria enalia]
TRINITY_DN101153_c0_g1_i1.p1	-	-	-	-	-	-	hypothetical protein IFM89_036324 [Coptis chinensis]
TRINITY_DN101154_c0_g1_i1.p1	-	-	-	-	-	-	unnamed protein product, partial [Coffea canephora]
TRINITY_DN101155_c0_g1_i1.p1	SANT	-	SANT/Myb domain	Homeodomain-like	-	Myb-like DNA-binding domain	hypothetical protein CONLIGDRAFT_554565, partial [Coniochaeta ligniaria NRRL 30616]
TRINITY_DN101156_c0_g1_i1.p1	-		-	P-loop containing nucleoside triphosphate hydrolases	rab_sub_5	Ras family	RAB5A protein [Calyptomena viridis]
TRINITY_DN101157_c0_g1_i1.p3	R-SNARE		-	SNARE fusion complex	-	Synaptobrevin	synaptobrevin-domain-containing protein [Eremomyces bilateralis CBS 781.70] &gt;KAF1810470.1 synaptobrevin-domain-containing protein [Eremomyces bilateralis CBS 781.70]
TRINITY_DN101159_c0_g1_i1.p1	-	-	PDZ-binding protein, CRIPT	-	-	Microtubule-associated protein CRIPT	cysteine-rich PDZ-binding protein [Arachis duranensis] &gt;XP_016175467.1 cysteine-rich PDZ-binding protein [Arachis ipaensis] &gt;XP_025620364.1 cysteine-rich PDZ-binding protein [Arachis hypogaea] &gt;XP_025674700.1 cysteine-rich PDZ-binding protein [Arachis hypogaea] &gt;XP_028767867.1 cysteine-rich PDZ-binding protein isoform X1 [Prosopis alba] &gt;XP_028788257.1 cysteine-rich PDZ-binding pro…
TRINITY_DN10115_c0_g1_i1.p1	-	-	Protein arginine methyltransferase NDUFAF7	S-adenosyl-L-methionine-dependent methyltransferases	-	Putative S-adenosyl-L-methionine-dependent methyltransferase	hypothetical protein CDL12_27509 [Handroanthus impetiginosus]
TRINITY_DN101161_c0_g1_i1.p1	-	-	-	-	-	-	hypothetical protein MANES_18G038901v8 [Manihot esculenta]
TRINITY_DN101163_c0_g1_i1.p1	-	GO:0005515	Tetratricopeptide repeat	TPR-like	tpr_5	-	mitochondrial outer membrane 72K protein [Cryptococcus gattii Ru294]
TRINITY_DN101164_c0_g1_i1.p1	-	GO:0004488	Tetrahydrofolate dehydrogenase/cyclohydrolase, catalytic domain	Aminoacid dehydrogenase-like, N-terminal domain	-	Tetrahydrofolate dehydrogenase/cyclohydrolase, catalytic domain	bifunctional protein [Lophium mytilinum]
TRINITY_DN101166_c0_g1_i1.p1	-		-	Carbohydrate phosphatase	-	Fructose-1-6-bisphosphatase, N-terminal domain	Fructose-1,6-bisphosphatase [Actinidia chinensis var. chinensis]
TRINITY_DN101173_c0_g1_i1.p1	-	-	Fibronectin type III-like domain	-	Fn3_like_2	Fibronectin type III-like domain	hypothetical protein [Deltaproteobacteria bacterium]
TRINITY_DN101182_c0_g1_i3.p1	-	-	Cullin repeat-like-containing domain superfamily	Cullin repeat-like	-	Exo70 exocyst complex subunit	PREDICTED: exocyst complex component EXO70A1-like [Vitis vinifera]
TRINITY_DN101183_c0_g1_i1.p1	-	GO:0005515	Armadillo	ARM repeat	arm_5	Armadillo/beta-catenin-like repeat	hypothetical protein F3Y22_tig00110332pilonHSYRG01405 [Hibiscus syriacus]
TRINITY_DN101188_c0_g1_i1.p1	-	-	Protein kinase-like domain superfamily	Protein kinase-like (PK-like)	-	Protein tyrosine and serine/threonine kinase	Receptor-like protein kinase THESEUS 1, partial [Cucurbita argyrosperma subsp. sororia]
TRINITY_DN101192_c0_g1_i1.p1	-	-	-	-	-	-	hypothetical protein F0562_022802 [Nyssa sinensis]
TRINITY_DN101195_c0_g1_i1.p2	-	GO:0003743|GO:0005852|GO:0006413|GO:0031369	Eukaryotic translation initiation factor 3 subunit C, N-terminal domain	-	-	Eukaryotic translation initiation factor 3 subunit 8 N-terminus	hypothetical protein KCU76_g20204, partial [Aureobasidium melanogenum]
TRINITY_DN101196_c0_g1_i1.p1	PYR_PYL_RCAR_like		-	Bet v1-like	-	Polyketide cyclase / dehydrase and lipid transport	hypothetical protein GBA52_012996 [Prunus armeniaca]
TRINITY_DN101197_c0_g1_i1.p4	-	-	Protein of unknown function DUF3602	-	-	Protein of unknown function (DUF3602)	-
TRINITY_DN1011_c0_g1_i2.p1	-	GO:0005515	Tetratricopeptide-like helical domain superfamily	TPR-like	-	Tetratricopeptide repeat	hypothetical protein CDL12_25261 [Handroanthus impetiginosus]
TRINITY_DN10120_c1_g1_i1.p1	-	-	P-loop containing nucleoside triphosphate hydrolase	P-loop containing nucleoside triphosphate hydrolases	-	-	pleiotropic drug resistance protein 1-like, partial [Trifolium pratense]
TRINITY_DN101210_c0_g1_i1.p1	-	GO:0003700|GO:0006355	Basic-leucine zipper domain superfamily	Leucine zipper domain	brlzneu	bZIP transcription factor	-
TRINITY_DN101215_c0_g1_i1.p1	PLDc_vPLD3_4_5_like_2		-	Phospholipase D/nuclease	-	-	hypothetical protein GIB67_035839 [Kingdonia uniflora]
TRINITY_DN101217_c0_g1_i1.p1	GST_N_GTT1_like	-	Thioredoxin-like superfamily	Thioredoxin-like	-	Glutathione S-transferase, N-terminal domain	hypothetical protein D0869_15249, partial [Hortaea werneckii] &gt;RMY02933.1 hypothetical protein D0868_07725, partial [Hortaea werneckii]
TRINITY_DN101223_c0_g1_i1.p1	-	-	Nucleotide exchange factor Fes1	ARM repeat	-	Nucleotide exchange factor Fes1	hsp70 nucleotide exchange factor fes1 [Aspergillus pseudoviridinutans] &gt;GIJ89923.1 hsp70 nucleotide exchange factor fes1 [Aspergillus pseudoviridinutans]
TRINITY_DN101224_c0_g1_i1.p1	SPOC_TFIIS		-	-	-	SPOC domain	uncharacterized protein LOC122305178 [Carya illinoinensis] &gt;XP_042973461.1 uncharacterized protein LOC122305178 [Carya illinoinensis] &gt;XP_042973462.1 uncharacterized protein LOC122305178 [Carya illinoinensis]
TRINITY_DN101225_c0_g1_i1.p1	LPMO_AA9	-	Auxiliary Activity family 9	-	-	Auxiliary Activity family 9 (formerly GH61)	glycoside hydrolase family 61 protein, partial [Hyaloscypha variabilis F]
TRINITY_DN101226_c0_g1_i1.p1	PDI_a_ERp38	GO:0005783	Endoplasmic reticulum resident protein 29, C-terminal	ERP29 C domain-like	-	Endoplasmic reticulum protein ERp29, C-terminal domain	protein disulfide isomerase family A, member 6 [Exophiala dermatitidis NIH/UT8656] &gt;EHY52657.1 protein disulfide isomerase family A, member 6 [Exophiala dermatitidis NIH/UT8656]
TRINITY_DN10122_c0_g1_i2.p1	-	-	Heat shock protein DnaJ, cysteine-rich domain superfamily	DnaJ/Hsp40 cysteine-rich domain	-	-	hypothetical protein CCACVL1_20273 [Corchorus capsularis]
TRINITY_DN101236_c0_g1_i1.p1	-		-	L domain-like	-	Leucine rich repeat N-terminal domain	hypothetical protein E1A91_D07G151400v1 [Gossypium mustelinum]
TRINITY_DN101242_c0_g1_i1.p1	SRPBCC_Aha1	-	Activator of Hsp90 ATPase homologue 1-like, C-terminal	Bet v1-like	-	Activator of Hsp90 ATPase homolog 1-like protein	hypothetical protein CBER1_06816 [Cercospora berteroae]
TRINITY_DN101245_c0_g1_i1.p1	-	-	Nucleoporin, NSP1-like, C-terminal	-	-	Nsp1-like C-terminal region	hypothetical protein [Gossypium lobatum]
TRINITY_DN101251_c0_g1_i1.p1	-	-	-	-	-	-	hypothetical protein GW17_00035388 [Ensete ventricosum]
TRINITY_DN101256_c0_g1_i1.p1	-	GO:0004497|GO:0005506|GO:0016705|GO:0020037	Cytochrome P450	Cytochrome P450	-	Cytochrome P450	hypothetical protein GOBAR_DD35724 [Gossypium barbadense]
TRINITY_DN101258_c0_g1_i1.p1	-	-	-	-	-	-	hypothetical protein I3842_02G035000 [Carya illinoinensis]
TRINITY_DN101265_c0_g1_i1.p1	-	GO:0005741|GO:0055085	Eukaryotic porin/Tom40	-	-	Eukaryotic porin	uncharacterized protein MYCGRDRAFT_77435 [Zymoseptoria tritici IPO323] &gt;EGP82924.1 hypothetical protein MYCGRDRAFT_77435 [Zymoseptoria tritici IPO323]
TRINITY_DN101266_c0_g1_i1.p1	SF2_C_RHA	GO:0004386	Helicase-associated domain	P-loop containing nucleoside triphosphate hydrolases	ha2_5	Helicase associated domain (HA2)	putative pre-mRNA-splicing factor ATP-dependent RNA helicase DEAH5 [Prunus yedoensis var. nudiflora]
TRINITY_DN101267_c0_g1_i1.p1	-	-	DUF34/NIF3 superfamily	NIF3 (NGG1p interacting factor 3)-like	-	NIF3 (NGG1p interacting factor 3)	hypothetical protein FOPE_11885 [Fonsecaea pedrosoi]
TRINITY_DN101268_c0_g1_i2.p1	-	GO:0009733	Small auxin-up RNA	-	-	Auxin responsive protein	hypothetical protein HHK36_010254 [Tetracentron sinense]
TRINITY_DN101274_c0_g1_i1.p1	-	GO:0001522|GO:0003723|GO:0009451|GO:0009982	Pseudouridine synthase, catalytic domain superfamily	Pseudouridine synthase	-	-	hypothetical protein CDL12_18788 [Handroanthus impetiginosus]
TRINITY_DN101276_c0_g1_i1.p1	-	-	-	-	-	-	lytic polysaccharide monooxygenase [Melanomma pulvis-pyrius CBS 109.77]
TRINITY_DN101277_c0_g1_i1.p1	-	-	-	-	-	-	DNA ligase 1 [Olea europaea subsp. europaea]
TRINITY_DN101278_c0_g1_i1.p2	-	-	Pentatricopeptide repeat	-	-	PPR repeat family	-
TRINITY_DN101279_c0_g1_i1.p1	-	GO:0003676	RNA-binding domain superfamily	RNA-binding domain, RBD	-	RNA recognition motif. (a.k.a. RRM, RBD, or RNP domain)	serine/arginine-rich splicing factor SC35-like [Panicum miliaceum]
TRINITY_DN10127_c0_g1_i2.p1	-	-	GroEL-like equatorial domain superfamily	GroEL equatorial domain-like	-	TCP-1/cpn60 chaperonin family	heat shock protein 60, partial [Botrytis cinerea]
TRINITY_DN101282_c0_g1_i1.p1	-	-	-	-	-	-	PREDICTED: uncharacterized protein LOC104598437 [Nelumbo nucifera]
TRINITY_DN101283_c0_g1_i1.p1	-	-	Gnk2-homologous domain	-	-	Salt stress response/antifungal	antifungal protein ginkbilobin-2-like [Citrus sinensis] &gt;GAY40709.1 hypothetical protein CUMW_054080 [Citrus unshiu]
TRINITY_DN101289_c0_g1_i1.p1	-	GO:0016491	Hydroxylase/desaturase AsaB-like	-	-	-	hypothetical protein A1O5_09632 [Cladophialophora psammophila CBS 110553] &gt;EXJ66986.1 hypothetical protein A1O5_09632 [Cladophialophora psammophila CBS 110553]
TRINITY_DN10128_c0_g1_i1.p1	uS7_Eukaryote	GO:0003735|GO:0006412|GO:0015935	Ribosomal protein S5/S7, eukaryotic/archaeal	Ribosomal protein S7	-	Ribosomal protein S7p/S5e	hypothetical protein [Colocasia esculenta]
TRINITY_DN101292_c0_g1_i1.p1	-	GO:0005515	SH3-like domain superfamily	SH3-domain	SH3_2	SH3 domain	PREDICTED: apoptosis-stimulating of p53 protein 2-like, partial [Phalacrocorax carbo]
TRINITY_DN101294_c0_g1_i1.p1	-	-	DUS-like, FMN-binding domain	FMN-linked oxidoreductases	-	Dihydrouridine synthase (Dus)	NADH:flavin oxidoreductase/NADH oxidase, partial [Aureobasidium melanogenum]
TRINITY_DN101299_c0_g1_i1.p1	-	GO:0046872	Metalloenzyme, LuxS/M16 peptidase-like	LuxS/MPP-like metallohydrolase	-	Peptidase M16 inactive domain	unnamed protein product [Digitaria exilis]
TRINITY_DN1012_c0_g1_i5.p1	RING_CH-C4HC3_MARCH	-	Protein of unknown function DUF3675	RING/U-box	ringv_2	Protein of unknown function (DUF3675)	hypothetical protein D8674_012540 [Pyrus ussuriensis x Pyrus communis]
TRINITY_DN1012_c0_g2_i1.p1	RING_CH-C4HC3_MARCH		-	RING/U-box	ringv_2	Protein of unknown function (DUF3675)	zinc finger protein [Macleaya cordata]
TRINITY_DN101302_c0_g1_i1.p2	-	-	Intermediate filament, rod domain	Intermediate filament protein, coiled coil region	Filament_2	Intermediate filament protein	PREDICTED: keratin, type II cytoskeletal 7 [Propithecus coquereli]
TRINITY_DN101303_c0_g1_i1.p1	-	-	-	-	-	-	hypothetical protein GBA52_028571 [Prunus armeniaca]
TRINITY_DN101306_c0_g1_i1.p1	HAD_FCP1-like	-	HAD-like superfamily	HAD-like	forpap2	NLI interacting factor-like phosphatase	CTD small phosphatase-like protein 3 [Elaeis guineensis] &gt;XP_029121015.1 CTD small phosphatase-like protein 3 [Elaeis guineensis]
TRINITY_DN10130_c0_g1_i2.p1	-	-	-	-	-	-	hypothetical protein KSS87_021332 [Heliosperma pusillum]
TRINITY_DN101310_c0_g1_i1.p1	cupin_TM1112-like	-	(S)-ureidoglycine aminohydrolase, cupin domain	RmlC-like cupins	-	EutQ-like cupin domain	hypothetical protein E2542_SST12147 [Spatholobus suberectus]
TRINITY_DN101311_c0_g1_i1.p1	-	-	-	-	-	-	PREDICTED: U-box domain-containing protein 21-like [Nelumbo nucifera] &gt;DAD32297.1 TPA_asm: hypothetical protein HUJ06_011148 [Nelumbo nucifera]
TRINITY_DN101312_c0_g1_i1.p1	UBA_SnRK1_plant		-	KA1-like	serkin_6	UBA/TS-N domain	Serine/threonine protein kinase [Trema orientale]
TRINITY_DN101313_c0_g1_i1.p1	CHS_like	GO:0006633|GO:0016020|GO:0016747	FAE1/Type III polyketide synthase-like protein	Thiolase-like	-	FAE1/Type III polyketide synthase-like protein	3-ketoacyl-CoA synthase 6 [Juglans microcarpa x Juglans regia]
TRINITY_DN101327_c0_g1_i1.p1	-	-	-	-	-	-	hypothetical protein EG327_007909 [Venturia inaequalis]
TRINITY_DN10132_c0_g1_i1.p1	RING-HC_Bre1-like	-	Zinc finger, RING-type	Tropomyosin	ring_2	Zinc finger, C3HC4 type (RING finger)	hypothetical protein [Colocasia esculenta]
TRINITY_DN101331_c0_g1_i1.p1	-	-	-	-	-	-	hypothetical protein K490DRAFT_42481, partial [Saccharata proteae CBS 121410]
TRINITY_DN101333_c0_g1_i1.p1	-	-	Dirigent protein	-	-	Dirigent-like protein	dirigent protein 23-like [Ziziphus jujuba]
TRINITY_DN101336_c0_g1_i1.p1	-	GO:0016702	Carotenoid oxygenase	-	-	Retinal pigment epithelial membrane protein	hypothetical protein SASPL_152438 [Salvia splendens]
TRINITY_DN101337_c0_g1_i1.p1	-	GO:0003955|GO:0010181	Flavoprotein WrbA-like	Flavoproteins	-	NADPH-dependent FMN reductase	Minor allergen [Lachnellula subtilissima]
TRINITY_DN10133_c0_g1_i1.p1	-	GO:0020037	Catalase superfamily	Heme-dependent catalase-like	-	Catalase-related immune-responsive	catalase-domain-containing protein [Viridothelium virens]
TRINITY_DN10133_c1_g1_i2.p1	-	GO:0020037	Catalase superfamily	Heme-dependent catalase-like	Catalase_2	Catalase	putative peroxisomal catalase protein [Phaeoacremonium minimum UCRPA7] &gt;EOO00922.1 putative peroxisomal catalase protein [Phaeoacremonium minimum UCRPA7]
TRINITY_DN101346_c0_g1_i1.p1	-	GO:0046983	Helix-loop-helix DNA-binding domain superfamily	HLH, helix-loop-helix DNA-binding domain	finulus	Helix-loop-helix DNA-binding domain	hypothetical protein, variant 2 [Exophiala oligosperma] &gt;KIW41812.1 hypothetical protein, variant 2 [Exophiala oligosperma]
TRINITY_DN101349_c0_g1_i1.p2	-	-	Thioredoxin-like superfamily	Thioredoxin-like	-	Glutaredoxin	PREDICTED: glutaredoxin-C5 [Prunus mume] &gt;XP_020415966.1 glutaredoxin-C5 [Prunus persica] &gt;XP_021823098.1 glutaredoxin-C5-like [Prunus avium] &gt;XP_034208877.1 glutaredoxin-C5-like [Prunus dulcis] &gt;KAH0969117.1 hypothetical protein GBA52_029037 [Prunus armeniaca] &gt;KAH0973424.1 hypothetical protein GBA52_025580 [Prunus armeniaca] &gt;ONI20005.1 hypothetical protein PRUPE_3G309600 [Pru…
TRINITY_DN10134_c0_g1_i2.p1	-	-	Capsid/spike protein, ssDNA virus	ssDNA viruses	-	FKBP-type peptidyl-prolyl cis-trans isomerase	peptidyl-prolyl cis-trans isomerase FKBP17-2, chloroplastic-like [Quercus lobata]
TRINITY_DN101352_c0_g1_i1.p1	ABCC_MRP_domain2	GO:0005524|GO:0016020|GO:0055085|GO:0140359	ABC transporter type 1, transmembrane domain	ABC transporter transmembrane region	AAA_5	ABC transporter transmembrane region	hypothetical protein [Gossypium lobatum]
TRINITY_DN101356_c0_g1_i1.p1	-	-	Glycosyl transferase CAP10 domain	-	cap10	Glycosyl transferase family 90	uncharacterized protein SEPMUDRAFT_145659 [Sphaerulina musiva SO2202] &gt;EMF16398.1 hypothetical protein SEPMUDRAFT_145659 [Sphaerulina musiva SO2202]
TRINITY_DN101358_c0_g1_i1.p2	-	-	MFS transporter superfamily	MFS general substrate transporter	-	Major Facilitator Superfamily	hypothetical protein AYX15_05177 [Cryptococcus neoformans var. grubii] &gt;OWZ69715.1 hypothetical protein AYX14_04889 [Cryptococcus neoformans var. grubii]
TRINITY_DN101359_c0_g1_i1.p1	GMPK	-	Guanylate kinase/L-type calcium channel beta subunit	P-loop containing nucleoside triphosphate hydrolases	-	Guanylate kinase	Guanylate kinase [Corchorus olitorius]
TRINITY_DN101361_c0_g1_i1.p1	-	-	Alpha/Beta hydrolase fold	alpha/beta-Hydrolases	-	Carboxylesterase family	Lipase 2 [Penicillium subrubescens]
TRINITY_DN101365_c0_g1_i1.p1	Delta9-FADS-like	GO:0016717	Acyl-CoA desaturase	-	-	Fatty acid desaturase	hypothetical protein KK1_000226 [Cajanus cajan]
TRINITY_DN101367_c0_g1_i3.p1	enoyl_red	-	Alcohol dehydrogenase-like, C-terminal	GroES-like	PKS_ER_names_mod	Zinc-binding dehydrogenase	fatty acid synthase isoform X1 [Lagenorhynchus obliquidens] &gt;XP_026936896.1 fatty acid synthase isoform X1 [Lagenorhynchus obliquidens] &gt;XP_026936897.1 fatty acid synthase isoform X2 [Lagenorhynchus obliquidens]
TRINITY_DN101369_c0_g1_i1.p1	-	-	Glycoside hydrolase superfamily	(Trans)glycosidases	-	-	hypothetical protein D0866_09976, partial [Hortaea werneckii]
TRINITY_DN101370_c0_g1_i1.p1	-	GO:0008483|GO:0030170	Aminotransferase class-III	PLP-dependent transferases	-	Aminotransferase class-III	hypothetical protein DL770_000453 [Monosporascus sp. CRB-9-2]
TRINITY_DN101373_c0_g1_i1.p1	-	-	Transposase, MuDR, plant	-	-	MuDR family transposase	hypothetical protein COCNU_14G011160 [Cocos nucifera]
TRINITY_DN101374_c0_g1_i1.p1	-	-	Short-chain dehydrogenase/reductase SDR	NAD(P)-binding Rossmann-fold domains	-	short chain dehydrogenase	peroxisomal multifunctional enzyme type 2, partial [Aureobasidium melanogenum]
TRINITY_DN101375_c0_g1_i1.p2	-	-	Nucleophile aminohydrolases, N-terminal	N-terminal nucleophile aminohydrolases (Ntn hydrolases)	-	-	-
TRINITY_DN101380_c0_g1_i1.p1	-	-	Heat shock protein 9/12	-	-	Heat shock protein 9/12	hypothetical protein DM02DRAFT_513623 [Periconia macrospinosa]
TRINITY_DN101383_c0_g1_i1.p1	-	GO:0051287	3-hydroxyisobutyrate dehydrogenase-like, NAD-binding domain	6-phosphogluconate dehydrogenase C-terminal domain-like	-	NAD-binding of NADP-dependent 3-hydroxyisobutyrate dehydrogenase	Glyoxylate reductase protein [Dioscorea alata]
TRINITY_DN101385_c0_g1_i1.p1	-	-	-	-	-	-	hypothetical protein DV736_g534, partial [Chaetothyriales sp. CBS 134916]
TRINITY_DN10138_c0_g1_i1.p1	-	-	Pentatricopeptide repeat	-	-	PPR repeat	hypothetical protein GW17_00015468 [Ensete ventricosum] &gt;RZR76558.1 hypothetical protein BHM03_00001414 [Ensete ventricosum]
TRINITY_DN101390_c0_g1_i1.p1	-		-	ATPase domain of HSP90 chaperone/DNA topoisomerase II/histidine kinase	-	Histidine kinase-, DNA gyrase B-, and HSP90-like ATPase	-
TRINITY_DN101392_c0_g1_i1.p1	-	-	Cytochrome c oxidase, subunit VIa superfamily	Mitochondrial cytochrome c oxidase subunit VIa	-	Cytochrome c oxidase subunit VIa	hypothetical protein CF326_g8406 [Tilletia indica] &gt;KAE8226789.1 hypothetical protein CF319_g670 [Tilletia indica]
TRINITY_DN101393_c0_g1_i1.p1	-	GO:0005515	WD40-repeat-containing domain superfamily	WD40 repeat-like	WD40_4	WD domain, G-beta repeat	unnamed protein product, partial [Nymphaea colorata]
TRINITY_DN10139_c0_g1_i1.p1	-		-	Tricorn protease N-terminal domain	-	WD40-like Beta Propeller Repeat	hypothetical protein E1A91_A07G143600v1 [Gossypium mustelinum]
TRINITY_DN1013_c0_g1_i3.p1	FR_SDR_e		-	NAD(P)-binding Rossmann-fold domains	-	NAD dependent epimerase/dehydratase family	cinnamoyl-CoA reductase 1 isoform X1 [Populus trichocarpa] &gt;PNT20158.1 hypothetical protein POPTR_009G076300 [Populus trichocarpa]
TRINITY_DN101400_c0_g1_i1.p1	-	-	FAD/NAD(P)-binding domain superfamily	FAD/NAD(P)-binding domain	-	-	NAD(P)/FAD-dependent oxidoreductase [Phenylobacterium sp.]
TRINITY_DN101401_c0_g1_i1.p1	-	-	Protein of unknown function DUF594	-	-	Protein of unknown function, DUF594	1-phosphatidylinositol 4,5-bisphosphate phosphodiesterase beta-1 [Cocos nucifera]
TRINITY_DN101408_c0_g1_i1.p1	-	-	Protein kinase-like domain superfamily	Protein kinase-like (PK-like)	serkin_6	Protein tyrosine and serine/threonine kinase	putative serine/threonine-protein kinase SIS8 isoform J [Glycine soja]
TRINITY_DN101411_c0_g1_i1.p1	-	GO:0005741|GO:0055085	Eukaryotic porin/Tom40	-	-	Eukaryotic porin	hypothetical protein K470DRAFT_279888 [Piedraia hortae CBS 480.64]
TRINITY_DN101415_c0_g1_i1.p1	-	-	Ankyrin repeat-containing domain superfamily	Ankyrin repeat	-	Domain of unknown function	hypothetical protein GOBAR_AA02331 [Gossypium barbadense]
TRINITY_DN101424_c0_g1_i1.p1	-	-	-	-	-	-	hypothetical protein HMPREF1120_00252 [Exophiala dermatitidis NIH/UT8656] &gt;EHY52033.1 hypothetical protein HMPREF1120_00252 [Exophiala dermatitidis NIH/UT8656]
TRINITY_DN101427_c0_g1_i1.p1	-	-	Protein of unknown function DUF247, plant	-	-	Plant protein of unknown function	putative UPF0481 protein At3g02645 [Quercus suber] &gt;POF23789.1 putative upf0481 protein [Quercus suber]
TRINITY_DN101430_c0_g1_i1.p1	-		-	beta and beta-prime subunits of DNA dependent RNA-polymerase	-	RNA polymerase Rpb2, domain 5	hypothetical protein AMTR_s00020p00246930 [Amborella trichopoda]
TRINITY_DN101433_c0_g1_i1.p1	CAP_euk	-	CAP domain	PR-1-like	SCP_3	Cysteine-rich secretory protein family	PR-1-like protein [Teratosphaeria nubilosa]
TRINITY_DN101435_c0_g1_i1.p2	-	-	Armadillo-type fold	ARM repeat	-	-	hypothetical protein B9Z65_1228 [Elsinoe australis] &gt;TKX27699.1 Hsp70 nucleotide exchange factor fes1 [Elsinoe australis]
TRINITY_DN101437_c0_g1_i1.p2	-	-	-	-	-	-	hypothetical protein EAF03_001476 [Botrytis squamosa]
TRINITY_DN10143_c0_g1_i2.p1	RING-H2_AIRP1-like	-	Zinc finger, RING-type	RING/U-box	ring_2	Ring finger domain	PREDICTED: probable E3 ubiquitin-protein ligase RHB1A [Nelumbo nucifera] &gt;XP_010255289.1 PREDICTED: probable E3 ubiquitin-protein ligase RHB1A [Nelumbo nucifera] &gt;DAD18965.1 TPA_asm: hypothetical protein HUJ06_020428 [Nelumbo nucifera]
TRINITY_DN101445_c0_g1_i1.p1	-	-	-	-	-	-	hypothetical protein Trco_001254 [Trichoderma cornu-damae]
TRINITY_DN101446_c0_g1_i1.p1	-	-	Ubiquitin-like domain superfamily	Ubiquitin-like	ubq_7	Ubiquitin family	hypothetical protein PV06_04997 [Exophiala oligosperma] &gt;KIW43951.1 hypothetical protein PV06_04997 [Exophiala oligosperma]
TRINITY_DN101448_c0_g1_i1.p1	-	-	-	-	-	-	WD40 repeat-like protein [Diplocarpon rosae]
TRINITY_DN10144_c0_g1_i1.p1	-	-	Glycoside hydrolase superfamily	(Trans)glycosidases	-	Glycosyl hydrolases family 17	unknown [Glycine max]
TRINITY_DN101451_c0_g1_i1.p1	TMP_TenI	-	Thiamine phosphate synthase/TenI	Thiamin phosphate synthase	-	Thiamine monophosphate synthase	Hydroxyethylthiazole kinase, partial [Aureobasidium melanogenum]
TRINITY_DN101452_c0_g1_i1.p1	-	GO:0016787	Calcineurin-like phosphoesterase domain, ApaH type	Metallo-dependent phosphatases	pp2a_7	Calcineurin-like phosphoesterase	hypothetical protein PtrM4_007190 [Pyrenophora tritici-repentis] &gt;KAG9387161.1 Serine/threonine-protein phosphatase [Pyrenophora tritici-repentis] &gt;KAI1547282.1 hypothetical protein PtrSN001C_002503 [Pyrenophora tritici-repentis] &gt;KAI1553252.1 ApaH Diadenosine tetraphosphatase [Pyrenophora tritici-repentis] &gt;KAI1583585.1 ApaH Diadenosine tetraphosphatase [Pyrenophora tritici-repentis]
TRINITY_DN101461_c0_g1_i1.p1	-	-	Alpha/Beta hydrolase fold	alpha/beta-Hydrolases	-	Alpha/beta hydrolase family	hypothetical protein DCAR_025695 [Daucus carota subsp. sativus]
TRINITY_DN101463_c0_g1_i1.p2	nitrilases_CHs	-	Carbon-nitrogen hydrolase superfamily	Carbon-nitrogen hydrolase	-	Carbon-nitrogen hydrolase	Arylacetonitrilase [Fusarium ambrosium]
TRINITY_DN101466_c0_g1_i1.p1	-	GO:0005524	ABC transporter-like, ATP-binding domain	P-loop containing nucleoside triphosphate hydrolases	-	ABC transporter	ABC transporter ATP-binding protein ARB1 [Capronia epimyces CBS 606.96] &gt;EXJ76989.1 ABC transporter ATP-binding protein ARB1 [Capronia epimyces CBS 606.96]
TRINITY_DN101467_c0_g1_i1.p1	-	GO:0004571|GO:0005509|GO:0016020	Seven-hairpin glycosidases	Seven-hairpin glycosidases	-	Glycosyl hydrolase family 47	-
TRINITY_DN101476_c0_g1_i1.p1	-	-	-	-	-	-	zinc finger CCCH domain-containing protein 18 [Citrus sinensis]
TRINITY_DN101477_c0_g1_i1.p3	-	GO:0016020|GO:0022857|GO:0055085	Purine-cytosine permease	-	-	Permease for cytosine/purines, uracil, thiamine, allantoin	putative cytosine-purine permease protein [Phaeoacremonium minimum UCRPA7] &gt;EOO03344.1 putative cytosine-purine permease protein [Phaeoacremonium minimum UCRPA7]
TRINITY_DN101478_c0_g1_i1.p1	-	-	HAD-like superfamily	HAD-like	-	HAD-hyrolase-like	hypothetical protein BVRB_1g022220 isoform A [Beta vulgaris subsp. vulgaris]
TRINITY_DN101479_c0_g1_i1.p1	-	GO:0005315|GO:0006817|GO:0016020	Phosphate transporter	-	-	Phosphate transporter family	hypothetical protein JHK82_050374 [Glycine max]
TRINITY_DN101481_c0_g1_i1.p1	-	-	Ribosome biogenesis protein BMS1/TSR1, C-terminal	-	-	40S ribosome biogenesis protein Tsr1 and BMS1 C-terminal	-
TRINITY_DN101482_c0_g1_i1.p1	-	-	-	-	-	-	hypothetical protein B0A51_08653 [Rachicladosporium sp. CCFEE 5018]
TRINITY_DN101489_c0_g1_i1.p2	-	-	-	-	-	-	homer protein homolog 3 isoform X2 [Canis lupus dingo] &gt;XP_038284029.1 homer protein homolog 3 isoform X2 [Canis lupus familiaris]
TRINITY_DN10148_c0_g1_i1.p1	SANT	-	SANT/Myb domain	Homeodomain-like	sant	Myb-like DNA-binding domain	hypothetical protein [Gossypium trilobum]
TRINITY_DN101493_c0_g1_i1.p2	-	-	Pectin lyase fold/virulence factor	Pectin lyase-like	-	Chondroitinase B	polysaccharide lyase family 9 protein [Xylaria telfairii]
TRINITY_DN101494_c0_g1_i1.p1	-	-	-	-	-	-	folate-biopterin transporter 1 protein, partial [Thalictrum thalictroides]
TRINITY_DN101495_c0_g1_i1.p2	-	-	Isopropylmalate dehydrogenase-like domain	Isocitrate/Isopropylmalate dehydrogenase-like	-	Isocitrate/isopropylmalate dehydrogenase	isocitrate dehydrogenase, NAD-dependent [Cryptococcus depauperatus CBS 7855]
TRINITY_DN101497_c0_g1_i1.p1	-	-	Glycoside hydrolase superfamily	(Trans)glycosidases	-	Glycosyl hydrolase catalytic core	hypothetical protein C365_01428 [Cryptococcus neoformans var. grubii Bt85]
TRINITY_DN1014_c0_g1_i2.p1	-		-	CoA-dependent acyltransferases	-	Transferase family	hypothetical protein JRO89_XS12G0059900 [Xanthoceras sorbifolium]
TRINITY_DN101501_c0_g1_i1.p1	-	-	Protein kinase-like domain superfamily	Protein kinase-like (PK-like)	serkin_6	Protein kinase domain	kinase-like domain-containing protein, partial [Xylogone sp. PMI_703]
TRINITY_DN101505_c0_g1_i1.p1	-	-	Telomere length regulation protein, conserved domain	-	-	Telomere length regulation protein	Coatomer beta subunit [Trema orientale]
TRINITY_DN101508_c0_g1_i1.p1	-		-	NAD(P)-binding Rossmann-fold domains	-	Enoyl-(Acyl carrier protein) reductase	D-arabinitol 2-dehydrogenase [Colletotrichum higginsianum]
TRINITY_DN101509_c0_g1_i1.p1	-	-	-	-	-	-	hypothetical protein I3760_12G079000 [Carya illinoinensis]
TRINITY_DN101514_c0_g1_i1.p1	-	-	Mitochondrial distribution and morphology family 33, fungi	-	-	She9 / Mdm33 family	hypothetical protein KCU64_g11015, partial [Aureobasidium melanogenum]
TRINITY_DN101518_c0_g1_i1.p1	-	-	60S ribosomal protein L4, C-terminal domain	-	-	60S ribosomal protein L4 C-terminal domain	hypothetical protein AYL99_00685 [Fonsecaea erecta] &gt;OAP64713.1 hypothetical protein AYL99_00685 [Fonsecaea erecta]
TRINITY_DN101529_c0_g1_i1.p2	-	GO:0016491	Tyrosinase copper-binding domain	Di-copper centre-containing domain	-	Common central domain of tyrosinase	-
TRINITY_DN10152_c0_g1_i4.p1	-	-	Glycosyltransferase, DXD sugar-binding motif	Nucleotide-diphospho-sugar transferases	-	Glycosyltransferase sugar-binding region containing DXD motif	Gb3 synth domain-containing protein [Citrus sinensis]
TRINITY_DN10153_c2_g1_i6.p1	-	GO:0016020|GO:0016757	Glycosyl transferase, family 14	-	-	Core-2/I-Branching enzyme	core-2/I-branching beta-1,6-N-acetylglucosaminyltransferase family protein [Actinidia rufa]
TRINITY_DN101546_c0_g1_i1.p1	-	-	Armadillo-type fold	ARM repeat	-	-	hypothetical protein IFM89_000475 [Coptis chinensis]
TRINITY_DN10154_c0_g1_i1.p1	-	-	-	-	-	-	uncharacterized protein LOC111998051 [Quercus suber]
TRINITY_DN101551_c0_g1_i1.p1	DnaJ_C	GO:0006457|GO:0051082	HSP40/DnaJ peptide-binding	HSP40/DnaJ peptide-binding domain	-	DnaJ C terminal domain	DnaJ domain protein [Aspergillus sclerotialis]
TRINITY_DN10155_c0_g1_i1.p1	AP2	GO:0003677	DNA-binding domain superfamily	DNA-binding domain	rav1_2	AP2 domain	ethylene-responsive transcription factor ERF023 [Abrus precatorius]
TRINITY_DN101560_c0_g1_i1.p1	-		-	FnI-like domain	vwc	von Willebrand factor type C domain	PREDICTED: cysteine-rich motor neuron 1 protein, partial [Chlamydotis macqueenii]
TRINITY_DN101566_c0_g1_i1.p2	-	GO:0016705	Luciferase-like domain superfamily	Bacterial luciferase-like	-	-	hypothetical protein B5807_01567 [Epicoccum nigrum]
TRINITY_DN10156_c0_g1_i5.p1	PCBER_SDR_a	-	NAD(P)-binding domain superfamily	NAD(P)-binding Rossmann-fold domains	-	NmrA-like family	isoeugenol synthase 1-like [Ziziphus jujuba]
TRINITY_DN101571_c0_g1_i1.p1	-	-	Pyridoxal phosphate-dependent transferase	PLP-dependent transferases	-	Aminotransferase class-V	Phosphoserine transaminase [Didymella keratinophila]
TRINITY_DN101572_c0_g1_i1.p1	-	-	DUF34/NIF3 superfamily	NIF3 (NGG1p interacting factor 3)-like	-	-	hypothetical protein LIA77_08436 [Sarocladium implicatum]
TRINITY_DN101584_c0_g1_i1.p1	-	-	ZN622/Rei1/Reh1, zinc finger C2H2-type	-	-	C2H2 type zinc-finger (2 copies)	hypothetical protein KCV05_g11337, partial [Aureobasidium melanogenum]
TRINITY_DN101586_c0_g1_i1.p2	-	GO:0015079|GO:0016020|GO:0071805	Potassium transporter	-	-	K+ potassium transporter	potassium transporter [Alternaria burnsii] &gt;KAF7673444.1 potassium transporter [Alternaria burnsii]
TRINITY_DN10158_c0_g1_i2.p1	Kunitz_ABPP-like	GO:0004867	Pancreatic trypsin inhibitor Kunitz domain superfamily	BPTI-like	A4_EXTRA_3	Amyloid A4 N-terminal heparin-binding	amyloid-like protein 2 isoform X6 [Pteropus vampyrus] &gt;XP_039734767.1 amyloid-like protein 2 isoform X7 [Pteropus giganteus]
TRINITY_DN101593_c0_g1_i1.p2	-	GO:0016020	Protein of unknown function DUF92, TMEM19	-	-	Integral membrane protein DUF92	PREDICTED: protein PGR [Vitis vinifera] &gt;RVW47584.1 Protein PGR [Vitis vinifera] &gt;CBI28129.3 unnamed protein product, partial [Vitis vinifera]
TRINITY_DN101595_c0_g1_i1.p1	-	GO:0016788	GDSL lipase/esterase	SGNH hydrolase	-	GDSL-like Lipase/Acylhydrolase	GDSL esterase/lipase At3g48460, partial [Asparagus officinalis]
TRINITY_DN1015_c0_g1_i6.p1	-	GO:0003723	RNA recognition motif domain	RNA-binding domain, RBD	rrm1_1	RNA recognition motif. (a.k.a. RRM, RBD, or RNP domain)	hypothetical protein AQUCO_08100026v1 [Aquilegia coerulea]
TRINITY_DN1015_c0_g2_i1.p1	-	GO:0003723	RNA recognition motif domain	RNA-binding domain, RBD	rrm1_1	RNA recognition motif. (a.k.a. RRM, RBD, or RNP domain)	hypothetical protein HHK36_023541 [Tetracentron sinense]
TRINITY_DN1015_c1_g1_i4.p1	bHLH_AtbHLH_like	-	Transcription factor bHLH95-like, basic helix-loop-helix domain	HLH, helix-loop-helix DNA-binding domain	-	-	bHLH [Epimedium sagittatum]
TRINITY_DN1015_c1_g1_i4.p3	-	GO:0003676	RNA-binding domain superfamily	RNA-binding domain, RBD	-	RNA recognition motif. (a.k.a. RRM, RBD, or RNP domain)	hypothetical protein [Gossypium aridum]
TRINITY_DN101600_c0_g1_i1.p1	-	-	-	-	-	-	hypothetical protein HMPREF1541_07224 [Cyphellophora europaea CBS 101466] &gt;ETN37602.1 hypothetical protein HMPREF1541_07224 [Cyphellophora europaea CBS 101466]
TRINITY_DN101607_c0_g1_i2.p1	-	-	Protein of unknown function DUF726	-	-	Protein of unknown function (DUF726)	transmembrane/coiled-coil protein (DUF726) [Citrus sinensis]
TRINITY_DN101610_c0_g1_i1.p1	-	-	Pectin lyase fold/virulence factor	Pectin lyase-like	-	Glycosyl hydrolases family 28	probable polygalacturonase At1g80170 [Herrania umbratica]
TRINITY_DN101616_c0_g1_i1.p2	HMG-box_SF	-	High mobility group box domain superfamily	HMG-box	hmgende2	HMG (high mobility group) box	high mobility group box domain-containing protein [Naematelia encephala]
TRINITY_DN101618_c0_g1_i2.p1	-	-	FG-GAP repeat	Integrin alpha N-terminal domain	int_alpha_rpt	FG-GAP repeat	ITGA3 isoform 12 [Pan troglodytes]
TRINITY_DN10161_c0_g1_i2.p1	-	-	-	-	-	-	uncharacterized protein LOC117912885 isoform X1 [Vitis riparia] &gt;XP_034683556.1 uncharacterized protein LOC117912885 isoform X1 [Vitis riparia] &gt;XP_034683557.1 uncharacterized protein LOC117912885 isoform X1 [Vitis riparia] &gt;XP_034683558.1 uncharacterized protein LOC117912885 isoform X1 [Vitis riparia]
TRINITY_DN101622_c0_g1_i1.p2	-		-	L domain-like	-	Leucine rich repeat	polygalacturonase inhibitor protein precursor, partial [Helianthus annuus] &gt;ABW89495.1 polygalacturonase inhibitor protein precursor, partial [Helianthus annuus] &gt;ABW89499.1 polygalacturonase inhibitor protein precursor, partial [Helianthus annuus]
TRINITY_DN101623_c0_g1_i1.p1	-	GO:0004478|GO:0006556	S-adenosylmethionine synthetase, central domain	S-adenosylmethionine synthetase	-	S-adenosylmethionine synthetase, central domain	methionine adenosyltransferase, partial [Kribbella monticola]
TRINITY_DN101625_c0_g1_i1.p1	-	GO:0008641	Ubiquitin-activating enzyme	Activating enzymes of the ubiquitin-like proteins	E2_bind_2	E2 binding domain	hypothetical protein Ahy_A04g021258 isoform C [Arachis hypogaea]
TRINITY_DN101626_c0_g1_i1.p1	-	GO:0006364|GO:0019843	Brix domain	-	-	Brix domain	hypothetical protein PV09_01152 [Verruconis gallopava] &gt;KIW08224.1 hypothetical protein PV09_01152 [Verruconis gallopava]
TRINITY_DN101627_c0_g1_i1.p2	-	-	NAD(P)-binding domain superfamily	NAD(P)-binding Rossmann-fold domains	-	Enoyl-(Acyl carrier protein) reductase	hypothetical protein Golomagni_07799, partial [Golovinomyces magnicellulatus]
TRINITY_DN101629_c0_g1_i2.p1	-	-	VASt domain	-	-	VAD1 Analog of StAR-related lipid transfer domain	hypothetical protein C1H46_037265 [Malus baccata]
TRINITY_DN101636_c0_g1_i1.p1	-	-	Ribosomal L28e/Mak16	-	-	Ribosomal L28e protein family	60S ribosomal protein L28-1-like [Hibiscus syriacus] &gt;KAE8689900.1 60S ribosomal protein L28-1 [Hibiscus syriacus]
TRINITY_DN10163_c0_g1_i2.p1	MFS_SLC17A9_like	-	Solute carrier family 17 member 9-like	MFS general substrate transporter	-	Major Facilitator Superfamily	probable anion transporter 6, chloroplastic [Dioscorea cayenensis subsp. rotundata]
TRINITY_DN10163_c0_g1_i2.p2	-	-	-	-	-	-	hypothetical protein BT93_C0240 [Corymbia citriodora subsp. variegata]
TRINITY_DN101645_c0_g1_i1.p1	-	-	Heat shock protein 9/12	-	-	Heat shock protein 9/12	putative chaperone/heat shock protein Hsp12 [Lizonia empirigonia]
TRINITY_DN10164_c0_g1_i5.p1	-	-	Zinc finger, LSD1-type	-	-	Caspase domain	metacaspase-1-like [Macadamia integrifolia]
TRINITY_DN10164_c0_g1_i5.p3	-	GO:0004197|GO:0006508	Peptidase C14, caspase domain	-	-	Caspase domain	Putative metacaspase family protein [Zea mays]
TRINITY_DN101651_c0_g1_i1.p1	thiolase	GO:0016747	Thiolase, N-terminal	Thiolase-like	-	Thiolase, N-terminal domain	hypothetical protein B0A48_01732 [Rachicladosporium antarcticum]
TRINITY_DN101657_c0_g1_i1.p1	-	GO:0005839|GO:0051603	Proteasome, subunit alpha/beta	N-terminal nucleophile aminohydrolases (Ntn hydrolases)	-	Proteasome subunit	hypothetical protein D0869_06234, partial [Hortaea werneckii] &gt;RMY09890.1 hypothetical protein D0868_03997, partial [Hortaea werneckii]
TRINITY_DN101658_c0_g1_i1.p1	-	-	-	-	-	-	uncharacterized protein FOIG_06957 [Fusarium odoratissimum NRRL 54006] &gt;EMT63771.1 Putative CDP-alcohol phosphatidyltransferase class-I family protein C22A12.08c [Fusarium odoratissimum] &gt;KAH7203990.1 HAD-like domain-containing protein [Fusarium oxysporum] &gt;KAH7481588.1 hypothetical protein FOMA001_g8111 [Fusarium oxysporum f. sp. matthiolae] &gt;TVY66972.1 putative CDP-alcohol phosphati…
TRINITY_DN101659_c0_g1_i1.p2	-	-	Lysozyme-like domain superfamily	Lysozyme-like	-	-	hypothetical protein EDD36DRAFT_160690 [Exophiala sp. JF 03-4F]
TRINITY_DN101663_c0_g1_i1.p1	AAA	GO:0016887	AAA+ ATPase domain	P-loop containing nucleoside triphosphate hydrolases	AAA_5	ATPase family associated with various cellular activities (AAA)	AAA-domain-containing protein, partial [Aureobasidium melanogenum]
TRINITY_DN101667_c0_g1_i1.p1	-	-	Collagen triple helix repeat	-	-	Collagen triple helix repeat (20 copies)	unnamed protein product [Homo sapiens]
TRINITY_DN10166_c0_g2_i1.p1	-	GO:0005515	F-box-like domain superfamily	F-box domain	fbox_2	F-box domain	hypothetical protein KY290_028703 [Solanum tuberosum]
TRINITY_DN101671_c0_g1_i1.p1	-	-	-	-	-	-	hypothetical protein ERO13_A04G118150v2 [Gossypium hirsutum]
TRINITY_DN101676_c0_g1_i1.p1	-	-	NAD(P)-binding domain superfamily	NAD(P)-binding Rossmann-fold domains	-	short chain dehydrogenase	hypothetical protein B0J14DRAFT_578524 [Halenospora varia]
TRINITY_DN101681_c0_g1_i1.p1	-	-	-	-	-	-	talin rod domain-containing protein 1, partial [Dasypus novemcinctus]
TRINITY_DN101682_c0_g1_i1.p1	-	-	-	-	-	-	hypothetical protein SLEP1_g29419 [Shorea leprosula]
TRINITY_DN101686_c0_g1_i1.p1	-	GO:0016702|GO:0046872	Lipoxygenase, C-terminal	Lipoxigenase	-	Lipoxygenase	Lipoxygenase 6 [Citrus sinensis]
TRINITY_DN101688_c0_g1_i1.p1	-	-	Pentatricopeptide repeat	TPR-like	-	PPR repeat family	unnamed protein product, partial [Vitis vinifera]
TRINITY_DN10168_c0_g1_i1.p1	-	GO:0046983	Plant methyltransferase dimerisation domain	S-adenosyl-L-methionine-dependent methyltransferases	-	Dimerisation domain	caffeic acid O-3-methyltransferase [Populus hybrid cultivar]
TRINITY_DN101696_c0_g1_i1.p1	-	-	-	-	-	-	hypothetical protein TEA_006208 [Camellia sinensis var. sinensis]
TRINITY_DN101697_c0_g1_i1.p1	-	-	-	-	-	-	HET domain-containing protein [Hyaloscypha finlandica]
TRINITY_DN101698_c0_g1_i2.p1	-	-	Alpha/Beta hydrolase fold	alpha/beta-Hydrolases	-	Lipase (class 3)	hypothetical protein [Gossypium gossypioides]
TRINITY_DN1016_c0_g1_i3.p1	SF2_C_DEAD	GO:0003676|GO:0005524	DEAD/DEAH box helicase domain	RNA-binding domain, RBD	ultradead3	DEAD/DEAH box helicase	hypothetical protein I3760_03G091200 [Carya illinoinensis]
TRINITY_DN101701_c0_g1_i1.p1	-		-	YWTD domain	-	-	uncharacterized protein LOC110821742 isoform X2 [Carica papaya]
TRINITY_DN101703_c0_g1_i1.p2	-	-	Ferredoxin-NADP reductase (FNR), nucleotide-binding domain	Ferredoxin reductase-like, C-terminal NADP-linked domain	-	-	sulfite reductase [NADPH] flavoprotein component [Aspergillus fumigatus]
TRINITY_DN101704_c0_g1_i1.p1	-	GO:0003676|GO:0008270	Zinc finger, CCHC-type superfamily	Retrovirus zinc finger-like domains	c2hcfinal6	GRF zinc finger	hypothetical protein RHSIM_Rhsim10G0124100 [Rhododendron simsii]
TRINITY_DN101705_c0_g1_i1.p3	-	GO:0006487|GO:0008250|GO:0016020	Dolichyl-diphosphooligosaccharide--protein glycosyltransferase subunit Swp1	-	-	Oligosaccharyltransferase subunit Ribophorin II	hypothetical protein CC77DRAFT_953011 [Alternaria alternata] &gt;RII23255.1 hypothetical protein CUC08_Gglean012077 [Alternaria sp. MG1] &gt;RYN24404.1 hypothetical protein AA0115_g8136 [Alternaria tenuissima] &gt;KAH6852046.1 Oligosaccharyltransferase subunit Ribophorin II-domain-containing protein [Alternaria alternata] &gt;OAG26335.1 hypothetical protein CC77DRAFT_953011 [Alternaria alternata]…
TRINITY_DN101707_c0_g1_i1.p1	-	-	-	-	-	-	hypothetical protein BO99DRAFT_441275, partial [Aspergillus violaceofuscus CBS 115571]
TRINITY_DN101710_c0_g1_i1.p1	-	-	Alkaline ceramidase TOD1/Probable hexosyltransferase MUCI70	-	-	Protein of unknown function (DUF616)	hypothetical protein AQUCO_03400017v1 [Aquilegia coerulea]
TRINITY_DN101715_c0_g1_i1.p1	-	-	Vacuolar sorting protein 39/Transforming growth factor beta receptor-associated domain 1	-	-	Vacuolar sorting protein 39 domain 1	vacuolar sorting protein 39-like isoform X1 [Macadamia integrifolia]
TRINITY_DN101718_c0_g1_i1.p1	-	GO:0003735|GO:0005840|GO:0006412	Ribosomal protein L34Ae	-	-	Ribosomal protein L34e	60S ribosomal protein L34 [Cynara cardunculus var. scolymus]
TRINITY_DN10171_c0_g1_i2.p2	-	-	Ubiquitin-like domain superfamily	Ubiquitin-like	ubq_7	Ubiquitin family	ubiquitin-60S ribosomal protein L40 [Prunus persica] &gt;XP_007218596.1 ubiquitin-60S ribosomal protein L40 [Prunus persica] &gt;XP_008234674.1 PREDICTED: ubiquitin-60S ribosomal protein L40 [Prunus mume] &gt;XP_008243521.1 PREDICTED: ubiquitin-60S ribosomal protein L40 [Prunus mume] &gt;XP_021819436.1 ubiquitin-60S ribosomal protein L40 [Prunus avium] &gt;XP_034203334.1 ubiquitin-60S ribosomal p…
TRINITY_DN10171_c0_g2_i1.p1	Ubl_ubiquitin	GO:0005515	Ubiquitin-like domain	Ubiquitin-like	ubq_7	Ubiquitin family	hypothetical protein RHSIM_Rhsim07G0001200 [Rhododendron simsii]
TRINITY_DN10171_c0_g3_i2.p1	-	-	-	-	-	-	hypothetical protein EJ07DRAFT_47046, partial [Lizonia empirigonia]
TRINITY_DN101721_c0_g1_i1.p1	-	-	-	-	-	-	hypothetical protein B0A48_13802 [Rachicladosporium antarcticum]
TRINITY_DN101724_c0_g1_i1.p1	ENTH_Epsin	-	ENTH domain	ENTH/VHS domain	enth_2	ENTH domain	epsin-1, partial [Gracilinanus agilis]
TRINITY_DN101725_c0_g1_i2.p1	-	-	-	-	-	-	hypothetical protein Acr_00g0044560 [Actinidia rufa]
TRINITY_DN101728_c0_g1_i1.p1	-	-	-	-	-	-	clock-controlled protein 6 [Sporothrix schenckii 1099-18] &gt;ERT01608.1 hypothetical protein HMPREF1624_02859 [Sporothrix schenckii ATCC 58251] &gt;KJR88836.1 clock-controlled protein 6 [Sporothrix schenckii 1099-18]
TRINITY_DN101732_c0_g1_i1.p1	-	-	Class II Aminoacyl-tRNA synthetase/Biotinyl protein ligase (BPL) and lipoyl protein ligase (LPL)	Class II aaRS and biotin synthetases	-	tRNA synthetases class II (D, K and N)	lysyl-tRNA synthetase [Histoplasma capsulatum H143]
TRINITY_DN101733_c0_g1_i1.p1	-	-	-	-	-	-	Protein NPGR1, partial [Mucuna pruriens]
TRINITY_DN101737_c0_g1_i1.p1	-	-	-	-	-	-	serine/threonine-protein kinase SMG1 [Prunus yedoensis var. nudiflora]
TRINITY_DN101738_c0_g1_i1.p1	-	GO:0051118	Glycoside hydrolase family 71	-	-	Glycosyl hydrolase family 71	uncharacterized protein APUU_81008A [Aspergillus puulaauensis] &gt;BCS30705.1 hypothetical protein APUU_81008A [Aspergillus puulaauensis]
TRINITY_DN10173_c0_g1_i1.p1	-	-	-	-	-	-	hypothetical protein [Cocos nucifera]
TRINITY_DN10173_c0_g1_i1.p2	-	-	-	-	-	-	hypothetical protein [Arabidopsis thaliana]
TRINITY_DN101740_c0_g1_i1.p1	-	-	Zinc finger, RanBP2-type superfamily	Ran binding protein zinc finger-like	zf_4	Zn-finger in Ran binding protein and others	hypothetical protein IG631_03891 [Alternaria alternata]
TRINITY_DN101747_c0_g1_i1.p1	-		-	Multidrug resistance efflux transporter EmrE	-	UAA transporter family	PREDICTED: UDP-galactose/UDP-glucose transporter 5B [Musa acuminata subsp. malaccensis] &gt;CAG1848311.1 unnamed protein product [Musa acuminata subsp. malaccensis]
TRINITY_DN101752_c0_g1_i1.p1	HP_PGM_like	-	Histidine phosphatase superfamily, clade-1	Phosphoglycerate mutase-like	PGAM_5	Histidine phosphatase superfamily (branch 1)	2,3-bisphosphoglycerate-dependent phosphoglycerate mutase [Actinomycetales bacterium]
TRINITY_DN101756_c0_g1_i1.p2	-	-	Pentatricopeptide repeat	-	-	PPR repeat	putative pentatricopeptide repeat-containing protein At1g10330 [Prosopis alba]
TRINITY_DN101759_c0_g1_i1.p2	-	GO:0016020	Serine incorporator/TMS membrane protein	-	-	Serine incorporator (Serinc)	Membrane protein [Alternaria alternata]
TRINITY_DN101760_c0_g1_i1.p1	SRPBCC_Aha1		-	Activator of Hsp90 ATPase, Aha1	Aha1_N_2	Activator of Hsp90 ATPase, N-terminal	activator of 90 kDa heat shock protein ATPase homolog 1 isoform X1 [Phoca vitulina] &gt;XP_035940266.1 activator of 90 kDa heat shock protein ATPase homolog 1 [Halichoerus grypus]
TRINITY_DN101763_c0_g1_i1.p1	-	-	Ribosomal protein L5 domain superfamily	RL5-like	-	Ribosomal protein L5	PREDICTED: 60S ribosomal protein L11 isoform X1 [Sorex araneus]
TRINITY_DN101765_c0_g1_i1.p1	-	-	P-loop containing nucleoside triphosphate hydrolase	P-loop containing nucleoside triphosphate hydrolases	-	-	MYO1E isoform 8, partial [Pan troglodytes]
TRINITY_DN101771_c0_g1_i4.p1	-	-	-	-	-	-	PREDICTED: uncharacterized protein LOC104217586 [Nicotiana sylvestris]
TRINITY_DN101773_c0_g1_i1.p1	-	-	Pentatricopeptide repeat	-	-	PPR repeat	Pentatricopeptide repeat-containing protein, chloroplastic, partial [Cucurbita argyrosperma subsp. sororia]
TRINITY_DN101774_c0_g1_i1.p1	-	-	Cwf19-like, C-terminal domain-1	-	-	Protein similar to CwfJ C-terminus 1	hypothetical protein AMTR_s00002p00262350 [Amborella trichopoda]
TRINITY_DN101780_c0_g1_i1.p1	-	-	RmlC-like cupin domain superfamily	RmlC-like cupins	-	Homogentisate 1,2-dioxygenase C-terminal	homogentisate 1,2-dioxygenase, variant 2 [Exophiala oligosperma] &gt;KIW46849.1 homogentisate 1,2-dioxygenase, variant 2 [Exophiala oligosperma]
TRINITY_DN101782_c0_g1_i1.p2	-	GO:0016787	Peptidase M20	Zn-dependent exopeptidases	-	Peptidase family M20/M25/M40	-
TRINITY_DN101783_c0_g1_i1.p1	-		-	Periplasmic binding protein-like II	-	Bacterial extracellular solute-binding proteins, family 3	glutamate receptor 3.7-like [Capsicum annuum] &gt;KAF3680832.1 hypothetical protein FXO38_02097 [Capsicum annuum]
TRINITY_DN101787_c0_g1_i1.p1	-	-	-	-	-	-	hypothetical protein P280DRAFT_241733 [Massarina eburnea CBS 473.64]
TRINITY_DN10178_c0_g1_i1.p1	-	-	-	-	-	-	hypothetical protein RHGRI_024578 [Rhododendron griersonianum]
TRINITY_DN101799_c0_g1_i1.p1	-	-	-	-	-	-	COP1-interacting protein 7 isoform X2 [Elaeis guineensis]
TRINITY_DN101804_c0_g1_i1.p1	-	-	Pentatricopeptide repeat	-	-	PPR repeat family	hypothetical protein C3L33_21168, partial [Rhododendron williamsianum]
TRINITY_DN101811_c0_g1_i1.p1	-	-	-	-	-	-	hypothetical protein CJ030_MR6G013921 [Morella rubra]
TRINITY_DN101812_c0_g1_i1.p1	-	-	Splicing factor 3A subunit 1, conserved domain	-	-	Pre-mRNA splicing factor PRP21 like protein	hypothetical protein NA57DRAFT_62953 [Rhizodiscina lignyota]
TRINITY_DN101813_c0_g1_i1.p1	-	-	NADP-dependent oxidoreductase domain	NAD(P)-linked oxidoreductase	-	Aldo/keto reductase family	Aldo/keto reductase, partial [Aureobasidium melanogenum]
TRINITY_DN101816_c0_g1_i1.p1	-	GO:0004190|GO:0006508	Aspartic peptidase, DDI1-type	-	-	Aspartyl protease	hypothetical protein KCU90_g26526, partial [Aureobasidium melanogenum]
TRINITY_DN101817_c0_g1_i1.p1	-	GO:0003735|GO:0005840|GO:0006412	Ribosomal protein L29e	-	-	Ribosomal L29e protein family	60S ribosomal protein L29 [Rhinopithecus roxellana] &gt;XP_010377822.1 60S ribosomal protein L29 [Rhinopithecus roxellana] &gt;XP_010380636.2 60S ribosomal protein L29 [Rhinopithecus roxellana] &gt;XP_010382208.1 60S ribosomal protein L29 [Rhinopithecus roxellana] &gt;XP_017724530.1 PREDICTED: 60S ribosomal protein L29 [Rhinopithecus bieti] &gt;XP_017750959.1 PREDICTED: 60S ribosomal protein L29 …
TRINITY_DN101818_c0_g1_i1.p1	-		-	FKBP-like	-	FKBP-type peptidyl-prolyl cis-trans isomerase	hypothetical protein BO71DRAFT_394636 [Aspergillus ellipticus CBS 707.79]
TRINITY_DN101819_c0_g1_i1.p1	-	-	Protein kinase-like domain superfamily	Protein kinase-like (PK-like)	serkin_6	Protein kinase domain	hypothetical protein GHT09_004146 [Marmota monax] &gt;VTJ53882.1 Hypothetical predicted protein [Marmota monax]
TRINITY_DN101825_c0_g1_i1.p1	-	-	-	-	-	-	hypothetical protein AQUCO_02700037v1 [Aquilegia coerulea]
TRINITY_DN101829_c0_g1_i1.p1	-	-	-	-	-	-	hypothetical protein B0A52_07553 [Exophiala mesophila]
TRINITY_DN101832_c0_g1_i2.p1	-	GO:0015297|GO:0016020|GO:0042910|GO:0055085	Multi antimicrobial extrusion protein	-	-	MatE	protein DETOXIFICATION 47, chloroplastic-like, partial [Syzygium oleosum]
TRINITY_DN101838_c0_g1_i1.p1	SPFH_prohibitin	-	Band 7 domain	Band 7/SPFH domain	-	SPFH domain / Band 7 family	rCG35301, isoform CRA_b [Rattus norvegicus]
TRINITY_DN101842_c0_g1_i1.p1	SEC14	-	CRAL-TRIO lipid binding domain superfamily	CRAL/TRIO domain	sec14_4	CRAL/TRIO, N-terminal domain	PREDICTED: random slug protein 5 [Nicotiana sylvestris] &gt;XP_009788164.1 PREDICTED: random slug protein 5 [Nicotiana sylvestris]
TRINITY_DN101849_c0_g1_i1.p1	RING-H2_EL5-like		-	RING/U-box	ring_2	Ring finger domain	hypothetical protein GBA52_011979 [Prunus armeniaca]
TRINITY_DN10184_c0_g1_i5.p1	GAT_GGA-like_plant		-	GAT-like domain	VHS_2	VHS domain	TOM1-like protein 9 isoform X1 [Carya illinoinensis] &gt;KAG6649347.1 hypothetical protein CIPAW_07G206100 [Carya illinoinensis] &gt;KAG6706067.1 hypothetical protein I3842_07G208700 [Carya illinoinensis]
TRINITY_DN101854_c0_g1_i1.p2	-	-	Exportin-5, C-terminal domain	-	-	Exportin-5 family	hypothetical protein IG631_02443 [Alternaria alternata]
TRINITY_DN101859_c0_g1_i1.p1	-	GO:0016020	AdipoR/Haemolysin-III-related	-	-	Haemolysin-III related	hypothetical protein SNOG_03660 [Parastagonospora nodorum SN15] &gt;EAT88865.2 hypothetical protein SNOG_03660 [Parastagonospora nodorum SN15]
TRINITY_DN101867_c0_g1_i1.p1	-	GO:0032955|GO:0051301	Cell division topological specificity factor MinE	-	-	Septum formation topological specificity factor MinE	cell division topological specificity factor homolog, chloroplastic [Amborella trichopoda]
TRINITY_DN101868_c0_g1_i1.p2	-	-	-	-	-	-	putative electron transfer flavoprotein subunit [Saitozyma podzolica]
TRINITY_DN101871_c0_g1_i1.p1	S14_ClpP_2	-	ClpP/crotonase-like domain superfamily	ClpP/crotonase	-	Clp protease	hypothetical protein BT93_B2051 [Corymbia citriodora subsp. variegata]
TRINITY_DN101872_c0_g1_i1.p1	-	-	Armadillo-type fold	ARM repeat	-	-	hypothetical protein DKX38_000479 [Salix brachista]
TRINITY_DN101878_c0_g1_i1.p1	-		-	FYVE/PHD zinc finger	fyrc_3	PHD-finger	histone-lysine N-methyltransferase ATX2 isoform X2 [Prunus yedoensis var. nudiflora]
TRINITY_DN101886_c0_g1_i1.p1	-	GO:0016746	Thiolase-like	Thiolase-like	-	Hydroxymethylglutaryl-coenzyme A synthase C terminal	Hydroxymethylglutaryl-CoA synthase [Vitis vinifera]
TRINITY_DN10188_c0_g1_i2.p2	-	-	-	-	-	-	PREDICTED: heavy metal-associated isoprenylated plant protein 3 [Daucus carota subsp. sativus]
TRINITY_DN101893_c0_g1_i1.p1	-	GO:0005515	WD40-repeat-containing domain superfamily	WD40 repeat-like	WD40_4	WD domain, G-beta repeat	-
TRINITY_DN101895_c0_g1_i2.p1	-	GO:0015098|GO:0015689	Molybdate transporter 1/2	-	-	Molybdate transporter of MFS superfamily	hypothetical protein [Gossypium raimondii]
TRINITY_DN101896_c0_g1_i2.p1	-	-	P-loop containing nucleoside triphosphate hydrolase	P-loop containing nucleoside triphosphate hydrolases	-	Magnesium chelatase, subunit ChlI	hypothetical protein BT93_J0285 [Corymbia citriodora subsp. variegata]
TRINITY_DN101897_c0_g1_i1.p1	-	-	CCAAT-binding factor	-	-	CBF/Mak21 family	hypothetical protein KFK09_018363 [Dendrobium nobile]
TRINITY_DN10189_c0_g1_i2.p1	-		-	beta-beta-alpha zinc fingers	ZnF_U1_5	Zinc-finger of C2H2 type	conserved hypothetical protein [Ricinus communis]
TRINITY_DN10189_c0_g1_i2.p2	-	-	-	-	-	-	uncharacterized protein LOC103705118 [Phoenix dactylifera]
TRINITY_DN1018_c0_g1_i1.p1	-	-	Mitochondrial carrier domain superfamily	Mitochondrial carrier	-	Mitochondrial carrier protein	hypothetical protein CIPAW_03G218600 [Carya illinoinensis]
TRINITY_DN1018_c0_g1_i1.p2	-	-	Mitochondrial carrier domain superfamily	Mitochondrial carrier	-	Mitochondrial carrier protein	mitochondrial carrier protein CoAc2 isoform X3 [Ziziphus jujuba]
TRINITY_DN101902_c0_g1_i1.p1	-	-	Zinc finger, PHD-type	FYVE/PHD zinc finger	PHD_3	PHD-finger	unnamed protein product [Spirodela intermedia] &gt;CAA6670638.1 unnamed protein product [Spirodela intermedia]
TRINITY_DN101906_c0_g1_i1.p1	-	GO:0003989|GO:0006633|GO:0009317|GO:0016743	Acetyl-CoA carboxylase, alpha subunit	ClpP/crotonase	-	Acetyl co-enzyme A carboxylase carboxyltransferase alpha subunit	carboxyltransferase alpha subunit, partial [Jatropha curcas]
TRINITY_DN10190_c0_g1_i2.p1	-	GO:0016020|GO:0016655	NAD(P)H-quinone oxidoreductase, subunit N	-	-	NADH-quinone oxidoreductase cyanobacterial subunit N	NAD(P)H-quinone oxidoreductase subunit N, chloroplastic isoform X2 [Amborella trichopoda]
TRINITY_DN101912_c0_g1_i1.p1	-	-	-	-	-	-	NAC domain-containing protein 75-like isoform X2 [Phoenix dactylifera]
TRINITY_DN101918_c0_g1_i1.p2	-	-	-	-	-	-	uncharacterized protein LOC107029271 [Solanum pennellii]
TRINITY_DN10191_c0_g1_i3.p2	-	-	-	-	-	-	hypothetical protein K402DRAFT_125257 [Aulographum hederae CBS 113979]
TRINITY_DN10191_c0_g4_i1.p2	-	-	GroEL-like equatorial domain superfamily	GroEL equatorial domain-like	-	TCP-1/cpn60 chaperonin family	hypothetical protein CNMCM8060_000699 [Aspergillus lentulus]
TRINITY_DN101921_c0_g1_i1.p1	-	-	-	-	-	-	hypothetical protein IFM89_016683 [Coptis chinensis]
TRINITY_DN101923_c0_g1_i1.p1	S14_ClpP_2	-	ClpP/crotonase-like domain superfamily	ClpP/crotonase	-	Clp protease	hypothetical protein F0562_012754 [Nyssa sinensis]
TRINITY_DN101924_c0_g1_i1.p1	-	-	Zinc finger, RING-type	RING/U-box	ring_2	Ring finger domain	uncharacterized protein LOC118028646 isoform X2 [Populus alba]
TRINITY_DN10192_c0_g1_i1.p1	-	-	Concanavalin A-like lectin/glucanase domain superfamily	Concanavalin A-like lectins/glucanases	-	-	calnexin [Rousettus aegyptiacus]
TRINITY_DN101933_c0_g1_i1.p1	-	-	-	-	-	-	hypothetical protein CK203_103912 [Vitis vinifera]
TRINITY_DN101937_c0_g1_i1.p1	-	-	-	-	-	-	unnamed protein product [Arabidopsis arenosa]
TRINITY_DN10193_c0_g1_i10.p1	SIS_GlmS_GlmD_2	GO:0097367|GO:1901135	SIS domain superfamily	SIS domain	-	SIS domain	hypothetical protein CDL15_Pgr018188 [Punica granatum]
TRINITY_DN101942_c0_g1_i1.p1	-	-	Alcohol dehydrogenase-like, C-terminal	NAD(P)-binding Rossmann-fold domains	-	Zinc-binding dehydrogenase	unnamed protein product [Aureobasidium vineae]
TRINITY_DN101945_c0_g1_i1.p1	-	GO:0016872	Chalcone isomerase superfamily	Chalcone isomerase	-	Chalcone-flavanone isomerase	hypothetical protein RHSIM_Rhsim06G0187600 [Rhododendron simsii]
TRINITY_DN10194_c0_g1_i2.p1	Radical_SAM	GO:0003824|GO:0051536	Radical SAM	Radical SAM enzymes	MiaB	Radical SAM superfamily	probable dual-specificity RNA methyltransferase RlmN [Macadamia integrifolia]
TRINITY_DN101958_c0_g1_i2.p1	-	GO:0004252|GO:0006508	Peptidase S8/S53 domain superfamily	Subtilisin-like	-	Subtilase family	vacuolar serine protease, partial [Aureobasidium melanogenum]
TRINITY_DN10195_c0_g2_i1.p1	CYP74	GO:0004497|GO:0005506|GO:0016705|GO:0020037	Cytochrome P450	Cytochrome P450	-	Cytochrome P450	CYP74B24 [Camellia sinensis]
TRINITY_DN101960_c0_g1_i1.p2	-	-	-	-	-	-	hypothetical protein K469DRAFT_709687 [Zopfia rhizophila CBS 207.26]
TRINITY_DN101962_c0_g1_i1.p1	-	GO:0004096|GO:0020037	Catalase core domain	Heme-dependent catalase-like	Catalase_2	Catalase	catalase-like domain-containing protein [Hypoxylon sp. FL0543]
TRINITY_DN101963_c0_g1_i1.p1	-	-	-	-	-	-	Formin-like protein, partial [Actinidia chinensis var. chinensis]
TRINITY_DN101964_c0_g1_i1.p1	-	GO:0044237	Initiation factor 2B-related	NagB/RpiA/CoA transferase-like	-	Initiation factor 2 subunit family	hypothetical protein KAF25_010696 [Fusarium avenaceum]
TRINITY_DN10196_c0_g1_i2.p1	-	GO:0008017	EB1, C-terminal domain superfamily	EB1 dimerisation domain-like	-	EB1-like C-terminal motif	hypothetical protein IFM89_028372 [Coptis chinensis]
TRINITY_DN101972_c0_g1_i1.p1	-	-	HSP20-like chaperone	HSP20-like chaperones	-	-	HSP20-like chaperone [Tuber borchii]
TRINITY_DN101973_c0_g1_i1.p1	-	-	Pentatricopeptide repeat	-	-	PPR repeat	putative pentatricopeptide repeat-containing protein [Vitis vinifera]
TRINITY_DN101974_c0_g1_i1.p2	-	-	Peptidase family M49	-	-	Peptidase family M49	-
TRINITY_DN101975_c0_g1_i1.p1	-	-	-	-	-	-	uncharacterized protein K452DRAFT_235658 [Aplosporella prunicola CBS 121167] &gt;KAF2137506.1 hypothetical protein K452DRAFT_235658 [Aplosporella prunicola CBS 121167]
TRINITY_DN101976_c0_g1_i2.p1	-	-	Alpha/Beta hydrolase fold	alpha/beta-Hydrolases	-	Alpha/beta hydrolase family	hypothetical protein Ao3042_06795 [Aspergillus oryzae 3.042] &gt;KDE84167.1 hypothetical protein AO1008_10755 [Aspergillus oryzae 100-8]
TRINITY_DN101983_c0_g1_i1.p1	-	-	Probable O-methyltransferase UstE-like	-	-	Protein of unknown function (DUF1295)	hypothetical protein CCACVL1_21986 [Corchorus capsularis]
TRINITY_DN101985_c0_g1_i1.p1	-	-	Glucosyltransferase 24, catalytic domain	Nucleotide-diphospho-sugar transferases	-	Glucosyltransferase 24	hypothetical protein G6O67_001335 [Ophiocordyceps sinensis]
TRINITY_DN101986_c0_g1_i1.p1	-	-	DUF3741-associated sequence motif	-	-	DUF761-associated sequence motif	hypothetical protein HYC85_025541 [Camellia sinensis]
TRINITY_DN101988_c0_g1_i1.p1	-	GO:0003824	Aminotransferase-like, PLP-dependent enzymes	D-aminoacid aminotransferase-like PLP-dependent enzymes	-	Amino-transferase class IV	D-amino-acid transaminase [Hibiscus syriacus]
TRINITY_DN101989_c0_g1_i2.p1	Cupredoxin		-	Cupredoxins	-	-	Cupredoxin [Daldinia loculata]
TRINITY_DN101990_c0_g1_i1.p1	-	-	Uncharacterised protein family UPF0662	-	-	Protein of unknown function (DUF2408)	hypothetical protein KCU78_g7441, partial [Aureobasidium melanogenum]
TRINITY_DN101993_c0_g1_i1.p1	-	-	NADP-dependent oxidoreductase domain	NAD(P)-linked oxidoreductase	-	Aldo/keto reductase family	hypothetical protein AYO20_00562 [Fonsecaea nubica] &gt;OAL40142.1 hypothetical protein AYO20_00562 [Fonsecaea nubica]
TRINITY_DN1019_c0_g1_i6.p2	-	GO:0003735|GO:0005840|GO:0006412	Ribosomal protein L22e	-	-	Ribosomal L22e protein family	60S ribosomal protein L22-2-like [Populus alba] &gt;ABK92957.1 unknown [Populus trichocarpa] &gt;KAG6750455.1 hypothetical protein POTOM_044950 [Populus tomentosa] &gt;KAG6751561.1 hypothetical protein POTOM_043755 [Populus tomentosa] &gt;TKS04293.1 hypothetical protein D5086_0000144940 [Populus alba]
TRINITY_DN101_c0_g1_i3.p1	STKc_CK1_delta_epsilon	GO:0004672|GO:0005524|GO:0006468	Protein kinase domain	Protein kinase-like (PK-like)	serkin_6	Protein kinase domain	hypothetical protein AQUCO_02000452v1 [Aquilegia coerulea]
TRINITY_DN101_c0_g2_i1.p1	STKc_CK1_delta_epsilon	-	Protein kinase-like domain superfamily	Protein kinase-like (PK-like)	serkin_6	Protein kinase domain	PREDICTED: casein kinase 1-like protein 2 [Vitis vinifera] &gt;CAN80417.1 hypothetical protein VITISV_024542 [Vitis vinifera] &gt;CBI27888.3 unnamed protein product, partial [Vitis vinifera]
TRINITY_DN102000_c0_g1_i1.p1	-	GO:0005975|GO:0016868	Alpha-D-phosphohexomutase, alpha/beta/alpha domain I	Phosphoglucomutase, first 3 domains	-	Phosphoglucomutase/phosphomannomutase, alpha/beta/alpha domain I	Phosphoacetylglucosamine mutase, partial [Aureobasidium melanogenum]
TRINITY_DN102005_c0_g1_i1.p2	-	-	Mss4-like superfamily	Mss4-like	-	Glutathione-dependent formaldehyde-activating enzyme	hypothetical protein VSDG_06277 [Valsa sordida]
TRINITY_DN102007_c0_g1_i1.p1	-	GO:0009058	CobN/magnesium chelatase	-	-	CobN/Magnesium Chelatase	hypothetical protein I3760_10G032900 [Carya illinoinensis] &gt;KAG6690855.1 hypothetical protein I3842_10G033000 [Carya illinoinensis] &gt;KAG7958744.1 hypothetical protein I3843_10G032400 [Carya illinoinensis]
TRINITY_DN102012_c0_g1_i1.p1	-	GO:0005319|GO:0006869	Vitellinogen, open beta-sheet	Lipovitellin-phosvitin complex, superhelical domain	lpd_n	Vitellinogen, open beta-sheet	unnamed protein product [Toxocara canis]
TRINITY_DN102016_c0_g1_i1.p2	-	-	-	-	-	-	hypothetical protein CFP56_56500 [Quercus suber]
TRINITY_DN102018_c0_g1_i1.p2	Sm_D2	-	Sm domain, eukaryotic/archaea-type	Sm-like ribonucleoproteins	Sm3	LSM domain	small nuclear ribonucleoprotein Sm D2 [Hypoxylon sp. NC0597] &gt;KAI0840042.1 small nuclear ribonucleoprotein Sm D2 [Hypoxylon sp. FL0890] &gt;KAI1138793.1 small nuclear ribonucleoprotein Sm D2 [Hypoxylon sp. FL0543] &gt;KAI1390991.1 small nuclear ribonucleoprotein Sm D2 [Hypoxylon trugodes] &gt;KAI1415213.1 small nuclear ribonucleoprotein Sm D2 [Hypoxylon sp. FL1857] &gt;OTA67445.1 small nuclear…
TRINITY_DN102019_c0_g1_i1.p1	-	-	Hydantoinase/oxoprolinase, N-terminal	-	-	Hydantoinase/oxoprolinase N-terminal region	hydantoinase B/oxoprolinase, partial [Aureobasidium melanogenum]
TRINITY_DN10201_c0_g1_i1.p1	-	-	RmlC-like cupin domain superfamily	RmlC-like cupins	-	PCO_ADO	plant cysteine oxidase 2-like [Vitis riparia]
TRINITY_DN102024_c0_g1_i1.p1	-	-	Quinoprotein alcohol dehydrogenase-like superfamily	Quinoprotein alcohol dehydrogenase-like	WD40_4	WD domain, G-beta repeat	Eukaryotic translation initiation factor 3 subunit I [Salinomyces thailandica]
TRINITY_DN102029_c0_g1_i1.p1	-	-	Alpha/Beta hydrolase fold	alpha/beta-Hydrolases	-	Serine carboxypeptidase	hypothetical protein KFK09_001019 [Dendrobium nobile]
TRINITY_DN10202_c0_g1_i1.p1	-	GO:0006520|GO:0016597|GO:0016743	Aspartate/ornithine carbamoyltransferase superfamily	Aspartate/ornithine carbamoyltransferase	-	-	hypothetical protein AQUCO_00700252v1 [Aquilegia coerulea]
TRINITY_DN102030_c0_g1_i2.p1	-	-	NAD-dependent epimerase/dehydratase	NAD(P)-binding Rossmann-fold domains	-	NAD dependent epimerase/dehydratase family	hypothetical protein BTJ68_05818 [Hortaea werneckii EXF-2000] &gt;RMZ29807.1 hypothetical protein D0859_06088 [Hortaea werneckii]
TRINITY_DN102032_c0_g1_i1.p1	Longin	-	Longin-like domain superfamily	SNARE-like	-	-	SNARE-like superfamily protein, putative [Theobroma cacao]
TRINITY_DN10203_c0_g1_i2.p1	-	-	-	-	-	-	hypothetical protein CMV_008534 [Castanea mollissima]
TRINITY_DN102040_c0_g1_i1.p1	-	-	-	-	-	-	unnamed protein product [Aureobasidium mustum]
TRINITY_DN102043_c0_g1_i1.p1	-	-	Clp, repeat (R) domain	Double Clp-N motif	-	Clp amino terminal domain, pathogenicity island component	-
TRINITY_DN102044_c0_g1_i1.p1	-	-	-	-	-	-	hypothetical protein A1O9_11802 [Exophiala aquamarina CBS 119918] &gt;KEF52175.1 hypothetical protein A1O9_11802 [Exophiala aquamarina CBS 119918]
TRINITY_DN102045_c0_g1_i1.p1	-	-	NAD(P)-binding domain superfamily	NAD(P)-binding Rossmann-fold domains	-	short chain dehydrogenase	hypothetical protein BFW01_g1281 [Lasiodiplodia theobromae]
TRINITY_DN10204_c0_g1_i1.p1	-	-	Protein of unknown function DUF2039	-	-	Uncharacterized conserved protein (DUF2039)	uncharacterized protein LOC122666845 [Telopea speciosissima]
TRINITY_DN102052_c0_g1_i1.p1	MyosinXI_CBD	GO:0003774|GO:0005524|GO:0016459	Myosin head, motor domain	P-loop containing nucleoside triphosphate hydrolases	iq_5	Myosin head (motor domain)	unnamed protein product, partial [Vitis vinifera]
TRINITY_DN102058_c0_g1_i1.p1	-	-	Pentatricopeptide repeat	-	-	PPR repeat	uncharacterized protein A4U43_C07F38020 [Asparagus officinalis]
TRINITY_DN10205_c0_g1_i3.p1	Nudix_Hydrolase_12	-	NUDIX hydrolase-like domain superfamily	Nudix	-	Nudix hydrolase domain	nudix hydrolase 2-like isoform X2 [Hevea brasiliensis] &gt;KAF2305560.1 hypothetical protein GH714_006754 [Hevea brasiliensis]
TRINITY_DN10205_c0_g1_i3.p2	-	-	Pre-nudix hydrolase domain	-	-	Nudix hydrolase domain	hypothetical protein TEA_000825 [Camellia sinensis var. sinensis]
TRINITY_DN102064_c0_g1_i1.p1	-	GO:0005516	Calmodulin-binding domain, plant	-	CaM_binding_2	Plant calmodulin-binding domain	hypothetical protein HHK36_007311 [Tetracentron sinense]
TRINITY_DN102069_c0_g1_i1.p1	KOW_RPL26	-	Translation protein SH3-like domain superfamily	Translation proteins SH3-like domain	kow_9	KOW motif	PREDICTED: 39S ribosomal protein L24, mitochondrial [Myotis brandtii] &gt;XP_014396333.1 PREDICTED: 39S ribosomal protein L24, mitochondrial [Myotis brandtii] &gt;XP_014396334.1 PREDICTED: 39S ribosomal protein L24, mitochondrial [Myotis brandtii]
TRINITY_DN10206_c0_g1_i2.p1	-	-	SKP1/BTB/POZ domain superfamily	POZ domain	-	BTB/POZ domain	uncharacterized protein CKM354_000115100 [Cercospora kikuchii] &gt;GIZ37714.1 hypothetical protein CKM354_000115100 [Cercospora kikuchii]
TRINITY_DN10206_c0_g2_i7.p1	BTB_POZ_ZBTB_KLHL-like	GO:0005515	BTB/POZ domain	POZ domain	-	BTB/POZ domain	hypothetical protein B0A54_00136 [Friedmanniomyces endolithicus]
TRINITY_DN10206_c0_g3_i1.p1	-	-	SKP1/BTB/POZ domain superfamily	POZ domain	-	BTB/POZ domain	uncharacterized protein LOC112022121 [Quercus suber]
TRINITY_DN10206_c1_g1_i1.p1	BTB_POZ_ZBTB_KLHL-like	-	SKP1/BTB/POZ domain superfamily	POZ domain	-	BTB/POZ domain	hypothetical protein EG329_003704 [Helotiales sp. DMI_Dod_QoI]
TRINITY_DN10206_c2_g1_i1.p1	BTB_POZ_ZBTB_KLHL-like	-	SKP1/BTB/POZ domain superfamily	POZ domain	-	BTB/POZ domain	hypothetical protein B0A51_05160 [Rachicladosporium sp. CCFEE 5018]
TRINITY_DN102073_c0_g1_i1.p1	-	GO:0008017	Spindle pole body-associated protein Vik1/Cik1, microtubule binding domain	P-loop containing nucleoside triphosphate hydrolases	kinesin_4	Microtubule binding	hypothetical protein W97_03604 [Coniosporium apollinis CBS 100218] &gt;EON64373.1 hypothetical protein W97_03604 [Coniosporium apollinis CBS 100218]
TRINITY_DN102080_c0_g1_i1.p1	-	-	L28p-like	L28p-like	-	Ribosomal L28 family	hypothetical protein KCU88_g558, partial [Aureobasidium melanogenum]
TRINITY_DN10208_c0_g1_i1.p1	-	GO:0035673	Oligopeptide transporter, OPT superfamily	-	-	OPT oligopeptide transporter protein	hypothetical protein I3843_09G106200 [Carya illinoinensis]
TRINITY_DN102091_c0_g1_i1.p1	-	-	Methylglyoxal synthase-like domain	Methylglyoxal synthase-like	MGS_2a	MGS-like domain	bifunctional purine biosynthesis protein purH, partial [Trifolium pratense]
TRINITY_DN102095_c0_g1_i1.p1	-	GO:0016020	Bile acid:sodium symporter/arsenical resistance protein Acr3	-	-	Sodium Bile acid symporter family	hypothetical protein BHE74_00037681 [Ensete ventricosum]
TRINITY_DN10209_c0_g1_i3.p1	-		-	L domain-like	-	Leucine rich repeat	hypothetical protein PHAVU_008G0952002g, partial [Phaseolus vulgaris] &gt;ESW12225.1 hypothetical protein PHAVU_008G0952002g, partial [Phaseolus vulgaris]
TRINITY_DN10209_c0_g2_i1.p1	-		-	L domain-like	-	Leucine Rich Repeat	receptor-like protein 12 [Prunus avium]
TRINITY_DN1020_c0_g1_i1.p1	-	-	Armadillo-type fold	ARM repeat	TOG_3	-	splicing factor 3B subunit 1-like [Papaver somniferum]
TRINITY_DN102100_c0_g1_i1.p1	-	-	S-adenosyl-L-methionine-dependent methyltransferase superfamily	S-adenosyl-L-methionine-dependent methyltransferases	-	O-methyltransferase domain	PREDICTED: trans-resveratrol di-O-methyltransferase [Vitis vinifera]
TRINITY_DN102105_c0_g1_i1.p2	-	GO:0004672|GO:0006468	Serine-threonine/tyrosine-protein kinase, catalytic domain	Protein kinase-like (PK-like)	-	Protein tyrosine and serine/threonine kinase	wall-associated receptor kinase-like 9 [Papaver somniferum] &gt;RZC67894.1 hypothetical protein C5167_011590 [Papaver somniferum]
TRINITY_DN102107_c0_g1_i1.p1	ADK	GO:0005524|GO:0006139|GO:0019205	Adenylate kinase/UMP-CMP kinase	P-loop containing nucleoside triphosphate hydrolases	-	Adenylate kinase, active site lid	adenylate kinase 4 [Prosopis alba] &gt;XP_028765188.1 adenylate kinase 4 [Prosopis alba] &gt;XP_028788157.1 adenylate kinase 4 [Prosopis alba] &gt;XP_028788158.1 adenylate kinase 4 [Prosopis alba]
TRINITY_DN10210_c0_g1_i3.p1	-	-	Serine aminopeptidase, S33	alpha/beta-Hydrolases	-	Serine aminopeptidase, S33	alpha/beta-Hydrolases superfamily protein [Zea mays]
TRINITY_DN102114_c0_g1_i1.p1	HTH_XRE	-	Cro/C1-type helix-turn-helix domain	lambda repressor-like DNA-binding domains	mbf_short4	Helix-turn-helix	Multiprotein-bridging factor 1 [Ophiocordyceps sinensis CO18] &gt;KAF4507886.1 hypothetical protein G6O67_004337 [Ophiocordyceps sinensis]
TRINITY_DN102119_c0_g1_i1.p1	-	GO:0004252|GO:0006508	Peptidase S8/S53 domain superfamily	Subtilisin-like	-	Subtilase family	subtilisin-like protease SBT1.5, partial [Brassica napus]
TRINITY_DN10211_c0_g1_i1.p1	GST_C_AaRS_like		-	Nucleotidylyl transferase	-	tRNA synthetases class I (E and Q), catalytic domain	Glutamyl/glutaminyl-tRNA synthetase protein [Dioscorea alata]
TRINITY_DN102120_c0_g1_i1.p2	-	-	-	-	-	-	glycoside hydrolase [Burkholderiales bacterium PBB3]
TRINITY_DN102122_c0_g1_i1.p2	-	-	Nucleoporin FG repeat	-	-	Nucleoporin FG repeat region	-
TRINITY_DN102123_c0_g1_i1.p1	RX-CC_like	-	Rx, N-terminal	-	-	Rx N-terminal domain	Disease resistance protein [Actinidia chinensis var. chinensis]
TRINITY_DN102124_c0_g1_i1.p1	-	GO:0016192	Sec1-like protein	Sec1/munc18-like (SM) proteins	-	Sec1 family	SNARE docking complex subunit [Marssonina coronariae]
TRINITY_DN102128_c0_g1_i1.p1	-	-	Pentatricopeptide repeat	-	-	E motif	hypothetical protein IFM89_030876 [Coptis chinensis]
TRINITY_DN102130_c0_g1_i1.p1	-	GO:0003676	RNA-binding domain superfamily	RNA-binding domain, RBD	-	RNA recognition motif. (a.k.a. RRM, RBD, or RNP domain)	-
TRINITY_DN102132_c0_g1_i1.p1	RNAP_II_RPB11	GO:0006351|GO:0046983	RNA polymerase, RBP11-like subunit	RBP11-like subunits of RNA polymerase	-	RNA polymerase Rpb3/Rpb11 dimerisation domain	DNA-directed RNA polymerases II, IV and V subunit 11 [Coffea arabica] &gt;XP_027117560.1 DNA-directed RNA polymerases II, IV and V subunit 11 [Coffea arabica] &gt;XP_027119662.1 DNA-directed RNA polymerases II, IV and V subunit 11 [Coffea arabica] &gt;XP_027165018.1 DNA-directed RNA polymerases II, IV and V subunit 11 [Coffea eugenioides]
TRINITY_DN102135_c0_g1_i1.p1	PAZ_argonaute_like	GO:0005515	PAZ domain	PAZ domain	PAZ_2_a_3	PAZ domain	protein argonaute 2 [Cinnamomum micranthum f. kanehirae]
TRINITY_DN102136_c0_g1_i1.p1	enoyl_reductase_like	-	Alcohol dehydrogenase-like, C-terminal	NAD(P)-binding Rossmann-fold domains	PKS_ER_names_mod	Zinc-binding dehydrogenase	oxidoreductase-like protein [Aureobasidium namibiae CBS 147.97] &gt;KAH0289208.1 oxidoreductase-like protein, partial [Aureobasidium sp. EXF-3399] &gt;KEQ72380.1 oxidoreductase-like protein [Aureobasidium namibiae CBS 147.97]
TRINITY_DN102137_c0_g1_i1.p1	-	-	Zn-dependent metallo-hydrolase, RNA specificity domain	Metallo-hydrolase/oxidoreductase	-	Zn-dependent metallo-hydrolase RNA specificity domain	-
TRINITY_DN102146_c0_g1_i1.p1	-	-	Bax inhibitor 1-related	-	-	Inhibitor of apoptosis-promoting Bax1	hypothetical protein DOTSEDRAFT_70763 [Dothistroma septosporum NZE10]
TRINITY_DN102154_c0_g1_i1.p1	-	-	-	-	-	-	vacuolar protein sorting-associated protein vps17 [Zymoseptoria brevis]
TRINITY_DN102155_c0_g1_i5.p1	-	-	-	-	-	-	uncharacterized protein At5g19025 [Carica papaya]
TRINITY_DN102162_c0_g1_i1.p1	-	GO:0005515	WD40 repeat	Quinoprotein alcohol dehydrogenase-like	WD40_4	WD domain, G-beta repeat	small nucleolar ribonucleoprotein-like protein complex subunit, partial [Aureobasidium melanogenum]
TRINITY_DN102164_c0_g1_i1.p1	-	-	-	-	-	-	hypothetical protein TRV_02159 [Trichophyton verrucosum HKI 0517] &gt;EFE43078.1 hypothetical protein TRV_02159 [Trichophyton verrucosum HKI 0517]
TRINITY_DN102170_c0_g1_i1.p1	HMA	GO:0046872	Heavy metal-associated domain superfamily	HMA, heavy metal-associated domain	-	Heavy-metal-associated domain	-
TRINITY_DN102173_c0_g1_i1.p1	-	-	P-loop containing nucleoside triphosphate hydrolase	P-loop containing nucleoside triphosphate hydrolases	kinesin_4	Kinesin motor domain	kinesin-like protein KIN-14S [Quercus suber]
TRINITY_DN102174_c0_g1_i1.p1	-		-	Isocitrate/Isopropylmalate dehydrogenase-like	Iso_dh_2	Isocitrate/isopropylmalate dehydrogenase	hypothetical protein HYFRA_00006417 [Hymenoscyphus fraxineus]
TRINITY_DN10217_c0_g1_i3.p1	Ribosomal_P1		-	-	-	60s Acidic ribosomal protein	60S acidic ribosomal protein P1 [Paraphoma chrysanthemicola]
TRINITY_DN10217_c0_g2_i2.p2	Ribosomal_P1		-	-	-	60s Acidic ribosomal protein	60S acidic ribosomal protein-like protein P1 [Clathrospora elynae]
TRINITY_DN10217_c1_g1_i2.p1	Ribosomal_P2		-	-	-	60s Acidic ribosomal protein	60s acidic ribosomal protein-domain-containing protein [Talaromyces proteolyticus] &gt;KAH8701125.1 60s acidic ribosomal protein-domain-containing protein [Talaromyces proteolyticus]
TRINITY_DN10217_c3_g1_i1.p1	Ribosomal_P1		-	-	-	60s Acidic ribosomal protein	hypothetical protein MFRU_016g01050 [Monilinia fructicola]
TRINITY_DN102182_c0_g1_i1.p3	-	GO:0005751|GO:0006123	Cytochrome c oxidase subunit IV family	Mitochondrial cytochrome c oxidase subunit IV	-	Cytochrome c oxidase subunit IV	hypothetical protein FGADI_6440 [Fusarium gaditjirri] &gt;KAF5597531.1 cytochrome c oxidase polypeptide 5 mitochondrial [Fusarium pseudocircinatum] &gt;KAF5600071.1 cytochrome c oxidase polypeptide 5 mitochondrial [Fusarium pseudoanthophilum] &gt;KAF5650325.1 cytochrome c oxidase polypeptide 5 mitochondrial [Fusarium sp. NRRL 52700]
TRINITY_DN102185_c0_g1_i1.p1	-	GO:0008641	Ubiquitin-activating enzyme	Activating enzymes of the ubiquitin-like proteins	-	-	NAD(P)-binding Rossmann-fold superfamily protein [Actinidia rufa]
TRINITY_DN102187_c0_g1_i1.p1	class1_nsHb-like	-	Globin-like superfamily	Globin-like	-	Globin	hypothetical protein CUMW_137770 [Citrus unshiu]
TRINITY_DN102190_c0_g1_i1.p1	SpoU-like	-	Alpha/beta knot methyltransferases	alpha/beta knot	-	SpoU rRNA Methylase family	uncharacterized protein LOC107423348 [Ziziphus jujuba]
TRINITY_DN10219_c0_g1_i2.p1	-	-	S-adenosyl-L-methionine-dependent methyltransferase superfamily	S-adenosyl-L-methionine-dependent methyltransferases	-	tRNA methyltransferase complex GCD14 subunit	hypothetical protein [Colocasia esculenta]
TRINITY_DN1021_c0_g1_i3.p1	MFS_GLUT_like	GO:0016020|GO:0022857|GO:0055085	Major facilitator, sugar transporter-like	MFS general substrate transporter	-	Sugar (and other) transporter	hypothetical protein I3760_04G159800 [Carya illinoinensis] &gt;KAG2713109.1 hypothetical protein I3760_04G159800 [Carya illinoinensis]
TRINITY_DN102201_c0_g1_i1.p1	-	-	FAD/NAD(P)-binding domain superfamily	FAD/NAD(P)-binding domain	-	FAD binding domain	hypothetical protein AJ78_08271, partial [Emergomyces pasteurianus Ep9510]
TRINITY_DN102204_c0_g1_i1.p1	-	-	ERG2/sigma1 receptor-like	-	-	ERG2 and Sigma1 receptor like protein	C-8 sterol isomerase [Colletotrichum higginsianum IMI 349063] &gt;OBR11856.1 C-8 sterol isomerase [Colletotrichum higginsianum IMI 349063] &gt;TIC98973.1 C-8 sterol isomerase [Colletotrichum higginsianum] &gt;TQN66529.1 C-8 sterol isomerase [Colletotrichum shisoi] &gt;CCF42157.1 C-8 sterol isomerase [Colletotrichum higginsianum]
TRINITY_DN102207_c0_g1_i1.p2	-		-	FMN-linked oxidoreductases	-	FMN-dependent dehydrogenase	L-lactate dehydrogenase [Kwoniella bestiolae CBS 10118] &gt;OCF21766.1 L-lactate dehydrogenase [Kwoniella bestiolae CBS 10118]
TRINITY_DN102209_c0_g1_i1.p1	-	-	Immunoglobulin E-set	E set domains	flmn_3	Filamin/ABP280 repeat	filamin A [Phyllostomus discolor]
TRINITY_DN10220_c0_g1_i5.p1	-	-	Nucleoid-associated protein YbaB-like domain superfamily	YbaB-like	-	YbaB/EbfC DNA-binding family	nucleoid-associated protein At2g24020, chloroplastic-like [Phoenix dactylifera]
TRINITY_DN102213_c0_g1_i1.p1	-	-	Endoplasmic reticulum vesicle transporter, C-terminal	-	-	Endoplasmic reticulum vesicle transporter	DUF1692-domain-containing protein, partial [Aureobasidium melanogenum]
TRINITY_DN102219_c0_g1_i1.p1	-	-	-	-	-	-	hypothetical protein PV09_07333 [Verruconis gallopava] &gt;KIW01293.1 hypothetical protein PV09_07333 [Verruconis gallopava]
TRINITY_DN102220_c0_g1_i1.p1	HP_PGM_like	-	Histidine phosphatase superfamily, clade-1	Phosphoglycerate mutase-like	PGAM_5	Histidine phosphatase superfamily (branch 1)	2,3-bisphosphoglycerate-dependent phosphoglycerate mutase 1-like [Zingiber officinale] &gt;XP_042462445.1 2,3-bisphosphoglycerate-dependent phosphoglycerate mutase 1-like [Zingiber officinale]
TRINITY_DN102223_c0_g1_i1.p1	-	GO:0003735|GO:0005840|GO:0006412	Ribosomal Proteins L2, RNA binding domain	Nucleic acid-binding proteins	Ribosomal_L2_2	Ribosomal Proteins L2, RNA binding domain	hypothetical protein EAF04_006725 [Sclerotium cepivorum]
TRINITY_DN10222_c0_g2_i1.p1	-	-	-	-	-	-	hypothetical protein BVC80_1233g7 [Macleaya cordata]
TRINITY_DN102230_c0_g1_i1.p1	-	GO:0006812|GO:0015297|GO:0016020|GO:0055085|GO:1902600	Cation/H+ exchanger	-	-	Sodium/hydrogen exchanger family	sodium/hydrogen exchanger 2 isoform X2 [Manihot esculenta] &gt;KAG8658785.1 hypothetical protein MANES_03G190700v8 [Manihot esculenta] &gt;OAY55939.1 hypothetical protein MANES_03G190700v8 [Manihot esculenta]
TRINITY_DN102235_c0_g1_i1.p3	HMG-box_NHP6-like	-	High mobility group box domain	HMG-box	hmgende2	HMG (high mobility group) box	structure-specific recognition 1 [Trichoderma arundinaceum]
TRINITY_DN102236_c0_g1_i1.p1	-	-	Mss4-like superfamily	Mss4-like	-	Translationally controlled tumour protein	translationally-controlled tumor protein [Diplodia corticola] &gt;OJD30190.1 translationally-controlled tumor protein [Diplodia corticola]
TRINITY_DN102237_c0_g1_i1.p1	-	-	-	-	-	-	hypothetical protein CXB51_033496 [Gossypium anomalum]
TRINITY_DN10223_c0_g1_i6.p1	-	-	DDT domain	-	-	DDT domain	DDT domain-containing protein [Nymphaea thermarum]
TRINITY_DN102240_c0_g1_i1.p2	-	-	Amidase signature (AS) superfamily	Amidase signature (AS) enzymes	-	-	hypothetical protein B9479_001457 [Cryptococcus floricola]
TRINITY_DN102242_c0_g1_i1.p1	nucleoside_deaminase	-	Cytidine and deoxycytidylate deaminase domain	Cytidine deaminase-like	-	Cytidine and deoxycytidylate deaminase zinc-binding region	hypothetical protein CBS11852_5280 [Aspergillus niger] &gt;KAI2916619.1 hypothetical protein CBS147371_5173 [Aspergillus niger]
TRINITY_DN102249_c0_g1_i1.p1	-	-	Pyruvate kinase-like, insert domain superfamily	PK beta-barrel domain-like	-	Pyruvate kinase, barrel domain	plastidial pyruvate kinase 4, chloroplastic isoform X3 [Phoenix dactylifera]
TRINITY_DN10224_c0_g1_i1.p1	-	-	DNA-directed DNA polymerase, family B, exonuclease domain	Ribonuclease H-like	-	DNA polymerase family B, exonuclease domain	DNA-directed DNA polymerase [Parasponia andersonii]
TRINITY_DN102255_c0_g1_i1.p1	-	GO:0003723	RNA recognition motif domain	RNA-binding domain, RBD	rrm1_1	RNA recognition motif. (a.k.a. RRM, RBD, or RNP domain)	hypothetical protein, variant [Exophiala mesophila] &gt;KIV93574.1 hypothetical protein, variant [Exophiala mesophila]
TRINITY_DN10225_c0_g4_i1.p1	AdoMet_MTases	-	S-adenosyl-L-methionine-dependent methyltransferase superfamily	S-adenosyl-L-methionine-dependent methyltransferases	-	O-methyltransferase	caffeoyl-CoA O-methyltransferase-like [Vitis riparia] &gt;RVW55374.1 Caffeoyl-CoA O-methyltransferase [Vitis vinifera] &gt;CAN72492.1 hypothetical protein VITISV_037012 [Vitis vinifera]
TRINITY_DN102263_c0_g1_i1.p2	-	GO:0019867	Glycine zipper 2TM domain	-	-	Glycine zipper 2TM domain	hypothetical protein NA57DRAFT_71039 [Rhizodiscina lignyota]
TRINITY_DN102267_c0_g1_i1.p1	-	GO:0004672|GO:0005524|GO:0006468	Protein kinase domain	Protein kinase-like (PK-like)	serkin_6	Protein kinase domain	Non-specific serine/threonine protein kinase protein [Dioscorea alata]
TRINITY_DN10226_c0_g1_i1.p2	-	-	P-loop containing nucleoside triphosphate hydrolase	P-loop containing nucleoside triphosphate hydrolases	ultradead3	DEAD/DEAH box helicase	DEAD/DEAH box helicase, partial [Escherichia coli] &gt;MBO1764965.1 DEAD/DEAH box helicase [Escherichia coli]
TRINITY_DN102274_c0_g1_i1.p1	-	-	E motif	-	-	E motif	hypothetical protein [Tanacetum cinerariifolium]
TRINITY_DN102276_c0_g1_i1.p1	-	-	ARS-binding protein 1, N-terminal	-	-	Fission yeast centromere protein N-terminal domain	ARS-binding protein 1-like isoform X1 [Macadamia integrifolia] &gt;XP_042491026.1 ARS-binding protein 1-like isoform X1 [Macadamia integrifolia] &gt;XP_042491027.1 ARS-binding protein 1-like isoform X1 [Macadamia integrifolia] &gt;XP_042491028.1 ARS-binding protein 1-like isoform X1 [Macadamia integrifolia] &gt;XP_042491029.1 ARS-binding protein 1-like isoform X1 [Macadamia integrifolia] &gt;XP_0…
TRINITY_DN102279_c0_g1_i1.p1	-	-	Manganese/iron superoxide dismutase, C-terminal domain superfamily	Fe,Mn superoxide dismutase (SOD), C-terminal domain	-	Iron/manganese superoxide dismutases, C-terminal domain	Manganese/iron superoxide dismutase [Lineolata rhizophorae]
TRINITY_DN10227_c0_g1_i2.p1	-	GO:0005515	Armadillo	ARM repeat	arm_5	Armadillo/beta-catenin-like repeat	U-box domain-containing protein 44 [Manihot esculenta] &gt;OAY48971.1 hypothetical protein MANES_05G019700v8 [Manihot esculenta]
TRINITY_DN102281_c0_g1_i1.p1	-	-	ATPase, nucleotide binding domain	Actin-like ATPase domain	-	Hsp70 protein	GRP75 protein [Erythrocercus mccallii] &gt;NXD31210.1 GRP75 protein [Elachura formosa]
TRINITY_DN102284_c0_g1_i1.p1	-	-	Esterase-like	alpha/beta-Hydrolases	-	Putative esterase	hypothetical protein BN1708_006526 [Verticillium longisporum]
TRINITY_DN102288_c0_g1_i1.p1	-	-	-	-	-	-	Transposon TX1 uncharacterized 149 kDa protein [Vitis vinifera]
TRINITY_DN10228_c0_g1_i2.p1	-	GO:0006486|GO:0016020|GO:0016758	Glycosyl transferase, family 31	-	-	Galactosyltransferase	hydroxyproline o-galactosyltransferase galt3 [Quercus suber]
TRINITY_DN102302_c0_g1_i1.p1	-	-	-	-	-	-	zinc finger protein GAI-ASSOCIATED FACTOR 1-like [Mangifera indica]
TRINITY_DN102307_c0_g1_i1.p1	-	-	Protein kinase-like domain superfamily	Protein kinase-like (PK-like)	serkin_6	Protein tyrosine and serine/threonine kinase	PREDICTED: lysM domain receptor-like kinase 4 [Nelumbo nucifera]
TRINITY_DN102308_c0_g1_i1.p1	-	-	-	-	-	-	cyclin-dependent kinase regulatory subunit [Leishmania tarentolae]
TRINITY_DN102309_c0_g1_i1.p1	-	GO:0003676	RNA-binding domain superfamily	RNA-binding domain, RBD	rrm1_1	RNA recognition motif. (a.k.a. RRM, RBD, or RNP domain)	hypothetical protein K441DRAFT_630985 [Cenococcum geophilum 1.58]
TRINITY_DN10230_c0_g1_i2.p1	-	-	-	-	-	-	pumilio homolog 5 [Vitis riparia]
TRINITY_DN102314_c0_g1_i1.p1	-	GO:0005515	WD40 repeat	WD40 repeat-like	WD40_4	WD domain, G-beta repeat	hypothetical protein D0864_17065, partial [Hortaea werneckii]
TRINITY_DN102328_c0_g1_i1.p1	-	-	Pentatricopeptide repeat	-	-	PPR repeat family	pentatricopeptide repeat-containing protein At2g01510, mitochondrial [Juglans microcarpa x Juglans regia]
TRINITY_DN102329_c0_g1_i1.p1	-	-	-	-	-	-	hypothetical protein CBER1_09136 [Cercospora berteroae]
TRINITY_DN10232_c0_g2_i1.p1	-	GO:0015031|GO:0016020	SecY/SEC61-alpha family	Preprotein translocase SecY subunit	-	SecY	SecY subunit domain-containing protein [Aspergillus avenaceus]
TRINITY_DN102331_c0_g1_i1.p2	TSPO_MBR	GO:0016020	TspO/MBR-related protein	-	-	TspO/MBR family	hypothetical protein B0A52_05847 [Exophiala mesophila]
TRINITY_DN102345_c0_g1_i1.p1	-	-	Exoribonuclease, PH domain 2 superfamily	Ribonuclease PH domain 2-like	-	-	hypothetical protein D0864_13192 [Hortaea werneckii]
TRINITY_DN10234_c0_g1_i1.p1	-	-	-	-	-	-	hypothetical protein AQUCO_03200045v1 [Aquilegia coerulea]
TRINITY_DN102351_c0_g1_i1.p1	-	GO:0000139|GO:0015165|GO:0016020|GO:0090481	Nucleotide-sugar transporter	-	-	Nucleotide-sugar transporter	hypothetical protein AQUCO_05800076v1 [Aquilegia coerulea]
TRINITY_DN102351_c1_g1_i2.p1	-		-	Multidrug resistance efflux transporter EmrE	-	Nucleotide-sugar transporter	CMP-sialic acid transporter 3 isoform J [Glycine soja]
TRINITY_DN102353_c0_g1_i1.p1	-	-	-	-	-	-	hypothetical protein A1O1_08931 [Capronia coronata CBS 617.96] &gt;EXJ78530.1 hypothetical protein A1O1_08931 [Capronia coronata CBS 617.96]
TRINITY_DN102354_c0_g1_i3.p1	-	GO:0005643|GO:0006913|GO:0017056	Nuclear pore complex protein Nup98-Nup96-like, autopeptidase S59 domain	C-terminal autoproteolytic domain of nucleoporin nup98	-	Nucleoporin autopeptidase	nuclear pore complex protein NUP96-like isoform X2 [Papaver somniferum]
TRINITY_DN102357_c0_g1_i1.p1	-	-	Telomere length and silencing protein 1-like	-	-	Hepatocellular carcinoma-associated antigen 59	unnamed protein product [Nyctereutes procyonoides]
TRINITY_DN102358_c0_g1_i1.p1	-	-	-	-	-	-	myb domain protein 103 [Prunus dulcis]
TRINITY_DN10235_c0_g1_i1.p1	-	-	-	-	-	-	PREDICTED: uncharacterized protein LOC104603986 isoform X3 [Nelumbo nucifera]
TRINITY_DN10236_c0_g1_i1.p1	-	-	AH/BAR domain superfamily	BAR/IMD domain-like	-	-	hypothetical protein L484_013559 [Morus notabilis]
TRINITY_DN102370_c0_g1_i1.p1	-	-	Vacuolar protein sorting-associated protein 13, VPS13 adaptor binding domain	-	-	SHR-binding domain of vacuolar-sorting associated protein 13	-
TRINITY_DN102371_c0_g1_i1.p1	-	GO:0006412	Zinc-binding ribosomal protein	Zn-binding ribosomal proteins	-	Ribosomal protein L44	60S ribosomal protein L36a [Meles meles]
TRINITY_DN102373_c0_g1_i1.p1	-		-	Phospholipase D/nuclease	-	-	unnamed protein product, partial [Vitis vinifera]
TRINITY_DN102374_c0_g1_i1.p2	-	-	-	-	-	-	hypothetical protein E4U53_002820 [Claviceps sorghi]
TRINITY_DN10237_c0_g1_i1.p1	TRX_family	GO:0015035	Thioredoxin	Thioredoxin-like	-	Thioredoxin	thioredoxin X, chloroplastic, partial [Syzygium oleosum]
TRINITY_DN102381_c0_g1_i1.p1	Rab5_related		-	P-loop containing nucleoside triphosphate hydrolases	ras_sub_4	Ras family	ras-related protein Rab-5C [Mastomys coucha]
TRINITY_DN102382_c0_g1_i2.p1	-	-	-	-	-	-	hypothetical protein D0861_04619 [Hortaea werneckii]
TRINITY_DN102385_c0_g1_i1.p1	-	-	-	-	-	-	hypothetical protein CLAIMM_08650 [Cladophialophora immunda]
TRINITY_DN102388_c0_g1_i1.p1	-	-	Chaperone J-domain superfamily	Chaperone J-domain	-	-	DnaJ domain protein [Fonsecaea pedrosoi]
TRINITY_DN102389_c0_g1_i1.p1	-		-	L domain-like	-	Leucine rich repeat	hypothetical protein ES288_D10G187500v1 [Gossypium darwinii]
TRINITY_DN10238_c0_g1_i1.p1	PDZ_metalloprotease	GO:0004222|GO:0006508|GO:0016020	Peptidase M50, putative membrane-associated zinc metallopeptidase	PDZ domain-like	pdz_new	PDZ domain	hypothetical protein FNV43_RR13355 [Rhamnella rubrinervis]
TRINITY_DN102390_c0_g1_i1.p1	-	-	Glycoside hydrolase superfamily	(Trans)glycosidases	-	-	hypothetical protein [Legionella qingyii] &gt;PWY56169.1 hypothetical protein DGG96_07450 [Legionella qingyii] &gt;RUR22197.1 hypothetical protein ELY20_09825 [Legionella qingyii] &gt;RUR25811.1 hypothetical protein ELY16_09175 [Legionella qingyii]
TRINITY_DN102393_c0_g1_i1.p1	-	GO:0005507|GO:0008131|GO:0009308|GO:0048038	Copper amine oxidase, N-terminal	Amine oxidase N-terminal region	-	Copper amine oxidase, N3 domain	hypothetical protein KCU60_g23331, partial [Aureobasidium melanogenum]
TRINITY_DN10239_c0_g1_i6.p1	-	-	Zinc finger, RING-type	RING/U-box	ring_2	Ring finger domain	E3 ubiquitin ligase BIG BROTHER-related-like [Dioscorea cayenensis subsp. rotundata] &gt;XP_039122942.1 E3 ubiquitin ligase BIG BROTHER-related-like [Dioscorea cayenensis subsp. rotundata] &gt;XP_039122943.1 E3 ubiquitin ligase BIG BROTHER-related-like [Dioscorea cayenensis subsp. rotundata]
TRINITY_DN1023_c0_g1_i1.p1	-	GO:0000731|GO:0006260	DNA polymerase delta, subunit 4	-	-	DNA polymerase delta, subunit 4	DNA polymerase delta subunit 4 [Jatropha curcas] &gt;KDP39559.1 hypothetical protein JCGZ_02579 [Jatropha curcas]
TRINITY_DN1023_c0_g2_i1.p1	DnaJ	-	Chaperone J-domain superfamily	Chaperone J-domain	dnaj_3	DnaJ domain	PREDICTED: uncharacterized protein LOC101294174 [Fragaria vesca subsp. vesca]
TRINITY_DN1023_c0_g3_i1.p1	-	-	Nucleic acid-binding, OB-fold	Nucleic acid-binding proteins	-	-	DIS3-like exonuclease 2 [Quercus suber]
TRINITY_DN102402_c0_g1_i1.p1	-	GO:0016020	Mpv17/PMP22	-	-	Mpv17 / PMP22 family	hypothetical protein AOQ84DRAFT_279027 [Glonium stellatum]
TRINITY_DN102404_c0_g1_i1.p1	RhoA_like	-	P-loop containing nucleoside triphosphate hydrolase	P-loop containing nucleoside triphosphate hydrolases	rab_sub_5	Ras family	rho-related GTP-binding protein RhoC isoform X2 [Carlito syrichta] &gt;XP_021566477.1 rho-related GTP-binding protein RhoC isoform X2 [Carlito syrichta] &gt;XP_021566478.1 rho-related GTP-binding protein RhoC isoform X2 [Carlito syrichta]
TRINITY_DN102410_c0_g1_i1.p1	-	-	-	-	-	-	hypothetical protein [Terriglobus roseus]
TRINITY_DN102412_c0_g1_i1.p1	-	GO:0005509	TSP type-3 repeat	TSP type-3 repeat	egfca_6	Thrombospondin type 3 repeat	thrombospondin 1 [Rattus norvegicus]
TRINITY_DN102414_c0_g1_i1.p1	-	-	FAST kinase-like protein, subdomain 2	-	-	FAST kinase-like protein, subdomain 2	Fas-activated serine/threonine kinase, isoform CRA_f [Homo sapiens]
TRINITY_DN10241_c0_g1_i1.p1	RX-CC_like	-	Rx, N-terminal	-	-	Rx N-terminal domain	hypothetical protein Vadar_034163 [Vaccinium darrowii]
TRINITY_DN102428_c0_g1_i1.p1	-	GO:0004497|GO:0005506|GO:0016705|GO:0020037	Cytochrome P450 superfamily	Cytochrome P450	-	-	Abscisic acid 8&apos;-hydroxylase 3, partial [Mucuna pruriens]
TRINITY_DN102429_c0_g1_i1.p1	-	-	-	-	-	-	putative Sin3 binding protein-domain-containing protein [Hyaloscypha sp. PMI_1271] &gt;KAH8793891.1 putative Sin3 binding protein-domain-containing protein [Hyaloscypha finlandica]
TRINITY_DN102435_c0_g1_i2.p1	PGDH	-	Oxidoreductase, N-terminal domain	NAD(P)-binding Rossmann-fold domains	-	N-terminal domain of oxidoreductase	uncharacterized protein COCSADRAFT_37292 [Bipolaris sorokiniana ND90Pr] &gt;EMD63512.1 hypothetical protein COCSADRAFT_37292 [Bipolaris sorokiniana ND90Pr] &gt;KAF5848412.1 hypothetical protein GGP41_005837 [Bipolaris sorokiniana]
TRINITY_DN102436_c0_g1_i1.p1	-	GO:0003677|GO:0006355	NAC domain superfamily	NAC domain	-	No apical meristem (NAM) protein	hypothetical protein HYC85_009512 [Camellia sinensis]
TRINITY_DN102440_c0_g1_i1.p2	-	GO:0008380|GO:0035145	Mago nashi protein	Mago nashi protein	-	Mago nashi protein	uncharacterized protein BHQ10_001628 [Talaromyces amestolkiae] &gt;KAF3393455.1 Protein mago nashi [Talaromyces pinophilus] &gt;PCG89759.1 Mago nashi protein [Penicillium sp. &apos;occitanis&apos;] &gt;GAM41541.1 Mago nashi domain protein [Talaromyces cellulolyticus] &gt;PCH02872.1 hypothetical protein PENOC_041560 [Penicillium sp. &apos;occitanis&apos;] &gt;RAO65616.1 hypothetical protein BHQ10_…
TRINITY_DN102441_c0_g1_i1.p3	-	GO:0009058|GO:0030170	Aminotransferase, class I/classII	PLP-dependent transferases	-	Aminotransferase class I and II	5-aminolevulinate synthase mitochondrial precursor [Alternaria alternata]
TRINITY_DN102442_c0_g1_i1.p1	-	GO:0003723	K Homology domain, type 1	Nucleic acid-binding proteins	-	KH domain	hypothetical protein KCU88_g1738, partial [Aureobasidium melanogenum]
TRINITY_DN102450_c0_g1_i1.p1	-		-	L domain-like	-	GPI-anchored cell wall organization protein	hypothetical protein AA0111_g4280 [Alternaria arborescens] &gt;RYN22913.1 hypothetical protein AA0112_g9706 [Alternaria arborescens] &gt;RYO32529.1 hypothetical protein AA0111_g4280 [Alternaria arborescens]
TRINITY_DN102454_c0_g1_i1.p1	GAL4	GO:0000981|GO:0006355|GO:0008270	Zn(2)Cys(6) fungal-type DNA-binding domain	Zn2/Cys6 DNA-binding domain	-	-	hypothetical protein W97_00687 [Coniosporium apollinis CBS 100218] &gt;EON61472.1 hypothetical protein W97_00687 [Coniosporium apollinis CBS 100218]
TRINITY_DN102456_c0_g1_i1.p1	-	-	Alcohol dehydrogenase-like, C-terminal	NAD(P)-binding Rossmann-fold domains	-	Zinc-binding dehydrogenase	hypothetical protein BM1_07228 [Bipolaris maydis]
TRINITY_DN102458_c0_g1_i1.p1	-	-	von Willebrand factor A-like domain superfamily	vWA-like	-	Ku70/Ku80 N-terminal alpha/beta domain	Ku80 family protein [Actinidia rufa]
TRINITY_DN102467_c0_g1_i1.p1	-	GO:0005515	WD40-repeat-containing domain superfamily	WD40 repeat-like	-	-	-
TRINITY_DN10246_c0_g1_i1.p1	-	GO:0015079|GO:0016020|GO:0071805	Potassium transporter	-	-	K+ potassium transporter	hypothetical protein F8388_007083 [Cannabis sativa]
TRINITY_DN102470_c0_g1_i1.p1	-	-	Regulator of chromosome condensation 1/beta-lactamase-inhibitor protein II	RCC1/BLIP-II	-	Regulator of chromosome condensation (RCC1) repeat	-
TRINITY_DN102472_c0_g1_i1.p1	-		-	L domain-like	-	Leucine rich repeat	putative inactive leucine-rich repeat receptor-like protein kinase [Quercus suber]
TRINITY_DN102474_c0_g1_i1.p1	-		-	SGNH hydrolase	-	GDSL-like Lipase/Acylhydrolase family	GDSL-like lipase/Acylhydrolase family protein [Sarocladium implicatum]
TRINITY_DN102478_c0_g1_i1.p1	-		-	L domain-like	-	Leucine rich repeat N-terminal domain	LRR-RLK, partial [Vernicia fordii]
TRINITY_DN10247_c0_g1_i1.p1	-	GO:0016020	TMEM14 family	-	-	Transmembrane proteins 14C	protein FATTY ACID EXPORT 2, chloroplastic isoform X2 [Syzygium oleosum]
TRINITY_DN102481_c0_g1_i1.p1	-	-	Glycoside hydrolase superfamily	(Trans)glycosidases	-	-	glycoside hydrolase superfamily [Coniochaeta sp. 2T2.1]
TRINITY_DN102486_c0_g1_i1.p1	PH_Slm1		-	PH domain-like	-	BAR-like domain	hypothetical protein AC578_457 [Pseudocercospora eumusae]
TRINITY_DN102494_c0_g1_i2.p1	-	-	-	-	-	-	protein disulfide-isomerase SCO2-like [Juglans regia]
TRINITY_DN10249_c0_g1_i2.p1	-	-	FAD/NAD(P)-binding domain superfamily	FAD/NAD(P)-binding domain	-	-	hypothetical protein CICLE_v10002476mg [Citrus clementina]
TRINITY_DN1024_c0_g1_i2.p1	HMA	GO:0046872	Heavy metal-associated domain superfamily	HMA, heavy metal-associated domain	-	Heavy-metal-associated domain	heavy metal-associated isoprenylated plant protein 3 isoform X2 [Amborella trichopoda]
TRINITY_DN102501_c0_g1_i1.p2	-	GO:0016491	FMN-dependent dehydrogenase	FMN-linked oxidoreductases	-	FMN-dependent dehydrogenase	putative CYB2-L-lactate dehydrogenase [Violaceomyces palustris]
TRINITY_DN102502_c0_g1_i1.p1	-	GO:0004096|GO:0020037	Catalase core domain	Heme-dependent catalase-like	Catalase_2	Catalase	probable Catalase-1 [Ramularia collo-cygni] &gt;CZT14652.1 probable Catalase-1 [Ramularia collo-cygni]
TRINITY_DN102504_c0_g1_i1.p1	-	-	-	-	-	-	putative protein S-acyltransferase 7 [Morella rubra] &gt;KAB1207686.1 putative protein S-acyltransferase 7 [Morella rubra]
TRINITY_DN102505_c0_g1_i1.p2	-	-	Glutaredoxin	Thioredoxin-like	-	Glutaredoxin	Grx4 family monothiol glutaredoxin [Cryptococcus depauperatus CBS 7855]
TRINITY_DN102506_c0_g1_i1.p1	-	GO:0016740	PC-Esterase	-	-	GDSL/SGNH-like Acyl-Esterase family found in Pmr5 and Cas1p	hypothetical protein ERO13_D04G173132v2 [Gossypium hirsutum]
TRINITY_DN10250_c0_g1_i1.p1	-	GO:0008168	Putative S-adenosyl-L-methionine-dependent methyltransferase	-	-	Putative S-adenosyl-L-methionine-dependent methyltransferase	hypothetical protein [Gossypium raimondii]
TRINITY_DN10250_c0_g2_i1.p1	-	GO:0008168	Putative S-adenosyl-L-methionine-dependent methyltransferase	S-adenosyl-L-methionine-dependent methyltransferases	-	Putative S-adenosyl-L-methionine-dependent methyltransferase	putative methyltransferase PMT5 [Prunus yedoensis var. nudiflora]
TRINITY_DN102515_c0_g1_i1.p1	-	-	Nucleic acid-binding, OB-fold	Nucleic acid-binding proteins	-	-	-
TRINITY_DN102523_c0_g1_i1.p1	-	-	-	-	-	-	hypothetical protein KCU71_g6337, partial [Aureobasidium melanogenum]
TRINITY_DN102526_c0_g1_i1.p1	-	GO:0005634	Apoptosis-antagonizing transcription factor, C-terminal	-	-	Apoptosis-antagonizing transcription factor, C-terminal	putative protein AATF [Cocos nucifera]
TRINITY_DN102528_c0_g1_i1.p1	-	-	SKP1/BTB/POZ domain superfamily	POZ domain	-	-	probable general stress response protein Whi2 [Phialocephala subalpina]
TRINITY_DN102529_c0_g1_i1.p1	-	-	Alanine dehydrogenase/pyridine nucleotide transhydrogenase, N-terminal	Formate/glycerate dehydrogenase catalytic domain-like	AlaDh_PNT_N_2	Alanine dehydrogenase/PNT, N-terminal domain	Formate/glycerate dehydrogenase catalytic domain-like protein [Lizonia empirigonia]
TRINITY_DN102530_c0_g1_i1.p1	-	GO:0003743|GO:0005737|GO:0005852	Eukaryotic translation initiation factor 3 subunit J	-	-	Translation initiation factor eIF3 subunit	eukaryotic translation initiation factor 3 subunit J isoform X2 [Cebus imitator] &gt;XP_032153512.1 eukaryotic translation initiation factor 3 subunit J isoform X2 [Sapajus apella]
TRINITY_DN102533_c0_g1_i1.p1	-	-	-	-	-	-	hypothetical protein EJ110_NYTH44068 [Nymphaea thermarum]
TRINITY_DN102536_c0_g1_i1.p2	-	-	ATPase, nucleotide binding domain	Actin-like ATPase domain	-	Hexokinase	hypothetical protein K441DRAFT_671111 [Cenococcum geophilum 1.58]
TRINITY_DN102537_c0_g1_i1.p1	SNARE_SNAP25C		-	SNARE fusion complex	tSNARE_6	SNAP-25 family	PREDICTED: synaptosomal-associated protein 23-like, partial [Bos indicus]
TRINITY_DN102538_c0_g1_i3.p1	GT20_TPS	GO:0003824|GO:0005992	Glycosyl transferase, family 20	UDP-Glycosyltransferase/glycogen phosphorylase	-	Glycosyltransferase family 20	UDP-Glycosyltransferase / trehalose-phosphatase family protein isoform 3 [Theobroma cacao]
TRINITY_DN102538_c0_g1_i3.p2	-	GO:0003824|GO:0005992	Trehalose-phosphatase	HAD-like	-	Trehalose-phosphatase	Trehalose-phosphatase [Trema orientale]
TRINITY_DN10253_c0_g1_i5.p1	SEC14	-	CRAL/TRIO, N-terminal domain	CRAL/TRIO N-terminal domain	CRAL_TRIO_N_2	CRAL/TRIO, N-terminal domain	unnamed protein product [Spirodela intermedia]
TRINITY_DN10253_c0_g1_i5.p3	-	-	-	-	-	-	Phosphatidylinositol/phosphatidylcholine transfer protein SFH8 [Thalictrum thalictroides]
TRINITY_DN10253_c1_g1_i3.p1	-	-	-	-	-	-	hypothetical protein TEA_013475 [Camellia sinensis var. sinensis]
TRINITY_DN102541_c0_g1_i1.p1	-	-	-	-	-	-	hypothetical protein RHGRI_012535 [Rhododendron griersonianum] &gt;KAG5555032.1 hypothetical protein RHGRI_012539 [Rhododendron griersonianum]
TRINITY_DN102543_c0_g1_i1.p2	PH_Slm1	-	SLM1/RGC1-like, BAR-like domain	PH domain-like	PH_update	BAR-like domain	uncharacterized protein EI97DRAFT_448415 [Westerdykella ornata] &gt;KAF2279760.1 hypothetical protein EI97DRAFT_448415 [Westerdykella ornata]
TRINITY_DN102544_c0_g1_i1.p1	-		-	Isocitrate/Isopropylmalate dehydrogenase-like	Iso_dh_2	Isocitrate/isopropylmalate dehydrogenase	Isocitrate dehydrogenase subunit mitochondrial [Pyrenophora tritici-repentis] &gt;KAF7452080.1 Isocitrate dehydrogenase [Pyrenophora tritici-repentis] &gt;KAF7574802.1 LeuB, Isocitrate-isopropylmalate dehydrogenase [Pyrenophora tritici-repentis] &gt;KAI1542175.1 LeuB Isocitrate isopropylmalate dehydrogenase [Pyrenophora tritici-repentis] &gt;KAI1551351.1 LeuB Isocitrate isopropylmalate dehydrogen…
TRINITY_DN102548_c0_g1_i1.p1	-	GO:0000166|GO:0044237	HRDC-like superfamily	HRDC-like	-	RNA polymerase Rpb4	hypothetical protein KCV04_g8858, partial [Aureobasidium melanogenum] &gt;KAG9739322.1 hypothetical protein KCU59_g8519, partial [Aureobasidium melanogenum] &gt;KAG9850587.1 hypothetical protein KCU63_g9083, partial [Aureobasidium melanogenum] &gt;KAG9924946.1 hypothetical protein KCV02_g9904, partial [Aureobasidium melanogenum] &gt;KAH0047320.1 hypothetical protein KCU72_g9222, partial [Aureobas…
TRINITY_DN102550_c0_g1_i1.p2	-	-	-	-	-	-	hypothetical protein DM02DRAFT_614117 [Periconia macrospinosa]
TRINITY_DN102551_c0_g1_i1.p1	Ribosomal_L18_L5e	GO:0003735|GO:0005840|GO:0006412	Ribosomal protein L18	Translational machinery components	-	Ribosomal L18 of archaea, bacteria, mitoch. and chloroplast	hypothetical protein C3L33_05060, partial [Rhododendron williamsianum]
TRINITY_DN102555_c0_g1_i1.p1	-	GO:0005786|GO:0006614|GO:0008312|GO:0030942	Signal recognition particle, SRP14 subunit	Signal recognition particle alu RNA binding heterodimer, SRP9/14	-	Signal recognition particle 14kD protein	signal recognition particle, SRP9/SRP14 subunit [Lizonia empirigonia]
TRINITY_DN102556_c0_g1_i1.p1	-	-	Class I glutamine amidotransferase-like	Class I glutamine amidotransferase-like	-	Glutamine amidotransferase class-I	hypothetical protein [Gossypium raimondii]
TRINITY_DN10255_c0_g1_i1.p1	-	GO:0007094	Spindle assembly checkpoint component Mad1	Mitotic arrest deficient-like 1, Mad1	-	Mitotic checkpoint protein	mitotic spindle checkpoint protein MAD1 [Juglans regia]
TRINITY_DN102565_c0_g1_i1.p1	RRM_eIF3B	GO:0003723	RNA recognition motif domain	DPP6 N-terminal domain-like	rrm1_1	RNA recognition motif. (a.k.a. RRM, RBD, or RNP domain)	eukaryotic translation initiation factor-like protein 3 subunit B [Dendryphion nanum]
TRINITY_DN102569_c0_g1_i1.p1	ZZ_ADA2		-	RING/U-box	zz_5	Myb-like DNA-binding domain	PREDICTED: transcriptional adapter ADA2 isoform X2 [Musa acuminata subsp. malaccensis]
TRINITY_DN10256_c0_g2_i1.p1	-	GO:0004672|GO:0005524|GO:0006468	Protein kinase domain	Protein kinase-like (PK-like)	serkin_6	Protein kinase domain	casein kinase i [Colletotrichum camelliae]
TRINITY_DN102571_c0_g1_i1.p1	-	-	P-loop containing nucleoside triphosphate hydrolase	P-loop containing nucleoside triphosphate hydrolases	-	-	hypothetical protein KCU71_g1578, partial [Aureobasidium melanogenum]
TRINITY_DN102580_c0_g1_i1.p1	-	-	Bystin	-	-	Bystin	hypothetical protein PV06_00858 [Exophiala oligosperma] &gt;KIW48252.1 hypothetical protein PV06_00858 [Exophiala oligosperma]
TRINITY_DN102584_c0_g1_i1.p1	-	GO:0003735|GO:0005840|GO:0006412	Ribosomal protein S6e	-	Ribosomal_S6e_2	Ribosomal protein S6e	40S ribosomal protein S6-A [Capronia coronata CBS 617.96] &gt;EXJ95055.1 40S ribosomal protein S6-A [Capronia coronata CBS 617.96]
TRINITY_DN102585_c0_g1_i1.p2	-		-	Aldolase	-	Fructose-bisphosphate aldolase class-II	hypothetical protein AC578_8540 [Pseudocercospora eumusae]
TRINITY_DN102587_c0_g1_i1.p2	-	-	P-type ATPase, A domain superfamily	Calcium ATPase, transduction domain A	-	-	-
TRINITY_DN102588_c0_g1_i1.p1	-	-	Protein kinase-like domain superfamily	Protein kinase-like (PK-like)	tyrkin_6	Protein tyrosine and serine/threonine kinase	C-type lectin receptor-like tyrosine-protein kinase At1g52310 isoform X2 [Zingiber officinale]
TRINITY_DN102590_c0_g1_i2.p1	SynN	-	Target SNARE coiled-coil homology domain	t-snare proteins	tSNARE_6	SNARE domain	hypothetical protein JRO89_XS04G0134400 [Xanthoceras sorbifolium]
TRINITY_DN102594_c0_g1_i1.p1	-	GO:0005507|GO:0016491	Multicopper oxidase, C-terminal	Cupredoxins	-	Multicopper oxidase	polyketide synthase 1 [Diplocarpon rosae]
TRINITY_DN102596_c0_g1_i1.p1	-	-	-	-	-	-	O-fucosyltransferase 9 isoform X1 [Ziziphus jujuba]
TRINITY_DN102599_c0_g1_i1.p1	-	-	Ribosome-associated complex head domain	-	-	Ribosome-associated complex head domain	zuotin [Cucurbitaria berberidis CBS 394.84] &gt;KAF1842131.1 zuotin [Cucurbitaria berberidis CBS 394.84]
TRINITY_DN10259_c0_g1_i2.p1	YqgF	-	Ribonuclease H-like superfamily	Ribonuclease H-like	rnase_8s	Holliday junction resolvase	pre-16S rRNA nuclease [Salix suchowensis]
TRINITY_DN1025_c0_g1_i1.p1	-	-	Hydroxymethylglutaryl-CoA reductase, class I/II, NAD/NADP-binding domain superfamily	NAD-binding domain of HMG-CoA reductase	-	Hydroxymethylglutaryl-coenzyme A reductase	HMGR, partial [Salvia miltiorrhiza]
TRINITY_DN102604_c0_g1_i1.p1	legumain_C		-	-	-	-	legumain [Rhinolophus ferrumequinum]
TRINITY_DN102605_c0_g1_i1.p2	-	-	Nucleic acid-binding, OB-fold	Nucleic acid-binding proteins	-	TIP49 P-loop domain	Transcription regulatory protein component of chromatin remodeling complexes, putative; Rvb2p [Cryptococcus gattii WM276] &gt;ADV19859.1 Transcription regulatory protein component of chromatin remodeling complexes, putative; Rvb2p [Cryptococcus gattii WM276] &gt;KAE8541437.1 RuvB-like helicase 2 [Cryptococcus cf. gattii]
TRINITY_DN102614_c0_g1_i1.p1	-	-	-	-	-	-	hypothetical protein F0562_034115 [Nyssa sinensis]
TRINITY_DN102618_c0_g1_i1.p1	-	-	-	-	-	-	ENHANCER OF AG-4 protein 2-like isoform X3 [Telopea speciosissima]
TRINITY_DN102620_c0_g1_i1.p1	-	GO:0005515	WD40 repeat	WD40 repeat-like	WD40_4	WD domain, G-beta repeat	hypothetical protein D0864_13155, partial [Hortaea werneckii]
TRINITY_DN102628_c0_g1_i1.p1	-	-	P-loop containing nucleoside triphosphate hydrolase	P-loop containing nucleoside triphosphate hydrolases	AAA_5	ABC transporter	ABC transporter G family member 1 [Vitis vinifera]
TRINITY_DN102629_c0_g1_i1.p1	-		-	-	-	ubiE/COQ5 methyltransferase family	2-methoxy-6-polyprenyl-1,4-benzoquinol methylase [Parastagonospora nodorum]
TRINITY_DN10262_c0_g1_i2.p1	REC_hyHK_CKI1_RcsC-like	GO:0000160	Signal transduction response regulator, receiver domain	CheY-like	REC_2	Response regulator receiver domain	Histidine kinase protein, partial [Dioscorea alata]
TRINITY_DN102633_c0_g1_i1.p2	-	GO:0003735|GO:0005840|GO:0006412	Ribosomal protein L36e	-	-	Ribosomal protein L36e	60S ribosomal protein L36, putative (RPL36), partial [Plasmodium malariae]
TRINITY_DN102637_c0_g1_i1.p1	-	-	-	-	-	-	uncharacterized protein K444DRAFT_580671 [Hyaloscypha bicolor E] &gt;PMD66019.1 hypothetical protein K444DRAFT_580671 [Hyaloscypha bicolor E]
TRINITY_DN102638_c0_g1_i1.p1	GDH	GO:0051287	D-isomer specific 2-hydroxyacid dehydrogenase, NAD-binding domain	Formate/glycerate dehydrogenase catalytic domain-like	-	D-isomer specific 2-hydroxyacid dehydrogenase, NAD binding domain	PREDICTED: glyoxylate reductase/hydroxypyruvate reductase [Lipotes vexillifer]
TRINITY_DN102639_c0_g1_i1.p2	-	-	-	-	-	-	hypothetical protein UCRNP2_953 [Neofusicoccum parvum UCRNP2]
TRINITY_DN10263_c0_g1_i1.p1	-	-	Exocyst complex subunit Sec15, C-terminal	-	-	Exocyst complex subunit Sec15-like	exocyst complex component SEC15A, partial [Carica papaya]
TRINITY_DN102642_c0_g1_i1.p1	-	-	-	-	-	-	uncharacterized protein LOC119981414 [Tripterygium wilfordii] &gt;KAF5733999.1 hypothetical protein HS088_TW16G00440 [Tripterygium wilfordii]
TRINITY_DN102643_c0_g1_i1.p1	-	GO:0004601|GO:0006979|GO:0020037	Haem peroxidase superfamily	Heme-dependent peroxidases	-	Peroxidase	peroxidase 5-like [Olea europaea var. sylvestris]
TRINITY_DN102645_c0_g1_i1.p1	Tudor_Agenet_AtEML-like		-	-	-	-	hypothetical protein GIB67_015570 [Kingdonia uniflora]
TRINITY_DN102647_c0_g1_i1.p1	-	-	Armadillo-type fold	ARM repeat	-	Nucleotide exchange factor Fes1	hypothetical protein AC579_8479 [Pseudocercospora musae]
TRINITY_DN102656_c0_g1_i1.p1	-	-	SUZ-C domain	-	-	SUZ-C motif	hypothetical protein Z519_03805 [Cladophialophora bantiana CBS 173.52] &gt;KIW95221.1 hypothetical protein Z519_03805 [Cladophialophora bantiana CBS 173.52]
TRINITY_DN102657_c0_g1_i1.p1	-	-	-	-	-	-	hypothetical protein IFR04_013761 [Cadophora malorum]
TRINITY_DN10265_c0_g1_i11.p1	-	GO:0016791	SAC domain	-	-	SacI homology domain	phosphoinositide phosphatase SAC3 isoform X1 [Juglans microcarpa x Juglans regia] &gt;XP_041003521.1 phosphoinositide phosphatase SAC3 isoform X1 [Juglans microcarpa x Juglans regia]
TRINITY_DN10265_c1_g1_i1.p1	-	-	-	-	-	-	hypothetical protein B296_00036341, partial [Ensete ventricosum]
TRINITY_DN102661_c0_g1_i1.p1	-	-	Metal-dependent protein hydrolase	-	-	Uncharacterised protein family (UPF0160)	MYG1 protein-like protein [Zopfia rhizophila CBS 207.26]
TRINITY_DN102668_c0_g1_i1.p1	-	-	Armadillo-type fold	ARM repeat	-	-	armadillo-type protein [Lineolata rhizophorae]
TRINITY_DN102669_c0_g1_i1.p1	-	-	-	-	-	-	hypothetical protein P171DRAFT_104490 [Karstenula rhodostoma CBS 690.94]
TRINITY_DN102670_c0_g1_i1.p1	Beach	-	BEACH domain	BEACH domain	Beach_2	Beige/BEACH domain	hypothetical protein C4D60_Mb03t16470 [Musa balbisiana]
TRINITY_DN102673_c0_g1_i1.p1	-	GO:0000166|GO:0004820|GO:0005524|GO:0005737|GO:0006426	Glycine-tRNA ligase, beta subunit	-	-	Glycyl-tRNA synthetase beta subunit	Glycine--tRNA ligase chloroplastic/mitochondrial 2 [Zea mays]
TRINITY_DN102676_c0_g1_i1.p1	-	GO:0005515	Tetratricopeptide-like helical domain superfamily	TPR-like	-	-	hypothetical protein HHK36_002687 [Tetracentron sinense]
TRINITY_DN102677_c0_g1_i1.p2	-	-	Peptidase family A1 domain	Acid proteases	-	Eukaryotic aspartyl protease	acid protease, partial [Aureobasidium melanogenum]
TRINITY_DN10267_c0_g1_i5.p1	-	-	-	-	-	-	hypothetical protein HYC85_010546 [Camellia sinensis]
TRINITY_DN10267_c3_g1_i1.p2	-	-	Heat shock protein 70kD, peptide-binding domain superfamily	Heat shock protein 70kD (HSP70), peptide-binding domain	-	Hsp70 protein	heat shock protein, partial [Phenacoccus solenopsis]
TRINITY_DN102682_c0_g1_i1.p1	-	-	QWRF family	-	-	QWRF family	hypothetical protein [Gossypium armourianum]
TRINITY_DN102687_c0_g1_i1.p1	-	-	Pentatricopeptide repeat	-	-	PPR repeat family	pentatricopeptide repeat-containing protein At1g25360-like [Gossypium hirsutum]
TRINITY_DN102688_c0_g1_i1.p1	HP_PGM_like	-	Histidine phosphatase superfamily, clade-1	Phosphoglycerate mutase-like	PGAM_5	Histidine phosphatase superfamily (branch 1)	phosphoglycerate mutase 1 [Manis pentadactyla]
TRINITY_DN102689_c0_g1_i1.p2	-	-	-	-	-	-	hypothetical protein RHSIM_Rhsim08G0205500 [Rhododendron simsii]
TRINITY_DN102695_c0_g1_i1.p1	-	-	Armadillo-type fold	ARM repeat	-	-	hypothetical protein CDL12_01338 [Handroanthus impetiginosus]
TRINITY_DN102697_c0_g1_i1.p1	-	-	Tryptophan synthase beta chain-like, PALP domain superfamily	Tryptophan synthase beta subunit-like PLP-dependent enzymes	-	-	hypothetical protein D0866_03141, partial [Hortaea werneckii]
TRINITY_DN102699_c0_g1_i1.p1	-	-	-	-	-	-	uncharacterized protein A4U43_C03F890 [Asparagus officinalis]
TRINITY_DN10269_c0_g1_i1.p1	-	-	-	-	-	-	uncharacterized protein C7974DRAFT_380046 [Boeremia exigua] &gt;KAH6615181.1 hypothetical protein C7974DRAFT_380046 [Boeremia exigua]
TRINITY_DN1026_c0_g1_i1.p1	RING-HC_KEG-like	GO:0004672|GO:0005524|GO:0006468	Protein kinase domain	Ankyrin repeat	ring_2	Protein kinase domain	E3 ubiquitin-protein ligase KEG isoform X2 [Jatropha curcas]
TRINITY_DN102707_c0_g1_i1.p1	-	-	-	-	-	-	uncharacterized protein LOC18782296 [Prunus persica] &gt;ONI18004.1 hypothetical protein PRUPE_3G191600 [Prunus persica]
TRINITY_DN102709_c0_g1_i2.p1	-	-	-	-	-	-	hypothetical protein PV10_02633 [Exophiala mesophila] &gt;KIV94912.1 hypothetical protein PV10_02633 [Exophiala mesophila]
TRINITY_DN10270_c0_g1_i1.p1	-	-	Chloroquine-resistance transporter-like	-	-	CRT-like, chloroquine-resistance transporter-like	protein CLT1, chloroplastic [Pistacia vera]
TRINITY_DN102710_c0_g1_i1.p1	-	GO:0003735|GO:0005840|GO:0006412	Ribosomal protein L34Ae	-	-	Ribosomal protein L34e	Hypothetical predicted protein, partial [Marmota monax]
TRINITY_DN102711_c0_g1_i1.p1	-	-	-	-	-	-	hypothetical protein D0864_10124 [Hortaea werneckii] &gt;RMY74363.1 hypothetical protein D0864_10037 [Hortaea werneckii] &gt;RMZ18643.1 hypothetical protein D0862_00088 [Hortaea werneckii] &gt;RMZ25711.1 hypothetical protein D0859_10244 [Hortaea werneckii]
TRINITY_DN102717_c0_g1_i1.p1	Ribosomal_L22	GO:0003735|GO:0005840|GO:0006412	Ribosomal protein L22/L17	Ribosomal protein L22	-	Ribosomal protein L22p/L17e	60s ribosomal protein L17, putative [Cryptococcus gattii WM276] &gt;KIR53095.1 ribosomal protein L22 [Cryptococcus gattii Ru294] &gt;KIR78072.1 ribosomal protein L22 [Cryptococcus gattii EJB2] &gt;KIY32610.1 ribosomal protein L22 [Cryptococcus gattii E566] &gt;KJE01544.1 ribosomal protein L22 [Cryptococcus gattii NT-10] &gt;ADV25780.1 60s ribosomal protein L17, putative [Cryptococcus gattii WM276]
TRINITY_DN102718_c0_g1_i1.p1	-	GO:0016746	Thiolase-like	Thiolase-like	-	Thiolase, N-terminal domain	acetyl-CoA acetyltransferase-like [Teratosphaeria destructans]
TRINITY_DN102719_c0_g1_i2.p1	-	-	NAD(P)-binding domain superfamily	NAD(P)-binding Rossmann-fold domains	-	short chain dehydrogenase	short-chain dehydrogenase TIC 32, chloroplastic-like [Juglans microcarpa x Juglans regia]
TRINITY_DN10271_c0_g1_i6.p1	catalase_peroxidase_1	GO:0004601|GO:0006979|GO:0020037	Haem peroxidase	Heme-dependent peroxidases	-	Peroxidase	bifunctional catalase/peroxidase [Microthyrium microscopicum]
TRINITY_DN10271_c0_g2_i1.p2	-	GO:0004601|GO:0006979|GO:0020037	Haem peroxidase superfamily	Heme-dependent peroxidases	-	Peroxidase	probable Catalase-peroxidase [Rhynchosporium agropyri]
TRINITY_DN10271_c0_g3_i1.p1	-	GO:0004601|GO:0006979|GO:0020037	Haem peroxidase superfamily	Heme-dependent peroxidases	-	Peroxidase	catalase/peroxidase HPI, partial [Aureobasidium melanogenum]
TRINITY_DN10271_c0_g4_i1.p3	-	GO:0004601|GO:0006979|GO:0020037	Haem peroxidase superfamily	Heme-dependent peroxidases	-	-	hypothetical protein EOO92_12940 [Pedobacter sp.]
TRINITY_DN10271_c0_g5_i1.p1	-	GO:0004601|GO:0006979|GO:0020037	Haem peroxidase superfamily	Heme-dependent peroxidases	-	Peroxidase	catalase-peroxidase, partial [Chitinophagaceae bacterium]
TRINITY_DN10271_c1_g1_i1.p1	-	GO:0004601|GO:0006979|GO:0020037	Haem peroxidase superfamily	Heme-dependent peroxidases	-	Peroxidase	-
TRINITY_DN10271_c2_g1_i1.p1	-	GO:0004601|GO:0006979|GO:0020037	Haem peroxidase superfamily	Heme-dependent peroxidases	-	Peroxidase	hypothetical protein KXV20_006224, partial [Aspergillus fumigatus]
TRINITY_DN10271_c3_g1_i1.p2	-	GO:0004601|GO:0006979|GO:0020037	Haem peroxidase	Heme-dependent peroxidases	-	Peroxidase	catalase-peroxidase, partial [Sphingobacteriales bacterium]
TRINITY_DN10271_c4_g1_i1.p1	-	GO:0004601|GO:0006979|GO:0020037	Haem peroxidase	Heme-dependent peroxidases	-	Peroxidase	catalase-peroxidase [Terriglobus roseus]
TRINITY_DN102720_c0_g1_i1.p1	-	GO:0009922|GO:0016020	ELO family	-	-	GNS1/SUR4 family	hypothetical protein KCU89_g11950, partial [Aureobasidium melanogenum]
TRINITY_DN102722_c0_g1_i1.p2	-	-	THO complex, subunit THOC1	-	-	THO complex subunit 1 transcription elongation factor	nuclear matrix protein, partial [Aureobasidium melanogenum]
TRINITY_DN102724_c0_g1_i1.p2	-	-	P-loop containing nucleoside triphosphate hydrolase	P-loop containing nucleoside triphosphate hydrolases	-	Deoxynucleoside kinase	NADH dehydrogenase [ubiquinone] 1 alpha subcomplex subunit 10, mitochondrial [Vulpes lagopus]
TRINITY_DN102725_c0_g1_i1.p1	FERM_B-lobe	-	FERM superfamily, second domain	Second domain of FERM	B41_5	Ras association (RalGDS/AF-6) domain	myosin X [Molossus molossus]
TRINITY_DN10272_c0_g1_i1.p1	-		-	RING/U-box	ring_2	Zinc finger, C3HC4 type (RING finger)	hypothetical protein CMV_010311 [Castanea mollissima]
TRINITY_DN102732_c0_g1_i1.p1	-	-	-	-	-	-	hypothetical protein KCV04_g11158, partial [Aureobasidium melanogenum]
TRINITY_DN102734_c0_g1_i1.p1	-	GO:0004571|GO:0005509|GO:0016020	Seven-hairpin glycosidases	Seven-hairpin glycosidases	-	Glycosyl hydrolase family 47	ER degradation-enhancing alpha-mannosidase-like protein 2 isoform X3 [Halichoerus grypus]
TRINITY_DN10273_c0_g1_i1.p1	-	-	-	-	-	-	hypothetical protein I3760_13G050400 [Carya illinoinensis] &gt;KAG6680624.1 hypothetical protein I3842_13G052000 [Carya illinoinensis] &gt;KAG7949096.1 hypothetical protein I3843_13G043300 [Carya illinoinensis]
TRINITY_DN102742_c0_g1_i2.p1	-	-	-	-	-	-	hypothetical protein B456_004G118400, partial [Gossypium raimondii]
TRINITY_DN102744_c0_g1_i1.p1	-		-	FAD-linked reductases, C-terminal domain	-	Flavin containing amine oxidoreductase	hypothetical protein B296_00030960 [Ensete ventricosum]
TRINITY_DN102746_c0_g1_i1.p1	-	-	-	-	-	-	hypothetical protein CLAIMM_10869 [Cladophialophora immunda]
TRINITY_DN102748_c0_g1_i1.p1	-	-	Thioredoxin-like superfamily	Thioredoxin-like	-	Glutathione peroxidase	glutathione peroxidase 4, isoform CRA_b [Rattus norvegicus]
TRINITY_DN102750_c0_g1_i1.p1	-	-	-	-	-	-	hypothetical protein BGAL_0371g00050 [Botrytis galanthina]
TRINITY_DN102753_c0_g1_i1.p1	-	GO:0005515	WD40 repeat	WD40 repeat-like	WD40_4	WD domain, G-beta repeat	hypothetical protein [Gossypium armourianum]
TRINITY_DN102757_c0_g1_i1.p1	PAPS_reductase	GO:0003824	Phosphoadenosine phosphosulphate reductase	Adenine nucleotide alpha hydrolases-like	-	Phosphoadenosine phosphosulfate reductase family	unnamed protein product [Zymoseptoria tritici ST99CH_1A5]
TRINITY_DN102759_c0_g1_i2.p1	-		-	RING/U-box	ring_2	-	protein NCA1 [Quercus lobata] &gt;XP_030965505.1 protein NCA1 [Quercus lobata]
TRINITY_DN10275_c0_g1_i1.p1	-	GO:0046872	Zinc finger, CCCH-type superfamily	CCCH zinc finger	c3hfinal6	Zinc finger C-x8-C-x5-C-x3-H type (and similar)	unnamed protein product, partial [Vitis vinifera]
TRINITY_DN102762_c0_g1_i1.p1	-	-	Ribonuclease H-like superfamily	Ribonuclease H-like	-	hAT family C-terminal dimerisation region	zinc finger BED domain-containing protein RICESLEEPER 2-like [Asparagus officinalis]
TRINITY_DN102766_c0_g1_i1.p2	-	GO:0016491	Hydroxylase/desaturase AsaB-like	-	-	-	hypothetical protein F5Y03DRAFT_394336 [Xylaria venustula]
TRINITY_DN102773_c0_g1_i1.p2	-	-	NAD(P)-binding domain superfamily	NAD(P)-binding Rossmann-fold domains	-	-	UDP-glucose 4-epimerase [Alternaria alternata]
TRINITY_DN102777_c0_g1_i1.p1	-	-	-	-	-	-	hypothetical protein RHGRI_005860 [Rhododendron griersonianum]
TRINITY_DN102779_c0_g1_i1.p2	-		-	Myosin rod fragments	-	Myosin tail	myosin-14-like, partial [Hylobates moloch]
TRINITY_DN10277_c1_g1_i1.p2	-	-	ATPase, nucleotide binding domain	Actin-like ATPase domain	-	Hsp70 protein	hypothetical protein FDECE_18587, partial [Fusarium decemcellulare]
TRINITY_DN10277_c1_g2_i1.p2	-	GO:0005524|GO:0140662	Heat shock protein 70 family	Actin-like ATPase domain	-	Hsp70 protein	hypothetical protein EYB25_005784 [Talaromyces marneffei]
TRINITY_DN10277_c2_g1_i1.p1	-	GO:0005524|GO:0140662	Heat shock protein 70 family	Actin-like ATPase domain	-	Hsp70 protein	Heat shock protein 2 [Fusarium venenatum]
TRINITY_DN102780_c0_g1_i1.p1	-	-	Eukaryotic translation initiation factor 3 subunit G, N-terminal	-	-	Eukaryotic translation initiation factor 3 subunit G	translation initiation factor 3 subunit G [Fusarium oxysporum f. sp. lycopersici 4287] &gt;XP_031045896.1 translation initiation factor 3 subunit G [Fusarium oxysporum NRRL 32931] &gt;XP_031061962.1 translation initiation factor 3 subunit G [Fusarium odoratissimum NRRL 54006] &gt;EGU81436.1 hypothetical protein FOXB_08018 [Fusarium oxysporum f. sp. conglutinans Fo5176] &gt;EMT60744.1 Eukaryotic t…
TRINITY_DN102782_c0_g1_i1.p1	-	-	-	-	-	-	hypothetical protein W97_06031 [Coniosporium apollinis CBS 100218] &gt;EON66783.1 hypothetical protein W97_06031 [Coniosporium apollinis CBS 100218]
TRINITY_DN102784_c0_g1_i2.p1	-	-	Harbinger transposase-derived nuclease domain	-	-	DDE superfamily endonuclease	PREDICTED: putative nuclease HARBI1 [Nicotiana sylvestris]
TRINITY_DN102785_c0_g1_i1.p1	-	-	Pentatricopeptide repeat	-	-	PPR repeat family	putative pentatricopeptide repeat-containing protein At1g12700, mitochondrial isoform X2 [Tripterygium wilfordii]
TRINITY_DN102789_c0_g1_i1.p1	NAD_synthase	-	Carbon-nitrogen hydrolase superfamily	Carbon-nitrogen hydrolase	-	NAD synthase	glutamine-dependent NAD(+) synthetase isoform X2 [Ananas comosus]
TRINITY_DN102791_c0_g1_i1.p1	-	-	-	-	-	-	helicase-like transcription factor CHR28 [Papaver somniferum] &gt;RZC50808.1 hypothetical protein C5167_019229 [Papaver somniferum]
TRINITY_DN102792_c0_g1_i1.p2	-	-	-	-	-	-	CCR4-NOT transcription complex subunit 3 isoform X3 [Telopea speciosissima]
TRINITY_DN102794_c0_g1_i1.p2	-	GO:0008017	EB1, C-terminal	EB1 dimerisation domain-like	-	EB1-like C-terminal motif	hypothetical protein CC78DRAFT_511621 [Didymosphaeria enalia]
TRINITY_DN102796_c0_g1_i1.p1	-		-	-	-	Sister chromatid cohesion protein PDS5 protein	hypothetical protein PRUPE_1G499400 [Prunus persica]
TRINITY_DN1027_c0_g1_i10.p1	S1_IF1A	-	Nucleic acid-binding, OB-fold	Nucleic acid-binding proteins	eIF1neu4	Translation initiation factor 1A / IF-1	eukaryotic translation initiation factor 1A [Olea europaea var. sylvestris] &gt;XP_027108490.1 eukaryotic translation initiation factor 1A [Coffea arabica] &gt;XP_027115343.1 eukaryotic translation initiation factor 1A [Coffea arabica] &gt;XP_027163704.1 eukaryotic translation initiation factor 1A [Coffea eugenioides] &gt;CAA2973155.1 eukaryotic translation initiation factor 1A [Olea europaea sub…
TRINITY_DN1027_c1_g1_i1.p1	CYP73	GO:0004497|GO:0005506|GO:0016705|GO:0020037	Cytochrome P450 superfamily	Cytochrome P450	-	Cytochrome P450	Trans-cinnamate 4-monooxygenase [Thalictrum thalictroides]
TRINITY_DN102806_c0_g1_i1.p1	-	GO:0005634	FY-rich, N-terminal	Tudor/PWWP/MBT	fyrn_3	F/Y-rich N-terminus	histone-lysine N-methyltransferase ATX2-like isoform X2 [Camellia sinensis]
TRINITY_DN102807_c0_g1_i1.p1	DnaJ	-	Chaperone DnaJ, C-terminal	HSP40/DnaJ peptide-binding domain	dnaj_3	DnaJ C terminal domain	related to DNAJ-like protein homolog [Ramularia collo-cygni] &gt;CZT21637.1 related to DNAJ-like protein homolog [Ramularia collo-cygni]
TRINITY_DN10280_c0_g1_i1.p1	-	-	-	-	-	-	PREDICTED: uncharacterized protein LOC104764988 isoform X3 [Camelina sativa]
TRINITY_DN102811_c0_g1_i1.p2	-	-	-	-	-	-	hypothetical protein Z519_04522 [Cladophialophora bantiana CBS 173.52] &gt;KIW94546.1 hypothetical protein Z519_04522 [Cladophialophora bantiana CBS 173.52]
TRINITY_DN102816_c0_g1_i1.p2	EGF_Lam	-	EGF-like domain	EGF/Laminin	egf_5	Laminin EGF domain	laminin subunit gamma-1, partial [Balaenoptera acutorostrata scammoni]
TRINITY_DN102818_c0_g1_i1.p1	-	-	-	-	-	-	alpha/beta-hydrolase [Zopfia rhizophila CBS 207.26]
TRINITY_DN102823_c0_g1_i1.p1	UBA2_KPC2	-	Heat shock chaperonin-binding	UBA-like	CBM	-	ubiquitin-associated domain-containing protein 1 [Lynx pardinus]
TRINITY_DN102825_c0_g1_i1.p1	-	GO:0007034	Snf7 family	-	-	Snf7	vacuolar-sorting protein-like protein snf7 [Aulographum hederae CBS 113979]
TRINITY_DN102827_c0_g1_i1.p1	-	-	-	-	-	-	hypothetical protein [Trifolium medium]
TRINITY_DN102839_c0_g1_i1.p1	-		-	FMN-linked oxidoreductases	-	FMN-dependent dehydrogenase	hypothetical protein CERZMDRAFT_92781 [Cercospora zeae-maydis SCOH1-5]
TRINITY_DN10283_c0_g1_i1.p1	O-FucT_like	-	GDP-fucose protein O-fucosyltransferase	-	-	GDP-fucose protein O-fucosyltransferase	uncharacterized protein LOC109714948 [Ananas comosus]
TRINITY_DN102847_c0_g1_i2.p1	-	-	-	-	-	-	UDP-glucuronate:xylan alpha-glucuronosyltransferase 1-like isoform X1 [Phoenix dactylifera] &gt;XP_026664275.2 UDP-glucuronate:xylan alpha-glucuronosyltransferase 1-like isoform X1 [Phoenix dactylifera] &gt;XP_026664276.2 UDP-glucuronate:xylan alpha-glucuronosyltransferase 1-like isoform X1 [Phoenix dactylifera]
TRINITY_DN10284_c0_g1_i2.p1	F-box_AtTIR1-like	-	COI1, F-box	RNI-like	fbox_2	F-box	hypothetical protein ES319_D10G024000v1 [Gossypium barbadense]
TRINITY_DN102850_c0_g1_i1.p1	GTP_cyclohydro2	-	GTP cyclohydrolase II superfamily	RibA-like	-	GTP cyclohydrolase II	GTP cyclohydrolase II [Karstenula rhodostoma CBS 690.94]
TRINITY_DN102853_c0_g1_i1.p1	-	-	-	-	-	-	chitin synthase 3 [Exophiala dermatitidis NIH/UT8656] &gt;EHY58469.1 chitin synthase 3 [Exophiala dermatitidis NIH/UT8656]
TRINITY_DN102856_c0_g1_i1.p1	-	-	-	-	-	-	hypothetical protein DV735_g1226, partial [Chaetothyriales sp. CBS 134920]
TRINITY_DN102865_c0_g1_i1.p1	fungal_TF_MHR		-	-	-	-	hypothetical protein D6C94_05191 [Aureobasidium pullulans] &gt;THZ41387.1 hypothetical protein D6C87_05736 [Aureobasidium pullulans] &gt;THZ57075.1 hypothetical protein D6C86_07379 [Aureobasidium pullulans]
TRINITY_DN102866_c0_g1_i1.p1	-	-	Altered inheritance of mitochondria protein 21	-	-	Altered inheritance of mitochondria protein 21	hypothetical protein Z517_02972 [Fonsecaea pedrosoi CBS 271.37] &gt;KIW83726.1 hypothetical protein Z517_02972 [Fonsecaea pedrosoi CBS 271.37]
TRINITY_DN102867_c0_g1_i1.p1	-		-	Radical SAM enzymes	-	-	hypothetical protein Golomagni_08229 [Golovinomyces magnicellulatus]
TRINITY_DN102868_c0_g1_i1.p1	-	-	-	-	-	-	hypothetical protein FE78DRAFT_490608 [Acidomyces sp. &apos;richmondensis&apos;] &gt;KYG40440.1 hypothetical protein M433DRAFT_8812 [Acidomyces richmondensis BFW]
TRINITY_DN102869_c0_g1_i1.p2	-	-	-	-	-	-	hypothetical protein K491DRAFT_403488 [Lophiostoma macrostomum CBS 122681]
TRINITY_DN102870_c0_g1_i1.p1	-	GO:0019346|GO:0030170	Cys/Met metabolism, pyridoxal phosphate-dependent enzyme	PLP-dependent transferases	-	Cys/Met metabolism PLP-dependent enzyme	cystathionine beta-lyase [Alternaria rosae] &gt;KAH6872491.1 cystathionine beta-lyase [Alternaria rosae]
TRINITY_DN102877_c0_g1_i1.p1	-	-	-	-	-	-	HAD-like protein [Byssothecium circinans]
TRINITY_DN10287_c0_g1_i1.p1	AmyAc_arch_bac_plant_AmyA	GO:0004556|GO:0005509|GO:0005975	Alpha-amylase, C-terminal beta-sheet	Glycosyl hydrolase domain	alpha-amyl_c2	Alpha-amylase C-terminal beta-sheet domain	putative alpha-amylase, partial [Trifolium pratense]
TRINITY_DN102883_c0_g1_i1.p1	-	-	-	-	-	-	hypothetical protein D0862_10796 [Hortaea werneckii]
TRINITY_DN102885_c0_g1_i1.p1	-	-	Alcohol dehydrogenase-like, C-terminal	NAD(P)-binding Rossmann-fold domains	-	Zinc-binding dehydrogenase	S-(hydroxymethyl)glutathione dehydrogenase [Daldinia childiae] &gt;KAF3058716.1 S-(hydroxymethyl)glutathione dehydrogenase [Daldinia childiae]
TRINITY_DN102887_c0_g1_i1.p1	-	-	NAD(P)-binding domain superfamily	NAD(P)-binding Rossmann-fold domains	-	-	alcohol dehydrogenase [Aureobasidium pullulans] &gt;TIA28206.1 alcohol dehydrogenase [Aureobasidium pullulans]
TRINITY_DN102888_c0_g1_i1.p1	-	GO:0016787	Dienelactone hydrolase	alpha/beta-Hydrolases	-	Dienelactone hydrolase family	putative AIM2 family protein C30D10.14 [Cladophialophora carrionii]
TRINITY_DN102892_c0_g1_i1.p1	-		-	Multidrug efflux transporter AcrB transmembrane domain	-	Patched family	PREDICTED: Niemann-Pick C1 protein-like [Camelina sativa]
TRINITY_DN1028_c0_g1_i1.p1	AP2	GO:0003700|GO:0006355	AP2/ERF domain	DNA-binding domain	rav1_2	AP2 domain	AP2/ERF domain [Macleaya cordata]
TRINITY_DN102901_c0_g1_i1.p1	-	GO:0042586	Peptide deformylase	Peptide deformylase	-	Polypeptide deformylase	Peptide deformylase 1A, chloroplastic/mitochondrial [Vitis vinifera]
TRINITY_DN102905_c0_g1_i1.p1	-		-	FMN-linked oxidoreductases	-	NADH:flavin oxidoreductase / NADH oxidase family	oxidoreductase [Capronia epimyces CBS 606.96] &gt;EXJ89539.1 oxidoreductase [Capronia epimyces CBS 606.96]
TRINITY_DN102909_c0_g1_i1.p1	-	-	-	-	-	-	hypothetical protein AMS68_007317 [Peltaster fructicola]
TRINITY_DN102912_c0_g1_i1.p1	OYE_YqiM_FMN	GO:0003959|GO:0010181|GO:0050661	NADPH dehydrogenase YqjM-like	FMN-linked oxidoreductases	-	NADH:flavin oxidoreductase / NADH oxidase family	oxidoreductase [Cladophialophora yegresii CBS 114405] &gt;EXJ64185.1 oxidoreductase [Cladophialophora yegresii CBS 114405]
TRINITY_DN102913_c0_g1_i1.p1	-	-	UROD/MetE-like superfamily	UROD/MetE-like	-	-	hypothetical protein TgHK011_003515 [Trichoderma gracile]
TRINITY_DN102914_c0_g1_i1.p2	-	-	Papain-like cysteine peptidase superfamily	Cysteine proteinases	-	Ubiquitin carboxyl-terminal hydrolase	-
TRINITY_DN102915_c0_g1_i1.p2	-	-	-	-	-	-	hypothetical protein CJF30_00006950 [Rutstroemia sp. NJR-2017a BBW]
TRINITY_DN10291_c0_g1_i2.p1	HP_PGM_like	-	Histidine phosphatase superfamily, clade-1	Phosphoglycerate mutase-like	PGAM_5	Histidine phosphatase superfamily (branch 1)	putative 2-carboxy-D-arabinitol-1-phosphatase [Cocos nucifera]
TRINITY_DN102927_c0_g1_i1.p1	-	GO:0005515	Leucine-rich repeat	L domain-like	LRR_typ_2	Leucine rich repeat	LRR domain containing protein [Parasponia andersonii]
TRINITY_DN102931_c0_g1_i1.p2	SANT	-	SANT/Myb domain	Homeodomain-like	sant	Myb-like DNA-binding domain	protein RADIALIS-like 4 isoform X2 [Populus trichocarpa] &gt;PNT04261.1 hypothetical protein POPTR_014G113900 [Populus trichocarpa]
TRINITY_DN102934_c0_g1_i1.p1	HTH_XRE	-	Cro/C1-type helix-turn-helix domain	lambda repressor-like DNA-binding domains	mbf_short4	Helix-turn-helix	multiprotein-bridging factor 1 [Cadophora malorum]
TRINITY_DN102940_c0_g1_i1.p2	-	-	-	-	-	-	Ubiquinone biosynthesis O-methyltransferase [Elsinoe australis]
TRINITY_DN102942_c0_g1_i1.p2	-	GO:0003924|GO:0005525	Small GTPase	P-loop containing nucleoside triphosphate hydrolases	rho_sub_3	Ras family	GTP-binding protein-like protein rho4 [Polyplosphaeria fusca]
TRINITY_DN102944_c0_g1_i2.p1	-	GO:0004497|GO:0005506|GO:0016705|GO:0020037	Cytochrome P450 superfamily	Cytochrome P450	-	Cytochrome P450	Cytochrome P450 [Corchorus olitorius]
TRINITY_DN102946_c0_g1_i1.p1	CAP_euk	-	CAP superfamily	PR-1-like	SCP_3	Cysteine-rich secretory protein family	hypothetical protein B7463_g8302, partial [Scytalidium lignicola]
TRINITY_DN102952_c0_g1_i1.p1	-	GO:0005515	WD40 repeat	WD40 repeat-like	WD40_4	WD domain, G-beta repeat	structural constituent of cytoskeleton [Pleomassaria siparia CBS 279.74]
TRINITY_DN102954_c0_g1_i1.p1	-	-	Vid27, PH-like domain	-	-	VID27 PH-like domain	VID27 cytoplasmic protein-domain-containing protein [Aspergillus flavus]
TRINITY_DN102960_c0_g1_i1.p1	CH_FIMB_rpt1	GO:0005515	Calponin homology domain	Calponin-homology domain, CH-domain	ch_5	Calponin homology (CH) domain	hypothetical protein IG631_10209 [Alternaria alternata]
TRINITY_DN102966_c0_g1_i2.p1	NOX_Duox_like_FAD_NADP	GO:0016491	Ferric reductase, NAD binding domain	Ferredoxin reductase-like, C-terminal NADP-linked domain	-	Ferric reductase NAD binding domain	hypothetical protein POPTR_001G079000 [Populus trichocarpa]
TRINITY_DN102968_c0_g1_i1.p1	AAT_like	GO:0009058|GO:0030170	Aminotransferase, class I/classII	PLP-dependent transferases	-	Aminotransferase class I and II	mitochondrial putative alanine aminotransferase [Hyaloscypha finlandica]
TRINITY_DN102971_c0_g1_i1.p1	-	-	Isopenicillin N synthase-like, Fe(2+) 2OG dioxygenase domain	Clavaminate synthase-like	-	2OG-Fe(II) oxygenase superfamily	hypothetical protein [Gossypium klotzschianum]
TRINITY_DN102974_c0_g1_i2.p1	-	-	-	-	-	-	hypothetical protein B296_00027198 [Ensete ventricosum]
TRINITY_DN102979_c0_g1_i1.p2	-	GO:0051118	Glycoside hydrolase family 71	-	-	Glycosyl hydrolase family 71	glycoside hydrolase family 71 protein [Zopfia rhizophila CBS 207.26]
TRINITY_DN10297_c0_g1_i1.p1	-	-	P-loop containing nucleoside triphosphate hydrolase	P-loop containing nucleoside triphosphate hydrolases	-	NB-ARC domain	PREDICTED: putative disease resistance protein RGA3 isoform X2 [Ipomoea nil]
TRINITY_DN102980_c0_g1_i1.p1	-	GO:0005515	WD40 repeat	WD40 repeat-like	WD40_4	-	WD repeat-containing protein 74 isoform X2 [Papio anubis] &gt;XP_031509511.1 WD repeat-containing protein 74 isoform X2 [Papio anubis] &gt;XP_031509512.1 WD repeat-containing protein 74 isoform X2 [Papio anubis]
TRINITY_DN102981_c0_g1_i1.p1	-	-	Zinc finger, RanBP2-type superfamily	Ran binding protein zinc finger-like	zf_4	Zn-finger in Ran binding protein and others	zf-RanBP domain-containing protein [Cephalotus follicularis]
TRINITY_DN102988_c0_g1_i1.p2	-	GO:0005516	Myristoylated alanine-rich C-kinase substrate MARCKS	-	-	MARCKS family	MARCKS-related protein [Lutra lutra]
TRINITY_DN102989_c0_g1_i1.p1	-	-	Arrestin-like, N-terminal	-	-	Arrestin (or S-antigen), N-terminal domain	hypothetical protein B0A48_12367 [Rachicladosporium antarcticum]
TRINITY_DN10298_c0_g1_i3.p1	-	GO:0004576|GO:0006486|GO:0016020	Oligosaccharyl transferase, STT3 subunit	-	-	Oligosaccharyl transferase STT3 subunit	PREDICTED: dolichyl-diphosphooligosaccharide--protein glycosyltransferase subunit STT3B [Nelumbo nucifera] &gt;XP_010250089.1 PREDICTED: dolichyl-diphosphooligosaccharide--protein glycosyltransferase subunit STT3B [Nelumbo nucifera] &gt;DAD36008.1 TPA_asm: hypothetical protein HUJ06_006648 [Nelumbo nucifera]
TRINITY_DN102990_c0_g1_i1.p1	-	-	-	-	-	-	hypothetical protein BPAE_0198g00140 [Botrytis paeoniae]
TRINITY_DN102995_c0_g1_i1.p1	-	-	JmjC domain	Clavaminate synthase-like	cupin_9	JmjC domain, hydroxylase	probable lysine-specific demethylase SE14 [Lolium rigidum]
TRINITY_DN102999_c0_g1_i1.p1	-	-	Filamin/ABP280 repeat-like	E set domains	flmn_3	Filamin/ABP280 repeat	filamin-A-like [Ochotona princeps]
TRINITY_DN10299_c0_g1_i2.p2	-	-	-	-	-	-	hypothetical protein G4B88_000027 [Cannabis sativa]
TRINITY_DN1029_c0_g1_i1.p1	SPX-MFS_plant	-	MFS transporter superfamily	MFS general substrate transporter	-	Major Facilitator Superfamily	SPX domain-containing membrane protein At4g22990 [Citrus clementina] &gt;ESR53759.1 hypothetical protein CICLE_v10019105mg [Citrus clementina] &gt;ESR53760.1 hypothetical protein CICLE_v10019105mg [Citrus clementina] &gt;KAH9721700.1 SPX domain-containing membrane protein [Citrus sinensis]
TRINITY_DN102_c0_g1_i1.p1	-	-	Nuclear protein DGCR14/ESS-2	-	-	Nuclear protein Es2	splicing factor ESS-2 homolog [Elaeis guineensis]
TRINITY_DN10300_c0_g1_i1.p1	ACD_sHsps-like	-	Alpha crystallin/Hsp20 domain	HSP20-like chaperones	-	Hsp20/alpha crystallin family	hypothetical protein IFM89_016818 [Coptis chinensis]
TRINITY_DN103017_c0_g1_i1.p1	-	GO:0005515	Tetratricopeptide-like helical domain superfamily	TPR-like	tpr_5	-	unnamed protein product, partial [Vitis vinifera]
TRINITY_DN10301_c0_g1_i1.p1	-		-	-	-	Ethylene-responsive protein kinase Le-CTR1	hypothetical protein F3Y22_tig00116997pilonHSYRG00821 [Hibiscus syriacus]
TRINITY_DN103021_c0_g1_i2.p1	-	-	SCP2 sterol-binding domain	SCP-like	-	SCP-2 sterol transfer family	hypothetical protein CDV55_100775 [Aspergillus turcosus] &gt;RLL95181.1 hypothetical protein CFD26_105238 [Aspergillus turcosus]
TRINITY_DN103024_c0_g1_i1.p1	-	-	-	-	-	-	Molybdopterin binding protein [Trematosphaeria pertusa] &gt;KAF2241049.1 Molybdopterin binding protein [Trematosphaeria pertusa]
TRINITY_DN103025_c0_g1_i1.p2	-		-	Isocitrate/Isopropylmalate dehydrogenase-like	-	Isocitrate/isopropylmalate dehydrogenase	hypothetical protein BN1723_018060, partial [Verticillium longisporum]
TRINITY_DN10302_c0_g1_i1.p1	-	-	-	-	-	-	hypothetical protein EZV62_000333 [Acer yangbiense]
TRINITY_DN103030_c0_g1_i1.p1	-	-	-	-	-	-	nucleolar complex protein 4 [Cenococcum geophilum 1.58]
TRINITY_DN103032_c0_g1_i1.p1	GGCT_like	-	Gamma-glutamyl cyclotransferase-like	Gamma-glutamyl cyclotransferase-like	-	Gamma-glutamyl cyclotransferase, AIG2-like	hypothetical protein KXW61_006075 [Aspergillus fumigatus] &gt;KAH2465513.1 hypothetical protein KXW63_005331 [Aspergillus fumigatus]
TRINITY_DN103036_c0_g1_i1.p1	RNase_Ire1	GO:0004540|GO:0006397	KEN domain	-	PGNneu	Ribonuclease 2-5A	serine/threonine-protein kinase/endoribonuclease IRE1a-like [Trifolium medium]
TRINITY_DN103038_c0_g1_i1.p1	-	GO:0004672|GO:0005524|GO:0006468	Protein kinase domain	Protein kinase-like (PK-like)	serkin_6	Oxidative-stress-responsive kinase 1 C-terminal domain	hypothetical protein FH972_019226 [Carpinus fangiana]
TRINITY_DN10303_c0_g1_i10.p1	-	-	FAS1 domain superfamily	FAS1 domain	-	-	putative fasciclin-like arabinogalactan protein 20 [Prunus avium]
TRINITY_DN103042_c0_g1_i1.p1	-	-	-	-	-	-	hypothetical protein D0869_01880 [Hortaea werneckii] &gt;RMY13433.1 hypothetical protein D0868_02009 [Hortaea werneckii] &gt;RMY41150.1 hypothetical protein D0866_00790 [Hortaea werneckii]
TRINITY_DN103050_c1_g1_i1.p1	-	-	Cation-transporting P-type ATPase, C-terminal	Calcium ATPase, transmembrane domain M	-	Cation transporting ATPase, C-terminus	PREDICTED: calcium-transporting ATPase 3, endoplasmic reticulum-type-like [Nicotiana sylvestris] &gt;XP_016445181.1 PREDICTED: calcium-transporting ATPase 3, endoplasmic reticulum-type-like [Nicotiana tabacum]
TRINITY_DN103054_c0_g1_i1.p1	-	-	Reduced growth phenotype protein 1	-	-	Rgp1	hypothetical protein KK1_002499 [Cajanus cajan]
TRINITY_DN103057_c0_g1_i1.p1	Ribosomal_L22	GO:0003735|GO:0005840|GO:0006412	Ribosomal protein L22/L17 superfamily	Ribosomal protein L22	-	Ribosomal protein L22p/L17e	60S ribosomal protein L17 [Macaca mulatta]
TRINITY_DN10305_c0_g1_i2.p3	-	-	Heat shock protein 9/12	-	-	Heat shock protein 9/12	putative chaperone/heat shock protein Hsp12 [Lophiotrema nucula]
TRINITY_DN103061_c0_g1_i1.p1	UBA	GO:0005515	UBA-like superfamily	UBA-like	uba_6	UBA/TS-N domain	-
TRINITY_DN103063_c0_g1_i1.p2	-	-	-	-	-	-	hypothetical protein UA08_00672 [Talaromyces atroroseus] &gt;OKL63952.1 hypothetical protein UA08_00672 [Talaromyces atroroseus]
TRINITY_DN103066_c0_g1_i1.p1	TPP_PDC_IPDC	GO:0003824|GO:0030976	Thiamine pyrophosphate enzyme, TPP-binding	Thiamin diphosphate-binding fold (THDP-binding)	-	Thiamine pyrophosphate enzyme, C-terminal TPP binding domain	Pyruvate decarboxylase [Colletotrichum viniferum]
TRINITY_DN10306_c0_g1_i3.p1	-	-	-	-	-	-	protein GLE1 isoform X2 [Phoenix dactylifera]
TRINITY_DN103075_c0_g1_i1.p1	-	GO:0005515	Leucine-rich repeat	L domain-like	-	Leucine Rich Repeat	-
TRINITY_DN103076_c0_g1_i1.p1	-		-	Aldolase	-	Dihydrodipicolinate synthetase family	4-hydroxy-2-oxoglutarate aldolase, mitochondrial [Emmonsia crescens UAMH 3008]
TRINITY_DN103077_c0_g1_i4.p1	-	GO:0016020	CDC50/LEM3 family	-	-	LEM3 (ligand-effect modulator 3) family / CDC50 family	CDC50/LEM3 family protein [Dioscorea alata]
TRINITY_DN103085_c0_g1_i1.p1	-	-	Adenosylhomocysteinase-like	Formate/glycerate dehydrogenase catalytic domain-like	-	S-adenosyl-L-homocysteine hydrolase	S-adenosyl-L-homocysteine hydrolase-like protein, partial [Aureobasidium melanogenum]
TRINITY_DN103089_c0_g1_i1.p1	-		-	RING/U-box	ring_2	Ring finger domain	hypothetical protein [Gossypium harknessii]
TRINITY_DN10308_c0_g1_i5.p1	-	-	Protein kinase-like domain superfamily	Protein kinase-like (PK-like)	-	Protein kinase domain	Pkinase domain-containing protein [Cephalotus follicularis]
TRINITY_DN10308_c0_g2_i1.p1	-	-	Protein kinase-like domain superfamily	Protein kinase-like (PK-like)	-	Protein kinase domain	G-type lectin S-receptor-like serine/threonine-protein kinase At2g19130 [Rhodamnia argentea]
TRINITY_DN103091_c0_g1_i1.p1	-	-	Aspartate decarboxylase-like domain superfamily	ADC-like	CDC48_N_2	Cell division protein 48 (CDC48), N-terminal domain	hypothetical protein CISIN_1g0036232mg, partial [Citrus sinensis] &gt;KDO49338.1 hypothetical protein CISIN_1g0036232mg, partial [Citrus sinensis] &gt;KDO49339.1 hypothetical protein CISIN_1g0036232mg, partial [Citrus sinensis]
TRINITY_DN10309_c0_g1_i1.p1	-	-	AH/BAR domain superfamily	BAR/IMD domain-like	-	Bin/amphiphysin/Rvs domain for vesicular trafficking	unnamed protein product [Zymoseptoria tritici ST99CH_3D1] &gt;SMY28597.1 unnamed protein product [Zymoseptoria tritici ST99CH_1A5]
TRINITY_DN10309_c0_g2_i1.p1	-	-	BAR domain-containing family	-	-	Bin/amphiphysin/Rvs domain for vesicular trafficking	hypothetical protein Z520_09701 [Fonsecaea multimorphosa CBS 102226] &gt;KIX94655.1 hypothetical protein Z520_09701 [Fonsecaea multimorphosa CBS 102226] &gt;OAL20227.1 hypothetical protein AYO22_09074 [Fonsecaea multimorphosa]
TRINITY_DN1030_c0_g1_i1.p2	-	-	Late embryogenesis abundant protein, LEA_2 subgroup	LEA14-like	-	Late embryogenesis abundant protein	hypothetical protein C1H46_006589 [Malus baccata]
TRINITY_DN1030_c0_g2_i1.p1	-		-	LEA14-like	-	Late embryogenesis abundant protein	hypothetical protein [Gossypium aridum]
TRINITY_DN103102_c0_g1_i1.p1	-	-	6-phosphogluconate dehydrogenase-like, C-terminal domain superfamily	6-phosphogluconate dehydrogenase C-terminal domain-like	-	3-hydroxyacyl-CoA dehydrogenase, C-terminal domain	hydroxyacyl-CoA dehydrogenase trifunctional multienzyme complex subunit alpha [Phyllostomus discolor]
TRINITY_DN103103_c0_g1_i1.p1	-		-	UDP-Glycosyltransferase/glycogen phosphorylase	-	Glycosyl transferases group 1	hypothetical protein E1A91_D06G209800v1 [Gossypium mustelinum]
TRINITY_DN103106_c0_g1_i1.p1	-		-	Glutathione synthetase ATP-binding domain-like	-	Biotin carboxylase, N-terminal domain	hypothetical protein O988_07708 [Pseudogymnoascus sp. VKM F-3808]
TRINITY_DN103107_c0_g1_i2.p1	-	-	-	-	-	-	hypothetical protein HHK36_004068 [Tetracentron sinense]
TRINITY_DN103109_c0_g1_i1.p1	TST_Repeat_1		-	Rhodanese/Cell cycle control phosphatase	rhod_4	Rhodanese-like domain	hypothetical protein IAQ61_009620 [Leptosphaeria maculans]
TRINITY_DN10310_c0_g1_i1.p1	-	-	-	-	-	-	uncharacterized protein LOC117926254 [Vitis riparia]
TRINITY_DN103118_c0_g1_i1.p1	AdoMet_MTases	-	S-adenosyl-L-methionine-dependent methyltransferase superfamily	S-adenosyl-L-methionine-dependent methyltransferases	-	Lysine methyltransferase	protein N-lysine methyltransferase METTL21A-like [Juglans regia]
TRINITY_DN103120_c0_g1_i1.p1	-	-	P-type ATPase, transmembrane domain superfamily	Calcium ATPase, transmembrane domain M	Cation_ATPase_N_a_2	Cation transporter/ATPase, N-terminus	hypothetical protein CMV_029436 [Castanea mollissima]
TRINITY_DN103125_c0_g1_i1.p1	-	-	P-loop containing nucleoside triphosphate hydrolase	P-loop containing nucleoside triphosphate hydrolases	rab_sub_5	Ras family	rho-related GTP-binding protein RhoD isoform X1 [Zalophus californianus]
TRINITY_DN103127_c0_g1_i1.p1	-	GO:0005515	Leucine-rich repeat	L domain-like	LRR_typ_2	Leucine rich repeat	Receptor kinase TMK4 [Spatholobus suberectus]
TRINITY_DN103130_c0_g1_i1.p3	-	-	-	-	-	-	hypothetical protein TRV_07528 [Trichophyton verrucosum HKI 0517] &gt;EFE37818.1 hypothetical protein TRV_07528 [Trichophyton verrucosum HKI 0517]
TRINITY_DN103131_c0_g1_i2.p1	PCBER_SDR_a	-	NAD(P)-binding domain superfamily	NAD(P)-binding Rossmann-fold domains	-	NmrA-like family	uncharacterized protein HO133_007180 [Letharia lupina] &gt;KAF6229066.1 hypothetical protein HO133_007180 [Letharia lupina]
TRINITY_DN103132_c0_g1_i1.p1	-	-	-	-	-	-	hypothetical protein B296_00012114 [Ensete ventricosum]
TRINITY_DN103133_c0_g1_i1.p1	-		-	Myosin rod fragments	Filament_2	Intermediate filament protein	lamin A, isoform CRA_a [Rattus norvegicus]
TRINITY_DN103134_c0_g1_i1.p1	-	-	PA domain superfamily	PA domain	-	PA domain	TPA_asm: hypothetical protein HUJ06_025539 [Nelumbo nucifera]
TRINITY_DN103135_c0_g1_i1.p1	-	-	Protein DA1-like domain	-	-	Protein DA1	unnamed protein product [Triticum turgidum subsp. durum]
TRINITY_DN103138_c0_g1_i2.p1	-	-	P-loop containing nucleoside triphosphate hydrolase	P-loop containing nucleoside triphosphate hydrolases	-	-	movement protein [Macrophomina phaseolina tobamo-like virus 1a]
TRINITY_DN10313_c0_g1_i1.p1	-	-	-	-	-	-	uncharacterized protein LOC115708101 [Cannabis sativa] &gt;XP_030492150.1 uncharacterized protein LOC115708101 [Cannabis sativa] &gt;XP_030492151.1 uncharacterized protein LOC115708101 [Cannabis sativa] &gt;XP_030492152.1 uncharacterized protein LOC115708101 [Cannabis sativa]
TRINITY_DN103140_c0_g1_i1.p1	-	GO:0005515	Tetratricopeptide-like helical domain superfamily	TPR-like	-	-	hypothetical protein [Gossypium lobatum]
TRINITY_DN103143_c0_g1_i2.p1	-	-	ATPase, nucleotide binding domain	Actin-like ATPase domain	-	Hsp70 protein	hypothetical protein FDECE_18289 [Fusarium decemcellulare]
TRINITY_DN103149_c0_g1_i1.p1	-	-	Short-chain dehydrogenase/reductase SDR	NAD(P)-binding Rossmann-fold domains	-	short chain dehydrogenase	unnamed protein product [Aureobasidium uvarum]
TRINITY_DN103150_c0_g1_i1.p1	-	GO:0004497|GO:0005506|GO:0016705|GO:0020037	Cytochrome P450	Cytochrome P450	-	Cytochrome P450	hypothetical protein IFM89_030139, partial [Coptis chinensis]
TRINITY_DN103159_c0_g1_i1.p1	-	-	NAD-dependent epimerase/dehydratase	NAD(P)-binding Rossmann-fold domains	-	NAD dependent epimerase/dehydratase family	NAD(P)-binding protein [Patellaria atrata CBS 101060]
TRINITY_DN10316_c0_g1_i4.p1	-	-	CTLH, C-terminal LisH motif	-	ctlh	CTLH/CRA C-terminal to LisH motif domain	uncharacterized protein LOC110628491 isoform X5 [Manihot esculenta]
TRINITY_DN103177_c0_g1_i1.p1	-	-	-	-	-	-	hypothetical protein CUC08_Gglean000991 [Alternaria sp. MG1]
TRINITY_DN103183_c0_g1_i1.p1	-	-	-	-	-	-	PREDICTED: pentatricopeptide repeat-containing protein At4g33170-like [Prunus mume]
TRINITY_DN103185_c0_g1_i1.p1	-	GO:0003723	PABC (PABP) domain	PABC (PABP) domain	-	-	polyadenylate-binding protein 1-like [Ovis aries]
TRINITY_DN103191_c0_g1_i1.p2	TPP_TK	-	Transketolase, N-terminal	Thiamin diphosphate-binding fold (THDP-binding)	-	Transketolase, thiamine diphosphate binding domain	Transketolase, thiamine diphosphate binding domain-containing protein [Fusarium solani] &gt;KAH7266579.1 Transketolase, thiamine diphosphate binding domain-containing protein [Fusarium solani]
TRINITY_DN103193_c0_g1_i1.p1	-	-	-	-	-	-	hypothetical protein OsI_34722 [Oryza sativa Indica Group]
TRINITY_DN103198_c0_g1_i1.p1	-	GO:0031204|GO:0031207	Translocation protein Sec66	-	-	Preprotein translocase subunit Sec66	hypothetical protein DV736_g2453, partial [Chaetothyriales sp. CBS 134916]
TRINITY_DN1031_c0_g1_i3.p1	-	GO:0005484|GO:0006890	Sec20	-	-	Sec20	unnamed protein product [Ananas comosus var. bracteatus]
TRINITY_DN103205_c0_g1_i1.p1	-	-	Extracellular membrane protein, CFEM domain	-	2CFEM	CFEM domain	-
TRINITY_DN103207_c0_g1_i1.p1	-	-	Metal-dependent hydrolase	Metallo-dependent hydrolases	-	-	hypothetical protein KCV04_g15539, partial [Aureobasidium melanogenum] &gt;KAH0410140.1 hypothetical protein KCU90_g20145, partial [Aureobasidium melanogenum]
TRINITY_DN103212_c0_g1_i1.p1	-	-	Egh16-like virulence factor	-	-	Egh16-like virulence factor	uncharacterized protein K452DRAFT_194020, partial [Aplosporella prunicola CBS 121167] &gt;KAF2138004.1 hypothetical protein K452DRAFT_194020, partial [Aplosporella prunicola CBS 121167]
TRINITY_DN103213_c0_g1_i1.p1	TPP_PYR_PDC_IPDC_like	GO:0030976	Thiamine pyrophosphate enzyme, N-terminal TPP-binding domain	Thiamin diphosphate-binding fold (THDP-binding)	-	Thiamine pyrophosphate enzyme, N-terminal TPP binding domain	pyruvate decarboxylase [Pleomassaria siparia CBS 279.74]
TRINITY_DN103218_c0_g1_i1.p1	-		-	-	-	Purine nucleobase transmembrane transport	PREDICTED: purine permease 1 [Vitis vinifera] &gt;RVW17829.1 Purine permease 3 [Vitis vinifera] &gt;RVW55993.1 Purine permease 3 [Vitis vinifera]
TRINITY_DN103219_c0_g1_i1.p1	RING-H2_EL5-like	-	Zinc finger, RING-type	RING/U-box	ring_2	Ring finger domain	putative RING-H2 finger protein ATL69 [Cinnamomum micranthum f. kanehirae]
TRINITY_DN103223_c0_g1_i1.p1	cyt_b5_reduct_like	GO:0016491	Oxidoreductase FAD/NAD(P)-binding	Ferredoxin reductase-like, C-terminal NADP-linked domain	-	Oxidoreductase NAD-binding domain	NADH-cytochrome b5 reductase 2 [Fusarium denticulatum]
TRINITY_DN103226_c0_g1_i2.p1	-	-	-	-	-	-	RNA pseudouridine synthase 7 [Prunus yedoensis var. nudiflora]
TRINITY_DN103227_c0_g1_i1.p1	-	GO:0016491	Hydroxylase/desaturase AsaB-like	-	-	-	hypothetical protein B0A55_13066 [Friedmanniomyces simplex]
TRINITY_DN103231_c0_g1_i1.p2	-	-	-	-	-	-	uncharacterized protein K452DRAFT_283170 [Aplosporella prunicola CBS 121167] &gt;KAF2145868.1 hypothetical protein K452DRAFT_283170 [Aplosporella prunicola CBS 121167]
TRINITY_DN103237_c0_g1_i1.p1	-	-	Nucleotide-diphospho-sugar transferase	-	-	Nucleotide-diphospho-sugar transferase	hypothetical protein I3843_11G080400 [Carya illinoinensis]
TRINITY_DN103239_c0_g1_i1.p1	-	-	Zinc finger C2H2-type	beta-beta-alpha zinc fingers	c2h2final6	Zinc finger, C2H2 type	-
TRINITY_DN10323_c0_g1_i3.p1	Ras_like_GTPase		-	P-loop containing nucleoside triphosphate hydrolases	-	NB-ARC domain	hypothetical protein CISIN_1g041476mg, partial [Citrus sinensis]
TRINITY_DN10323_c0_g2_i1.p1	-	-	-	-	-	-	hypothetical protein HHK36_026802 [Tetracentron sinense]
TRINITY_DN10323_c0_g3_i1.p1	-	GO:0043531	NB-ARC	P-loop containing nucleoside triphosphate hydrolases	-	NB-ARC domain	NB-ARC domain containing protein [Parasponia andersonii]
TRINITY_DN103250_c0_g1_i1.p1	-	-	-	-	-	-	unnamed protein product [Aureobasidium uvarum]
TRINITY_DN103254_c0_g1_i1.p1	-	-	L28p-like	L28p-like	-	Ribosomal L28 family	putative 50s ribosomal protein l24 [Phaeomoniella chlamydospora]
TRINITY_DN103259_c0_g1_i1.p1	RNase_H_like	-	Ribonuclease H-like superfamily	Ribonuclease H-like	-	Reverse transcriptase-like	hypothetical protein I3760_15G106100 [Carya illinoinensis]
TRINITY_DN10325_c0_g1_i1.p1	-	-	-	-	-	-	uncharacterized protein LOC111396255 [Olea europaea var. sylvestris]
TRINITY_DN103269_c0_g1_i1.p1	-		-	Acetyl-CoA synthetase-like	-	-	hypothetical protein GOBAR_DD16493 [Gossypium barbadense]
TRINITY_DN10326_c0_g1_i1.p2	-	-	PLP-binding barrel	PLP-binding barrel	-	-	unnamed protein product [Digitaria exilis]
TRINITY_DN103277_c0_g1_i1.p1	-	GO:0016020|GO:0030001|GO:0046873|GO:0055085	Zinc/iron permease	-	-	ZIP Zinc transporter	PREDICTED: zinc transporter 2 [Vitis vinifera]
TRINITY_DN103278_c0_g1_i1.p4	-	-	-	-	-	-	hypothetical protein HMPREF1541_03150 [Cyphellophora europaea CBS 101466] &gt;ETN41215.1 hypothetical protein HMPREF1541_03150 [Cyphellophora europaea CBS 101466]
TRINITY_DN103290_c0_g1_i1.p1	-	-	Nucleophile aminohydrolases, N-terminal	N-terminal nucleophile aminohydrolases (Ntn hydrolases)	-	Gamma-glutamyltranspeptidase	unnamed protein product [Spirodela intermedia]
TRINITY_DN103292_c0_g1_i1.p1	Ribosomal_L1	-	Ribosomal protein L1-like	Ribosomal protein L1	-	Ribosomal protein L1p/L10e family	hypothetical protein D0866_16151, partial [Hortaea werneckii]
TRINITY_DN103296_c0_g1_i1.p1	-	-	-	-	-	-	uncharacterized protein LOC122079166 [Macadamia integrifolia]
TRINITY_DN10329_c0_g1_i5.p2	-	-	SKP1/BTB/POZ domain superfamily	POZ domain	-	-	hypothetical protein PV09_01242 [Verruconis gallopava] &gt;KIW08325.1 hypothetical protein PV09_01242 [Verruconis gallopava]
TRINITY_DN1032_c0_g1_i5.p1	PB1		-	CAD & PB1 domains	tpr_5	PB1 domain	PREDICTED: heat shock protein STI1-like [Musa acuminata subsp. malaccensis] &gt;CAG1843508.1 unnamed protein product [Musa acuminata subsp. malaccensis]
TRINITY_DN103302_c0_g1_i1.p1	-	-	-	-	-	-	uncharacterized protein BDR25DRAFT_174563, partial [Lindgomyces ingoldianus] &gt;KAF2476920.1 hypothetical protein BDR25DRAFT_174563, partial [Lindgomyces ingoldianus]
TRINITY_DN103307_c0_g1_i1.p1	-	-	Zinc finger C2H2 superfamily	beta-beta-alpha zinc fingers	-	C2H2-type zinc finger	hypothetical protein I3760_05G093400 [Carya illinoinensis]
TRINITY_DN103309_c0_g1_i1.p1	-	-	MCM OB domain	Nucleic acid-binding proteins	mcm	MCM OB domain	DNA replication licensing factor MCM5 [Hylobates moloch] &gt;XP_032003246.1 DNA replication licensing factor MCM5 [Hylobates moloch]
TRINITY_DN10330_c0_g1_i1.p1	-	-	-	-	-	-	meiosis-specific protein ASY1-like [Camellia sinensis]
TRINITY_DN103311_c0_g1_i1.p1	-		-	Acetyl-CoA synthetase-like	-	AMP-binding enzyme	putative acetyl-coenzyme A synthetase 1, partial [Diplocarpon rosae]
TRINITY_DN103316_c0_g1_i1.p2	-	-	-	-	-	-	hypothetical protein AYL99_03340 [Fonsecaea erecta] &gt;OAP61139.1 hypothetical protein AYL99_03340 [Fonsecaea erecta]
TRINITY_DN10331_c0_g2_i1.p1	-	-	-	-	-	-	uncharacterized protein OGAPHI_002672 [Ogataea philodendri] &gt;KAH3668917.1 hypothetical protein OGAPHI_002672 [Ogataea philodendri]
TRINITY_DN10331_c0_g3_i2.p1	Ubl_ubiquitin		-	Ubiquitin-like	ubq_7	Ubiquitin family	ubiquitin [Pyrenophora tritici-repentis Pt-1C-BFP] &gt;XP_003854274.1 uncharacterized protein MYCGRDRAFT_57170 [Zymoseptoria tritici IPO323] &gt;XP_007376605.1 polyubiquitin [Spathaspora passalidarum NRRL Y-27907] &gt;XP_007674454.1 uncharacterized protein BAUCODRAFT_32336 [Baudoinia panamericana UAMH 10762] &gt;XP_007741026.1 ubiquitin C [Cladophialophora psammophila CBS 110553] &gt;XP_009261437…
TRINITY_DN103320_c0_g1_i1.p1	-	GO:0007034|GO:0030001	NEDD4/Bsd2	-	-	Protein of unknown function (DUF2370)	putative metal homeostatis protein BSD2 [Chalara longipes BDJ]
TRINITY_DN103335_c0_g1_i1.p1	-	GO:0006886|GO:0016192|GO:0030117	Clathrin/coatomer adaptor, adaptin-like, N-terminal	ARM repeat	-	Adaptin N terminal region	AP-1 complex subunit gamma-2-like isoform X2 [Camellia sinensis] &gt;XP_028060453.1 AP-1 complex subunit gamma-2-like isoform X2 [Camellia sinensis] &gt;XP_028060454.1 AP-1 complex subunit gamma-2-like isoform X2 [Camellia sinensis] &gt;XP_028060455.1 AP-1 complex subunit gamma-2-like isoform X2 [Camellia sinensis]
TRINITY_DN10333_c0_g2_i2.p1	-	GO:0005515	WD40-repeat-containing domain superfamily	WD40 repeat-like	-	-	uncharacterized protein LOC105032624 isoform X2 [Elaeis guineensis]
TRINITY_DN103340_c0_g1_i1.p1	-	-	-	-	-	-	Myosin-XVIIIa [Myotis brandtii]
TRINITY_DN103346_c0_g1_i1.p1	DnaJ	-	DnaJ domain	HSP40/DnaJ peptide-binding domain	dnaj_3	DnaJ domain	hypothetical protein B0A52_05082 [Exophiala mesophila]
TRINITY_DN10334_c0_g1_i3.p1	-	-	-	-	-	-	AMSH-like ubiquitin thioesterase 2 isoform X3 [Vitis riparia]
TRINITY_DN103356_c0_g1_i1.p1	-	-	-	-	-	-	hypothetical protein AC578_10439 [Pseudocercospora eumusae]
TRINITY_DN103358_c0_g1_i1.p1	-	-	Reverse transcriptase zinc-binding domain	-	-	zinc-binding in reverse transcriptase	hypothetical protein F2P56_017715 [Juglans regia]
TRINITY_DN103359_c0_g1_i1.p1	-	-	FAD/NAD(P)-binding domain superfamily	FAD/NAD(P)-binding domain	-	-	hypothetical protein EHS25_001639 [Saitozyma podzolica]
TRINITY_DN103364_c0_g1_i1.p1	-	-	Protein of unknown function DUF247, plant	-	-	Plant protein of unknown function	UPF0481 protein At3g47200 isoform X4 [Nicotiana tomentosiformis]
TRINITY_DN10336_c0_g1_i3.p1	RRM1_PSRP2_like	GO:0003676	RNA-binding domain superfamily	RNA-binding domain, RBD	rrm2_1	RNA recognition motif. (a.k.a. RRM, RBD, or RNP domain)	hypothetical protein GOBAR_DD08224 [Gossypium barbadense]
TRINITY_DN103370_c0_g1_i1.p1	PAP2_containing_1_like	-	Phosphatidic acid phosphatase type 2/haloperoxidase superfamily	Acid phosphatase/Vanadium-dependent haloperoxidase	acid_phosph_2	PAP2 superfamily	hypothetical protein COCVIDRAFT_37731 [Bipolaris victoriae FI3]
TRINITY_DN103371_c0_g1_i1.p2	-	GO:0005839|GO:0051603	Proteasome, subunit alpha/beta	N-terminal nucleophile aminohydrolases (Ntn hydrolases)	-	Proteasome subunit	N-terminal nucleophile aminohydrolase [Cenococcum geophilum 1.58]
TRINITY_DN103373_c0_g1_i1.p1	-		-	L domain-like	-	-	-
TRINITY_DN103380_c0_g1_i1.p1	-	GO:0005515	SH3 domain	SH3-domain	SH3_2	Variant SH3 domain	uncharacterized protein MYCGRDRAFT_104836 [Zymoseptoria tritici IPO323] &gt;EGP86436.1 hypothetical protein MYCGRDRAFT_104836 [Zymoseptoria tritici IPO323]
TRINITY_DN103381_c0_g1_i1.p3	-	-	Actin interacting protein 3-like, C-terminal	-	-	Actin interacting protein 3	-
TRINITY_DN103385_c0_g1_i2.p1	-	-	Permuted single zf-CXXC unit	-	-	Permuted single zf-CXXC unit	Protein ROS1 [Zea mays]
TRINITY_DN103386_c0_g1_i1.p1	-	GO:0016020	Surfeit locus 4	-	-	SURF4 family	hypothetical protein AJ79_01334 [Helicocarpus griseus UAMH5409]
TRINITY_DN103389_c0_g1_i2.p1	-	-	C1-like domain superfamily	Cysteine-rich domain	-	-	PREDICTED: uncharacterized protein LOC103335502 [Prunus mume] &gt;KAH0977698.1 hypothetical protein GBA52_027417 [Prunus armeniaca] &gt;CAB4290293.1 unnamed protein product [Prunus armeniaca] &gt;CAB4320625.1 unnamed protein product [Prunus armeniaca]
TRINITY_DN103390_c0_g1_i1.p1	-	-	Sterile alpha motif/pointed domain superfamily	SAM/Pointed domain	IGR_2	IGR protein motif	hypothetical protein CBER1_07826 [Cercospora berteroae]
TRINITY_DN103393_c0_g1_i1.p2	-	GO:0003735|GO:0005840|GO:0006412|GO:0019843	Ribosomal protein L6, alpha-beta domain superfamily	Ribosomal protein L6	-	Ribosomal protein L6	50S small subunit ribosomal protein L9e [Kwoniella dejecticola CBS 10117] &gt;OBR85499.1 50S small subunit ribosomal protein L9e [Kwoniella dejecticola CBS 10117]
TRINITY_DN103397_c0_g1_i1.p1	-	-	-	-	-	-	flap endonuclease GEN-like protein 1 [Cinnamomum micranthum f. kanehirae]
TRINITY_DN1033_c0_g1_i1.p1	SNARE_Qc	-	Target SNARE coiled-coil homology domain	SNARE fusion complex	tSNARE_6	SNARE domain	syntaxin-71-like [Cucurbita maxima]
TRINITY_DN103400_c0_g1_i1.p1	P-type_ATPase_Cu-like	-	HAD-like superfamily	HAD-like	-	E1-E2 ATPase	copper-transporting ATPase HMA4-like [Zingiber officinale] &gt;KAG6469638.1 hypothetical protein ZIOFF_070568 [Zingiber officinale]
TRINITY_DN103401_c0_g1_i1.p1	-	GO:0003824	Hydantoinase B/oxoprolinase	-	-	Hydantoinase B/oxoprolinase	-
TRINITY_DN103405_c0_g1_i1.p1	-	-	Concanavalin A-like lectin/glucanase domain superfamily	Concanavalin A-like lectins/glucanases	-	Calreticulin family	calreticulin precursor [Pyrenophora tritici-repentis] &gt;KAI1548011.1 hypothetical protein PtrSN001C_002250 [Pyrenophora tritici-repentis] &gt;KAI1553385.1 calreticulin precursor [Pyrenophora tritici-repentis] &gt;KAI1575638.1 calreticulin precursor [Pyrenophora tritici-repentis] &gt;KAI1591397.1 calreticulin precursor [Pyrenophora tritici-repentis]
TRINITY_DN103407_c0_g1_i5.p1	CSP_CDS	GO:0003676	Cold shock domain	Nucleic acid-binding proteins	csp_8	'Cold-shock' DNA-binding domain	Y-box-binding protein 1-like, partial [Equus asinus]
TRINITY_DN103408_c0_g1_i1.p1	-	-	-	-	-	-	hypothetical protein SLEP1_g18092 [Shorea leprosula]
TRINITY_DN103409_c0_g1_i1.p1	-	GO:0003968	RNA-dependent RNA polymerase, eukaryotic-type	-	-	RNA dependent RNA polymerase	RNA-dependent RNA polymerase 2, partial [Cucurbita argyrosperma subsp. sororia]
TRINITY_DN10340_c0_g1_i8.p1	-	-	Late embryogenesis abundant protein, LEA_2 subgroup	-	-	Late embryogenesis abundant protein	uncharacterized protein LOC103713983 [Phoenix dactylifera]
TRINITY_DN103411_c0_g1_i1.p1	-	-	-	-	-	-	TPA_asm: hypothetical protein HUJ06_028196 [Nelumbo nucifera]
TRINITY_DN103412_c0_g1_i1.p1	-	-	-	-	-	-	hypothetical protein BKCO1_100024 [Diplodia corticola] &gt;OJD40663.1 hypothetical protein BKCO1_100024 [Diplodia corticola]
TRINITY_DN103415_c0_g1_i1.p2	-	-	P-loop containing nucleoside triphosphate hydrolase	P-loop containing nucleoside triphosphate hydrolases	rab_sub_5	Ras family	hypothetical protein VD0004_g7279, partial [Verticillium dahliae] &gt;PNH68528.1 hypothetical protein VD0002_g1543, partial [Verticillium dahliae] &gt;PNH73742.1 hypothetical protein VD0001_g3814, partial [Verticillium dahliae]
TRINITY_DN103419_c0_g1_i1.p1	-		-	Fumarate reductase respiratory complex transmembrane subunits	-	CybS, succinate dehydrogenase cytochrome B small subunit	Succinate dehydrogenase membrane anchor subunit and related proteins [Ceraceosorus bombacis]
TRINITY_DN10341_c0_g1_i1.p1	-	-	Zinc finger C2H2-type	beta-beta-alpha zinc fingers	c2h2final6	-	protein indeterminate-domain 12-like [Ziziphus jujuba]
TRINITY_DN103422_c0_g1_i1.p2	-	GO:0043248	Proteasome maturation factor Ump1	-	-	Proteasome maturation factor UMP1	20S proteasome maturation protein [Hyaloscypha bicolor E] &gt;KAH8747816.1 proteasome maturation factor UMP1-domain-containing protein [Hyaloscypha sp. PMI_1271] &gt;PMD63009.1 20S proteasome maturation protein [Hyaloscypha bicolor E]
TRINITY_DN103423_c0_g1_i1.p1	-	-	Protein kinase-like domain superfamily	Protein kinase-like (PK-like)	-	Protein tyrosine and serine/threonine kinase	kinase-like domain-containing protein [Clohesyomyces aquaticus]
TRINITY_DN103429_c0_g1_i1.p1	-	-	-	-	-	-	hypothetical protein LOZ51_000966 [Ophidiomyces ophidiicola]
TRINITY_DN10342_c0_g1_i2.p1	-	-	AAA ATPase, AAA+ lid domain	P-loop containing nucleoside triphosphate hydrolases	-	AAA+ lid domain	AAA ATPase cdc48, partial [Tricholoma furcatifolium]
TRINITY_DN103430_c0_g1_i1.p2	-	-	Peptidase family A1 domain	Acid proteases	-	Eukaryotic aspartyl protease	hypothetical protein B9479_001553 [Cryptococcus floricola]
TRINITY_DN103439_c0_g1_i1.p1	-	-	Glycoside hydrolase superfamily	(Trans)glycosidases	-	-	hypothetical protein HMPREF1541_08864 [Cyphellophora europaea CBS 101466] &gt;ETN36586.1 hypothetical protein HMPREF1541_08864 [Cyphellophora europaea CBS 101466]
TRINITY_DN103441_c0_g1_i1.p1	-	-	Pentatricopeptide repeat	-	-	PPR repeat	hypothetical protein HYC85_015831 [Camellia sinensis]
TRINITY_DN103443_c0_g1_i1.p1	-	GO:0003924|GO:0005525	Dynamin GTPase effector	-	-	Dynamin GTPase effector domain	hypothetical protein [Gossypium laxum]
TRINITY_DN103447_c0_g1_i1.p3	RPS2	-	Ribosomal protein S2, flavodoxin-like domain superfamily	Ribosomal protein S2	-	Ribosomal protein S2	40S ribosomal protein SA, variant [Loa loa] &gt;EJD75092.1 40S ribosomal protein SA, variant [Loa loa]
TRINITY_DN10344_c0_g1_i1.p1	BRCT_CTDP1	-	BRCT domain	BRCT domain	BRCT_7	twin BRCT domain	RNA polymerase II C-terminal domain phosphatase-like 4 [Hevea brasiliensis]
TRINITY_DN103452_c0_g1_i1.p1	-	-	Calycin	Lipocalins	-	Lipocalin / cytosolic fatty-acid binding protein family	retinol-binding protein 4 [Meriones unguiculatus]
TRINITY_DN103454_c0_g1_i1.p1	-	-	-	-	-	-	Metallo-dependent hydrolase, partial [Aureobasidium melanogenum]
TRINITY_DN103455_c0_g1_i1.p1	-	GO:0005515	Leucine-rich repeat	L domain-like	-	Leucine rich repeat	putative inactive LRR receptor-like protein kinase [Trifolium pratense]
TRINITY_DN10345_c0_g1_i10.p1	PBP1_GABAb_receptor_plant	-	Receptor, ligand binding region	Periplasmic binding protein-like I	-	Receptor family ligand binding region	hypothetical protein HHK36_021168 [Tetracentron sinense]
TRINITY_DN103469_c0_g1_i1.p1	-	-	Longin-like domain superfamily	SNARE-like	-	-	hypothetical protein C1H46_007908 [Malus baccata]
TRINITY_DN103474_c0_g1_i1.p1	-	GO:0000166|GO:0044237	HRDC-like superfamily	HRDC-like	-	-	unnamed protein product [Prunus armeniaca]
TRINITY_DN10347_c0_g1_i1.p1	F-box_AtGID2-like	GO:0005515	F-box-like domain superfamily	F-box domain	-	F-box-like	hypothetical protein B456_010G141800 [Gossypium raimondii]
TRINITY_DN103481_c0_g1_i1.p1	PH		-	PH domain-like	-	-	-
TRINITY_DN103495_c0_g1_i1.p1	-	-	-	-	-	-	hypothetical protein A1O1_04926 [Capronia coronata CBS 617.96] &gt;EXJ87999.1 hypothetical protein A1O1_04926 [Capronia coronata CBS 617.96]
TRINITY_DN1034_c0_g1_i4.p1	-	-	-	-	-	-	TPA_asm: hypothetical protein HUJ06_002021 [Nelumbo nucifera]
TRINITY_DN1034_c0_g2_i1.p1	homeodomain	-	Homeobox-like domain superfamily	Homeodomain-like	prehox3	Associated with HOX	BEL1-like homeodomain protein 7 isoform X2 [Elaeis guineensis]
TRINITY_DN1034_c1_g1_i1.p1	-		-	FAD/NAD(P)-binding domain	-	NAD(P)-binding Rossmann-like domain	6-hydroxynicotinate 3-monooxygenase isoform X2 [Macadamia integrifolia]
TRINITY_DN103500_c0_g1_i1.p1	-	-	-	-	-	-	hypothetical protein GW17_00033319 [Ensete ventricosum]
TRINITY_DN103504_c0_g1_i1.p1	-		-	Formate dehydrogenase/DMSO reductase, domains 1-3	-	NADH-ubiquinone oxidoreductase subunit G, C-terminal	NADH-ubiquinone oxido 78 kDa subunit, mitochondrial [Phialophora attinorum] &gt;KPI36516.1 NADH-ubiquinone oxido 78 kDa subunit, mitochondrial [Phialophora attinorum]
TRINITY_DN103506_c0_g1_i1.p1	-	GO:0005515	WD40-repeat-containing domain superfamily	WD40 repeat-like	WD40_4	Eukaryotic translation initiation factor eIF2A	cell cycle control protein [Aureobasidium pullulans EXF-150] &gt;KEQ84490.1 cell cycle control protein [Aureobasidium pullulans EXF-150] &gt;OBW65007.1 Peptide hydrolase [Aureobasidium pullulans] &gt;TIA68136.1 cell cycle control protein [Aureobasidium pullulans]
TRINITY_DN10350_c0_g1_i2.p1	-	GO:0005515	Armadillo	ARM repeat	arm_5	Armadillo/beta-catenin-like repeat	importin subunit alpha-4 [Senna tora]
TRINITY_DN103512_c0_g1_i1.p2	Rab6	GO:0003924|GO:0005525	Small GTPase	P-loop containing nucleoside triphosphate hydrolases	rho_sub_3	Ras family	ras-domain-containing protein [Delitschia confertaspora ATCC 74209]
TRINITY_DN103514_c0_g1_i1.p2	-	-	Protein of unknown function DUF3405	-	-	Protein of unknown function (DUF3405)	hypothetical protein KCU73_g16886, partial [Aureobasidium melanogenum]
TRINITY_DN103515_c0_g1_i1.p1	-		-	Bet v1-like	-	-	hypothetical protein B296_00043238 [Ensete ventricosum]
TRINITY_DN103517_c0_g1_i1.p1	-	GO:0005515	WD40-repeat-containing domain superfamily	WD40 repeat-like	WD40_4	WD domain, G-beta repeat	hypothetical protein B296_00029403 [Ensete ventricosum]
TRINITY_DN103518_c0_g1_i1.p1	-	-	NAD(P)-binding domain superfamily	NAD(P)-binding Rossmann-fold domains	-	Enoyl-(Acyl carrier protein) reductase	mannitol dehydrogenase [Stemphylium lycopersici] &gt;RAR03996.1 NADP-dependent mannitol dehydrogenase [Stemphylium lycopersici] &gt;RAR04089.1 NADP-dependent mannitol dehydrogenase [Stemphylium lycopersici]
TRINITY_DN103531_c0_g1_i1.p1	-	-	-	-	-	-	hypothetical protein LEMA_P117280.1 [Leptosphaeria maculans JN3] &gt;CBX94725.1 hypothetical protein LEMA_P117280.1 [Leptosphaeria maculans JN3]
TRINITY_DN103533_c0_g1_i1.p2	-	-	-	-	-	-	sugar transporter [Colletotrichum tofieldiae] &gt;GKT71156.1 sugar transporter [Colletotrichum tofieldiae] &gt;GKT93934.1 sugar transporter [Colletotrichum tofieldiae]
TRINITY_DN103535_c0_g1_i1.p1	-	GO:0043022	LETM1-like, ribosome-binding domain	-	-	LETM1-like, RBD	MRS7 family protein-like protein [Glonium stellatum]
TRINITY_DN10353_c0_g1_i1.p1	-	-	Regulator of chromosome condensation, RCC1	RCC1/BLIP-II	-	Regulator of chromosome condensation (RCC1) repeat	putative E3 ubiquitin-protein ligase HERC1 isoform B [Glycine soja]
TRINITY_DN103542_c0_g1_i1.p2	-	-	Glutathione S-transferase, C-terminal domain superfamily	GST C-terminal domain-like	-	Glutathione S-transferase, C-terminal domain	chloride intracellular channel protein 1 isoform X2 [Cervus canadensis] &gt;XP_043763796.1 chloride intracellular channel protein 1 isoform X2 [Cervus elaphus]
TRINITY_DN103543_c0_g1_i1.p3	-	GO:0005777	Pex19 protein	-	-	Pex19 protein family	hypothetical protein Z520_12388 [Fonsecaea multimorphosa CBS 102226] &gt;KIX91899.1 hypothetical protein Z520_12388 [Fonsecaea multimorphosa CBS 102226] &gt;OAL17221.1 hypothetical protein AYO22_11786 [Fonsecaea multimorphosa]
TRINITY_DN103549_c0_g1_i1.p1	-	GO:0016491	Aldehyde/histidinol dehydrogenase	ALDH-like	-	Aldehyde dehydrogenase family	hypothetical protein SLEP1_g45904 [Shorea leprosula]
TRINITY_DN10354_c0_g1_i2.p2	KOW_RPL26	GO:0003723	Ribosomal protein L26/L24, KOW domain	Translation proteins SH3-like domain	-	KOW motif	PREDICTED: 60S ribosomal protein L26-1-like [Nelumbo nucifera]
TRINITY_DN103552_c0_g1_i1.p1	-	-	Pentatricopeptide repeat	-	-	PPR repeat	Pentatricopeptide repeat-containing protein [Nymphaea thermarum]
TRINITY_DN103554_c0_g1_i1.p1	-	GO:0016614|GO:0050660	Glucose-methanol-choline oxidoreductase, N-terminal	-	-	GMC oxidoreductase	-
TRINITY_DN103556_c0_g1_i1.p1	-	-	Cyclin-like superfamily	Cyclin-like	cyclin_7	Cyclin, N-terminal domain	g2/mitotic-specific cyclin-b [Quercus suber]
TRINITY_DN103559_c0_g1_i1.p1	-	-	Zinc finger, FYVE/PHD-type	FYVE/PHD zinc finger	PHD_3	PHD-finger	hypothetical protein GW17_00017384 [Ensete ventricosum]
TRINITY_DN103564_c0_g1_i1.p1	bZIP_ATF2	GO:0003700|GO:0006355	Basic-leucine zipper domain	Leucine zipper domain	brlzneu	bZIP transcription factor	hypothetical protein D0868_06538 [Hortaea werneckii]
TRINITY_DN103569_c0_g1_i1.p1	-	GO:0005515	Leucine-rich repeat	L domain-like	LRR_typ_2	Leucine Rich Repeat	hypothetical protein C1H46_038401 [Malus baccata]
TRINITY_DN103579_c0_g1_i1.p1	-	-	P-loop containing nucleoside triphosphate hydrolase	P-loop containing nucleoside triphosphate hydrolases	-	50S ribosome-binding GTPase	unknown [Medicago truncatula]
TRINITY_DN10357_c0_g1_i1.p1	-		-	Tropomyosin	-	-	hypothetical protein IFM89_022103 [Coptis chinensis]
TRINITY_DN103580_c0_g1_i1.p1	-	-	-	-	-	-	hypothetical protein BDV25DRAFT_144448 [Aspergillus avenaceus]
TRINITY_DN103588_c0_g1_i1.p1	-	-	-	-	-	-	hypothetical protein [Gossypium armourianum]
TRINITY_DN10358_c0_g1_i3.p1	-	-	Late embryogenesis abundant protein, LEA_2 subgroup	LEA14-like	-	Late embryogenesis abundant protein	uncharacterized protein LOC112197626 [Rosa chinensis] &gt;PRQ58302.1 putative Late embryogenesis abundant protein, LEA-14 [Rosa chinensis]
TRINITY_DN103590_c0_g1_i1.p1	-	-	CH domain superfamily	Calponin-homology domain, CH-domain	-	Calponin homology (CH) domain	ACTN4 isoform 6, partial [Pongo abelii]
TRINITY_DN103591_c0_g1_i1.p1	-	GO:0005515	WD40-repeat-containing domain superfamily	WD40 repeat-like	WD40_4	-	hypothetical protein CUMW_169690 [Citrus unshiu]
TRINITY_DN103597_c0_g1_i1.p1	-		-	RING/U-box	-	-	E3 ubiquitin-protein ligase At3g02290-like isoform X1 [Phoenix dactylifera]
TRINITY_DN10359_c0_g2_i2.p1	SF2_C_SNF	-	P-loop containing nucleoside triphosphate hydrolase	P-loop containing nucleoside triphosphate hydrolases	helicmild6	Helicase conserved C-terminal domain	DNA helicase INO80 [Vitis vinifera]
TRINITY_DN1035_c0_g1_i1.p1	-	-	Tify domain binding domain	-	-	Tify domain binding domain	hypothetical protein C3L33_04368, partial [Rhododendron williamsianum]
TRINITY_DN103600_c0_g1_i1.p1	ACT_AHAS	-	ACT-like domain	ACT-like	-	ACT domain	mitochondrial acetolactate synthase-like protein small subunit [Dothidotthia symphoricarpi CBS 119687] &gt;KAF2127297.1 mitochondrial acetolactate synthase-like protein small subunit [Dothidotthia symphoricarpi CBS 119687]
TRINITY_DN10360_c0_g1_i2.p1	-	GO:0006952|GO:0016020	Mlo-related protein	-	-	Mlo family	MLO-like protein 13 isoform X5 [Ananas comosus]
TRINITY_DN103611_c0_g1_i2.p1	-	-	Integral membrane protein SYS1-related	-	-	Integral membrane protein S linking to the trans Golgi network	protein SYS1 homolog [Prosopis alba]
TRINITY_DN103615_c0_g1_i1.p1	UBA_HYPK	-	Huntingtin-interacting protein K, UBA-like domain	-	-	HYPK UBA domain	hypothetical protein HPG69_001936 [Diceros bicornis minor]
TRINITY_DN10361_c0_g1_i8.p1	-	-	-	-	-	-	hypothetical protein EZV62_010578 [Acer yangbiense]
TRINITY_DN103624_c0_g1_i1.p1	-	-	-	-	-	-	PREDICTED: mediator of RNA polymerase II transcription subunit 23-like [Nicotiana attenuata]
TRINITY_DN103637_c0_g1_i1.p1	-	-	Alpha/beta hydrolase fold-1	alpha/beta-Hydrolases	-	alpha/beta hydrolase fold	Epoxide hydrolase A [Pseudocercospora fuligena]
TRINITY_DN103638_c0_g1_i1.p1	-	-	Pentatricopeptide repeat	-	-	PPR repeat family	Pentatricopeptide repeat-containing protein, mitochondrial [Vitis vinifera]
TRINITY_DN103639_c0_g1_i1.p1	-	GO:0005515	WD40-repeat-containing domain superfamily	WD40 repeat-like	WD40_4	WD domain, G-beta repeat	G-protein beta-2 subunit, partial [Rattus norvegicus]
TRINITY_DN10363_c0_g1_i1.p1	-	-	Leucine-rich repeat-containing N-terminal, plant-type	L domain-like	-	Leucine rich repeat N-terminal domain	hypothetical protein GOBAR_DD10919 [Gossypium barbadense]
TRINITY_DN103650_c0_g1_i1.p1	-	-	Pentatricopeptide repeat	-	-	PPR repeat	pentatricopeptide repeat-containing protein At1g80880, mitochondrial [Hevea brasiliensis]
TRINITY_DN103656_c0_g1_i1.p1	-	-	-	-	-	-	hypothetical protein HHK36_027784 [Tetracentron sinense]
TRINITY_DN103657_c0_g1_i1.p1	-	GO:0005634|GO:0006364|GO:0008168	Ribosomal RNA methyltransferase, SPB1-like, C-terminal	-	-	Spb1 C-terminal domain	rCG34397 [Rattus norvegicus]
TRINITY_DN10365_c0_g1_i1.p1	-	GO:0003677|GO:0005634	SBP domain superfamily	SBT domain	-	SBP domain	LOW QUALITY PROTEIN: squamosa promoter-binding-like protein 12 [Carica papaya]
TRINITY_DN103666_c0_g1_i1.p1	-	-	Alpha/Beta hydrolase fold	alpha/beta-Hydrolases	-	-	alpha/beta hydrolase fold protein [Xylaria castorea]
TRINITY_DN103668_c0_g1_i1.p1	-	GO:0016746	Thiolase-like	Thiolase-like	-	Thiolase, C-terminal domain	hypothetical protein D0867_13400, partial [Hortaea werneckii]
TRINITY_DN10366_c0_g1_i2.p1	-	-	GOLD domain	-	EMP24_GP25L_2	emp24/gp25L/p24 family/GOLD	Transmembrane emp24 domain-containing protein p24delta9 [Thalictrum thalictroides]
TRINITY_DN103670_c0_g1_i1.p1	-	GO:0009058|GO:0030170	Aminotransferase, class I/classII	PLP-dependent transferases	-	Aminotransferase class I and II	5-aminolevulinate synthase-like protein, partial [Aureobasidium melanogenum]
TRINITY_DN103673_c0_g1_i1.p1	-	GO:0008168	Tetrapyrrole methylase	Tetrapyrrole methylase	-	Tetrapyrrole (Corrin/Porphyrin) Methylases	uroporphyrinogen-III C-methyltransferase [Cladophialophora carrionii CBS 160.54] &gt;ETI27614.1 uroporphyrinogen-III C-methyltransferase [Cladophialophora carrionii CBS 160.54]
TRINITY_DN103678_c0_g1_i1.p1	Voltage_gated_ClC	-	Chloride channel, core	Clc chloride channel	-	Voltage gated chloride channel	hypothetical protein BT93_I1201 [Corymbia citriodora subsp. variegata]
TRINITY_DN10367_c0_g1_i2.p2	-	-	-	-	-	-	heavy metal-associated isoprenylated plant protein 16-like isoform X1 [Phoenix dactylifera] &gt;XP_038979390.1 heavy metal-associated isoprenylated plant protein 16-like [Phoenix dactylifera] &gt;XP_038979391.1 heavy metal-associated isoprenylated plant protein 16-like [Phoenix dactylifera]
TRINITY_DN10367_c0_g2_i4.p1	-	-	-	-	-	-	heavy metal-associated isoprenylated plant protein 16-like isoform X2 [Phoenix dactylifera] &gt;XP_017699163.1 heavy metal-associated isoprenylated plant protein 16-like isoform X3 [Phoenix dactylifera] &gt;XP_038978526.1 heavy metal-associated isoprenylated plant protein 16-like [Phoenix dactylifera]
TRINITY_DN10367_c0_g4_i1.p2	-	-	-	-	-	-	PREDICTED: heavy metal-associated isoprenylated plant protein 47-like [Vitis vinifera] &gt;RVW27876.1 Heavy metal-associated isoprenylated plant protein 47 [Vitis vinifera]
TRINITY_DN10368_c0_g1_i1.p1	-	GO:0005524|GO:0009058	Mur-like, catalytic domain superfamily	MurD-like peptide ligases, catalytic domain	-	-	Dihydrofolate synthetase [Cucurbita argyrosperma subsp. argyrosperma]
TRINITY_DN103690_c0_g1_i1.p1	-	-	Pyruvate kinase-like, insert domain superfamily	PK beta-barrel domain-like	-	Pyruvate kinase, barrel domain	hypothetical protein RHGRI_006505 [Rhododendron griersonianum]
TRINITY_DN103693_c0_g1_i1.p1	-	-	-	-	-	-	Nudix hydrolase 3 [Vitis vinifera]
TRINITY_DN103698_c0_g1_i1.p1	-	-	Autophagy-related protein 11, C-terminal	-	-	Autophagy-related protein 11	-
TRINITY_DN103699_c0_g1_i1.p1	-	-	-	-	-	-	uncharacterized protein LOC114274821 [Camellia sinensis] &gt;THG13278.1 hypothetical protein TEA_000151 [Camellia sinensis var. sinensis]
TRINITY_DN10369_c0_g1_i2.p1	-	-	-	-	-	-	Plastidal glycolate/glycerate translocator 1 like [Actinidia chinensis var. chinensis]
TRINITY_DN1036_c0_g1_i14.p1	ABC_6TM_Pgp_ABCB1_D1_like	GO:0005524|GO:0016020|GO:0055085|GO:0140359	ABC transporter type 1, transmembrane domain	ABC transporter transmembrane region	AAA_5	ABC transporter transmembrane region	ABC transporter B family member 19 [Pistacia vera]
TRINITY_DN103709_c0_g1_i1.p1	-		-	L domain-like	-	-	hypothetical protein RHSIM_RhsimUnG0136800 [Rhododendron simsii]
TRINITY_DN10370_c0_g1_i1.p1	KOW_RPL14	-	KOW	Translation proteins SH3-like domain	kow_9	KOW motif	hypothetical protein V501_08698 [Pseudogymnoascus sp. VKM F-4519 (FW-2642)]
TRINITY_DN103712_c0_g1_i1.p2	-	GO:0051536	NADH:ubiquinone oxidoreductase-like, 20kDa subunit	HydA/Nqo6-like	-	NADH ubiquinone oxidoreductase, 20 Kd subunit	hypothetical protein HIM_02102 [Hirsutella minnesotensis 3608]
TRINITY_DN103716_c0_g1_i1.p1	-	GO:0008137|GO:0048038|GO:0051539	NADH-ubiquinone oxidoreductase, 20 Kd subunit	HydA/Nqo6-like	-	NADH ubiquinone oxidoreductase, 20 Kd subunit	NADH dehydrogenase [ubiquinone] iron-sulfur protein 7, mitochondrial isoform X1 [Delphinapterus leucas]
TRINITY_DN103718_c0_g1_i1.p1	-	-	-	-	-	-	hypothetical protein HMPREF1541_01137 [Cyphellophora europaea CBS 101466] &gt;ETN46948.1 hypothetical protein HMPREF1541_01137 [Cyphellophora europaea CBS 101466]
TRINITY_DN10371_c0_g1_i1.p1	-	-	-	-	-	-	ATP-dependent zinc metalloprotease FTSH 12, chloroplastic isoform X4 [Prunus dulcis]
TRINITY_DN103725_c0_g1_i1.p1	-	-	-	-	-	-	hypothetical protein EI555_014759, partial [Monodon monoceros]
TRINITY_DN103727_c0_g1_i1.p2	-	-	NADH:ubiquinone oxidoreductase, ESSS subunit	-	-	ESSS subunit of NADH:ubiquinone oxidoreductase (complex I)	hypothetical protein K441DRAFT_473103, partial [Cenococcum geophilum 1.58]
TRINITY_DN103728_c0_g1_i1.p2	-		-	Glyceraldehyde-3-phosphate dehydrogenase-like, C-terminal domain	-	-	hypothetical protein BDV97DRAFT_383668 [Delphinella strobiligena]
TRINITY_DN103729_c0_g1_i1.p1	-	-	FF domain	FF domain	FF_2	FF domain	pre-mRNA-processing protein 40C [Gossypium australe]
TRINITY_DN10372_c0_g1_i2.p1	-	GO:0046872	Metalloenzyme, LuxS/M16 peptidase-like	LuxS/MPP-like metallohydrolase	-	Insulinase (Peptidase family M16)	probable mitochondrial-processing peptidase subunit beta, mitochondrial [Zingiber officinale] &gt;XP_042373099.1 probable mitochondrial-processing peptidase subunit beta, mitochondrial [Zingiber officinale]
TRINITY_DN103733_c0_g1_i1.p1	-	-	Origin recognition complex subunit 5, C-terminal	-	-	Origin recognition complex (ORC) subunit 5 C-terminus	hypothetical protein SETIT_9G084200v2 [Setaria italica]
TRINITY_DN103735_c0_g1_i1.p1	REC_hyHK_CKI1_RcsC-like	GO:0000160	Signal transduction response regulator, receiver domain	CheY-like	REC_2	Response regulator receiver domain	PREDICTED: histidine kinase 3-like [Vitis vinifera]
TRINITY_DN103736_c0_g1_i1.p1	-	-	NADP-dependent oxidoreductase domain superfamily	NAD(P)-linked oxidoreductase	-	Aldo/keto reductase family	aldo/keto reductase [Coniochaeta sp. 2T2.1]
TRINITY_DN10373_c0_g1_i2.p1	biotinyl_domain	-	Single hybrid motif	Single hybrid motif	-	Biotin-requiring enzyme	hypothetical protein B456_010G135200 [Gossypium raimondii]
TRINITY_DN10373_c2_g4_i1.p1	-		-	PAP/OAS1 substrate-binding domain	-	-	protein HESO1 isoform X1 [Vitis riparia] &gt;XP_034704633.1 protein HESO1 isoform X1 [Vitis riparia] &gt;XP_034704634.1 protein HESO1 isoform X1 [Vitis riparia] &gt;XP_034704635.1 protein HESO1 isoform X1 [Vitis riparia]
TRINITY_DN103740_c0_g1_i1.p1	-	-	-	-	-	-	hypothetical protein RvY_07062-2 [Ramazzottius varieornatus]
TRINITY_DN103748_c0_g1_i1.p1	-	-	NADH-ubiquinone oxidoreductase 51kDa subunit, FMN-binding domain superfamily	Nqo1 FMN-binding domain-like	NADH_4Fe_4S_2	SLBB domain	NADH-ubiquinone oxidoreductase 51 kDa subunit, partial [Aureobasidium melanogenum]
TRINITY_DN10374_c0_g1_i1.p1	-		-	-	-	Cell differentiation family, Rcd1-like	hypothetical protein HPP92_000964 [Vanilla planifolia]
TRINITY_DN103750_c0_g1_i1.p2	-		-	NAD(P)-binding Rossmann-fold domains	-	Enoyl-(Acyl carrier protein) reductase	hypothetical protein AYL99_08145 [Fonsecaea erecta] &gt;OAP57407.1 hypothetical protein AYL99_08145 [Fonsecaea erecta]
TRINITY_DN103752_c0_g1_i1.p2	-	GO:0003924|GO:0005525	Translational (tr)-type GTP-binding domain	P-loop containing nucleoside triphosphate hydrolases	-	Elongation factor Tu GTP binding domain	GTP-binding protein, partial [Paraburkholderia terrae]
TRINITY_DN103759_c0_g1_i1.p1	-	-	-	-	-	-	hypothetical protein K431DRAFT_281117 [Polychaeton citri CBS 116435]
TRINITY_DN103761_c0_g1_i1.p1	-	-	Protein of unknown function DUF1635	-	-	Protein of unknown function (DUF1635)	hypothetical protein I3760_14G074800 [Carya illinoinensis]
TRINITY_DN10376_c0_g1_i1.p1	-	-	Galactose-binding-like domain superfamily	Galactose-binding domain-like	-	Allantoicase repeat	hypothetical protein D0867_06686 [Hortaea werneckii]
TRINITY_DN103773_c0_g1_i1.p1	-	GO:0008270	DYW domain	-	-	DYW family of nucleic acid deaminases	pentatricopeptide repeat-containing protein [Camellia sinensis]
TRINITY_DN103777_c0_g1_i1.p1	-		-	V-type ATPase subunit E-like	-	ATP synthase (E/31 kDa) subunit	vacuolar ATP synthase subunit E [Aspergillus terreus NIH2624] &gt;EAU32626.1 vacuolar ATP synthase subunit E [Aspergillus terreus NIH2624] &gt;KAG2419024.1 vacuolar ATP synthase subunit E [Aspergillus terreus]
TRINITY_DN10377_c0_g1_i1.p1	-	-	-	-	-	-	hypothetical protein [Gossypium klotzschianum]
TRINITY_DN103780_c0_g1_i1.p1	-	-	Alpha/Beta hydrolase fold	alpha/beta-Hydrolases	-	-	hypothetical protein FNV43_RR18013 [Rhamnella rubrinervis]
TRINITY_DN103781_c0_g1_i1.p1	-	-	Armadillo-type fold	ARM repeat	-	Adaptin N terminal region	beta-adaptin-like protein A [Camellia sinensis]
TRINITY_DN103782_c0_g1_i1.p1	-	-	Pentatricopeptide repeat	-	-	PPR repeat	putative pentatricopeptide [Rosa chinensis]
TRINITY_DN103786_c0_g1_i1.p1	-	-	Metallo-dependent phosphatase-like	Metallo-dependent phosphatases	-	-	hypothetical protein FH972_024715 [Carpinus fangiana]
TRINITY_DN10378_c0_g1_i1.p1	-	GO:0008168	Putative S-adenosyl-L-methionine-dependent methyltransferase	-	-	Putative S-adenosyl-L-methionine-dependent methyltransferase	probable methyltransferase PMT27 [Asparagus officinalis] &gt;ONK73326.1 uncharacterized protein A4U43_C04F29780 [Asparagus officinalis]
TRINITY_DN103792_c0_g1_i1.p1	PAN_AP_plant	GO:0030247	Wall-associated receptor kinase, galacturonan-binding domain	-	ntp_6	Wall-associated receptor kinase galacturonan-binding	G-type lectin S-receptor-like serine/threonine-protein kinase At4g03230 [Durio zibethinus]
TRINITY_DN103797_c0_g1_i1.p1	-	-	-	-	-	-	transcriptional regulator [Trichophyton rubrum]
TRINITY_DN1037_c0_g1_i1.p1	-	-	Pyridoxal phosphate-dependent transferase	PLP-dependent transferases	-	Glycine cleavage system P-protein	hypothetical protein Ahy_B06g085827 isoform B [Arachis hypogaea]
TRINITY_DN103807_c0_g1_i1.p1	BTB_POZ_ZBTB_KLHL-like	-	SKP1/BTB/POZ domain superfamily	POZ domain	-	BTB/POZ domain	BTB/POZ domain-containing protein At2g04740 [Ananas comosus]
TRINITY_DN103808_c0_g1_i1.p1	-	-	MFS transporter superfamily	MFS general substrate transporter	-	Major Facilitator Superfamily	major facilitator superfamily domain-containing protein [Aspergillus bertholletiae]
TRINITY_DN103809_c0_g1_i1.p1	-	-	-	-	-	-	CCAAT-binding transcription factor subunit A [Coccidioides immitis H538.4]
TRINITY_DN10380_c0_g1_i2.p1	-	GO:0016020|GO:0022857|GO:0055085	Nucleobase cation symporter 2 family	-	-	Permease family	hypothetical protein [Gossypium laxum]
TRINITY_DN103812_c0_g1_i1.p2	-	GO:0003824	Transketolase C-terminal/Pyruvate-ferredoxin oxidoreductase domain II	TK C-terminal domain-like	-	Transketolase, C-terminal domain	transketolase [Alternaria alternata]
TRINITY_DN103835_c0_g1_i1.p1	-	-	NAD(P)-binding domain superfamily	NAD(P)-binding Rossmann-fold domains	-	Enoyl-(Acyl carrier protein) reductase	hypothetical protein DID88_004720 [Monilinia fructigena]
TRINITY_DN103840_c0_g1_i1.p1	-		-	Periplasmic binding protein-like II	-	Prephenate dehydratase	hypothetical protein E4U32_006747 [Claviceps aff. humidiphila group G2b]
TRINITY_DN103844_c0_g1_i1.p1	-	-	Isoprenoid synthase domain superfamily	Terpenoid synthases	-	Polyprenyl synthetase	geranylgeranyl diphosphate synthase 1, partial [Aureobasidium melanogenum]
TRINITY_DN103847_c0_g1_i1.p1	-	-	Chaperone DnaJ, C-terminal	HSP40/DnaJ peptide-binding domain	-	DnaJ C terminal domain	hypothetical protein E8E11_000073 [Didymella keratinophila]
TRINITY_DN103848_c0_g1_i1.p1	-	-	CRAL/TRIO, N-terminal domain	CRAL/TRIO N-terminal domain	CRAL_TRIO_N_2	CRAL/TRIO, N-terminal domain	CRAL TRIO domain-containing [Lasallia pustulata]
TRINITY_DN103852_c0_g1_i1.p1	-	-	Pentatricopeptide repeat	TPR-like	-	PPR repeat	-
TRINITY_DN10385_c0_g1_i2.p1	ACD_sHsps-like		-	HSP20-like chaperones	-	Hsp20/alpha crystallin family	hypothetical protein BX600DRAFT_473397 [Xylariales sp. PMI_506]
TRINITY_DN103863_c0_g1_i1.p2	-	-	-	-	-	-	DUF382-domain-containing protein, partial [Aureobasidium melanogenum] &gt;KAG9612441.1 DUF382-domain-containing protein, partial [Aureobasidium melanogenum] &gt;KAG9649755.1 DUF382-domain-containing protein, partial [Aureobasidium melanogenum] &gt;KAH0002970.1 DUF382-domain-containing protein, partial [Aureobasidium melanogenum] &gt;KAH0068036.1 DUF382-domain-containing protein, partial [Aureobas…
TRINITY_DN103865_c0_g1_i1.p1	-	-	Ribonuclease H-like superfamily	Ribonuclease H-like	-	Reverse transcriptase-like	hypothetical protein KY289_013285 [Solanum tuberosum]
TRINITY_DN103867_c0_g1_i1.p1	B_lectin	-	Bulb-type lectin domain	alpha-D-mannose-specific plant lectins	blect_4	D-mannose binding lectin	hypothetical protein F0562_010942 [Nyssa sinensis]
TRINITY_DN10386_c0_g2_i2.p1	-	GO:0003723|GO:0003735|GO:0005840|GO:0006412	Ribosomal protein S5, N-terminal	Ribosomal protein S5 domain 2-like	-	Ribosomal protein S5, N-terminal domain	40S ribosomal protein S2-like [Cervus canadensis] &gt;XP_043341238.1 40S ribosomal protein S2-like [Cervus canadensis]
TRINITY_DN103874_c0_g1_i1.p2	-	-	Nmd3, N-terminal	-	-	NMD3 family	putative nonsense-mediated mRNA decay protein 3, partial [Aureobasidium melanogenum]
TRINITY_DN103878_c0_g1_i1.p1	-	-	-	-	-	-	hypothetical protein CDL15_Pgr009815 [Punica granatum]
TRINITY_DN103879_c0_g1_i1.p2	Mrp_NBP35	-	P-loop containing nucleoside triphosphate hydrolase	P-loop containing nucleoside triphosphate hydrolases	-	NUBPL iron-transfer P-loop NTPase	cytosolic Fe-S cluster assembly factor NBP35 [Corynespora cassiicola Philippines]
TRINITY_DN103891_c0_g1_i1.p1	-		-	LEA14-like	-	Late embryogenesis abundant protein	NDR1/HIN1-like protein 13 [Prunus avium]
TRINITY_DN103893_c0_g1_i1.p1	-		-	Glycerol-3-phosphate (1)-acyltransferase	-	-	hypothetical protein C1H46_042168 [Malus baccata]
TRINITY_DN103894_c0_g1_i1.p1	-	-	Cyclophilin-like domain superfamily	Cyclophilin-like	-	Cyclophilin type peptidyl-prolyl cis-trans isomerase/CLD	PREDICTED: peptidyl-prolyl cis-trans isomerase CYP37, chloroplastic isoform X2 [Gossypium raimondii]
TRINITY_DN103896_c0_g1_i1.p1	-	GO:0005515	WD40-repeat-containing domain superfamily	WD40 repeat-like	-	-	hypothetical protein IG631_15374 [Alternaria alternata]
TRINITY_DN103898_c0_g1_i1.p1	-	-	Nucleotide-diphospho-sugar transferases	Nucleotide-diphospho-sugar transferases	-	Glycosyl transferase family 8	hypothetical protein [Gossypium armourianum]
TRINITY_DN10389_c0_g1_i1.p1	-	GO:0004497|GO:0005506|GO:0016705|GO:0020037	Cytochrome P450 superfamily	Cytochrome P450	-	Cytochrome P450	cinnamate 4-hydroxylase, partial [Pinus taeda]
TRINITY_DN1038_c0_g1_i6.p1	-	-	JmjC domain	Clavaminate synthase-like	cupin_9	JmjC domain, hydroxylase	-
TRINITY_DN103903_c0_g1_i1.p1	-	-	Membrane bound O-acyl transferase, MBOAT	-	-	MBOAT, membrane-bound O-acyltransferase family	unnamed protein product, partial [Vitis vinifera]
TRINITY_DN103906_c0_g1_i1.p1	-	-	Protein of unknown function DUF3419	-	-	Protein of unknown function (DUF3419)	-
TRINITY_DN10390_c0_g1_i1.p1	-	-	P-loop containing nucleoside triphosphate hydrolase	P-loop containing nucleoside triphosphate hydrolases	-	DEAD/DEAH box helicase	DEAD/DEAH box helicase [Aureobasidium pullulans]
TRINITY_DN10390_c0_g2_i1.p2	-	-	P-loop containing nucleoside triphosphate hydrolase	P-loop containing nucleoside triphosphate hydrolases	-	-	unnamed protein product [Aureobasidium pullulans] &gt;CAD0047649.1 unnamed protein product [Aureobasidium pullulans]
TRINITY_DN103911_c0_g1_i1.p1	-	-	FAS1 domain	FAS1 domain	fasc_3	Fasciclin domain	fasciclin-like arabinogalactan protein 17 [Papaver somniferum]
TRINITY_DN103912_c0_g1_i1.p2	-	-	Integral membrane protein SYS1-related	-	-	Integral membrane protein S linking to the trans Golgi network	hypothetical protein EJ04DRAFT_545850 [Polyplosphaeria fusca]
TRINITY_DN103918_c0_g1_i1.p1	-	-	-	-	-	-	putative na+ h+ antiporter nha1 protein [Neofusicoccum parvum UCRNP2]
TRINITY_DN103919_c0_g1_i1.p1	-	-	F0F1 ATP synthase delta/epsilon subunit, N-terminal	Epsilon subunit of F1F0-ATP synthase N-terminal domain	-	ATP synthase, Delta/Epsilon chain, beta-sandwich domain	hypothetical protein TrVGV298_005287 [Trichoderma virens]
TRINITY_DN10391_c0_g1_i2.p1	-	-	Nucleotide-diphospho-sugar transferases	Nucleotide-diphospho-sugar transferases	-	Nucleotidyl transferase	hypothetical protein RHGRI_038190 [Rhododendron griersonianum]
TRINITY_DN103921_c0_g1_i1.p1	-	GO:0003755	FKBP-type peptidyl-prolyl cis-trans isomerase domain	FKBP-like	tpr_5	FKBP-type peptidyl-prolyl cis-trans isomerase	peptidyl-prolyl cis-trans isomerase FKBP4 [Lagenorhynchus obliquidens] &gt;XP_033723090.1 peptidyl-prolyl cis-trans isomerase FKBP4 [Tursiops truncatus]
TRINITY_DN103923_c0_g1_i1.p1	-	-	Pentatricopeptide repeat	-	-	PPR repeat	-
TRINITY_DN103928_c0_g1_i1.p1	SAM_superfamily	GO:0005515	Sterile alpha motif domain	SAM/Pointed domain	SAM_4	HMG (high mobility group) box	hypothetical protein PV11_09703 [Exophiala sideris]
TRINITY_DN10392_c0_g1_i1.p1	-	-	-	-	-	-	hypothetical protein JRO89_XS04G0063200 [Xanthoceras sorbifolium]
TRINITY_DN103933_c0_g1_i1.p1	-	-	P-loop containing nucleoside triphosphate hydrolase	P-loop containing nucleoside triphosphate hydrolases	-	DEAD/DEAH box helicase	hypothetical protein KCU63_g24037, partial [Aureobasidium melanogenum]
TRINITY_DN103936_c0_g1_i1.p2	-	-	-	-	-	-	hypothetical protein K461DRAFT_292685 [Myriangium duriaei CBS 260.36]
TRINITY_DN103939_c0_g1_i1.p2	-	-	-	-	-	-	hypothetical protein PR202_ga06841 [Eleusine coracana subsp. coracana]
TRINITY_DN103941_c0_g1_i1.p1	-	-	Xylanase inhibitor, N-terminal	Acid proteases	-	Xylanase inhibitor N-terminal	aspartic proteinase NANA, chloroplast-like [Dendrobium catenatum] &gt;PKU82992.1 Protein ASPARTIC PROTEASE IN GUARD CELL 1 [Dendrobium catenatum]
TRINITY_DN103942_c0_g1_i1.p2	-	-	Ribosomal protein L53, mitochondrial	-	-	39S ribosomal protein L53/MRP-L53	39S ribosomal protein L53, mitochondrial isoform X1 [Odocoileus virginianus texanus] &gt;XP_020751358.1 39S ribosomal protein L53, mitochondrial isoform X2 [Odocoileus virginianus texanus] &gt;XP_020751364.1 39S ribosomal protein L53, mitochondrial isoform X3 [Odocoileus virginianus texanus]
TRINITY_DN103943_c0_g1_i1.p1	-	-	E motif	-	-	E motif	hypothetical protein POPTR_019G074700 [Populus trichocarpa]
TRINITY_DN103945_c0_g1_i1.p1	-	-	Receptor, ligand binding region	Periplasmic binding protein-like II	-	Receptor family ligand binding region	hypothetical protein IFM89_026521, partial [Coptis chinensis]
TRINITY_DN103946_c0_g1_i1.p1	-	-	JmjN domain	-	JmjN_1	jmjN domain	putative lysine-specific demethylase JMJ14-like [Trifolium medium]
TRINITY_DN10394_c0_g1_i1.p1	CYP74		-	Cytochrome P450	-	Cytochrome P450	cytochrome P450 allene oxide synthase, partial [Populus balsamifera]
TRINITY_DN103952_c0_g1_i1.p3	-		-	Class II aaRS ABD-related	-	Anticodon binding domain	histidyl-tRNA synthetase, partial [Aureobasidium melanogenum]
TRINITY_DN103955_c0_g1_i1.p2	-	GO:0005515	SH3-like domain superfamily	SH3-domain	-	-	hypothetical protein PtrSN001A_002516 [Pyrenophora tritici-repentis] &gt;PWO28163.1 glycoside hydrolase protein [Pyrenophora tritici-repentis]
TRINITY_DN103957_c0_g1_i1.p2	dRRM_Rrp7p	-	Rrp7, RRM-like N-terminal domain	RNA-binding domain, RBD	-	Rrp7 RRM-like N-terminal domain	hypothetical protein KCU97_g5868, partial [Aureobasidium melanogenum] &gt;KAG9601641.1 hypothetical protein KCV01_g7502, partial [Aureobasidium melanogenum] &gt;KAG9639710.1 hypothetical protein KCV04_g6343, partial [Aureobasidium melanogenum] &gt;KAG9702605.1 hypothetical protein KCU69_g6534, partial [Aureobasidium melanogenum] &gt;KAG9743880.1 hypothetical protein KCU59_g6271, partial [Aureobas…
TRINITY_DN103959_c0_g1_i1.p1	-	-	-	-	-	-	hypothetical protein A1O9_08031 [Exophiala aquamarina CBS 119918] &gt;KEF56450.1 hypothetical protein A1O9_08031 [Exophiala aquamarina CBS 119918]
TRINITY_DN10395_c0_g2_i6.p1	-	-	-	-	-	-	hypothetical protein GW17_00020433 [Ensete ventricosum] &gt;RZS08916.1 hypothetical protein BHM03_00039946 [Ensete ventricosum]
TRINITY_DN103961_c0_g1_i1.p1	-	GO:0005543	AP180 N-terminal homology (ANTH) domain	-	-	ANTH domain	SLA2 Src like adaptor 2, partial [Aureobasidium melanogenum]
TRINITY_DN10396_c0_g1_i3.p2	-	-	-	-	-	-	disease resistance RPP13 4, partial [Olea europaea subsp. europaea]
TRINITY_DN103973_c0_g1_i1.p1	-		-	Calcium-dependent phosphotriesterase	-	NHL repeat	NHL repeat [Macleaya cordata]
TRINITY_DN103974_c0_g1_i1.p1	-	-	Pentatricopeptide repeat	TPR-like	-	PPR repeat	unnamed protein product [Prunus armeniaca]
TRINITY_DN103977_c0_g1_i1.p1	-	-	-	-	-	-	hypothetical protein [Gossypium raimondii]
TRINITY_DN103978_c0_g1_i1.p1	-	-	Cysteine-rich CPXCG protein	-	-	Cysteine-rich CPXCG	PGR5-like protein 1B, chloroplastic isoform X1 [Vigna radiata var. radiata] &gt;XP_014520383.1 PGR5-like protein 1B, chloroplastic isoform X1 [Vigna radiata var. radiata]
TRINITY_DN103980_c0_g1_i1.p2	-	-	MFS transporter superfamily	MFS general substrate transporter	-	Major Facilitator Superfamily	hypothetical protein A1O9_03445 [Exophiala aquamarina CBS 119918] &gt;KEF61873.1 hypothetical protein A1O9_03445 [Exophiala aquamarina CBS 119918]
TRINITY_DN103982_c0_g1_i1.p1	-	GO:0016787	Calcineurin-like phosphoesterase domain, ApaH type	Metallo-dependent phosphatases	pp2a_7	Calcineurin-like phosphoesterase	Crystal Structure of Aspergillus fumigatus Calcineurin A, Calcineurin B, FKBP12 and FK506 (Tacrolimus) [Aspergillus fumigatus Af293]
TRINITY_DN103988_c0_g1_i1.p1	Peptidase_C1A	-	Cathepsin propeptide inhibitor domain (I29)	Cysteine proteinases	pept_c1	Cathepsin propeptide inhibitor domain (I29)	hypothetical protein CYY_009008 [Polysphondylium violaceum]
TRINITY_DN10398_c0_g1_i7.p1	-	-	-	-	-	-	hypothetical protein PV05_10968 [Exophiala xenobiotica] &gt;KIW49274.1 hypothetical protein PV05_10968 [Exophiala xenobiotica]
TRINITY_DN103991_c0_g1_i1.p1	-	GO:0004601|GO:0006979|GO:0020037	Haem peroxidase superfamily	Heme-dependent peroxidases	-	Peroxidase	class II peroxidase [Polychaeton citri CBS 116435]
TRINITY_DN103996_c0_g1_i4.p1	-	GO:0004497|GO:0005506|GO:0016705|GO:0020037	Cytochrome P450 superfamily	Cytochrome P450	-	Cytochrome P450	hypothetical protein F0562_030878 [Nyssa sinensis]
TRINITY_DN103996_c0_g1_i4.p2	-	GO:0016787	Nucleoside phosphatase GDA1/CD39	-	-	GDA1/CD39 (nucleoside phosphatase) family	adenosine diphosphatase, putative, partial [Ricinus communis]
TRINITY_DN10399_c0_g1_i4.p1	ACD_sHsps-like	-	Alpha crystallin/Hsp20 domain	HSP20-like chaperones	-	Hsp20/alpha crystallin family	30 kDa heat shock protein [Pseudocercospora fuligena]
TRINITY_DN1039_c0_g1_i1.p1	-	-	S-adenosyl-L-methionine-dependent methyltransferase superfamily	S-adenosyl-L-methionine-dependent methyltransferases	-	Putative S-adenosyl-L-methionine-dependent methyltransferase	hypothetical protein C3L33_08021, partial [Rhododendron williamsianum]
TRINITY_DN1039_c0_g2_i2.p1	-	-	S-adenosyl-L-methionine-dependent methyltransferase superfamily	S-adenosyl-L-methionine-dependent methyltransferases	-	Putative S-adenosyl-L-methionine-dependent methyltransferase	probable pectin methyltransferase QUA3 isoform X2 [Carya illinoinensis]
TRINITY_DN103_c0_g1_i5.p1	crotonase-like	-	ClpP/crotonase-like domain superfamily	ClpP/crotonase	-	Enoyl-CoA hydratase/isomerase	hypothetical protein VITISV_036844 [Vitis vinifera]
TRINITY_DN104001_c0_g1_i1.p1	-	GO:0003723	RNA recognition motif domain	RNA-binding domain, RBD	rrm1_1	RNA recognition motif. (a.k.a. RRM, RBD, or RNP domain)	hypothetical protein KCU67_g16547, partial [Aureobasidium melanogenum]
TRINITY_DN104004_c0_g1_i1.p1	-	-	Pentatricopeptide repeat	-	-	Pentacotripeptide-repeat region of PRORP	Pentatricopeptide repeat-containing protein, mitochondrial [Vitis vinifera]
TRINITY_DN104005_c0_g1_i1.p1	-	GO:0004252|GO:0006508	Peptidase S8/S53 domain superfamily	Subtilisin-like	-	Peptidase inhibitor I9	subtilase protease, partial [Phoma sp. YMF1.0744]
TRINITY_DN104006_c0_g1_i1.p1	-	-	Domain of unknown function DUF2427	-	-	Domain of unknown function (DUF2427)	hypothetical protein P280DRAFT_311307 [Massarina eburnea CBS 473.64]
TRINITY_DN10400_c0_g1_i11.p1	-	-	-	-	-	-	uncharacterized protein LOC111788072 [Cucurbita pepo subsp. pepo]
TRINITY_DN104017_c0_g1_i2.p1	-	-	-	-	-	-	conserved hypothetical protein [Ricinus communis]
TRINITY_DN104019_c0_g1_i1.p1	-	GO:0005525	Septin-type guanine nucleotide-binding (G) domain	-	-	Septin	-
TRINITY_DN10401_c0_g1_i1.p2	-	-	Pentatricopeptide repeat	-	-	PPR repeat	hypothetical protein ES288_A08G047000v1 [Gossypium darwinii]
TRINITY_DN10402_c0_g1_i1.p1	PMEI-like_1	GO:0004857	Pectinesterase inhibitor domain	Plant invertase/pectin methylesterase inhibitor	PMEI_2	Plant invertase/pectin methylesterase inhibitor	hypothetical protein C4D60_Mb08t24120 [Musa balbisiana]
TRINITY_DN104030_c0_g1_i2.p1	-	GO:0003677	Plus-3 domain	Plus3-like	rtf1	Plus-3 domain	uncharacterized protein LOC122644024 isoform X3 [Telopea speciosissima]
TRINITY_DN104032_c0_g1_i1.p1	-	GO:0043248	Proteasome assembly chaperone 4	-	-	Proteasome assembly chaperone 4	proteasome assembly chaperone 4-like [Panicum virgatum] &gt;XP_039835844.1 proteasome assembly chaperone 4-like [Panicum virgatum] &gt;KAG2623351.1 hypothetical protein PVAP13_3KG055600 [Panicum virgatum]
TRINITY_DN104033_c0_g1_i1.p1	-	GO:0005524	ABC transporter-like, ATP-binding domain	P-loop containing nucleoside triphosphate hydrolases	-	ABC transporter	ABC transporter B family member 4-like isoform X3 [Papaver somniferum]
TRINITY_DN104034_c0_g1_i1.p1	-	-	Flavoprotein-like superfamily	Flavoproteins	-	NADPH-dependent FMN reductase	protoplast secreted protein 2 precursor [Aspergillus brunneoviolaceus CBS 621.78] &gt;RAH44614.1 protoplast secreted protein 2 precursor [Aspergillus brunneoviolaceus CBS 621.78]
TRINITY_DN104035_c0_g1_i1.p1	-	GO:0016020|GO:0022857|GO:0055085	Major facilitator, sugar transporter-like	MFS general substrate transporter	-	Sugar (and other) transporter	hypothetical protein FPRO06_08417 [Fusarium proliferatum] &gt;CVL12665.1 probable ITR1-Inositol permease [Fusarium proliferatum]
TRINITY_DN104036_c0_g1_i1.p1	-	-	-	-	-	-	unnamed protein product [Ananas comosus var. bracteatus]
TRINITY_DN104037_c0_g1_i1.p1	-	GO:0005524|GO:0140658	SNF2, N-terminal	P-loop containing nucleoside triphosphate hydrolases	-	SNF2-related domain	hypothetical protein M569_07287, partial [Genlisea aurea]
TRINITY_DN104059_c0_g1_i1.p1	-	-	Short-chain dehydrogenase/reductase SDR	NAD(P)-binding Rossmann-fold domains	-	short chain dehydrogenase	short-chain dehydrogenase/ reductase-like protein [Lophiostoma macrostomum CBS 122681]
TRINITY_DN10405_c0_g2_i2.p1	-	GO:0006364|GO:0032040	Small-subunit processome, Utp11	-	-	Utp11 protein	hypothetical protein BT93_L5362 [Corymbia citriodora subsp. variegata]
TRINITY_DN104069_c0_g1_i1.p1	-	-	-	-	-	-	unnamed protein product [Triticum turgidum subsp. durum]
TRINITY_DN10406_c1_g1_i1.p1	5beta-POR_like_SDR_a	-	NAD(P)-binding domain superfamily	NAD(P)-binding Rossmann-fold domains	-	-	progesterone 5-beta-reductase [Atropa belladonna]
TRINITY_DN10406_c1_g2_i1.p1	5beta-POR_like_SDR_a	-	NAD(P)-binding domain superfamily	NAD(P)-binding Rossmann-fold domains	-	-	3-oxo-Delta(4,5)-steroid 5-beta-reductase-like [Nicotiana tabacum] &gt;ADG41743.1 putative progesterone 5 beta-reductase [Nicotiana tabacum]
TRINITY_DN104070_c0_g1_i1.p1	PheRS_beta_core	-	Class II Aminoacyl-tRNA synthetase/Biotinyl protein ligase (BPL) and lipoyl protein ligase (LPL)	Class II aaRS and biotin synthetases	-	Phenylalanyl tRNA synthetase beta chain CLM domain	phenylalanyl-tRNA synthetase [Cadophora sp. DSE1049]
TRINITY_DN104071_c0_g1_i1.p1	-	GO:0006886|GO:0016020	Vesicle transport v-SNARE, N-terminal	t-snare proteins	-	Vesicle transport v-SNARE protein N-terminus	vesicle transport v-snare protein VTI1 [Eremomyces bilateralis CBS 781.70] &gt;KAF1812506.1 vesicle transport v-snare protein VTI1 [Eremomyces bilateralis CBS 781.70]
TRINITY_DN104074_c0_g1_i2.p1	-	-	-	-	-	-	putative sugar transporter [Diplodia seriata]
TRINITY_DN104075_c0_g1_i1.p1	-	GO:0004089|GO:0008270	Carbonic anhydrase	beta-carbonic anhydrase, cab	Pro_CA_2	Carbonic anhydrase	carbonic anhydrase [Exophiala sp. JF 03-4F] &gt;KAI1625920.1 carbonic anhydrase [Exophiala sp. JF 03-3F]
TRINITY_DN104078_c0_g1_i1.p1	-	GO:0000145|GO:0006887	Exocyst complex component Sec3, C-terminal	-	-	Exocyst complex component Sec3	exocyst complex component SEC3A [Prunus yedoensis var. nudiflora]
TRINITY_DN104080_c0_g1_i1.p1	-	-	-	-	-	-	hypothetical protein Vadar_007934 [Vaccinium darrowii]
TRINITY_DN104081_c0_g1_i1.p1	-	-	ACT-like domain	ACT-like	finulus	Helix-loop-helix DNA-binding domain	transcription factor bHLH30-like [Pistacia vera]
TRINITY_DN104082_c0_g1_i1.p1	-	-	Importin repeat 4	ARM repeat	-	Importin repeat	IPO5 isoform 19, partial [Pan troglodytes] &gt;PNJ78362.1 IPO5 isoform 10, partial [Pongo abelii]
TRINITY_DN104085_c0_g1_i1.p1	-	GO:0005789|GO:0019915|GO:0106399	Fat storage-inducing transmembrane protein	-	-	Inositol phospholipid synthesis and fat-storage-inducing TM	hypothetical protein KCU68_g11703, partial [Aureobasidium melanogenum]
TRINITY_DN104089_c0_g1_i2.p1	-	-	RED-like, N-terminal	-	-	RED-like protein N-terminal region	hypothetical protein ES288_D05G039900v1 [Gossypium darwinii]
TRINITY_DN10408_c0_g1_i1.p1	-	-	Sec7/BIG1-like, C-terminal domain	-	-	BIG2 C-terminal domain	cytohesin 1, 2, 3, putative [Ricinus communis]
TRINITY_DN104093_c0_g1_i1.p1	MPN_RPN11_CSN5	GO:0005515|GO:0008233|GO:0008237	JAB1/MPN/MOV34 metalloenzyme domain	JAB1/MPN domain	pad1_6	JAB1/Mov34/MPN/PAD-1 ubiquitin protease	Mov34-domain-containing protein [Stagonospora sp. SRC1lsM3a]
TRINITY_DN104096_c0_g1_i1.p1	-	-	Oxysterol-binding protein superfamily	Oxysterol-binding protein-like	-	-	hypothetical protein B2J93_5913 [Marssonina coronariae]
TRINITY_DN10409_c0_g1_i1.p1	SEC14	-	CRAL-TRIO lipid binding domain superfamily	CRAL/TRIO domain	CRAL_TRIO_N_2	CRAL/TRIO domain	hypothetical protein G4B88_009030 [Cannabis sativa]
TRINITY_DN1040_c0_g1_i2.p1	-	-	-	-	-	-	uncharacterized protein LOC110649443 [Hevea brasiliensis]
TRINITY_DN104104_c0_g1_i1.p1	ATP-synt_F1_beta_N	GO:0046034|GO:1902600	ATPase, F1/V1/A1 complex, alpha/beta subunit, N-terminal domain superfamily	N-terminal domain of alpha and beta subunits of F1 ATP synthase	-	ATP synthase alpha/beta family, beta-barrel domain	ATP synthase subunit beta, mitochondrial [Exophiala oligosperma] &gt;KIW44212.1 ATP synthase subunit beta, mitochondrial [Exophiala oligosperma]
TRINITY_DN10410_c0_g1_i2.p1	GH31_glucosidase_YihQ	-	Sulfoquinovosidase YihQ-like	(Trans)glycosidases	-	Glycosyl hydrolases family 31	hypothetical protein KY284_018613 [Solanum tuberosum]
TRINITY_DN10411_c0_g1_i1.p1	-	-	Mitochondrial glycoprotein superfamily	Mitochondrial glycoprotein MAM33-like	-	Mitochondrial glycoprotein	hypothetical protein Vadar_021328 [Vaccinium darrowii]
TRINITY_DN104122_c0_g1_i2.p2	-	-	-	-	-	-	putative pathogenesis associated protein Cap20 [Talaromyces proteolyticus] &gt;KAH8695406.1 putative pathogenesis associated protein Cap20 [Talaromyces proteolyticus]
TRINITY_DN104126_c0_g1_i1.p1	-	-	-	-	-	-	hypothetical protein KCV02_g11138, partial [Aureobasidium melanogenum]
TRINITY_DN104129_c0_g1_i1.p1	-	-	Glycosyltransferase subfamily 4-like, N-terminal domain	UDP-Glycosyltransferase/glycogen phosphorylase	-	Glycosyltransferase Family 4	glycosyl transferase family 1 [Thermosporothrix sp. COM3]
TRINITY_DN104130_c0_g1_i1.p1	-	-	X8 domain	-	X8_cls	X8 domain	1,3-beta-glucanosyltransferase, putative [Aspergillus clavatus NRRL 1] &gt;EAW06870.1 1,3-beta-glucanosyltransferase, putative [Aspergillus clavatus NRRL 1]
TRINITY_DN104133_c0_g1_i1.p1	-	-	Pentatricopeptide repeat	-	-	PPR repeat	hypothetical protein C5167_049502 [Papaver somniferum]
TRINITY_DN104137_c0_g1_i1.p1	C2	-	C2 domain superfamily	C2 domain (Calcium/lipid-binding domain, CaLB)	-	C2 domain	C2 and GRAM domain-containing protein [Prunus yedoensis var. nudiflora]
TRINITY_DN104138_c0_g1_i1.p1	-	-	Alpha/beta hydrolase fold-1	alpha/beta-Hydrolases	-	alpha/beta hydrolase fold	hypothetical protein PV07_04428 [Cladophialophora immunda] &gt;KIW32915.1 hypothetical protein PV07_04428 [Cladophialophora immunda] &gt;OQV06818.1 hypothetical protein CLAIMM_11337 [Cladophialophora immunda]
TRINITY_DN104141_c0_g1_i1.p1	-		-	Zn-dependent exopeptidases	-	-	hypothetical protein GH714_037929 [Hevea brasiliensis]
TRINITY_DN10414_c0_g1_i7.p1	RX-CC_like	-	Rx, N-terminal	P-loop containing nucleoside triphosphate hydrolases	-	Rx N-terminal domain	PREDICTED: putative disease resistance protein At1g50180 [Vitis vinifera] &gt;RVW91310.1 putative disease resistance protein [Vitis vinifera] &gt;CBI38087.3 unnamed protein product, partial [Vitis vinifera]
TRINITY_DN10414_c0_g2_i4.p1	RX-CC_like	-	P-loop containing nucleoside triphosphate hydrolase	P-loop containing nucleoside triphosphate hydrolases	-	NB-ARC domain	PREDICTED: putative disease resistance protein At1g50180 [Vitis vinifera]
TRINITY_DN10414_c3_g1_i1.p1	-	GO:0043531	NB-ARC	P-loop containing nucleoside triphosphate hydrolases	-	NB-ARC domain	unnamed protein product, partial [Vitis vinifera]
TRINITY_DN104151_c0_g1_i1.p1	-	-	GroES-like superfamily	GroES-like	-	Alcohol dehydrogenase GroES-like domain	uncharacterized protein EKO05_002638 [Ascochyta rabiei] &gt;KAF9710260.1 hypothetical protein EKO05_002638 [Ascochyta rabiei]
TRINITY_DN104153_c0_g1_i1.p1	-	-	-	-	-	-	hypothetical protein PV10_07453 [Exophiala mesophila] &gt;KIV90112.1 hypothetical protein PV10_07453 [Exophiala mesophila]
TRINITY_DN104166_c0_g1_i1.p1	-	-	-	-	-	-	PREDICTED: uncharacterized protein LOC105785603 isoform X2 [Gossypium raimondii] &gt;KAB2045431.1 hypothetical protein ES319_D01G161500v1 [Gossypium barbadense] &gt;KAG4162798.1 hypothetical protein ERO13_D01G135900v2 [Gossypium hirsutum] &gt;KJB15164.1 hypothetical protein B456_002G170200 [Gossypium raimondii] &gt;TYH88286.1 hypothetical protein ES332_D01G177100v1 [Gossypium tomentosum]
TRINITY_DN104167_c0_g1_i1.p1	MDR7		-	NAD(P)-binding Rossmann-fold domains	-	Zinc-binding dehydrogenase	hypothetical protein LB507_007694 [Fusarium sp. FIESC RH6]
TRINITY_DN10416_c0_g1_i5.p2	EF1_alpha_III	-	P-loop containing nucleoside triphosphate hydrolase	P-loop containing nucleoside triphosphate hydrolases	-	Elongation factor Tu domain 2	elongation factor 1-alpha [Chalara longipes BDJ] &gt;PMD33475.1 elongation factor 1-alpha [Hyaloscypha variabilis F]
TRINITY_DN10416_c0_g2_i2.p2	EF1_alpha_II	-	Translation protein, beta-barrel domain superfamily	Translation proteins	-	Elongation factor Tu domain 2	translation elongation factor 1 alpha, partial [Torula fici]
TRINITY_DN104174_c0_g1_i1.p1	-	GO:0016226|GO:0051536	FeS cluster insertion protein	HesB-like domain	-	Iron-sulphur cluster biosynthesis	uncharacterized protein BDZ99DRAFT_436699 [Mytilinidion resinicola] &gt;KAF2814008.1 hypothetical protein BDZ99DRAFT_436699 [Mytilinidion resinicola]
TRINITY_DN104177_c0_g1_i1.p1	YlqF	-	P-loop containing nucleoside triphosphate hydrolase	P-loop containing nucleoside triphosphate hydrolases	-	50S ribosome-binding GTPase	hypothetical protein E1A91_D11G137200v1 [Gossypium mustelinum]
TRINITY_DN104178_c0_g1_i2.p1	-	-	-	-	-	-	hypothetical protein GIB67_041991 [Kingdonia uniflora]
TRINITY_DN104180_c0_g1_i1.p1	-	-	MFS transporter superfamily	MFS general substrate transporter	-	Major Facilitator Superfamily	membrane transporter [Schizosaccharomyces octosporus yFS286] &gt;EPX71653.1 membrane transporter [Schizosaccharomyces octosporus yFS286]
TRINITY_DN104184_c0_g1_i1.p1	-	-	-	-	-	-	hypothetical protein D0862_14301 [Hortaea werneckii]
TRINITY_DN104186_c0_g1_i1.p1	-	-	P-loop containing nucleoside triphosphate hydrolase	P-loop containing nucleoside triphosphate hydrolases	kinesin_4	Microtubule binding	hypothetical protein F0562_023796 [Nyssa sinensis]
TRINITY_DN104190_c0_g1_i1.p1	-	-	ZN622/Rei1/Reh1, zinc finger C2H2-type	-	-	C2H2 type zinc-finger (2 copies)	hypothetical protein A1O5_05929 [Cladophialophora psammophila CBS 110553] &gt;EXJ70937.1 hypothetical protein A1O5_05929 [Cladophialophora psammophila CBS 110553]
TRINITY_DN1041_c0_g1_i2.p1	Pat_SDP1-like	GO:0004806|GO:0006629	Triacylglycerol lipase, N-terminal	FabD/lysophospholipase-like	-	Domain of unknown function (DUF3336)	hypothetical protein GBA52_024522 [Prunus armeniaca] &gt;CAB4286515.1 unnamed protein product [Prunus armeniaca]
TRINITY_DN104200_c0_g1_i1.p1	-	-	-	-	-	-	hypothetical protein DEO72_LG2g4931 [Vigna unguiculata]
TRINITY_DN104201_c0_g1_i1.p1	-	-	-	-	-	-	uncharacterized protein LOC103717974 isoform X1 [Phoenix dactylifera]
TRINITY_DN104203_c0_g1_i1.p2	-	-	P-loop containing nucleoside triphosphate hydrolase	P-loop containing nucleoside triphosphate hydrolases	-	ABC-2 type transporter	-
TRINITY_DN104204_c0_g1_i1.p1	-	-	-	-	-	-	hypothetical protein CK203_029410 [Vitis vinifera]
TRINITY_DN104209_c0_g1_i1.p1	-	-	ATP-citrate synthase, citrate-binding domain	-	-	ATP citrate lyase citrate-binding	hypothetical protein PENSTE_c004G06851 [Penicillium steckii]
TRINITY_DN10420_c0_g1_i1.p1	-	-	Zinc finger C2H2 superfamily	beta-beta-alpha zinc fingers	c2h2final6	-	zinc finger transcription factor ace1 like protein [Zymoseptoria brevis]
TRINITY_DN10420_c0_g1_i1.p2	-	-	-	-	-	-	uncharacterized protein RCC_08587 [Ramularia collo-cygni] &gt;CZT22881.1 uncharacterized protein RCC_08587 [Ramularia collo-cygni]
TRINITY_DN104214_c0_g1_i1.p1	-	-	-	-	-	-	hypothetical protein KCU97_g18823, partial [Aureobasidium melanogenum] &gt;KAG9622470.1 hypothetical protein KCV04_g13265, partial [Aureobasidium melanogenum] &gt;KAG9673295.1 hypothetical protein KCU69_g13249, partial [Aureobasidium melanogenum] &gt;KAG9915255.1 hypothetical protein KCV02_g13444, partial [Aureobasidium melanogenum] &gt;KAH0027298.1 hypothetical protein KCU80_g13499, partial [Aur…
TRINITY_DN104217_c0_g1_i1.p1	-	-	Protein kinase-like domain superfamily	Protein kinase-like (PK-like)	pkinase_C_6	-	hypothetical protein PV04_03795 [Phialophora americana]
TRINITY_DN104218_c0_g1_i1.p1	-	-	Zinc finger C2H2-type	beta-beta-alpha zinc fingers	c2h2final6	-	transcription factor PacC [Paraphoma chrysanthemicola]
TRINITY_DN104223_c0_g1_i1.p1	UBX	-	Ubiquitin-like domain superfamily	Ubiquitin-like	-	UBX domain	hypothetical protein AYL99_04546 [Fonsecaea erecta] &gt;OAP62343.1 hypothetical protein AYL99_04546 [Fonsecaea erecta]
TRINITY_DN104227_c0_g1_i1.p1	-	GO:0016020	CDC50/LEM3 family	-	-	LEM3 (ligand-effect modulator 3) family / CDC50 family	PREDICTED: ALA-interacting subunit 1-like [Nicotiana sylvestris] &gt;XP_016486211.1 PREDICTED: ALA-interacting subunit 1-like [Nicotiana tabacum]
TRINITY_DN104228_c0_g1_i1.p1	-	GO:0006486|GO:0008373	Glycosyl transferase family 29	-	-	Glycosyltransferase family 29 (sialyltransferase)	hypothetical protein GOBAR_DD09422 [Gossypium barbadense]
TRINITY_DN10422_c0_g1_i4.p1	-	GO:0015031|GO:0016020	SCAMP	-	-	SCAMP family	secretory carrier-associated membrane protein 2-like isoform X2 [Zingiber officinale]
TRINITY_DN104231_c0_g1_i1.p1	-	-	Pentatricopeptide repeat	-	-	PPR repeat	PREDICTED: pentatricopeptide repeat-containing protein At3g62470, mitochondrial-like, partial [Nicotiana sylvestris]
TRINITY_DN104234_c0_g1_i1.p1	SPFH_paraslipin	-	STML2-like, C-terminal extension	Band 7/SPFH domain	PHB_4	C-terminal region of band_7	stomatin-like protein 2, mitochondrial [Meles meles]
TRINITY_DN104234_c0_g1_i1.p2	SPFH_paraslipin		-	Band 7/SPFH domain	PHB_4	SPFH domain / Band 7 family	stomatin-like protein 2, mitochondrial isoform X2 [Suricata suricatta]
TRINITY_DN104239_c0_g1_i1.p1	-		-	-	-	Perilipin protein	hypothetical protein DPV78_002837 [Talaromyces pinophilus] &gt;GAM39673.1 pathogenesis associated protein [Talaromyces cellulolyticus]
TRINITY_DN10423_c0_g1_i1.p2	-	-	Glucose-repressible protein Grg1	-	-	Glucose-repressible protein Grg1	hypothetical protein V496_01768 [Pseudogymnoascus sp. VKM F-4515 (FW-2607)] &gt;KFY90971.1 hypothetical protein V498_05742 [Pseudogymnoascus sp. VKM F-4517 (FW-2822)]
TRINITY_DN104240_c0_g1_i1.p1	-	-	Disintegrin domain	Blood coagulation inhibitor (disintegrin)	DISIN_2	Disintegrin	ADAM 8 precursor [Pyrenophora tritici-repentis] &gt;KAI1563045.1 ADAM 8 precursor [Pyrenophora tritici-repentis] &gt;KAI1566142.1 ADAM 8 precursor [Pyrenophora tritici-repentis] &gt;KAI1596469.1 ADAM 8 precursor [Pyrenophora tritici-repentis] &gt;PWO21382.1 Smc, Chromosome segregation ATPase [Pyrenophora tritici-repentis]
TRINITY_DN104241_c0_g1_i1.p1	RRM_eIF3B	-	eIF3B, RNA recognition motif	RNA-binding domain, RBD	-	-	PREDICTED: eukaryotic translation initiation factor 3 subunit B-like [Nicotiana attenuata]
TRINITY_DN104242_c0_g1_i1.p1	Sm_D2	-	LSM domain superfamily	Sm-like ribonucleoproteins	Sm3	LSM domain	LSM domain-containing protein [Polychaeton citri CBS 116435]
TRINITY_DN104243_c0_g1_i1.p1	-	-	6-phosphogluconate dehydrogenase-like, C-terminal domain superfamily	6-phosphogluconate dehydrogenase C-terminal domain-like	-	NAD binding domain of 6-phosphogluconate dehydrogenase	6-phosphogluconate dehydrogenase, decarboxylating 1, variant 2 [Exophiala oligosperma] &gt;KIW45073.1 6-phosphogluconate dehydrogenase, decarboxylating 1, variant 2 [Exophiala oligosperma]
TRINITY_DN104244_c0_g1_i1.p1	RRM2_U1A_like	GO:0003676	RNA-binding domain superfamily	RNA-binding domain, RBD	rrm1_1	RNA recognition motif. (a.k.a. RRM, RBD, or RNP domain)	hypothetical protein PV10_04646 [Exophiala mesophila] &gt;KIV93433.1 hypothetical protein PV10_04646 [Exophiala mesophila]
TRINITY_DN104247_c0_g1_i1.p1	-	-	MULE transposase domain	-	-	MULE transposase domain	Zinc finger, PMZ-type [Corchorus olitorius]
TRINITY_DN104250_c0_g1_i1.p1	-	-	Enolase-like, C-terminal domain superfamily	Enolase C-terminal domain-like	Enolase_C_3	Enolase, C-terminal TIM barrel domain	Enolase [Colletotrichum scovillei]
TRINITY_DN104251_c0_g1_i1.p1	cyt_b5_reduct_like	-	Riboflavin synthase-like beta-barrel	Riboflavin synthase domain-like	-	Oxidoreductase NAD-binding domain	hypothetical protein FHL15_002170 [Xylaria flabelliformis]
TRINITY_DN104253_c0_g1_i1.p1	-	GO:0006891|GO:0017119	Conserved oligomeric Golgi complex subunit 6	-	-	Conserved oligomeric complex COG6	-
TRINITY_DN104255_c0_g1_i1.p1	-	-	DHS-like NAD/FAD-binding domain superfamily	DHS-like NAD/FAD-binding domain	-	Thiamine pyrophosphate enzyme, central domain	Acetolactate synthase catalytic subunit, mitochondrial, partial [Cryomyces minteri]
TRINITY_DN104265_c0_g1_i1.p1	B3_DNA	GO:0003677	B3 DNA binding domain	DNA-binding pseudobarrel domain	B3_2	B3 DNA binding domain	PREDICTED: B3 domain-containing protein At5g06250-like, partial [Tarenaya hassleriana]
TRINITY_DN104269_c0_g1_i1.p1	-	GO:0004601	Chloroperoxidase-like superfamily	Cloroperoxidase	-	Peroxidase, family 2	hypothetical protein B0A54_08933 [Friedmanniomyces endolithicus]
TRINITY_DN104279_c0_g1_i1.p1	-	-	Protein kinase-like domain superfamily	Protein kinase-like (PK-like)	-	Protein kinase domain	hypothetical protein [Gossypium aridum]
TRINITY_DN10428_c0_g1_i1.p2	-	GO:0000166|GO:0004812|GO:0005524|GO:0005737|GO:0006418	Glutamyl/glutaminyl-tRNA synthetase, class Ib, anti-codon binding domain	Ribosomal protein L25-like	-	tRNA synthetases class I (E and Q), anti-codon binding domain	glutamyl-tRNA synthetase [Venturia nashicola] &gt;TLD35746.1 glutamyl-tRNA synthetase [Venturia nashicola]
TRINITY_DN104294_c0_g1_i1.p1	PTH	GO:0004045	Peptidyl-tRNA hydrolase	Peptidyl-tRNA hydrolase-like	-	Peptidyl-tRNA hydrolase	probable peptidyl-tRNA hydrolase [Equus asinus]
TRINITY_DN104295_c0_g1_i1.p2	ADF_cofilin_like		-	Actin depolymerizing proteins	adf_2	Cofilin/tropomyosin-type actin-binding protein	cofilin [Kwoniella pini CBS 10737] &gt;OCF50628.1 cofilin [Kwoniella pini CBS 10737]
TRINITY_DN104296_c0_g1_i1.p1	-	-	Riboflavin synthase-like beta-barrel	Riboflavin synthase domain-like	-	FAD binding domain	hypothetical protein PV09_04607 [Verruconis gallopava] &gt;KIW04314.1 hypothetical protein PV09_04607 [Verruconis gallopava]
TRINITY_DN104298_c0_g1_i1.p1	-	-	THO complex subunit 2, N-terminal domain	-	-	THO complex subunit 2 N-terminus	THO complex subunit 2 [Datura stramonium]
TRINITY_DN104299_c0_g1_i1.p1	-	-	Protein of unknown function DUF3295	-	-	Protein of unknown function (DUF3295)	uncharacterized protein BDY17DRAFT_105042 [Neohortaea acidophila] &gt;KAF2485503.1 hypothetical protein BDY17DRAFT_105042 [Neohortaea acidophila]
TRINITY_DN1042_c0_g1_i1.p1	-	-	-	-	-	-	BTB/POZ domain-containing protein At1g63850-like [Macadamia integrifolia]
TRINITY_DN104302_c0_g1_i1.p1	-	-	GroEL-like equatorial domain superfamily	GroEL equatorial domain-like	-	TCP-1/cpn60 chaperonin family	T-complex protein 1 subunit zeta-like [Quercus suber] &gt;POE92416.1 t-complex protein 1 subunit zeta [Quercus suber]
TRINITY_DN104304_c0_g1_i1.p1	-	-	-	-	-	-	hypothetical protein K469DRAFT_593190 [Zopfia rhizophila CBS 207.26]
TRINITY_DN104308_c0_g1_i2.p1	-	-	Nucleoporin, Nup133/Nup155-like, N-terminal	-	-	Nup133 N terminal like	unnamed protein product [Ananas comosus var. bracteatus]
TRINITY_DN10430_c0_g1_i4.p1	Euk_Ferritin		-	Ferritin-like	-	Ferritin-like domain	PREDICTED: ferritin heavy chain [Ceratotherium simum simum]
TRINITY_DN104314_c0_g1_i1.p1	-	-	-	-	-	-	hypothetical protein C5167_046877 [Papaver somniferum]
TRINITY_DN104322_c0_g1_i1.p2	-	-	-	-	-	-	hypothetical protein CMV_021098 [Castanea mollissima]
TRINITY_DN104326_c0_g1_i1.p1	-	GO:0005085	PRONE domain	-	-	PRONE (Plant-specific Rop nucleotide exchanger)	rop guanine nucleotide exchange factor 14 isoform X2 [Manihot esculenta]
TRINITY_DN104329_c0_g1_i1.p1	-	-	-	-	-	-	hypothetical protein, variant [Cladophialophora immunda] &gt;KIW34162.1 hypothetical protein, variant [Cladophialophora immunda]
TRINITY_DN10432_c0_g1_i1.p1	-	-	SCP2 sterol-binding domain superfamily	SCP-like	-	SCP-2 sterol transfer family	hypothetical protein DAI22_06g076900 [Oryza sativa Japonica Group]
TRINITY_DN104335_c0_g1_i1.p1	-	-	Glycoside hydrolase superfamily	(Trans)glycosidases	-	-	glycoside hydrolase [Xylaria curta]
TRINITY_DN10433_c0_g1_i1.p1	-	-	-	-	-	-	hypothetical protein HHK36_018191 [Tetracentron sinense]
TRINITY_DN104344_c0_g1_i1.p1	-	-	Pentatricopeptide repeat	-	-	PPR repeat family	hypothetical protein F0562_026501 [Nyssa sinensis]
TRINITY_DN104349_c0_g1_i1.p1	-	GO:0003676|GO:0008270	Zinc finger, CCHC-type	Retrovirus zinc finger-like domains	c2hcfinal6	Zinc knuckle	Replication protein a subunit [Thalictrum thalictroides]
TRINITY_DN104353_c0_g1_i1.p2	-	-	-	-	-	-	probable NADH-ubiquinone oxidoreductase 213 kDa subunit [Ramularia collo-cygni] &gt;CZT23415.1 probable NADH-ubiquinone oxidoreductase 213 kDa subunit [Ramularia collo-cygni]
TRINITY_DN104354_c0_g1_i1.p1	-	-	-	-	-	-	predicted protein, partial [Hordeum vulgare subsp. vulgare]
TRINITY_DN104355_c0_g1_i1.p1	-	-	PLAC8 motif-containing protein	-	-	PLAC8 family	hypothetical protein GBA52_024882 [Prunus armeniaca]
TRINITY_DN104358_c0_g1_i1.p1	-	-	P-loop containing nucleoside triphosphate hydrolase	P-loop containing nucleoside triphosphate hydrolases	-	-	hypothetical protein BHE74_00036893 [Ensete ventricosum]
TRINITY_DN104359_c0_g1_i1.p1	-	-	-	-	-	-	hypothetical protein GOBAR_AA39384 [Gossypium barbadense]
TRINITY_DN10435_c0_g1_i1.p1	-	-	Amidase signature domain	Amidase signature (AS) enzymes	-	Amidase	hypothetical protein RHSIM_Rhsim05G0106400 [Rhododendron simsii]
TRINITY_DN10435_c0_g2_i1.p1	-	GO:0005515	WD40-repeat-containing domain superfamily	WD40 repeat-like	WD40_4	WD domain, G-beta repeat	PREDICTED: DDB1- and CUL4-associated factor 13 [Cucumis melo]
TRINITY_DN104362_c0_g1_i1.p1	-	-	Ribonuclease H-like superfamily	Ribonuclease H-like	-	-	hypothetical protein [Gossypium lobatum]
TRINITY_DN104366_c0_g1_i3.p1	-	GO:0005634|GO:0045892	DNA methyltransferase 1-associated 1	-	-	DNA methyltransferase 1-associated protein 1 (DMAP1)	hypothetical protein C3L33_07702, partial [Rhododendron williamsianum]
TRINITY_DN104369_c0_g1_i1.p1	-	-	-	-	-	-	e7948746-6a94-4d45-8773-0ee44f9a9d14-CDS [Sclerotinia trifoliorum]
TRINITY_DN104372_c0_g1_i1.p3	-	GO:0016491	Glutamate synthase, alpha subunit, C-terminal domain superfamily	Alpha subunit of glutamate synthase, C-terminal domain	-	GXGXG motif	glutamate synthase-like protein, partial [Aureobasidium melanogenum]
TRINITY_DN104373_c0_g1_i1.p2	-	-	Ribosomal RNA-processing protein 14/surfeit locus protein 6, C-terminal domain	-	-	Surfeit locus protein 6	hypothetical protein H101_00959 [Trichophyton interdigitale H6] &gt;KDB22209.1 hypothetical protein H109_05887 [Trichophyton interdigitale MR816]
TRINITY_DN10437_c0_g2_i15.p1	-	-	2-hydroxy-palmitic acid dioxygenase Mpo1-like	-	-	2-hydroxy-palmitic acid dioxygenase Mpo1-like	2-hydroxy-palmitic acid dioxygenase mpo1 [Prunus dulcis] &gt;VVA29929.1 PREDICTED: endoplasmic reticulum membrane [Prunus dulcis]
TRINITY_DN10437_c0_g2_i15.p2	-	-	2-hydroxy-palmitic acid dioxygenase Mpo1-like	-	-	2-hydroxy-palmitic acid dioxygenase Mpo1-like	hypothetical protein GH714_021648 [Hevea brasiliensis]
TRINITY_DN10437_c15_g1_i1.p1	-	-	Chromo-like domain superfamily	Chromo domain-like	-	Chromo (CHRromatin Organisation MOdifier) domain	hypothetical protein Acr_10g0003800 [Actinidia rufa]
TRINITY_DN104383_c0_g1_i1.p1	TIM	GO:0004807	Triosephosphate isomerase	Triosephosphate isomerase (TIM)	-	Triosephosphate isomerase	Triosephosphate isomerase [Lizonia empirigonia]
TRINITY_DN10438_c0_g1_i1.p1	-	-	Longin-like domain superfamily	SNARE-like	-	-	hypothetical protein B0A50_02664 [Salinomyces thailandica]
TRINITY_DN104393_c0_g1_i1.p1	-	-	P-loop containing nucleoside triphosphate hydrolase	P-loop containing nucleoside triphosphate hydrolases	-	Sulfotransferase domain	THE SULFOTRANSFERASE DOMAIN OF HUMAN HAPARIN SULFATE N-DEACETYLASE/N-SULFOTRANSFERASE [Homo sapiens]
TRINITY_DN104395_c0_g1_i1.p1	-	-	NTF2-like domain superfamily	NTF2-like	-	-	NTF2-like protein [Dioscorea alata]
TRINITY_DN104397_c0_g1_i1.p1	-	-	-	-	-	-	hypothetical protein CNMCM8686_005332 [Aspergillus fumigatus]
TRINITY_DN1043_c0_g1_i18.p1	-	-	-	-	-	-	cilia- and flagella-associated protein 251-like protein [Cinnamomum micranthum f. kanehirae]
TRINITY_DN104401_c0_g1_i1.p1	-	GO:0140359	ABC transporter family G domain	P-loop containing nucleoside triphosphate hydrolases	-	ABC-2 type transporter	hypothetical protein GYH30_055661, partial [Glycine max]
TRINITY_DN104403_c0_g1_i1.p1	-	-	Acyl-CoA N-acyltransferase	Acyl-CoA N-acyltransferases (Nat)	-	-	hypothetical protein W97_01413 [Coniosporium apollinis CBS 100218] &gt;EON62193.1 hypothetical protein W97_01413 [Coniosporium apollinis CBS 100218]
TRINITY_DN104408_c0_g1_i1.p2	-	-	-	-	-	-	ragulator complex protein LAMTOR4 isoform X1 [Echinops telfairi]
TRINITY_DN10440_c0_g1_i2.p1	Pat_PNPLA8	-	Acyl transferase/acyl hydrolase/lysophospholipase	FabD/lysophospholipase-like	-	Patatin-like phospholipase	Phospholipase A I [Vitis vinifera]
TRINITY_DN104414_c0_g1_i1.p2	DLP_1	GO:0003924|GO:0005525	Dynamin, GTPase domain	P-loop containing nucleoside triphosphate hydrolases	dynamin_3	Dynamin family	dynamin-related protein 3B isoform X1 [Populus trichocarpa]
TRINITY_DN104416_c0_g1_i1.p1	-	-	ENT domain	ENT-like	ENT_2	ENT domain	protein EMSY-LIKE 3-like isoform X2 [Phoenix dactylifera]
TRINITY_DN10441_c0_g1_i1.p1	-	GO:0008168	Putative S-adenosyl-L-methionine-dependent methyltransferase	-	-	Putative S-adenosyl-L-methionine-dependent methyltransferase	unnamed protein product [Spirodela intermedia] &gt;CAA6668434.1 unnamed protein product [Spirodela intermedia]
TRINITY_DN104424_c0_g1_i1.p2	-	GO:0004514|GO:0009435	Quinolinate phosphoribosyl transferase, C-terminal	Nicotinate/Quinolinate PRTase C-terminal domain-like	-	Quinolinate phosphoribosyl transferase, C-terminal domain	hypothetical protein DV736_g6327, partial [Chaetothyriales sp. CBS 134916]
TRINITY_DN104425_c0_g1_i1.p1	proteasome_beta_type_4	-	Nucleophile aminohydrolases, N-terminal	N-terminal nucleophile aminohydrolases (Ntn hydrolases)	-	Proteasome subunit	proteasome subunit beta type-4 [Loxodonta africana]
TRINITY_DN104427_c0_g1_i1.p1	-	-	Ribosomal protein L7Ae/L30e/S12e/Gadd45	L30e-like	-	Ribosomal protein L7Ae/L30e/S12e/Gadd45 family	60S ribosomal protein L30 [Aspergillus puulaauensis] &gt;BCS18346.1 60S ribosomal protein L30 [Aspergillus puulaauensis]
TRINITY_DN10442_c0_g1_i2.p1	-	-	-	-	-	-	hypothetical protein ES319_A12G212200v1 [Gossypium barbadense] &gt;TYG91046.1 hypothetical protein ES288_A12G231900v1 [Gossypium darwinii]
TRINITY_DN104431_c0_g1_i1.p1	-	-	Frag1/DRAM/Sfk1	-	-	Frag1/DRAM/Sfk1 family	hypothetical protein K470DRAFT_260471 [Piedraia hortae CBS 480.64]
TRINITY_DN104434_c0_g1_i1.p2	-	-	MFS transporter superfamily	MFS general substrate transporter	-	-	MFS siderochrome iron transporter 1 [Colletotrichum orbiculare MAFF 240422]
TRINITY_DN104436_c0_g1_i2.p1	-	-	Tify domain	-	tify_2	tify domain	protein TIFY 9-like [Hibiscus syriacus] &gt;KAE8716472.1 hypothetical protein F3Y22_tig00110114pilonHSYRG00081 [Hibiscus syriacus]
TRINITY_DN104437_c0_g1_i2.p1	-	GO:0004553|GO:0005975	Glycoside hydrolase family 3 C-terminal domain superfamily	Beta-D-glucan exohydrolase, C-terminal domain	-	Glycosyl hydrolase family 3 N terminal domain	beta-glucosidase [Cryptococcus neoformans var. grubii Tu259-1]
TRINITY_DN10443_c0_g1_i1.p1	-	-	-	-	-	-	uncharacterized protein LOC105048979 isoform X4 [Elaeis guineensis]
TRINITY_DN104442_c0_g1_i1.p1	-	-	NAD(P)-binding domain superfamily	NAD(P)-binding Rossmann-fold domains	-	NAD dependent epimerase/dehydratase family	hypothetical protein I3842_02G063500 [Carya illinoinensis]
TRINITY_DN104443_c0_g1_i1.p1	-	-	-	-	-	-	unnamed protein product, partial [Vitis vinifera]
TRINITY_DN10444_c0_g1_i1.p1	-	GO:0030247	Wall-associated receptor kinase, galacturonan-binding domain	-	-	Wall-associated receptor kinase galacturonan-binding	hypothetical protein SLEP1_g53635 [Shorea leprosula]
TRINITY_DN104450_c0_g1_i1.p1	-	-	Pentatricopeptide repeat	-	-	PPR repeat	unnamed protein product [Prunus armeniaca]
TRINITY_DN104453_c0_g1_i1.p1	-		-	-	-	Transferase family	hypothetical protein GOBAR_AA08861 [Gossypium barbadense] &gt;PPS11769.1 hypothetical protein GOBAR_AA08862 [Gossypium barbadense]
TRINITY_DN104456_c0_g1_i1.p1	-	-	FAD/NAD(P)-binding domain superfamily	FAD/NAD(P)-binding domain	-	FAD dependent oxidoreductase	glycine oxidase [Juglans microcarpa x Juglans regia]
TRINITY_DN104458_c0_g1_i1.p1	-	-	X8 domain	-	X8_cls	X8 domain	hypothetical protein IEQ34_020403 [Dendrobium chrysotoxum]
TRINITY_DN10445_c0_g1_i1.p1	-		-	RING/U-box	ringv_2	RING-variant domain	hypothetical protein CK203_087141 [Vitis vinifera]
TRINITY_DN10445_c0_g2_i1.p1	-		-	RING/U-box	ringv_2	RING-variant domain	uncharacterized protein LOC105047495 [Elaeis guineensis]
TRINITY_DN104462_c0_g1_i1.p1	-	-	WDR48/Bun107	-	-	Domain of unknown function (DUF3337)	-
TRINITY_DN104464_c0_g1_i1.p1	-	-	-	-	-	-	RNA recognition motif domain [Macleaya cordata]
TRINITY_DN104467_c0_g1_i1.p1	-	-	-	-	-	-	J domain-containing protein required for chloroplast accumulation response 1-like, partial [Rhodamnia argentea]
TRINITY_DN104469_c0_g1_i1.p1	-	-	FAR1 DNA binding domain	-	-	FAR1 DNA-binding domain	Protein FAR1-RELATED SEQUENCE 12 [Cocos nucifera]
TRINITY_DN10446_c0_g1_i1.p1	-	-	-	-	-	-	hypothetical protein AQUCO_00300900v1 [Aquilegia coerulea]
TRINITY_DN104473_c0_g1_i1.p1	-	-	SPX domain	-	-	SPX domain	putative ring-14 protein [Diplodia seriata]
TRINITY_DN104474_c0_g1_i1.p1	-	-	Galactose oxidase/kelch, beta-propeller	Galactose oxidase, central domain	-	-	F-box/Kelch-repeat protein [Paspalum vaginatum]
TRINITY_DN104477_c0_g1_i1.p1	-	GO:0009231|GO:0009349	Lumazine/riboflavin synthase superfamily	Lumazine synthase	-	6,7-dimethyl-8-ribityllumazine synthase	6,7-dimethyl-8-ribityllumazine synthase [Rhinocladiella mackenziei CBS 650.93] &gt;KIX00311.1 6,7-dimethyl-8-ribityllumazine synthase [Rhinocladiella mackenziei CBS 650.93]
TRINITY_DN104478_c0_g1_i1.p1	-	-	-	-	-	-	hypothetical protein KCU78_g19100, partial [Aureobasidium melanogenum]
TRINITY_DN10447_c0_g2_i2.p1	-	-	-	-	-	-	uncharacterized protein LOC101264798 [Solanum lycopersicum]
TRINITY_DN104484_c0_g1_i1.p2	AdoMet_MTases		-	S-adenosyl-L-methionine-dependent methyltransferases	-	Methyltransferase domain	ubiE/COQ5 methyltransferase [Pochonia chlamydosporia 170] &gt;OAQ71991.1 ubiE/COQ5 methyltransferase [Pochonia chlamydosporia 170]
TRINITY_DN104485_c0_g1_i1.p1	-	GO:0005515	WD40 repeat	WD40 repeat-like	WD40_4	-	nucleolar protein 10-like [Prunus avium] &gt;XP_021834524.1 nucleolar protein 10-like [Prunus avium]
TRINITY_DN104488_c0_g1_i1.p1	-	-	Aspartic peptidase domain superfamily	Acid proteases	-	Eukaryotic aspartyl protease	cathepsin D-like [Neomonachus schauinslandi]
TRINITY_DN10448_c0_g1_i3.p1	-	-	-	-	-	-	uncharacterized protein M409DRAFT_54618 [Zasmidium cellare ATCC 36951] &gt;KAF2166838.1 hypothetical protein M409DRAFT_54618 [Zasmidium cellare ATCC 36951]
TRINITY_DN10448_c1_g1_i1.p1	-	-	-	-	-	-	hypothetical protein DOTSEDRAFT_129328 [Dothistroma septosporum NZE10]
TRINITY_DN10448_c2_g1_i1.p1	-	-	-	-	-	-	hypothetical protein DOTSEDRAFT_129328 [Dothistroma septosporum NZE10]
TRINITY_DN104495_c0_g1_i1.p2	-	-	-	-	-	-	hypothetical protein CKAN_01570000 [Cinnamomum micranthum f. kanehirae]
TRINITY_DN104499_c0_g1_i1.p1	-	-	-	-	-	-	P-loop nucleoside triphosphate hydrolase superfamily protein, partial [Trifolium pratense]
TRINITY_DN1044_c0_g1_i1.p1	-	-	Casparian strip membrane protein domain	-	-	Casparian strip membrane protein domain	LOW QUALITY PROTEIN: CASP-like protein 5B2 [Carica papaya]
TRINITY_DN104504_c0_g1_i1.p2	-	-	Concanavalin A-like lectin/glucanase domain superfamily	Concanavalin A-like lectins/glucanases	-	Glycosyl hydrolases family 16	concanavalin A-like lectin/glucanase, partial [Aureobasidium melanogenum]
TRINITY_DN104506_c0_g1_i1.p1	-	-	Zinc finger, RanBP2-type superfamily	Ran binding protein zinc finger-like	zf_4	RNA recognition motif. (a.k.a. RRM, RBD, or RNP domain)	RNA-binding protein EWS isoform X14 [Ochotona curzoniae]
TRINITY_DN10450_c0_g1_i3.p1	-	GO:0004861|GO:0005634|GO:0051726	Cyclin-dependent kinase inhibitor domain	-	-	Cyclin-dependent kinase inhibitor	hypothetical protein TEA_010050 [Camellia sinensis var. sinensis]
TRINITY_DN104514_c0_g1_i1.p1	-	-	-	-	-	-	hypothetical protein KCU80_g6673, partial [Aureobasidium melanogenum]
TRINITY_DN104515_c0_g1_i1.p1	-	-	-	-	-	-	unnamed protein product [Zymoseptoria tritici ST99CH_1E4]
TRINITY_DN104518_c0_g1_i1.p1	-	-	-	-	-	-	hypothetical protein DV737_g2223, partial [Chaetothyriales sp. CBS 132003]
TRINITY_DN104520_c0_g1_i1.p1	-		-	Acetyl-CoA synthetase-like	-	AMP-binding enzyme	acetyl-coenzyme A synthetase-like protein 1, partial [Aureobasidium melanogenum]
TRINITY_DN104526_c0_g1_i1.p2	PHD_TCF19_like		-	FYVE/PHD zinc finger	PHD_3	PHD-finger	PHD and RING finger domain-containing protein [Cercospora beticola] &gt;PIA94221.1 PHD and RING finger domain-containing protein [Cercospora beticola]
TRINITY_DN104528_c0_g1_i1.p1	-	-	-	-	-	-	Nucleoporin Nsp1-like protein [Lasiodiplodia theobromae]
TRINITY_DN104532_c0_g1_i1.p1	-	-	Electron transfer flavoprotein, alpha/beta-subunit, N-terminal	Adenine nucleotide alpha hydrolases-like	-	Electron transfer flavoprotein domain	Electron transfer flavoprotein subunit beta [Fonsecaea pedrosoi]
TRINITY_DN10453_c0_g1_i1.p1	-		-	L domain-like	-	Leucine Rich Repeat	putative non-specific serine/threonine protein kinase [Rosa chinensis]
TRINITY_DN104541_c0_g1_i1.p1	-	-	Protein kinase-like domain superfamily	Protein kinase-like (PK-like)	serkin_6	Protein kinase domain	hypothetical protein C3L33_09348, partial [Rhododendron williamsianum]
TRINITY_DN104542_c0_g1_i1.p1	-	GO:0003690|GO:0006355	Transcription termination factor, mitochondrial/chloroplastic	-	-	mTERF	hypothetical protein AMTR_s00010p00224530 [Amborella trichopoda]
TRINITY_DN104545_c0_g1_i1.p2	-	GO:0003676	RNA-binding domain superfamily	RNA-binding domain, RBD	-	-	hypothetical protein [Rhodobacteraceae bacterium NNCM2]
TRINITY_DN10454_c0_g1_i1.p1	-		-	Aldolase	-	Fructose-bisphosphate aldolase class-II	hypothetical protein FE78DRAFT_156255 [Acidomyces sp. &apos;richmondensis&apos;] &gt;KYG42920.1 hypothetical protein M433DRAFT_72805 [Acidomyces richmondensis BFW]
TRINITY_DN10454_c0_g2_i1.p1	-	GO:0005975|GO:0008270|GO:0016832	Fructose-bisphosphate aldolase, class-II	Aldolase	-	Fructose-bisphosphate aldolase class-II	fructose-bisphosphate aldolase 1 [Exophiala dermatitidis NIH/UT8656] &gt;EHY60669.1 fructose-bisphosphate aldolase 1 [Exophiala dermatitidis NIH/UT8656] &gt;KAG9772755.1 fructose-BISphosphate ALDOLASE, class II, partial [Aureobasidium melanogenum]
TRINITY_DN10454_c1_g1_i1.p2	-	GO:0005975|GO:0008270|GO:0016832	Fructose-bisphosphate aldolase, class-II	Aldolase	-	Fructose-bisphosphate aldolase class-II	Fructose-bisphosphate aldolase 1 [Steccherinum ochraceum]
TRINITY_DN10454_c1_g2_i5.p1	-	GO:0004332|GO:0006096	Fructose-bisphosphate aldolase, class II, yeast/E. coli subtype	Aldolase	-	Fructose-bisphosphate aldolase class-II	putative fructose-bisphosphate aldolase 1 [Acephala macrosclerotiorum]
TRINITY_DN10454_c2_g1_i1.p1	-		-	Aldolase	-	Fructose-bisphosphate aldolase class-II	uncharacterized protein M409DRAFT_69913 [Zasmidium cellare ATCC 36951] &gt;KAF2161321.1 hypothetical protein M409DRAFT_69913 [Zasmidium cellare ATCC 36951]
TRINITY_DN104550_c0_g1_i1.p1	-	GO:0043531	NB-ARC	P-loop containing nucleoside triphosphate hydrolases	-	NB-ARC domain	NBS-LRR resistance protein RGC15, partial [Cocos nucifera]
TRINITY_DN104552_c0_g1_i1.p1	-	-	FAD/NAD(P)-binding domain superfamily	FAD/NAD(P)-binding domain	-	Pyridine nucleotide-disulphide oxidoreductase	glutathione reductase-like protein [Mytilinidion resinicola] &gt;KAF2809515.1 glutathione reductase-like protein [Mytilinidion resinicola]
TRINITY_DN104553_c0_g1_i1.p1	-	-	Mitochondrial substrate/solute carrier	Mitochondrial carrier	-	Mitochondrial carrier protein	ADP/ATP translocase 3 [Mirounga leonina] &gt;XP_045729833.1 ADP/ATP translocase 3 [Mirounga angustirostris]
TRINITY_DN104554_c0_g1_i1.p1	-	GO:0016020	Proteolipid membrane potential modulator	-	-	Proteolipid membrane potential modulator	Uncharacterized protein BP5553_10105 [Venustampulla echinocandica] &gt;RDL30760.1 Uncharacterized protein BP5553_10105 [Venustampulla echinocandica]
TRINITY_DN104556_c0_g1_i2.p1	-	-	Glycoside hydrolase, family 76	-	-	Glycosyl hydrolase family 76	hypothetical protein D0864_00384 [Hortaea werneckii]
TRINITY_DN104558_c0_g1_i1.p1	-	-	Protein of unknown function DUF2237	-	-	Uncharacterized protein conserved in bacteria (DUF2237)	hypothetical protein HII31_08230 [Pseudocercospora fuligena]
TRINITY_DN104559_c0_g1_i1.p1	-	-	ATPase, nucleotide binding domain	Actin-like ATPase domain	actin_3	Actin	actin-related protein, ARP3 class, partial [Aureobasidium melanogenum]
TRINITY_DN10455_c0_g1_i1.p1	-	GO:0004519|GO:0005634|GO:0006302|GO:0030145	Mre11, DNA-binding	-	Mre11_DNA_bind_2	Mre11 DNA-binding presumed domain	double-strand break repair protein MRE11 isoform X2 [Asparagus officinalis]
TRINITY_DN104562_c0_g1_i1.p3	-	-	-	-	-	-	hypothetical protein EJ03DRAFT_244179, partial [Teratosphaeria nubilosa]
TRINITY_DN104564_c0_g1_i1.p1	-	GO:0003968	RNA-dependent RNA polymerase, eukaryotic-type	-	-	RNA dependent RNA polymerase	Os01g0527600, partial [Oryza sativa Japonica Group] &gt;BAS72488.1 Os01g0527600, partial [Oryza sativa Japonica Group]
TRINITY_DN104567_c0_g1_i1.p2	-	-	NAD(P)-binding domain superfamily	NAD(P)-binding Rossmann-fold domains	-	Zinc-binding dehydrogenase	zinc-binding alcohol dehydrogenase-like protein, partial [Aureobasidium melanogenum]
TRINITY_DN104568_c0_g1_i1.p1	-	-	-	-	-	-	hypothetical protein CLAIMM_02605 [Cladophialophora immunda]
TRINITY_DN104569_c0_g1_i1.p1	-	GO:0003677|GO:0005524|GO:0005634|GO:0006270|GO:0042555|GO:1905775	DNA replication licensing factor Mcm2	-	-	Mini-chromosome maintenance protein 2	MCM2/3/5 family-domain-containing protein [Neohortaea acidophila] &gt;KAF2487097.1 MCM2/3/5 family-domain-containing protein [Neohortaea acidophila]
TRINITY_DN10456_c0_g1_i1.p1	-	GO:0008289	START domain	Bet v1-like	START_1	START domain	Homeobox-leucine zipper family protein / lipid-binding START domain-containing protein isoform 6 [Tripterygium wilfordii]
TRINITY_DN104572_c0_g1_i1.p1	HMG-box_HMGB_rpt1		-	HMG-box	-	HMG-box domain	Chain A, High mobility group protein 2 [Sus scrofa]
TRINITY_DN104576_c0_g1_i1.p1	CuRO_3_MaLCC_like	-	Cupredoxin	Cupredoxins	-	Multicopper oxidase	hypothetical protein BTJ68_06163 [Hortaea werneckii EXF-2000]
TRINITY_DN10457_c0_g1_i1.p2	-	-	-	-	-	-	mucin-5ac-like [Diplodia corticola] &gt;OJD30328.1 mucin-5ac-like [Diplodia corticola]
TRINITY_DN104585_c0_g1_i1.p1	-	GO:0003743|GO:0005737|GO:0005852	Eukaryotic translation initiation factor 3 subunit D	-	-	Eukaryotic translation initiation factor 3 subunit 7 (eIF-3)	translation initiation factor 3 subunit D [Blastomyces silverae]
TRINITY_DN104587_c0_g1_i1.p1	-	-	Beta-lactamase/transpeptidase-like	beta-lactamase/transpeptidase-like	-	Beta-lactamase	uncharacterized protein M409DRAFT_54437 [Zasmidium cellare ATCC 36951] &gt;KAF2167256.1 hypothetical protein M409DRAFT_54437 [Zasmidium cellare ATCC 36951]
TRINITY_DN104588_c0_g1_i1.p1	-	-	P-loop containing nucleoside triphosphate hydrolase	P-loop containing nucleoside triphosphate hydrolases	ultradead3	-	hypothetical protein M569_13444, partial [Genlisea aurea]
TRINITY_DN104593_c0_g1_i1.p1	-	-	-	-	-	-	uncharacterized protein LOC105037065, partial [Elaeis guineensis]
TRINITY_DN104594_c0_g1_i1.p1	-	-	-	-	-	-	hypothetical protein TCAP_05096 [Tolypocladium capitatum]
TRINITY_DN104595_c0_g1_i1.p1	-	GO:0045040|GO:0070096	Mim2	-	-	Mitochondrial import 2	hypothetical protein MPH_12640 [Macrophomina phaseolina MS6]
TRINITY_DN10459_c0_g1_i7.p1	-	-	Pentatricopeptide repeat	-	-	PPR repeat	hypothetical protein AMTR_s00001p00240640 [Amborella trichopoda]
TRINITY_DN104603_c0_g1_i1.p1	-	GO:0046872	Zinc finger, CCCH-type	CCCH zinc finger	c3hfinal6	Zinc finger C-x8-C-x5-C-x3-H type (and similar)	uncharacterized protein MYCGRDRAFT_28410, partial [Zymoseptoria tritici IPO323] &gt;EGP87165.1 hypothetical protein MYCGRDRAFT_28410, partial [Zymoseptoria tritici IPO323]
TRINITY_DN104604_c0_g1_i1.p1	Riboflavin_synthase_like	-	Riboflavin synthase-like beta-barrel	Riboflavin synthase domain-like	-	Lumazine binding domain	hypothetical protein Alg130_00747 [Pyrenophora tritici-repentis] &gt;KAI0627771.1 riboflavin synthase alpha chain protein [Pyrenophora tritici-repentis]
TRINITY_DN104606_c0_g1_i1.p2	-	-	Alcohol dehydrogenase-like, N-terminal	GroES-like	-	Alcohol dehydrogenase GroES-like domain	alcohol dehydrogenase, partial [Aureobasidium melanogenum]
TRINITY_DN104610_c0_g1_i1.p1	-	-	Glycoside hydrolase superfamily	(Trans)glycosidases	fcbd_2	Fungal cellulose binding domain	hypothetical protein DSL72_008284 [Monilinia vaccinii-corymbosi]
TRINITY_DN104613_c0_g1_i1.p1	-	GO:0003824	Malate synthase superfamily	Malate synthase G	-	Malate synthase	malate synthase AcuE [Pseudozyma hubeiensis SY62] &gt;GAC99085.1 malate synthase AcuE [Pseudozyma hubeiensis SY62]
TRINITY_DN104615_c0_g1_i1.p1	-	GO:0022900	NADH dehydrogenase ubiquinone Fe-S protein 4 mitochondrial-like	-	-	NADH dehydrogenase ubiquinone Fe-S protein 4	hypothetical protein P171DRAFT_425998 [Karstenula rhodostoma CBS 690.94]
TRINITY_DN104616_c0_g1_i1.p1	lectin_legume_LecRK_Arcelin_ConA	-	Concanavalin A-like lectin/glucanase domain superfamily	Concanavalin A-like lectins/glucanases	-	Legume lectin domain	hypothetical protein TEA_030004 [Camellia sinensis var. sinensis]
TRINITY_DN104621_c0_g1_i1.p1	MetAP1	GO:0006508|GO:0070006	Peptidase M24A, methionine aminopeptidase, subfamily 1	Creatinase/aminopeptidase	-	Metallopeptidase family M24	putative methionine aminopeptidase, type I [Didymosphaeria enalia]
TRINITY_DN104624_c0_g1_i2.p1	-	GO:0016758	Glycosyl transferase, ALG6/ALG8	-	-	ALG6, ALG8 glycosyltransferase family	probable dolichyl pyrophosphate Glc1Man9GlcNAc2 alpha-1,3-glucosyltransferase isoform X1 [Telopea speciosissima]
TRINITY_DN10462_c0_g4_i1.p2	-	-	-	-	-	-	hypothetical protein F3Y22_tig00001869pilonHSYRG00004 [Hibiscus syriacus]
TRINITY_DN104632_c0_g1_i1.p2	-	GO:0005750|GO:0006122	Cytochrome b-c1 complex subunit 8 superfamily	Ubiquinone-binding protein QP-C of cytochrome bc1 complex (Ubiquinol-cytochrome c reductase)	-	Cytochrome b-c1 complex subunit 8	cytochrome b-c1 complex subunit 8-like [Ananas comosus] &gt;OAY80364.1 Cytochrome b-c1 complex subunit 8 [Ananas comosus]
TRINITY_DN104638_c0_g1_i1.p2	-	-	-	-	-	-	hypothetical protein IG631_06276 [Alternaria alternata]
TRINITY_DN10463_c0_g1_i1.p1	-	-	Pentatricopeptide repeat	-	-	PPR repeat	pentatricopeptide repeat-containing protein [Prunus yedoensis var. nudiflora]
TRINITY_DN10463_c0_g2_i1.p1	-	-	Pentatricopeptide repeat	-	-	PPR repeat family	hypothetical protein CMV_010409 [Castanea mollissima]
TRINITY_DN104643_c0_g1_i1.p1	-	-	-	-	-	-	hypothetical protein I3842_05G094200 [Carya illinoinensis] &gt;KAG7978536.1 hypothetical protein I3843_05G087500 [Carya illinoinensis]
TRINITY_DN104646_c0_g1_i1.p1	-		-	RING/U-box	ring_2	Ring finger domain	E3 ubiquitin-protein ligase SIRP1 [Cocos nucifera]
TRINITY_DN104651_c0_g1_i1.p1	-	GO:0005509	EF-hand domain	EF-hand	efh_1	EF hand	Mitochondrial carrier protein coac2 [Thalictrum thalictroides]
TRINITY_DN104654_c0_g1_i1.p1	-	-	BCP1 family	-	-	BCCIP	protein BCCIP homolog isoform X2 [Populus alba] &gt;XP_034889422.1 protein BCCIP homolog isoform X2 [Populus alba]
TRINITY_DN104660_c0_g1_i1.p1	-	-	Yeast cell wall synthesis Kre9/Knh1-like, N-terminal	-	-	Kre9/KNH-like N-terminal Ig-like domain	hypothetical protein GX50_03592 [Emmonsia crescens]
TRINITY_DN104662_c0_g1_i1.p1	ACD_sHsps-like		-	HSP20-like chaperones	-	Hsp20/alpha crystallin family	hypothetical protein LCI18_009646 [Fusarium solani-melongenae]
TRINITY_DN104667_c0_g1_i1.p1	-	-	FAD/NAD(P)-binding domain superfamily	FAD/NAD(P)-binding domain	-	Pyridine nucleotide-disulphide oxidoreductase	thioredoxin reductase, partial [Aureobasidium melanogenum]
TRINITY_DN104671_c0_g1_i1.p1	-	-	E motif	-	-	E motif	pentatricopeptide repeat-containing protein At4g14820 [Asparagus officinalis]
TRINITY_DN104672_c0_g1_i1.p1	AAI_LTSS		-	Bifunctional inhibitor/lipid-transfer protein/seed storage 2S albumin	-	Probable lipid transfer	hypothetical protein PR202_gn00056 [Eleusine coracana subsp. coracana]
TRINITY_DN104674_c0_g1_i1.p1	-	GO:0005524|GO:0140662	Heat shock protein 70 family	Actin-like ATPase domain	-	Hsp70 protein	-
TRINITY_DN104676_c0_g1_i1.p1	-	-	Phosphoinositide-specific phospholipase C, EF-hand-like domain	PLC-like phosphodiesterases	-	Phosphoinositide-specific phospholipase C, efhand-like	hypothetical protein CRG98_040030 [Punica granatum]
TRINITY_DN10467_c0_g1_i2.p1	-	-	-	-	-	-	DNA topoisomerase 3-beta [Olea europaea subsp. europaea]
TRINITY_DN10467_c0_g3_i2.p1	-	-	RNA polymerase Rpb7-like, N-terminal domain superfamily	N-terminal, heterodimerisation domain of RBP7 (RpoE)	-	-	PREDICTED: DNA-directed RNA polymerase V subunit 7-like [Musa acuminata subsp. malaccensis] &gt;CAG1842086.1 unnamed protein product [Musa acuminata subsp. malaccensis]
TRINITY_DN10467_c1_g1_i1.p1	-	-	-	-	-	-	unnamed protein product [Prunus armeniaca]
TRINITY_DN104683_c0_g1_i1.p2	-	GO:0005199|GO:0005618	Yeast PIR protein repeat	-	-	Yeast PIR protein repeat	-
TRINITY_DN104686_c0_g1_i1.p1	-	-	Yeast cell wall synthesis Kre9/Knh1-like, N-terminal	-	-	Kre9/KNH-like N-terminal Ig-like domain	putative gpi anchored serine-threonine rich protein [Neofusicoccum parvum UCRNP2]
TRINITY_DN104694_c0_g1_i1.p1	THN_reductase-like_SDR_c		-	NAD(P)-binding Rossmann-fold domains	This enzymatic domain is part of bacterial polyketide synthases and catalyses the first step in the reductive modification of the beta-carbonyl centres in the growing polyketide chain. It uses NADPH to reduce the keto group to a hydroxy group.	Enoyl-(Acyl carrier protein) reductase	tetrahydroxynaphthalene reductase [Scedosporium boydii]
TRINITY_DN104695_c0_g1_i1.p1	ACD_sHsps-like	-	HSP20-like chaperone	HSP20-like chaperones	-	Hsp20/alpha crystallin family	unnamed protein product [Zymoseptoria tritici ST99CH_3D7] &gt;SMR54114.1 unnamed protein product [Zymoseptoria tritici ST99CH_1E4]
TRINITY_DN104697_c0_g1_i1.p1	-	-	NAD(P)-binding domain superfamily	NAD(P)-binding Rossmann-fold domains	-	Enoyl-(Acyl carrier protein) reductase	hypothetical protein PRUPE_8G252100 [Prunus persica]
TRINITY_DN10469_c1_g1_i1.p1	-	-	Probable transposase, Ptta/En/Spm, plant	-	-	Plant transposase (Ptta/En/Spm family)	hypothetical protein KY289_016686 [Solanum tuberosum] &gt;KAH0761413.1 hypothetical protein KY290_017486 [Solanum tuberosum]
TRINITY_DN1046_c0_g1_i7.p1	CDC68-like	-	Histone chaperone RTT106/FACT complex subunit SPT16-like, middle domain	Creatinase/aminopeptidase	Rtt106_2	FACT complex subunit SPT16 N-terminal lobe domain	FACT complex subunit SPT16-like [Gossypium australe]
TRINITY_DN104707_c0_g1_i1.p2	-	-	Glycoside hydrolase superfamily	(Trans)glycosidases	-	-	GPI-anchored cell wall beta-1,3-endoglucanase EglC [Bimuria novae-zelandiae CBS 107.79]
TRINITY_DN104709_c0_g1_i1.p1	-	-	-	-	-	-	interaptin [Herrania umbratica] &gt;XP_021295993.1 interaptin [Herrania umbratica]
TRINITY_DN104710_c0_g1_i1.p1	-	-	-	-	-	-	uncharacterized protein Pyn_03175 [Prunus yedoensis var. nudiflora]
TRINITY_DN104712_c0_g1_i1.p1	-		-	FKBP-like	-	FKBP-type peptidyl-prolyl cis-trans isomerase	FK506-binding protein [Zopfia rhizophila CBS 207.26]
TRINITY_DN104714_c0_g1_i1.p1	-	-	Armadillo-type fold	ARM repeat	arm_5	Armadillo/beta-catenin-like repeat	importin subunit alpha-9 [Nicotiana tomentosiformis]
TRINITY_DN104716_c0_g1_i1.p2	-	-	Auxiliary Activity family 9	-	-	Auxiliary Activity family 9 (formerly GH61)	hypothetical protein V497_03435 [Pseudogymnoascus sp. VKM F-4516 (FW-969)]
TRINITY_DN104717_c0_g1_i1.p1	-	-	Hs1/Cortactin	-	-	Repeat in HS1/Cortactin	src substrate cortactin [Gorilla gorilla gorilla]
TRINITY_DN104718_c0_g1_i1.p1	RRM3_hnRNPM	GO:0003723	RNA recognition motif domain	RNA-binding domain, RBD	rrm1_1	RNA recognition motif. (a.k.a. RRM, RBD, or RNP domain)	heterogeneous nuclear ribonucleoprotein M isoform X10 [Homo sapiens]
TRINITY_DN10471_c0_g1_i1.p1	-	-	14-3-3 domain superfamily	14-3-3 protein	1433_4	14-3-3 protein	14-3-3 protein 7-like [Physcomitrium patens] &gt;XP_024387442.1 14-3-3 protein 7-like [Physcomitrium patens] &gt;PNR46754.1 hypothetical protein PHYPA_013874 [Physcomitrium patens] &gt;PNR46755.1 hypothetical protein PHYPA_013875 [Physcomitrium patens]
TRINITY_DN104721_c0_g1_i1.p1	-		-	ADP-ribosylation	-	-	uncharacterized protein Pyn_22842 [Prunus yedoensis var. nudiflora]
TRINITY_DN104728_c0_g1_i1.p4	-	-	Flavoprotein-like superfamily	Flavoproteins	-	Flavodoxin	cytochrome P450 reductase 1, partial [Aureobasidium melanogenum]
TRINITY_DN104731_c0_g1_i2.p2	LPMO_AA9	-	Auxiliary Activity family 9	Cellulose-binding domain	fcbd_2	Fungal cellulose binding domain	family 61 glycoside hydrolase [Aureobasidium pullulans] &gt;THX67440.1 family 61 glycoside hydrolase [Aureobasidium pullulans]
TRINITY_DN104734_c0_g1_i1.p1	CHS_like	GO:0016746	Thiolase-like	Thiolase-like	-	3-Oxoacyl-[acyl-carrier-protein (ACP)] synthase III C terminal	3-ketoacyl-CoA synthase 1-like [Tripterygium wilfordii]
TRINITY_DN104741_c0_g1_i1.p1	-	GO:0004864|GO:0009966|GO:0043666	Protein phosphatase inhibitor 2 (IPP-2)	-	-	Protein phosphatase inhibitor 2 (IPP-2)	hypothetical protein CLCR_10488 [Cladophialophora carrionii]
TRINITY_DN104748_c0_g1_i1.p1	NAT_SF	-	Acyl-CoA N-acyltransferase	Acyl-CoA N-acyltransferases (Nat)	-	Acetyltransferase (GNAT) family	hypothetical protein E6O75_ATG03868 [Venturia nashicola]
TRINITY_DN104749_c0_g1_i1.p1	-	-	-	-	-	-	hypothetical protein KCU97_g19719, partial [Aureobasidium melanogenum] &gt;KAG9595645.1 hypothetical protein KCV04_g20376, partial [Aureobasidium melanogenum] &gt;KAH0069304.1 hypothetical protein KCU60_g20554, partial [Aureobasidium melanogenum] &gt;KAH0271971.1 hypothetical protein KCU91_g7022, partial [Aureobasidium melanogenum]
TRINITY_DN104750_c0_g1_i1.p1	-	GO:0008521|GO:0016020	Acetyl-coenzyme A transporter 1-like	-	-	Acetyl-coenzyme A transporter 1	hypothetical protein BLS_008895, partial [Venturia inaequalis]
TRINITY_DN104751_c0_g1_i1.p1	-		-	L domain-like	-	-	unnamed protein product [Coffea canephora]
TRINITY_DN104754_c0_g1_i1.p1	-		-	-	-	Transferase family	hypothetical protein ZIOFF_039919 [Zingiber officinale]
TRINITY_DN104755_c0_g1_i1.p1	-	-	-	-	-	-	hypothetical protein KCU68_g21663, partial [Aureobasidium melanogenum] &gt;KAG9875889.1 hypothetical protein KCV05_g22221, partial [Aureobasidium melanogenum] &gt;KAG9920984.1 hypothetical protein KCU98_g22228, partial [Aureobasidium melanogenum]
TRINITY_DN104759_c0_g1_i1.p1	-	-	Pentatricopeptide repeat	-	-	PPR repeat family	pentatricopeptide repeat-containing protein At3g46790, chloroplastic isoform X2 [Elaeis guineensis]
TRINITY_DN10475_c1_g1_i6.p1	-	-	-	-	-	-	PREDICTED: uncharacterized protein LOC107060325 [Solanum tuberosum]
TRINITY_DN104763_c0_g1_i1.p1	EH	-	EF-hand domain pair	EF-hand	eh_3	Cytoskeletal-regulatory complex EF hand	hypothetical protein KCU69_g19178, partial [Aureobasidium melanogenum]
TRINITY_DN104764_c0_g1_i1.p1	-	-	-	-	-	-	hypothetical protein G647_08299 [Cladophialophora carrionii CBS 160.54] &gt;ETI20265.1 hypothetical protein G647_08299 [Cladophialophora carrionii CBS 160.54]
TRINITY_DN104765_c0_g1_i1.p1	-	-	HotDog domain superfamily	Thioesterase/thiol ester dehydrase-isomerase	-	-	-
TRINITY_DN104766_c0_g1_i1.p1	-	-	-	-	-	-	hypothetical protein AURDEDRAFT_165269, partial [Auricularia subglabra TFB-10046 SS5]
TRINITY_DN104767_c0_g1_i1.p1	-	-	-	-	-	-	unnamed protein product [Prunus armeniaca]
TRINITY_DN10476_c0_g1_i1.p1	-		-	L domain-like	LRR_typ_2	Leucine rich repeat N-terminal domain	LRR receptor serine/threonine-protein kinase [Spatholobus suberectus]
TRINITY_DN10476_c0_g2_i1.p1	-	GO:0016020|GO:0140359	ABC-2 type transporter, transmembrane domain	-	-	ABC-2 type transporter	hypothetical protein [Gossypium laxum]
TRINITY_DN104773_c0_g1_i1.p1	-	-	-	-	-	-	uncharacterized protein Asppvi_007862 [Aspergillus pseudoviridinutans] &gt;GIJ88934.1 hypothetical protein Asppvi_007862 [Aspergillus pseudoviridinutans]
TRINITY_DN104774_c0_g1_i1.p1	-	GO:0004615|GO:0009298	Phosphomannomutase	HAD-like	-	Eukaryotic phosphomannomutase	hypothetical protein D0864_09051 [Hortaea werneckii]
TRINITY_DN104777_c0_g1_i1.p1	-	-	Calponin repeat	-	-	Calponin family repeat	Protein CBG19014 [Caenorhabditis briggsae] &gt;PIC27761.1 hypothetical protein B9Z55_019918 [Caenorhabditis nigoni] &gt;ULT90377.1 hypothetical protein L3Y34_008609 [Caenorhabditis briggsae] &gt;ULT90378.1 hypothetical protein L3Y34_008609 [Caenorhabditis briggsae] &gt;UMM36161.1 hypothetical protein L5515_008448 [Caenorhabditis briggsae] &gt;UMM36162.1 hypothetical protein L5515_008448 [Caenorha…
TRINITY_DN104779_c0_g1_i1.p1	-	-	-	-	-	-	hypothetical protein AYO21_11687 [Fonsecaea monophora] &gt;OAG34155.1 hypothetical protein AYO21_11687 [Fonsecaea monophora]
TRINITY_DN10477_c0_g1_i2.p1	M1P_guanylylT_A_like_N	-	Trimeric LpxA-like superfamily	Trimeric LpxA-like enzymes	-	Nucleotidyl transferase	mannose-1-phosphate guanyltransferase alpha [Populus trichocarpa] &gt;XP_024442744.1 mannose-1-phosphate guanyltransferase alpha [Populus trichocarpa] &gt;XP_024442746.1 mannose-1-phosphate guanyltransferase alpha [Populus trichocarpa] &gt;XP_024442747.1 mannose-1-phosphate guanyltransferase alpha [Populus trichocarpa] &gt;PNT00849.1 hypothetical protein POPTR_015G070500 [Populus trichocarpa] &gt…
TRINITY_DN104780_c0_g1_i1.p1	-	-	-	-	-	-	protein kinase superfamily protein [Actinidia rufa]
TRINITY_DN104783_c0_g1_i1.p1	-	-	Protein of unknown function DUF3759	-	-	Protein of unknown function (DUF3759)	hypothetical protein D0862_03523 [Hortaea werneckii]
TRINITY_DN104785_c0_g1_i1.p1	-	GO:0016020	Mpv17/PMP22	-	-	Mpv17 / PMP22 family	peroxisomal membrane protein 2 isoform X1 [Microtus oregoni]
TRINITY_DN10478_c0_g1_i4.p1	-	GO:0030623	Pre-mRNA-processing-splicing factor 8, U5-snRNA-binding	Ribonuclease H-like	-	U5-snRNA binding site 2 of PrP8	hypothetical protein BRARA_A01074 [Brassica rapa]
TRINITY_DN104792_c0_g1_i1.p1	-	-	-	-	-	-	hypothetical protein CC78DRAFT_573832 [Didymosphaeria enalia]
TRINITY_DN104797_c0_g1_i1.p2	-	-	-	-	-	-	hypothetical protein BU16DRAFT_524669 [Lophium mytilinum]
TRINITY_DN1047_c0_g1_i10.p1	DnaJ	-	DnaJ domain	Chaperone J-domain	dnaj_3	DnaJ domain	hypothetical protein ZIOFF_069573 [Zingiber officinale]
TRINITY_DN104801_c0_g1_i1.p1	-	GO:0004497|GO:0005506|GO:0016705|GO:0020037	Cytochrome P450 superfamily	Cytochrome P450	-	Cytochrome P450	hypothetical protein POTOM_027302 [Populus tomentosa]
TRINITY_DN104807_c0_g1_i1.p1	-	-	Tubulin/FtsZ, C-terminal	Tubulin C-terminal domain-like	-	Tubulin C-terminal domain	Tubulin gamma chain [Talaromyces marneffei PM1] &gt;KFX44939.1 Tubulin gamma chain [Talaromyces marneffei PM1] &gt;KFX44940.1 Tubulin gamma chain [Talaromyces marneffei PM1]
TRINITY_DN10480_c0_g1_i1.p1	-	-	MFS transporter superfamily	MFS general substrate transporter	-	Sugar (and other) transporter	putative inorganic phosphate transporter PHO84, partial [Aureobasidium melanogenum] &gt;KAH0263048.1 putative inorganic phosphate transporter PHO84, partial [Aureobasidium melanogenum]
TRINITY_DN10480_c0_g2_i2.p1	-	-	MFS transporter superfamily	MFS general substrate transporter	-	Sugar (and other) transporter	uncharacterized protein BAUCODRAFT_356761 [Baudoinia panamericana UAMH 10762] &gt;EMC99948.1 hypothetical protein BAUCODRAFT_356761 [Baudoinia panamericana UAMH 10762]
TRINITY_DN10480_c0_g4_i2.p1	-	GO:0016020|GO:0022857|GO:0055085	Major facilitator, sugar transporter-like	MFS general substrate transporter	-	Sugar (and other) transporter	putative inorganic phosphate transporter PHO84, partial [Aureobasidium melanogenum] &gt;KAH0406965.1 putative inorganic phosphate transporter PHO84, partial [Aureobasidium melanogenum]
TRINITY_DN10480_c0_g5_i1.p1	-	-	MFS transporter superfamily	MFS general substrate transporter	-	Sugar (and other) transporter	putative inorganic phosphate transporter PHO84, partial [Aureobasidium melanogenum] &gt;KAH0406965.1 putative inorganic phosphate transporter PHO84, partial [Aureobasidium melanogenum]
TRINITY_DN10480_c4_g1_i1.p1	-	-	-	-	-	-	acid phosphatase pho5 [Cadophora sp. M221]
TRINITY_DN104810_c0_g1_i1.p1	-	-	-	-	-	-	hypothetical protein K470DRAFT_254120 [Piedraia hortae CBS 480.64]
TRINITY_DN104811_c0_g1_i1.p1	-	GO:0000145|GO:0006887	Exocyst complex component Sec3, C-terminal	-	-	Exocyst complex component Sec3	hypothetical protein EUGRSUZ_A004732, partial [Eucalyptus grandis]
TRINITY_DN10481_c0_g1_i1.p1	-	GO:0016020	RTA-like protein	-	-	RTA1 like protein	RTA1 like protein-domain-containing protein [Dactylonectria macrodidyma]
TRINITY_DN104820_c0_g1_i1.p1	-	-	-	-	-	-	disease resistance protein SUMM2-like [Quercus lobata]
TRINITY_DN104827_c0_g1_i1.p2	-	GO:0005975	Six-hairpin glycosidase superfamily	Six-hairpin glycosidases	-	Glycosyl hydrolase family 76	mannan endo-1,6-alpha-mannosidase DCW1 precursor [Pseudovirgaria hyperparasitica] &gt;KAF2753562.1 mannan endo-1,6-alpha-mannosidase DCW1 precursor [Pseudovirgaria hyperparasitica]
TRINITY_DN104829_c0_g1_i1.p1	HATPase_PDK-like		-	ATPase domain of HSP90 chaperone/DNA topoisomerase II/histidine kinase	HKATPase_4	Histidine kinase-, DNA gyrase B-, and HSP90-like ATPase	hypothetical protein EZV62_000073 [Acer yangbiense]
TRINITY_DN104830_c0_g1_i1.p1	-	-	-	-	-	-	permease of the major facilitator superfamily, partial [Aureobasidium melanogenum]
TRINITY_DN104837_c0_g1_i1.p1	-	-	-	-	-	-	hypothetical protein Z520_03869 [Fonsecaea multimorphosa CBS 102226] &gt;KIY00184.1 hypothetical protein Z520_03869 [Fonsecaea multimorphosa CBS 102226] &gt;OAL27379.1 hypothetical protein AYO22_03654 [Fonsecaea multimorphosa]
TRINITY_DN104842_c0_g1_i1.p1	-	-	-	-	-	-	hypothetical protein CEP53_001825 [Fusarium sp. AF-6]
TRINITY_DN104843_c0_g1_i1.p1	-	-	Armadillo-type fold	ARM repeat	-	-	hypothetical protein CISIN_1g0013685mg, partial [Citrus sinensis]
TRINITY_DN104846_c0_g1_i2.p1	-		-	L domain-like	-	-	-
TRINITY_DN10484_c0_g1_i1.p1	Ubl_ubiquitin		-	Ubiquitin-like	ubq_7	Ubiquitin family	polyubiquitin 3 [Citrus sinensis] &gt;KAH9735179.1 polyubiquitin 3 [Citrus sinensis]
TRINITY_DN104854_c0_g1_i1.p1	-	GO:0019787	Ubiquitin-like-conjugating enzyme Atg3/Atg10	-	-	Autophagocytosis associated protein, active-site domain	uncharacterized protein HO173_006097 [Letharia columbiana] &gt;KAF6235901.1 hypothetical protein HO173_006097 [Letharia columbiana]
TRINITY_DN104856_c0_g1_i1.p1	-	-	-	-	-	-	phosphate transporter [Biscogniauxia sp. FL1348]
TRINITY_DN104857_c0_g1_i1.p1	PMEI-like_3	GO:0004857	Pectinesterase inhibitor domain	Plant invertase/pectin methylesterase inhibitor	PMEI_2	Plant invertase/pectin methylesterase inhibitor	hypothetical protein F0562_024914 [Nyssa sinensis]
TRINITY_DN104858_c0_g1_i1.p3	-	-	10TM putative phosphate transporter, extracellular tail	-	-	Extracellular tail, of 10TM putative phosphate transporter	-
TRINITY_DN10485_c0_g1_i4.p1	-	GO:0004672|GO:0005524|GO:0006468	Protein kinase domain	Protein kinase-like (PK-like)	serkin_6	Protein tyrosine and serine/threonine kinase	putative LRR receptor-like serine/threonine-protein kinase [Prunus yedoensis var. nudiflora]
TRINITY_DN104866_c0_g1_i1.p1	-	GO:0070569	UDPGP family	Nucleotide-diphospho-sugar transferases	-	UTP--glucose-1-phosphate uridylyltransferase	hypothetical protein CISIN_1g010950mg [Citrus sinensis]
TRINITY_DN104868_c0_g1_i1.p1	-	-	-	-	-	-	hypothetical protein A1O9_12285 [Exophiala aquamarina CBS 119918] &gt;KEF51650.1 hypothetical protein A1O9_12285 [Exophiala aquamarina CBS 119918]
TRINITY_DN10486_c0_g1_i1.p1	-	-	-	-	-	-	eukaryotic translation initiation factor 4 gamma 1 isoform X5 [Phacochoerus africanus]
TRINITY_DN104879_c0_g1_i1.p1	-	GO:0005515	Kelch-type beta propeller	Kelch motif	-	-	hypothetical protein [Gossypium raimondii]
TRINITY_DN10487_c0_g1_i1.p1	-	GO:0008270	Zinc finger, SWIM-type	-	26again6	SWIM zinc finger	protein FAR-RED IMPAIRED RESPONSE 1-like [Trifolium pratense]
TRINITY_DN10487_c0_g2_i2.p1	-	-	FAR1 DNA binding domain	-	26again6	FAR1 DNA-binding domain	hypothetical protein HHK36_017368 [Tetracentron sinense]
TRINITY_DN10487_c0_g3_i2.p1	-	-	-	-	-	-	hypothetical protein F0562_024793 [Nyssa sinensis]
TRINITY_DN10488_c0_g1_i3.p1	KAS_I_II	GO:0016746	Thiolase-like	Thiolase-like	Beta-ketoacyl synthase	Beta-ketoacyl synthase, N-terminal domain	hypothetical protein I3760_04G191300 [Carya illinoinensis]
TRINITY_DN104890_c0_g1_i1.p1	-	-	-	-	-	-	protein ABIL2 [Tripterygium wilfordii]
TRINITY_DN104891_c0_g1_i1.p1	-	GO:0005515	Tetratricopeptide-like helical domain superfamily	TPR-like	-	-	SGS-domain-containing protein [Karstenula rhodostoma CBS 690.94]
TRINITY_DN104893_c0_g1_i1.p1	-	-	-	-	-	-	uncharacterized protein C7974DRAFT_423200 [Boeremia exigua] &gt;KAH6638305.1 hypothetical protein C7974DRAFT_423200 [Boeremia exigua]
TRINITY_DN104899_c0_g1_i2.p1	-	-	GOLD domain superfamily	Supernatant protein factor (SPF), C-terminal domain	EMP24_GP25L_2	emp24/gp25L/p24 family/GOLD	hypothetical protein AQUCO_04900142v1 [Aquilegia coerulea]
TRINITY_DN10489_c0_g1_i1.p1	-	-	Osmotin/thaumatin-like superfamily	Osmotin, thaumatin-like protein	tha2	Thaumatin family	unnamed protein product, partial [Musa acuminata subsp. malaccensis] &gt;CAG1831371.1 unnamed protein product, partial [Musa acuminata subsp. malaccensis]
TRINITY_DN10489_c1_g1_i1.p1	-	-	Thaumatin family	Osmotin, thaumatin-like protein	tha2	Thaumatin family	glucan endo-1,3-beta-glucosidase [Prunus persica] &gt;ONH95089.1 hypothetical protein PRUPE_7G051200 [Prunus persica]
TRINITY_DN1048_c0_g1_i1.p1	-	GO:0003735|GO:0005840|GO:0006412	Ribosomal protein S21e	-	-	Ribosomal protein S21e	40S ribosomal protein S21-like [Hylobates moloch]
TRINITY_DN104905_c0_g1_i1.p1	-	GO:0000166|GO:0004820|GO:0005524|GO:0005737|GO:0006426	Glycine-tRNA ligase, beta subunit	-	-	Glycyl-tRNA synthetase beta subunit	unnamed protein product [Ananas comosus var. bracteatus]
TRINITY_DN104911_c0_g1_i1.p1	-	-	-	-	-	-	uncharacterized protein Pyn_40286 [Prunus yedoensis var. nudiflora]
TRINITY_DN104913_c0_g1_i2.p2	-	-	-	-	-	-	hypothetical protein glysoja_014764 [Glycine soja]
TRINITY_DN104915_c0_g1_i1.p2	-	-	CRAL-TRIO lipid binding domain superfamily	CRAL/TRIO domain	-	-	CRAL/TRIO domain-containing protein [Paraphaeosphaeria sporulosa] &gt;OAG02960.1 CRAL/TRIO domain-containing protein [Paraphaeosphaeria sporulosa]
TRINITY_DN104918_c0_g1_i1.p2	USP_Like		-	Adenine nucleotide alpha hydrolases-like	-	Universal stress protein family	unnamed protein product, partial [Vitis vinifera]
TRINITY_DN104920_c0_g1_i1.p1	-	-	GH3 family	-	-	GH3 auxin-responsive promoter	hypothetical protein [Gossypium trilobum]
TRINITY_DN104921_c0_g1_i1.p1	RGL4_M	-	Rhamnogalacturonan lyase, domain III	Galactose mutarotase-like	-	Polysaccharide lyase family 4, domain III	Rhamnogalacturonase B, N-terminal-domain-containing protein [Clohesyomyces aquaticus]
TRINITY_DN104927_c0_g1_i1.p1	-	-	-	-	-	-	hypothetical protein SLEP1_g29273 [Shorea leprosula]
TRINITY_DN10492_c0_g1_i1.p1	-	GO:0000166|GO:0004812|GO:0005524|GO:0006418	Aminoacyl-tRNA synthetase, class Ia, anticodon-binding	Anticodon-binding domain of a subclass of class I aminoacyl-tRNA synthetases	-	-	hypothetical protein I3760_05G235600 [Carya illinoinensis] &gt;KAG2709372.1 hypothetical protein I3760_05G235600 [Carya illinoinensis]
TRINITY_DN10492_c1_g1_i1.p1	-	-	RmlC-like cupin domain superfamily	RmlC-like cupins	-	PCO_ADO	plant cysteine oxidase 2 isoform X2 [Amborella trichopoda]
TRINITY_DN104934_c0_g1_i1.p1	-	-	HAD-like superfamily	HAD-like	-	haloacid dehalogenase-like hydrolase	-
TRINITY_DN10493_c0_g1_i2.p1	crotonase-like	-	ClpP/crotonase-like domain superfamily	ClpP/crotonase	-	Enoyl-CoA hydratase/isomerase	hypothetical protein JHK85_020858 [Glycine max] &gt;KHN16590.1 3-hydroxyisobutyryl-CoA hydrolase-like protein 3, mitochondrial [Glycine soja]
TRINITY_DN104945_c0_g1_i1.p1	-	-	-	-	-	-	pentatricopeptide repeat-containing-like protein [Cinnamomum micranthum f. kanehirae]
TRINITY_DN104958_c0_g1_i1.p1	-		-	Phospholipase D/nuclease	pld_4	Phospholipase D Active site motif	phospholipase D/nuclease, partial [Aureobasidium melanogenum]
TRINITY_DN104959_c0_g1_i1.p1	-	-	-	-	-	-	hypothetical protein B0J14DRAFT_571213 [Halenospora varia]
TRINITY_DN10495_c0_g1_i1.p1	-	-	Protein of unknown function DUF1118	-	-	Protein of unknown function (DUF1118)	unnamed protein product [Spirodela intermedia] &gt;CAA6672764.1 unnamed protein product [Spirodela intermedia] &gt;CAA7409996.1 unnamed protein product [Spirodela intermedia]
TRINITY_DN104967_c0_g1_i1.p2	-		-	Zn-dependent exopeptidases	-	Aminopeptidase I zinc metalloprotease (M18)	aspartyl aminopeptidase [Zopfia rhizophila CBS 207.26]
TRINITY_DN10496_c0_g1_i1.p1	RIBOc	GO:0004525|GO:0006396	Ribonuclease III, endonuclease domain superfamily	RNase III domain-like	-	Ribonuclease III domain	uncharacterized protein LOC110642329 [Hevea brasiliensis]
TRINITY_DN104977_c0_g1_i1.p1	-	-	SMARCC, C-terminal	-	-	SWIRM-associated region 1	-
TRINITY_DN10497_c0_g1_i1.p1	HMA	GO:0046872	Heavy metal-associated domain, HMA	HMA, heavy metal-associated domain	-	Heavy-metal-associated domain	Heavy metal transport/detoxification superfamily protein [Perilla frutescens var. hirtella]
TRINITY_DN10497_c0_g2_i1.p1	HMA	GO:0046872	Heavy metal-associated domain, HMA	HMA, heavy metal-associated domain	-	Heavy-metal-associated domain	Heavy metal transport/detoxification superfamily protein [Perilla frutescens var. hirtella]
TRINITY_DN104988_c0_g1_i1.p1	-	-	-	-	-	-	ATP/ADP transporter, partial [Pinus mugo subsp. rotundata]
TRINITY_DN10499_c0_g1_i12.p1	-	-	HR-like lesion-inducer	-	-	HR-like lesion-inducing	uncharacterized protein LOC120272572 [Dioscorea cayenensis subsp. rotundata]
TRINITY_DN1049_c0_g1_i14.p1	-	-	FAS1 domain superfamily	FAS1 domain	-	-	hypothetical protein TEA_019994 [Camellia sinensis var. sinensis]
TRINITY_DN104_c0_g1_i9.p1	-	-	Pectate lyase	Pectin lyase-like	amb_all	Pectate lyase	unnamed protein product [Miscanthus lutarioriparius]
TRINITY_DN104_c0_g1_i9.p3	-		-	RING/U-box	-	-	E3 ubiquitin-protein ligase SIS3 [Manihot esculenta] &gt;OAY47761.1 hypothetical protein MANES_06G104100v8 [Manihot esculenta]
TRINITY_DN104_c0_g2_i1.p2	-	-	-	-	-	-	hypothetical protein HHK36_013004 [Tetracentron sinense]
TRINITY_DN104_c3_g1_i1.p1	-	-	Pectate lyase	Pectin lyase-like	amb_all	Pectate lyase	pectate lyase [Gossypium mustelinum] &gt;TYI90373.1 hypothetical protein E1A91_D03G117300v1 [Gossypium mustelinum]
TRINITY_DN105003_c0_g1_i1.p1	B_lectin	-	Bulb-type lectin domain superfamily	alpha-D-mannose-specific plant lectins	blect_4	D-mannose binding lectin	G-type lectin S-receptor-like serine/threonine-protein kinase At4g27290 [Mangifera indica]
TRINITY_DN105005_c0_g1_i1.p1	-	-	NAD(P)-binding domain superfamily	NAD(P)-binding Rossmann-fold domains	-	Ketopantoate reductase PanE/ApbA	putative 2-dehydropantoate 2-reductase [Delphinella strobiligena]
TRINITY_DN105015_c0_g1_i1.p1	-	-	Amino acid transporter, transmembrane domain	-	-	Transmembrane amino acid transporter protein	unnamed protein product [Triticum turgidum subsp. durum]
TRINITY_DN10501_c0_g1_i1.p1	-	-	Glycosyl-transferase family 4_5	UDP-Glycosyltransferase/glycogen phosphorylase	-	Glycosyl-transferase family 4	hypothetical protein CIPAW_07G051700 [Carya illinoinensis]
TRINITY_DN105020_c0_g1_i1.p1	-	-	-	-	-	-	RfeF [Coccidioides immitis RMSCC 3703]
TRINITY_DN105021_c0_g1_i1.p2	-	-	Pyridoxal phosphate-dependent transferase	PLP-dependent transferases	-	-	-
TRINITY_DN105023_c0_g1_i1.p2	-	-	-	-	-	-	hypothetical protein DOTSEDRAFT_20899 [Dothistroma septosporum NZE10]
TRINITY_DN10502_c0_g2_i7.p1	SANT	-	Homeobox-like domain superfamily	Homeodomain-like	sant	Myb-like DNA-binding domain	hypothetical protein I3760_04G184900 [Carya illinoinensis]
TRINITY_DN10502_c0_g3_i1.p1	-	-	-	-	-	-	uncharacterized protein A4U43_C06F1000 [Asparagus officinalis]
TRINITY_DN105031_c0_g1_i1.p1	-	-	-	-	-	-	ATP-dependent RNA helicase DED1 [Boeremia exigua] &gt;KAH6629805.1 ATP-dependent RNA helicase DED1 [Boeremia exigua]
TRINITY_DN105041_c0_g1_i1.p1	-	-	Peroxiredoxin-like 2A/B/C	Thioredoxin-like	-	AhpC/TSA antioxidant enzyme	hypothetical protein M501DRAFT_942112, partial [Patellaria atrata CBS 101060]
TRINITY_DN105044_c0_g1_i1.p2	-	-	Protein of unknown function DUF3659	-	-	Protein of unknown function (DUF3659)	hypothetical protein KCU64_g19303, partial [Aureobasidium melanogenum]
TRINITY_DN105051_c0_g1_i1.p1	-	-	-	-	-	-	hypothetical protein P280DRAFT_477354 [Massarina eburnea CBS 473.64]
TRINITY_DN105058_c0_g1_i1.p1	-	GO:0005515	IQ motif, EF-hand binding site	P-loop containing nucleoside triphosphate hydrolases	iq_5	IQ calmodulin-binding motif	Unconventional myosin-Ic [Eschrichtius robustus]
TRINITY_DN105059_c0_g1_i1.p1	-	-	Casein kinase substrate, phosphoprotein PP28	-	-	Casein kinase substrate phosphoprotein PP28	hypothetical protein E8E11_004620 [Didymella keratinophila]
TRINITY_DN10505_c0_g1_i1.p1	PBP2_Ct-PDT_like		-	ACT-like	-	Prephenate dehydratase	arogenate dehydratase/prephenate dehydratase 6, chloroplastic [Cocos nucifera]
TRINITY_DN105062_c0_g1_i1.p1	-		-	-	-	Podoplanin	podoplanin isoform X3 [Neophocaena asiaeorientalis asiaeorientalis]
TRINITY_DN105067_c0_g1_i1.p1	-	-	-	-	-	-	Armadillo-like helical [Macrophomina phaseolina MS6]
TRINITY_DN10506_c0_g1_i1.p1	Ubl_ubiquitin	GO:0005515	Ubiquitin-like domain	Ubiquitin-like	ubq_7	Ubiquitin family	hypothetical protein KNAG_0J02880 [Kazachstania naganishii CBS 8797] &gt;KAG8203670.1 Polyubiquitin, partial [Candida africana] &gt;KGR16822.1 polyubiquitin [Candida albicans P37037] &gt;CCK72367.1 hypothetical protein KNAG_0J02880 [Kazachstania naganishii CBS 8797]
TRINITY_DN105074_c0_g1_i1.p1	-	-	Pentatricopeptide repeat	-	-	PPR repeat	hypothetical protein IEQ34_012253 [Dendrobium chrysotoxum]
TRINITY_DN105078_c0_g1_i1.p1	-	-	Ribonuclease Z/Hydroxyacylglutathione hydrolase-like	Metallo-hydrolase/oxidoreductase	-	-	zinc phosphodiesterase ELAC protein 2 [Prunus persica]
TRINITY_DN105079_c0_g1_i1.p1	SH3	GO:0005515	SH3 domain	SH3-domain	SH3_2	SH3 domain	SH3 domain protein [Lepidopterella palustris CBS 459.81]
TRINITY_DN105080_c0_g1_i1.p1	-		-	Ammonium transporter	-	Ammonium Transporter Family	ammonium transporter 3 member 1-like [Camellia sinensis]
TRINITY_DN105081_c0_g1_i1.p1	-	-	-	-	-	-	uncharacterized protein LOC121249544 [Juglans microcarpa x Juglans regia]
TRINITY_DN105084_c0_g1_i1.p1	-	-	YhbY-like superfamily	YhbY-like	CRS1_YhbY_2	CRS1 / YhbY (CRM) domain	hypothetical protein PRUPE_2G151400 [Prunus persica]
TRINITY_DN105085_c0_g1_i1.p1	-	-	Clp, N-terminal domain superfamily	Double Clp-N motif	-	-	putative heat shock protein Hsp98/Hsp104/ClpA, partial [Aureobasidium melanogenum]
TRINITY_DN105087_c0_g1_i2.p1	Radical_SAM	-	TRAM domain	Radical SAM enzymes	MiaB	TRAM domain	hypothetical protein H0E87_014795 [Populus deltoides]
TRINITY_DN105088_c0_g1_i1.p3	-	GO:0005515	WD40-repeat-containing domain superfamily	WD40 repeat-like	WD40_4	Anaphase-promoting complex subunit 4 WD40 domain	cross-pathway control WD-repeat protein cpc2, partial [Ceratobasidium sp. 395] &gt;KAG8707028.1 cross-pathway control WD-repeat protein cpc2, partial [Ceratobasidium sp. 395]
TRINITY_DN105089_c0_g1_i1.p1	-	-	-	-	-	-	GPRC5C isoform 5, partial [Pan troglodytes]
TRINITY_DN10508_c0_g1_i3.p1	-	-	-	-	-	-	plastid division protein CDP1 [Pyrus ussuriensis x Pyrus communis]
TRINITY_DN10508_c0_g2_i1.p1	-	-	Chaperone J-domain superfamily	Chaperone J-domain	-	-	auxilin-related protein 2-like [Pistacia vera]
TRINITY_DN105091_c0_g1_i1.p1	-	-	-	-	-	-	carbohydrate-binding module family 48 protein [Hyaloscypha hepaticicola]
TRINITY_DN105095_c0_g1_i1.p1	-	-	-	-	-	-	nuclear pore complex protein NUP160-like [Pistacia vera]
TRINITY_DN1050_c0_g1_i6.p1	-	GO:0005515	UBA-like superfamily	UBA-like	-	-	uncharacterized protein LOC113764899 [Coffea eugenioides] &gt;XP_027164754.1 uncharacterized protein LOC113764899 [Coffea eugenioides] &gt;XP_027164761.1 uncharacterized protein LOC113764899 [Coffea eugenioides]
TRINITY_DN105106_c0_g1_i1.p1	-	-	-	-	-	-	hypothetical protein B0A48_05743 [Rachicladosporium antarcticum]
TRINITY_DN105112_c0_g1_i1.p1	-	-	P-loop containing nucleoside triphosphate hydrolase	P-loop containing nucleoside triphosphate hydrolases	rho_sub_3	Ras family	P-loop containing nucleoside triphosphate hydrolase [Glarea lozoyensis ATCC 20868] &gt;EHK97992.1 putative GTP-binding protein rhoA [Glarea lozoyensis 74030] &gt;EPE35959.1 P-loop containing nucleoside triphosphate hydrolase [Glarea lozoyensis ATCC 20868]
TRINITY_DN105114_c0_g1_i1.p2	RNAP_II_Rpb7_N		-	N-terminal, heterodimerisation domain of RBP7 (RpoE)	-	SHS2 domain found in N terminus of Rpb7p/Rpc25p/MJ0397	PREDICTED: DNA-directed RNA polymerase II subunit RPB7 [Gekko japonicus]
TRINITY_DN10511_c0_g1_i1.p1	-	-	Intron-binding protein aquarius, N-terminal	-	-	Intron-binding protein aquarius N-terminus	-
TRINITY_DN105129_c0_g1_i1.p1	-	-	-	-	-	-	NET domain-containing protein [Dioscorea alata] &gt;KAH7684938.1 NET domain-containing protein [Dioscorea alata]
TRINITY_DN10512_c0_g1_i1.p1	-	-	FAR1 DNA binding domain	-	-	FAR1 DNA-binding domain	protein FAR1-RELATED SEQUENCE 5-like [Coffea arabica]
TRINITY_DN10512_c0_g2_i1.p1	-	-	FAR1 DNA binding domain	-	-	FAR1 DNA-binding domain	Protein FAR1-RELATED SEQUENCE 5 [Cajanus cajan]
TRINITY_DN10512_c1_g1_i3.p1	-	-	FAR1 DNA binding domain	-	-	FAR1 DNA-binding domain	hypothetical protein CMV_028367 [Castanea mollissima]
TRINITY_DN10512_c1_g2_i2.p1	-	-	FAR1 DNA binding domain	-	-	FAR1 DNA-binding domain	protein FAR1-RELATED SEQUENCE 5-like [Prunus avium]
TRINITY_DN10512_c1_g3_i1.p1	-	GO:0008270	Zinc finger, SWIM-type	-	26again6	SWIM zinc finger	-
TRINITY_DN105137_c0_g1_i1.p1	-	-	NUDIX hydrolase-like domain superfamily	Nudix	-	39S mitochondrial ribosomal protein L46	39S mitochondrial ribosomal protein L46-domain-containing protein [Delphinella strobiligena]
TRINITY_DN10513_c0_g1_i2.p1	-	-	-	-	-	-	putative disease resistance RPP13-like protein 3 [Macadamia integrifolia]
TRINITY_DN10513_c0_g5_i1.p1	-	-	-	-	-	-	Putative disease resistance RPP13-like protein 3 [Morus notabilis]
TRINITY_DN10513_c1_g1_i1.p1	-		-	L domain-like	-	-	-
TRINITY_DN105140_c0_g1_i1.p1	-	-	Protein kinase-like domain superfamily	Protein kinase-like (PK-like)	serkin_6	Protein kinase domain	uncharacterized protein A4U43_C03F7260 [Asparagus officinalis]
TRINITY_DN105155_c0_g1_i1.p1	-	GO:0016787	Alpha/beta hydrolase fold-3	alpha/beta-Hydrolases	-	alpha/beta hydrolase fold	putative thermophilic carboxylesterase est2 [Thecaphora frezii]
TRINITY_DN105156_c0_g1_i1.p1	-	-	-	-	-	-	uncharacterized protein SPSK_07260 [Sporothrix schenckii 1099-18] &gt;KJR88211.1 hypothetical protein SPSK_07260 [Sporothrix schenckii 1099-18]
TRINITY_DN105157_c0_g1_i1.p1	Ig	-	Immunoglobulin-like domain superfamily	Immunoglobulin	igc2_5	Immunoglobulin domain	basal cell adhesion molecule [Felis catus]
TRINITY_DN10515_c0_g1_i1.p1	-	-	Protein of unknown function PDDEXK-like	-	-	PDDEXK-like family of unknown function	hypothetical protein CK203_002499 [Vitis vinifera]
TRINITY_DN105169_c0_g1_i1.p1	-	-	Oxopyrrolidines biosynthesis cluster protein G	-	-	Protein of unknown function (DUF3632)	hypothetical protein PENNAL_c0016G07400 [Penicillium nalgiovense]
TRINITY_DN105170_c0_g1_i1.p1	-	-	-	-	-	-	hypothetical protein PV09_02538 [Verruconis gallopava] &gt;KIW06862.1 hypothetical protein PV09_02538 [Verruconis gallopava]
TRINITY_DN105173_c0_g1_i1.p2	PGDH	-	NAD(P)-binding domain superfamily	NAD(P)-binding Rossmann-fold domains	PKS_ER_names_mod	Zinc-binding dehydrogenase	NAD(P)-binding protein [Stemphylium lycopersici]
TRINITY_DN10517_c0_g1_i8.p1	-	-	-	-	-	-	hypothetical protein [Enterococcus faecium]
TRINITY_DN105183_c0_g1_i1.p1	-	-	-	-	-	-	hypothetical protein K431DRAFT_212525, partial [Polychaeton citri CBS 116435]
TRINITY_DN105184_c0_g1_i1.p1	-	-	DUF34/NIF3	NIF3 (NGG1p interacting factor 3)-like	-	NIF3 (NGG1p interacting factor 3)	NGG1p interacting factor 3, partial [Aureobasidium pullulans]
TRINITY_DN10518_c0_g1_i1.p1	-	-	-	-	-	-	UDP-N-acetylglucosamine transporter UGNT1-like isoform X2 [Dioscorea cayenensis subsp. rotundata]
TRINITY_DN1051_c0_g1_i2.p1	-	-	-	-	-	-	hypothetical protein I3760_05G041100 [Carya illinoinensis] &gt;KAG2705196.1 hypothetical protein I3760_05G041100 [Carya illinoinensis] &gt;KAG2705197.1 hypothetical protein I3760_05G041100 [Carya illinoinensis] &gt;KAG6711183.1 hypothetical protein I3842_05G040600 [Carya illinoinensis] &gt;KAG6711184.1 hypothetical protein I3842_05G040600 [Carya illinoinensis]
TRINITY_DN105209_c0_g1_i1.p1	-	-	Armadillo-type fold	ARM repeat	-	Exportin 1-like protein	hypothetical protein KCU69_g10841, partial [Aureobasidium melanogenum] &gt;KAG9843772.1 hypothetical protein KCU63_g10914, partial [Aureobasidium melanogenum] &gt;KAG9922187.1 hypothetical protein KCV02_g10880, partial [Aureobasidium melanogenum] &gt;KAH0031638.1 hypothetical protein KCU80_g10966, partial [Aureobasidium melanogenum] &gt;KAH0084449.1 hypothetical protein KCU96_g10736, partial [Aur…
TRINITY_DN105216_c0_g1_i1.p3	-	-	-	-	-	-	integral membrane protein [Colletotrichum incanum]
TRINITY_DN105222_c0_g1_i1.p1	-	-	Protein of unknown function DUF3602	-	-	Protein of unknown function (DUF3602)	hypothetical protein B0J14DRAFT_460090, partial [Halenospora varia]
TRINITY_DN105232_c0_g1_i1.p1	RRM1_hnRNPA2B1	GO:0003676	RNA-binding domain superfamily	RNA-binding domain, RBD	rrm1_1	RNA recognition motif. (a.k.a. RRM, RBD, or RNP domain)	hypothetical protein G4228_011921, partial [Cervus hanglu yarkandensis]
TRINITY_DN105233_c0_g1_i1.p1	-	-	DUF3741-associated sequence motif	-	-	DUF761-associated sequence motif	uncharacterized protein LOC110418577 [Herrania umbratica]
TRINITY_DN105235_c0_g1_i1.p1	-	-	Misato Segment II tubulin-like domain	Tubulin nucleotide-binding domain-like	-	Misato Segment II tubulin-like domain	protein misato homolog 1 isoform X3 [Lagenorhynchus obliquidens]
TRINITY_DN105239_c0_g1_i1.p1	-	-	-	-	-	-	hypothetical protein CMV_020789 [Castanea mollissima]
TRINITY_DN10523_c0_g1_i1.p2	-	GO:0000276|GO:0015078|GO:0015986	ATP synthase, F0 complex, subunit G, mitochondrial	-	-	Mitochondrial ATP synthase g subunit	F-type H -transporting ATPase subunit G [Cryptococcus neoformans var. grubii H99] &gt;AFR93930.1 F-type H -transporting ATPase subunit G [Cryptococcus neoformans var. grubii H99] &gt;AUB23522.1 F-type H -transporting ATPase subunit G [Cryptococcus neoformans var. grubii] &gt;OWZ46589.1 F-type H+-transporting ATPase subunit G [Cryptococcus neoformans var. grubii C23]
TRINITY_DN105241_c0_g1_i1.p1	-		-	Carbohydrate phosphatase	-	Fructose-1-6-bisphosphatase, N-terminal domain	TPA_asm: hypothetical protein HUJ06_028100 [Nelumbo nucifera]
TRINITY_DN105245_c0_g1_i1.p1	-	-	Lysine-specific demethylase-like domain	-	-	PLU-1-like protein	-
TRINITY_DN105247_c0_g1_i1.p1	-	-	-	-	-	-	hypothetical protein A1O3_06565 [Capronia epimyces CBS 606.96] &gt;EXJ82750.1 hypothetical protein A1O3_06565 [Capronia epimyces CBS 606.96]
TRINITY_DN10524_c0_g1_i2.p1	beta_tubulin		-	Tubulin nucleotide-binding domain-like	Tubulin_4	Tubulin/FtsZ family, GTPase domain	hypothetical protein CDL15_Pgr021780 [Punica granatum]
TRINITY_DN10524_c0_g2_i1.p2	-	-	-	-	-	-	hypothetical protein Ccrd_014289 [Cynara cardunculus var. scolymus]
TRINITY_DN10524_c0_g3_i1.p1	-	GO:0005525	Tubulin/FtsZ, GTPase domain	Tubulin nucleotide-binding domain-like	Tubulin_4	Tubulin/FtsZ family, GTPase domain	tubulin beta chain, partial [Vibrio parahaemolyticus]
TRINITY_DN105253_c0_g1_i1.p1	-	-	-	-	-	-	Protein TORNADO 1 [Morella rubra]
TRINITY_DN105255_c0_g1_i1.p1	-	-	-	-	-	-	hypothetical protein, partial [Bacillus thuringiensis]
TRINITY_DN105258_c0_g1_i1.p1	-	-	-	-	-	-	hypothetical protein GBA52_006003 [Prunus armeniaca]
TRINITY_DN10525_c0_g1_i1.p1	MetRS_core	GO:0004825|GO:0006431	Methioninyl-tRNA synthetase core domain	Methionyl-tRNA synthetase (MetRS), Zn-domain	-	Putative tRNA binding domain	methionine-tRNA ligase [Perilla frutescens var. frutescens]
TRINITY_DN10525_c0_g2_i1.p1	-	GO:0000166|GO:0004812|GO:0005524|GO:0006418	Methionyl/Leucyl tRNA synthetase	Nucleotidylyl transferase	-	tRNA synthetases class I (M)	probable methionine--tRNA ligase [Quercus lobata]
TRINITY_DN105260_c0_g1_i1.p1	-	-	Galactose-binding-like domain superfamily	Galactose-binding domain-like	-	Allantoicase repeat	putative Allantoicase [Aureobasidium pullulans]
TRINITY_DN105262_c0_g1_i2.p1	-	-	-	-	-	-	Macpf domain-containing protein cad1 [Thalictrum thalictroides]
TRINITY_DN105263_c0_g1_i1.p1	-	-	Nucleotide-diphospho-sugar transferases	Nucleotide-diphospho-sugar transferases	-	Nucleotidyl transferase	hypothetical protein NliqN6_5335 [Naganishia liquefaciens]
TRINITY_DN105266_c0_g1_i1.p1	-	-	GSKIP domain superfamily	Hypothetical protein c14orf129, hspc210	-	Mitochondrial function, CLU-N-term	-
TRINITY_DN105270_c0_g1_i1.p1	-		-	PH domain-like	FERM_C_3	Ezrin/radixin/moesin family C terminal	ezrin isoform X2 [Meles meles]
TRINITY_DN105271_c0_g1_i1.p1	-	-	-	-	-	-	hypothetical protein AYO21_00802 [Fonsecaea monophora] &gt;OAG44840.1 hypothetical protein AYO21_00802 [Fonsecaea monophora]
TRINITY_DN105272_c0_g1_i1.p2	-	-	-	-	-	-	hypothetical protein DAI22_12g027400 [Oryza sativa Japonica Group]
TRINITY_DN105277_c0_g1_i1.p1	-	GO:0017070	Pre-mRNA-processing-splicing factor 8, U6-snRNA-binding	-	-	U6-snRNA interacting domain of PrP8	23079_t:CDS:1, partial [Racocetra persica]
TRINITY_DN105278_c0_g1_i1.p1	-	-	Cupin-like domain 8	Clavaminate synthase-like	-	Cupin-like domain	hypothetical protein MANES_S095221v8 [Manihot esculenta]
TRINITY_DN10527_c0_g1_i2.p1	ATP-synt_F1_beta_N	GO:0046034|GO:1902600	ATPase, F1/V1/A1 complex, alpha/beta subunit, N-terminal domain superfamily	N-terminal domain of alpha and beta subunits of F1 ATP synthase	-	ATP synthase alpha/beta family, beta-barrel domain	hypothetical protein DOTSEDRAFT_60474 [Dothistroma septosporum NZE10]
TRINITY_DN105280_c0_g1_i1.p1	-	GO:0016791	Alkaline phosphatase	Alkaline phosphatase-like	-	Alkaline phosphatase	alkaline phosphatase [Colletotrichum higginsianum]
TRINITY_DN105291_c0_g1_i1.p1	-	GO:0016746	Thiolase-like	Thiolase-like	-	Thiolase, N-terminal domain	acetyl-CoA C-acetyltransferase [Capronia epimyces CBS 606.96] &gt;EXJ78030.1 acetyl-CoA C-acetyltransferase [Capronia epimyces CBS 606.96]
TRINITY_DN105295_c0_g1_i1.p1	-	-	-	-	-	-	delta(24)-sterol reductase [Syzygium oleosum]
TRINITY_DN105299_c0_g1_i1.p1	-	-	-	-	-	-	pentatricopeptide repeat-containing protein [Quercus suber]
TRINITY_DN10529_c0_g1_i2.p1	-	GO:0003677	Zinc finger, BED-type	-	-	BED zinc finger	hypothetical protein GBA52_006003 [Prunus armeniaca]
TRINITY_DN1052_c0_g1_i1.p1	PP2Cc	-	PPM-type phosphatase-like domain	PP2C-like	PP2C_4	Protein phosphatase 2C	hypothetical protein EUGRSUZ_A02858 [Eucalyptus grandis]
TRINITY_DN105300_c0_g1_i1.p1	-		-	UDP-Glycosyltransferase/glycogen phosphorylase	-	Starch synthase catalytic domain	putative granule bound starch synthase [Sorghum bicolor]
TRINITY_DN105303_c0_g1_i1.p2	-	-	Heat shock protein 70kD, C-terminal domain superfamily	Heat shock protein 70kD (HSP70), C-terminal subdomain	-	-	-
TRINITY_DN105304_c0_g1_i1.p1	-	-	-	-	-	-	uncharacterized protein LOC105631439 isoform X2 [Jatropha curcas]
TRINITY_DN105307_c0_g1_i1.p1	-	-	Alpha/Beta hydrolase fold	alpha/beta-Hydrolases	-	Serine carboxypeptidase	Carboxypeptidase S1 B [Alternaria alternata]
TRINITY_DN10530_c0_g1_i2.p1	-	-	-	-	-	-	CAAX prenyl protease 2-like isoform X1 [Macadamia integrifolia]
TRINITY_DN105310_c0_g1_i1.p1	-	-	-	-	-	-	hypothetical protein NA57DRAFT_38579, partial [Rhizodiscina lignyota]
TRINITY_DN105312_c0_g1_i1.p1	-	-	Pyridoxal phosphate-dependent transferase	PLP-dependent transferases	-	Aminotransferase class I and II	5-aminolevulinate synthase like protein [Verticillium longisporum]
TRINITY_DN105314_c0_g1_i1.p1	-	-	-	-	-	-	arginine N-methyltransferase 2 [Aureobasidium pullulans]
TRINITY_DN105318_c0_g1_i1.p2	-	-	-	-	-	-	hypothetical protein D0867_11033, partial [Hortaea werneckii]
TRINITY_DN10531_c0_g1_i1.p1	SH2_Cterm_SPT6_like	-	Spt6, SH2 domain	-	-	SH2 domain	transcription elongation factor SPT6-like [Trifolium medium]
TRINITY_DN105326_c0_g1_i1.p1	-	-	Galactose-binding-like domain superfamily	Galactose-binding domain-like	-	Glycosyl hydrolase family 10	hypothetical protein ES288_D05G236500v1 [Gossypium darwinii]
TRINITY_DN105327_c0_g1_i1.p2	-	GO:0004618|GO:0006096	Phosphoglycerate kinase superfamily	Phosphoglycerate kinase	-	Phosphoglycerate kinase	phosphoglycerate kinase [Rhizobium sp.]
TRINITY_DN10532_c0_g1_i1.p1	-	-	-	-	-	-	hypothetical protein GBA52_018227 [Prunus armeniaca]
TRINITY_DN105345_c0_g1_i1.p2	-	-	S-adenosyl-L-methionine-dependent methyltransferase superfamily	S-adenosyl-L-methionine-dependent methyltransferases	-	O-methyltransferase domain	O-methyltransferase [Zea mays]
TRINITY_DN10534_c0_g2_i1.p1	-	-	Protein kinase-like domain superfamily	Protein kinase-like (PK-like)	-	Domain of unknown function (DUF3403)	G-type lectin S-receptor-like serine/threonine-protein kinase RKS1 [Juglans microcarpa x Juglans regia]
TRINITY_DN105353_c0_g1_i1.p2	-	GO:0000166|GO:0004019|GO:0006164	Adenylosuccinate synthetase	P-loop containing nucleoside triphosphate hydrolases	adenylsucc_synt	Adenylosuccinate synthetase	adenylosuccinate synthetase [Kwoniella dejecticola CBS 10117] &gt;OBR89284.1 adenylosuccinate synthetase [Kwoniella dejecticola CBS 10117]
TRINITY_DN105357_c0_g1_i1.p1	-	-	Pentatricopeptide repeat	-	-	PPR repeat family	hypothetical protein JHK86_051223 [Glycine max]
TRINITY_DN105364_c0_g1_i1.p1	-		-	Clavaminate synthase-like	-	2OG-Fe(II) oxygenase superfamily	hypothetical protein CRG98_010552 [Punica granatum]
TRINITY_DN105375_c0_g1_i1.p1	-	GO:0046872	DDHD domain	-	DDHD_2a	DDHD domain	hypothetical protein ERO13_D05G255660v2 [Gossypium hirsutum]
TRINITY_DN105377_c0_g1_i1.p1	Cyt_c_Oxidase_Vb	GO:0005740|GO:0005751|GO:0006123	Cytochrome c oxidase, subunit Vb	Rubredoxin-like	-	Cytochrome c oxidase subunit Vb	cytochrome c oxidase subunit 5B, mitochondrial [Lagenorhynchus obliquidens]
TRINITY_DN105379_c0_g1_i1.p1	CAP_ED	-	Cyclic nucleotide-binding domain superfamily	cAMP-binding domain-like	-	Cyclic nucleotide-binding domain	putative sulfate transporter family protein [Diplodia seriata]
TRINITY_DN105380_c0_g1_i1.p1	-	-	-	-	-	-	hypothetical protein [Gossypium armourianum]
TRINITY_DN105382_c0_g1_i1.p1	bHLH_AtIND_like	GO:0046983	Myc-type, basic helix-loop-helix (bHLH) domain	HLH, helix-loop-helix DNA-binding domain	finulus	Helix-loop-helix DNA-binding domain	hypothetical protein JCGZ_24820 [Jatropha curcas]
TRINITY_DN105384_c0_g1_i1.p1	-		-	Nucleotidylyl transferase	-	-	unnamed protein product [Coffea canephora]
TRINITY_DN105392_c0_g1_i1.p1	-	-	-	-	-	-	hypothetical protein BDZ85DRAFT_234114 [Elsinoe ampelina]
TRINITY_DN105393_c0_g1_i1.p1	-	-	-	-	-	-	Sphingolipid C4-hydroxylase SUR2 [Cladophialophora carrionii]
TRINITY_DN105394_c0_g1_i1.p1	-	GO:0016020|GO:0022857|GO:0055085	Proton-dependent oligopeptide transporter family	-	-	POT family	unnamed protein product [Prunus armeniaca]
TRINITY_DN10539_c0_g1_i2.p1	-		-	-	-	Putative gypsy type transposon	hypothetical protein L484_008713 [Morus notabilis]
TRINITY_DN1053_c0_g1_i2.p1	LSm4	-	Sm domain, eukaryotic/archaea-type	Sm-like ribonucleoproteins	Sm3	LSM domain	probable U6 snRNA-associated Sm-like protein LSm4 isoform X1 [Lolium rigidum]
TRINITY_DN105400_c0_g1_i1.p1	-	-	-	-	-	-	PREDICTED: formin-like protein 1 [Vitis vinifera]
TRINITY_DN105402_c0_g1_i1.p2	-		-	FMN-linked oxidoreductases	-	Dihydroorotate dehydrogenase	Orotate reductase [Trichophyton interdigitale]
TRINITY_DN105404_c0_g1_i1.p1	-	-	Pentatricopeptide repeat	-	-	-	pentatricopeptide repeat-containing protein At3g23020-like [Ziziphus jujuba]
TRINITY_DN105407_c0_g1_i1.p2	-	-	-	-	-	-	carbohydrate-binding module family 21 protein [Hyaloscypha bicolor E] &gt;PMD55093.1 carbohydrate-binding module family 21 protein [Hyaloscypha bicolor E]
TRINITY_DN105408_c0_g1_i1.p1	-	GO:0003677|GO:0006351	RNA polymerase III Rpc82, C -terminal	-	-	RNA polymerase III subunit RPC82	hypothetical protein Leryth_022402 [Lithospermum erythrorhizon]
TRINITY_DN10540_c1_g1_i2.p1	-	-	Ribosomal protein L18e/L15P	Ribosomal proteins L15p and L18e	-	Ribosomal proteins 50S-L15, 50S-L18e, 60S-L27A	60S ribosomal protein L27a-3 [Cynara cardunculus var. scolymus] &gt;KVI06293.1 Ribosomal protein L15, conserved site-containing protein [Cynara cardunculus var. scolymus]
TRINITY_DN10540_c1_g2_i1.p1	-	-	Ribosomal L18e/L15P superfamily	Ribosomal proteins L15p and L18e	-	Ribosomal proteins 50S-L15, 50S-L18e, 60S-L27A	hypothetical protein HYALB_00000357 [Hymenoscyphus albidus]
TRINITY_DN10540_c2_g1_i1.p2	-	-	Ribosomal protein L18e/L15P	Ribosomal proteins L15p and L18e	-	Ribosomal proteins 50S-L15, 50S-L18e, 60S-L27A	hypothetical protein THARTR1_07695 [Trichoderma harzianum]
TRINITY_DN105410_c0_g1_i1.p2	-	-	SAP domain superfamily	SAP domain	sap_9	SAP domain	HNRNPUL1 [Cervus elaphus hippelaphus]
TRINITY_DN105411_c0_g1_i1.p1	-	-	Phox-associated domain	-	-	PXA domain	phox (PX) domain protein [Trifolium medium]
TRINITY_DN105417_c0_g1_i1.p1	-	-	Ribulose-phosphate binding barrel	Ribulose-phoshate binding barrel	-	SOR/SNZ family	putative pyridoxine biosynthesis protein [Phaeoacremonium minimum UCRPA7] &gt;EOO01203.1 putative pyridoxine biosynthesis protein [Phaeoacremonium minimum UCRPA7]
TRINITY_DN105418_c0_g1_i1.p1	gelsolin_like		-	Actin depolymerizing proteins	VILL_6	Gelsolin repeat	protein flightless-1-like protein [Camelus ferus]
TRINITY_DN10542_c0_g1_i20.p1	-	-	-	-	-	-	hypothetical protein NA56DRAFT_642489 [Hyaloscypha hepaticicola]
TRINITY_DN105432_c0_g1_i1.p1	-	GO:0008270	Zinc finger, RING-CH-type	RING/U-box	ringv_2	RING-variant domain	E3 ubiquitin-protein ligase MARCHF2-like isoform X1 [Vitis riparia]
TRINITY_DN105435_c0_g1_i1.p1	-	-	PurM-like, C-terminal domain	PurM C-terminal domain-like	-	AIR synthase related protein, C-terminal domain	Selenide, water dikinase 2 [Tupaia chinensis]
TRINITY_DN105441_c0_g1_i1.p1	-	-	Pentatricopeptide repeat	-	-	PPR repeat family	hypothetical protein [Gossypium harknessii]
TRINITY_DN10544_c0_g1_i9.p1	-	GO:0008171	O-methyltransferase domain	S-adenosyl-L-methionine-dependent methyltransferases	-	O-methyltransferase domain	hypothetical protein VITISV_027590 [Vitis vinifera]
TRINITY_DN105450_c0_g1_i1.p1	-	-	Nucleotide-diphospho-sugar transferases	Nucleotide-diphospho-sugar transferases	-	Glycolipid 2-alpha-mannosyltransferase	Alpha-1,2 mannosyltransferase KTR1 [Diplodia seriata]
TRINITY_DN105456_c0_g1_i1.p1	-		-	CoA-dependent acyltransferases	-	Choline/Carnitine o-acyltransferase	unnamed protein product [Gulo gulo]
TRINITY_DN105457_c0_g1_i1.p1	-	GO:0016020	ADTRP/AIG1	-	-	FAR-17a/AIG1-like protein	FAR-17a/AIG1-like protein [Bisporella sp. PMI_857]
TRINITY_DN10545_c0_g1_i1.p1	-	-	NAD(P)-binding domain superfamily	NAD(P)-binding Rossmann-fold domains	-	Prephenate dehydrogenase, nucleotide-binding domain	arogenate dehydrogenase 1, chloroplastic-like isoform X1 [Vitis riparia]
TRINITY_DN105460_c0_g1_i1.p2	-	GO:0016020	Integral membrane protein EMC3/TMCO1-like	-	-	Integral membrane protein EMC3/TMCO1-like	uncharacterized protein BU24DRAFT_427878 [Aaosphaeria arxii CBS 175.79] &gt;KAF2009849.1 transmembrane protein [Aaosphaeria arxii CBS 175.79]
TRINITY_DN10546_c0_g1_i2.p1	-	-	Glycoside hydrolase superfamily	(Trans)glycosidases	-	Glycosyl hydrolase family 14	hypothetical protein E2562_030293 [Oryza meyeriana var. granulata]
TRINITY_DN105473_c0_g1_i1.p1	-	-	-	-	-	-	uncharacterized protein LOC122092170 [Macadamia integrifolia]
TRINITY_DN105474_c0_g1_i1.p1	cyt_b5_reduct_like	-	Riboflavin synthase-like beta-barrel	Riboflavin synthase domain-like	-	Oxidoreductase FAD-binding domain	hypothetical protein BCR34DRAFT_512557 [Clohesyomyces aquaticus]
TRINITY_DN105475_c0_g1_i1.p1	-	-	-	-	-	-	hypothetical protein A1O9_03385 [Exophiala aquamarina CBS 119918] &gt;KEF61815.1 hypothetical protein A1O9_03385 [Exophiala aquamarina CBS 119918]
TRINITY_DN105476_c0_g1_i1.p1	-	-	Domain of unknown function DUF4449	-	-	Protein of unknown function (DUF4449)	hypothetical protein G647_07924 [Cladophialophora carrionii CBS 160.54] &gt;ETI21577.1 hypothetical protein G647_07924 [Cladophialophora carrionii CBS 160.54]
TRINITY_DN105478_c0_g1_i1.p1	-	GO:0015297|GO:0016020|GO:0042910|GO:0055085	Multi antimicrobial extrusion protein	-	-	MatE	hypothetical protein HYC85_026657 [Camellia sinensis]
TRINITY_DN10547_c0_g1_i1.p1	-	GO:0017148|GO:0030598	Ribosome-inactivating protein superfamily	Ribosome inactivating proteins (RIP)	-	Ribosome inactivating protein	ribosome-inactivating protein [Zea mays subsp. parviglumis]
TRINITY_DN105485_c0_g1_i1.p2	-	-	Glycoside hydrolase 35, catalytic domain	(Trans)glycosidases	-	Glycosyl hydrolases family 35	beta-galactosidase 5-like [Zingiber officinale]
TRINITY_DN105487_c0_g1_i1.p1	-	-	-	-	-	-	uncharacterized protein LOC107428818 isoform X1 [Ziziphus jujuba]
TRINITY_DN105488_c0_g1_i1.p1	-	-	Pentatricopeptide repeat	-	-	PPR repeat family	pentatricopeptide repeat-containing protein [Quercus suber]
TRINITY_DN10548_c0_g1_i7.p1	CBS_pair_voltage-gated_CLC_euk_bac	-	CBS domain	Clc chloride channel	cbs_1	CBS domain	hypothetical protein BUALT_Bualt16G0003100 [Buddleja alternifolia]
TRINITY_DN105495_c0_g1_i1.p2	-	-	-	-	-	-	uncharacterized protein P152DRAFT_7313 [Eremomyces bilateralis CBS 781.70] &gt;KAF1817068.1 hypothetical protein P152DRAFT_7313 [Eremomyces bilateralis CBS 781.70]
TRINITY_DN10549_c0_g2_i5.p1	-	-	Heat shock protein 70kD, peptide-binding domain superfamily	Heat shock protein 70kD (HSP70), peptide-binding domain	-	Hsp70 protein	hsp70, partial [Alternaria alternata]
TRINITY_DN1054_c0_g1_i1.p1	-	-	-	-	-	-	uncharacterized protein LOC122642231 isoform X3 [Telopea speciosissima]
TRINITY_DN1054_c0_g2_i2.p1	-	-	-	-	-	-	hypothetical protein CMV_020803 [Castanea mollissima]
TRINITY_DN105500_c0_g1_i2.p1	-	-	SRP-independent targeting protein 2/TMEM208	-	-	SRP-independent targeting protein 2/TMEM208	hypothetical protein [Gossypium lobatum]
TRINITY_DN10550_c0_g1_i1.p1	-	-	Zinc finger C2H2-type	beta-beta-alpha zinc fingers	c2h2final6	-	unnamed protein product, partial [Vitis vinifera]
TRINITY_DN10550_c0_g2_i2.p1	-	-	Zinc finger C2H2-type	beta-beta-alpha zinc fingers	c2h2final6	-	hypothetical protein B296_00040059 [Ensete ventricosum]
TRINITY_DN105510_c0_g1_i1.p1	PRTases_typeI	-	Phosphoribosyltransferase domain	PRTase-like	-	Phosphoribosyl transferase domain	uncharacterized protein LOC8281394 [Ricinus communis] &gt;EEF35256.1 hypoxanthine-guanine phosphoribosyltransferase, putative [Ricinus communis]
TRINITY_DN105513_c0_g1_i1.p1	-	-	Pentatricopeptide repeat	HCP-like	-	PPR repeat family	hypothetical protein Vadar_024553 [Vaccinium darrowii]
TRINITY_DN105515_c0_g1_i1.p1	-	-	-	-	-	-	hypothetical protein HPP92_009489 [Vanilla planifolia]
TRINITY_DN10551_c0_g1_i7.p1	-		-	L domain-like	-	-	receptor-like protein EIX2 [Elaeis guineensis]
TRINITY_DN105521_c0_g1_i1.p2	-	-	Proteasome component (PCI) domain	Winged helix DNA-binding domain	motif in proteasome subunits, Int-6, Nip-1 and TRIP-15	PCI domain	PSMD3 ATPase [Centropus bengalensis]
TRINITY_DN105522_c0_g1_i1.p2	-	-	-	-	-	-	uncharacterized protein K452DRAFT_31618 [Aplosporella prunicola CBS 121167] &gt;KAF2141665.1 hypothetical protein K452DRAFT_31618 [Aplosporella prunicola CBS 121167]
TRINITY_DN105527_c0_g1_i1.p1	-	-	Armadillo-type fold	ARM repeat	-	Mo25-like	hypothetical protein GIB67_041416 [Kingdonia uniflora]
TRINITY_DN10552_c0_g1_i1.p1	-	-	Acid phosphatase, class B-like	-	-	HAD superfamily, subfamily IIIB (Acid phosphatase)	PREDICTED: uncharacterized protein At2g39920-like [Nelumbo nucifera]
TRINITY_DN105534_c0_g1_i1.p1	-	-	-	-	-	-	hypothetical protein P280DRAFT_548517 [Massarina eburnea CBS 473.64]
TRINITY_DN105536_c0_g1_i1.p1	RNAP_I_III_AC19	GO:0006351|GO:0046983	DNA-directed RNA polymerase, RBP11-like dimerisation domain	RBP11-like subunits of RNA polymerase	-	RNA polymerase Rpb3/Rpb11 dimerisation domain	hypothetical protein KCU76_g5617, partial [Aureobasidium melanogenum] &gt;KAG9791455.1 hypothetical protein KCU95_g5818, partial [Aureobasidium melanogenum] &gt;KAH0277976.1 hypothetical protein KCU91_g2817, partial [Aureobasidium melanogenum] &gt;KAH0331957.1 hypothetical protein KCU74_g4295, partial [Aureobasidium melanogenum]
TRINITY_DN105537_c0_g1_i1.p1	-	-	-	-	-	-	hypothetical protein D0868_07243 [Hortaea werneckii]
TRINITY_DN10553_c0_g1_i1.p1	-	-	-	-	-	-	hypothetical protein GIB67_012544 [Kingdonia uniflora]
TRINITY_DN105540_c0_g1_i1.p2	-	-	Nucleolar complex protein 2	-	-	Noc2p family	NOC2 like nucleolar associated transcriptional repressor [Rousettus aegyptiacus]
TRINITY_DN105541_c0_g1_i1.p1	-	-	-	-	-	-	nuclear segregation protein Bfr1 [Cryptococcus gattii Ru294]
TRINITY_DN105548_c0_g1_i1.p2	-	-	-	-	-	-	putative FAD-linked oxidoreductase, partial [Colletotrichum tanaceti]
TRINITY_DN10555_c0_g1_i2.p1	-	GO:0046982	Histone-fold	Histone-fold	-	Histone-like transcription factor (CBF/NF-Y) and archaeal histone	Nuclear transcription factor Y subunit B-3 [Vitis vinifera]
TRINITY_DN105562_c0_g1_i1.p1	RecA-like_FtsH	-	P-loop containing nucleoside triphosphate hydrolase	P-loop containing nucleoside triphosphate hydrolases	AAA_5	ATPase family associated with various cellular activities (AAA)	hypothetical protein MIMGU_mgv1a006519mg [Erythranthe guttata]
TRINITY_DN105568_c0_g1_i1.p1	-	-	-	-	-	-	hypothetical protein CALCODRAFT_409118, partial [Calocera cornea HHB12733]
TRINITY_DN105569_c0_g1_i1.p1	-	GO:0004853|GO:0006779	Uroporphyrinogen decarboxylase (URO-D)	UROD/MetE-like	-	Uroporphyrinogen decarboxylase (URO-D)	hypothetical protein PTT_09266 [Pyrenophora teres f. teres 0-1] &gt;KAE8832950.1 hypothetical protein HRS9122_08663 [Pyrenophora teres f. teres] &gt;KAE8856384.1 hypothetical protein PTNB73_09649 [Pyrenophora teres f. teres]
TRINITY_DN10556_c0_g2_i1.p1	-	-	Succinate dehydrogenase/fumarate reductase flavoprotein, catalytic domain superfamily	Succinate dehydrogenase/fumarate reductase flavoprotein, catalytic domain	-	Fumarate reductase flavoprotein C-term	succinate dehydrogenase, partial [Aureobasidium melanogenum] &gt;KAH0160978.1 succinate dehydrogenase, partial [Aureobasidium melanogenum]
TRINITY_DN105571_c0_g1_i1.p2	-	-	-	-	-	-	hypothetical protein CTA1_3680, partial [Colletotrichum tanaceti]
TRINITY_DN105572_c0_g1_i1.p1	-		-	ATPase domain of HSP90 chaperone/DNA topoisomerase II/histidine kinase	-	Histidine kinase-, DNA gyrase B-, and HSP90-like ATPase	hypothetical protein GIB67_040239 [Kingdonia uniflora]
TRINITY_DN105573_c0_g1_i1.p1	-	-	-	-	-	-	hypothetical protein A1O3_05118 [Capronia epimyces CBS 606.96] &gt;EXJ84450.1 hypothetical protein A1O3_05118 [Capronia epimyces CBS 606.96]
TRINITY_DN105575_c0_g1_i1.p1	SF2_C_suv3	-	Helicase, C-terminal	P-loop containing nucleoside triphosphate hydrolases	helicmild6	Helicase conserved C-terminal domain	ATP-dependent RNA helicase SUV3, mitochondrial [Quercus suber]
TRINITY_DN10557_c0_g1_i2.p1	-	GO:0005515	PAZ domain	PAZ domain	PAZ_2_a_3	PAZ domain	endoribonuclease Dicer homolog 1 isoform X2 [Ananas comosus]
TRINITY_DN105580_c0_g1_i1.p1	-	GO:0004497|GO:0005506|GO:0016705|GO:0020037	Cytochrome P450 superfamily	Cytochrome P450	-	Cytochrome P450	hypothetical protein FNYG_05972 [Fusarium nygamai]
TRINITY_DN105581_c0_g1_i1.p1	-	GO:0005975	Glycosyl hydrolase, family 13, catalytic domain	(Trans)glycosidases	-	Alpha amylase, catalytic domain	alpha-glucosidase (maltase), partial [Fusarium phyllophilum]
TRINITY_DN105582_c0_g1_i1.p1	-	-	Enolase-like, C-terminal domain superfamily	Enolase C-terminal domain-like	-	Enolase C-terminal domain-like	mandelate racemase/muconate lactonizing enzyme family protein [Aspergillus pseudocaelatus]
TRINITY_DN105586_c0_g1_i1.p1	RRM_Srp1p_like	GO:0003676	RNA-binding domain superfamily	RNA-binding domain, RBD	rrm1_1	RNA recognition motif. (a.k.a. RRM, RBD, or RNP domain)	hypothetical protein VE02_03668 [Pseudogymnoascus sp. 03VT05]
TRINITY_DN105590_c0_g1_i1.p1	HP_PGM_like	-	Histidine phosphatase superfamily, clade-1	Phosphoglycerate mutase-like	-	Histidine phosphatase superfamily (branch 1)	phosphoglyceromutase [Thermocrispum municipale]
TRINITY_DN10559_c0_g1_i1.p1	SANT	-	SANT/Myb domain	Homeodomain-like	sant	Myb-like DNA-binding domain	MYB transcription factor MYB178 [Glycine max] &gt;ABH02834.1 MYB transcription factor MYB178 [Glycine max]
TRINITY_DN1055_c0_g1_i3.p1	-	-	-	-	-	-	uncharacterized protein LOC112493417 [Ziziphus jujuba] &gt;KAH7513763.1 hypothetical protein FEM48_Zijuj11G0016000 [Ziziphus jujuba var. spinosa]
TRINITY_DN105604_c0_g1_i1.p1	-	GO:0016627	Acyl-CoA dehydrogenase/oxidase, N-terminal and middle domain superfamily	Acyl-CoA dehydrogenase NM domain-like	-	Acyl-CoA dehydrogenase, N-terminal domain	isovaleryl-CoA-dehydrogenase, partial [Perilla frutescens var. hirtella]
TRINITY_DN105614_c0_g1_i1.p1	-	GO:0030410|GO:0030418	Nicotianamine synthase	-	-	Nicotianamine synthase protein	nicotianamine synthase 1 [Oryza brachyantha]
TRINITY_DN105627_c0_g1_i1.p1	-	GO:0003676	RNA-binding domain superfamily	RNA-binding domain, RBD	-	-	splicing factor, proline- and glutamine-rich isoform X2 [Felis catus] &gt;XP_026915525.1 splicing factor, proline- and glutamine-rich isoform X2 [Acinonyx jubatus] &gt;XP_040324744.1 splicing factor, proline- and glutamine-rich isoform X2 [Puma yagouaroundi] &gt;XP_042806187.1 splicing factor, proline- and glutamine-rich isoform X2 [Panthera leo] &gt;XP_042852379.1 splicing factor, proline- and g…
TRINITY_DN105632_c0_g1_i1.p2	cupin_pirin_C		-	RmlC-like cupins	-	Pirin C-terminal cupin domain	Pirin-like protein like [Verticillium longisporum]
TRINITY_DN105634_c0_g1_i1.p2	-		-	Calcium-dependent phosphotriesterase	-	SMP-30/Gluconolactonase/LRE-like region	Gluconolactonase [Purpureocillium takamizusanense]
TRINITY_DN105637_c0_g1_i1.p1	-	-	AAA ATPase, AAA+ lid domain	P-loop containing nucleoside triphosphate hydrolases	-	AAA+ lid domain	-
TRINITY_DN105639_c0_g1_i1.p1	-	-	-	-	-	-	protein TSS-like [Punica granatum]
TRINITY_DN10563_c0_g1_i2.p1	-	GO:0046872	Zinc finger, CCCH-type	CCCH zinc finger	c3hfinal6	Zinc finger C-x8-C-x5-C-x3-H type (and similar)	Zinc finger CCCH domain-containing protein 32 [Nymphaea thermarum]
TRINITY_DN105640_c0_g1_i1.p1	-	-	-	-	-	-	RINT1-like protein MAG2 [Vitis vinifera]
TRINITY_DN105643_c0_g1_i1.p1	-	-	TPM domain	-	-	TPM domain	hypothetical protein Vadar_003414 [Vaccinium darrowii]
TRINITY_DN105647_c0_g1_i1.p1	RING-H2_PA-TM-RING		-	RING/U-box	ring_2	Ring finger domain	E3 ubiquitin-protein ligase ATL23 [Vigna radiata var. radiata]
TRINITY_DN105648_c0_g1_i1.p2	-	-	Thiamin diphosphate-binding fold	Thiamin diphosphate-binding fold (THDP-binding)	-	Dehydrogenase E1 component	alpha subunit of pyruvate dehydrogenase [Claviceps lovelessii]
TRINITY_DN105651_c0_g1_i1.p1	-		-	DNA ligase/mRNA capping enzyme, catalytic domain	-	ATP dependent DNA ligase domain	DNA ligase 4 [Prunus dulcis]
TRINITY_DN105652_c0_g1_i1.p1	-	-	Myb/SANT-like DNA-binding domain 4	-	-	Myb/SANT-like DNA-binding domain	trihelix transcription factor PTL-like [Macadamia integrifolia]
TRINITY_DN105653_c0_g1_i1.p1	RING-HC_COP1	-	Zinc finger, RING-type	RING/U-box	ring_2	Zinc finger, C3HC4 type (RING finger)	E3 ubiquitin-protein ligase COP1-like [Olea europaea var. sylvestris]
TRINITY_DN105657_c0_g1_i1.p1	-	-	-	-	-	-	PREDICTED: pentatricopeptide repeat-containing protein At3g47530 [Camelina sativa]
TRINITY_DN10565_c0_g2_i1.p1	-	-	VASt domain	-	-	VAD1 Analog of StAR-related lipid transfer domain	protein VASCULAR ASSOCIATED DEATH 1, chloroplastic isoform X3 [Juglans regia] &gt;KAF5446124.1 hypothetical protein F2P56_031777 [Juglans regia]
TRINITY_DN10565_c0_g4_i1.p1	-	GO:0003676	RNA-binding domain superfamily	RNA-binding domain, RBD	-	-	Nucleolin 2 [Ananas comosus]
TRINITY_DN105661_c0_g1_i1.p1	-	-	Ribosomal L18e/L15P superfamily	Ribosomal proteins L15p and L18e	-	Ribosomal protein 60S L18 and 50S L18e	ribosomal protein L18e/L15P [Elsinoe ampelina]
TRINITY_DN105663_c0_g1_i1.p1	-	-	-	-	-	-	hypothetical protein F0562_012976 [Nyssa sinensis]
TRINITY_DN105664_c0_g1_i1.p1	-	-	Polyketide synthase, ketoreductase domain	NAD(P)-binding Rossmann-fold domains	-	KR domain	-
TRINITY_DN105667_c0_g1_i1.p1	-	-	Tryptophan synthase beta chain-like, PALP domain superfamily	Tryptophan synthase beta subunit-like PLP-dependent enzymes	-	Pyridoxal-phosphate dependent enzyme	tryptophan synthase-like protein, partial [Aureobasidium melanogenum] &gt;KAG9669198.1 tryptophan synthase-like protein, partial [Aureobasidium melanogenum] &gt;KAG9748789.1 tryptophan synthase-like protein, partial [Aureobasidium melanogenum] &gt;KAG9833081.1 tryptophan synthase-like protein, partial [Aureobasidium melanogenum] &gt;KAG9913952.1 tryptophan synthase-like protein, partial [Aureobas…
TRINITY_DN10566_c0_g1_i1.p1	-	-	-	-	-	-	AT-hook motif nuclear-localized protein 14, partial [Cucurbita argyrosperma subsp. argyrosperma]
TRINITY_DN105680_c0_g1_i1.p1	-	-	-	-	-	-	uncharacterized protein CFP56_16497 [Quercus suber]
TRINITY_DN105688_c0_g1_i1.p1	-	GO:0005509|GO:0005544	Annexin repeat	Annexin	annex3	Annexin	annexin D5 isoform X2 [Brachypodium distachyon]
TRINITY_DN105689_c0_g1_i1.p1	-	-	CSC1/OSCA1-like, N-terminal transmembrane domain	-	-	Late exocytosis, associated with Golgi transport	hypothetical protein F2Q69_00033690 [Brassica cretica]
TRINITY_DN10568_c0_g1_i2.p1	-	GO:0003677|GO:0006355	Zinc finger, Dof-type	-	-	Dof domain, zinc finger	PREDICTED: dof zinc finger protein DOF1.1-like isoform X1 [Populus euphratica]
TRINITY_DN105690_c0_g1_i1.p1	-	-	Reverse transcriptase zinc-binding domain	-	-	zinc-binding in reverse transcriptase	uncharacterized protein LOC113739208 [Coffea arabica]
TRINITY_DN105694_c0_g1_i1.p1	-	-	Tannase/feruloyl esterase	-	-	Tannase and feruloyl esterase	putative ferulic acid Esterase/Feruloyl esterase, partial [Aureobasidium melanogenum]
TRINITY_DN105695_c0_g1_i1.p1	-	GO:0016791	Alkaline phosphatase	Alkaline phosphatase-like	-	Alkaline phosphatase	putative alkaline phosphatase [Phaeomoniella chlamydospora]
TRINITY_DN1056_c0_g1_i6.p1	-	-	-	-	-	-	Tudor/PWWP/MBT superfamily protein, putative [Theobroma cacao]
TRINITY_DN1056_c0_g2_i2.p1	NAT_SF	-	Acetylglutamate kinase-like superfamily	Carbamate kinase-like	-	Acetyltransferase (GNAT) family	PREDICTED: probable amino-acid acetyltransferase NAGS2, chloroplastic [Musa acuminata subsp. malaccensis] &gt;CAG1838723.1 unnamed protein product [Musa acuminata subsp. malaccensis]
TRINITY_DN10570_c0_g1_i3.p1	-		-	CoA-dependent acyltransferases	-	Transferase family	uncharacterized acetyltransferase At3g50280 [Ziziphus jujuba]
TRINITY_DN105714_c0_g1_i1.p1	-	-	-	-	-	-	cysteine-rich receptor-like protein kinase [Trifolium medium]
TRINITY_DN105716_c0_g1_i1.p1	-	-	-	-	-	-	hypothetical protein PV07_06444 [Cladophialophora immunda] &gt;KIW26625.1 hypothetical protein PV07_06444 [Cladophialophora immunda] &gt;OQV07403.1 hypothetical protein CLAIMM_11844 [Cladophialophora immunda]
TRINITY_DN10571_c0_g1_i1.p1	-	-	AH/BAR domain superfamily	BAR/IMD domain-like	-	-	unnamed protein product [Triticum turgidum subsp. durum]
TRINITY_DN105725_c0_g1_i1.p1	-	-	-	-	-	-	pathogenesis associated protein Cap20, putative [Talaromyces marneffei ATCC 18224] &gt;XP_002143599.1 pathogenesis associated protein Cap20, putative [Talaromyces marneffei ATCC 18224] &gt;XP_002143600.1 pathogenesis associated protein Cap20, putative [Talaromyces marneffei ATCC 18224] &gt;XP_002143601.1 pathogenesis associated protein Cap20, putative [Talaromyces marneffei ATCC 18224] &gt;KFX492…
TRINITY_DN105730_c0_g1_i1.p1	-	-	-	-	-	-	hypothetical protein CTI12_AA618530 [Artemisia annua]
TRINITY_DN105735_c0_g1_i1.p1	-	-	-	-	-	-	uncharacterized protein K452DRAFT_152430 [Aplosporella prunicola CBS 121167] &gt;KAF2144072.1 hypothetical protein K452DRAFT_152430 [Aplosporella prunicola CBS 121167]
TRINITY_DN105738_c0_g1_i1.p1	-	-	Concanavalin A-like lectin/glucanase domain superfamily	Concanavalin A-like lectins/glucanases	-	Legume-like lectin family	hypothetical protein EV356DRAFT_531572 [Viridothelium virens]
TRINITY_DN105739_c0_g1_i1.p1	-	-	Jacalin-like lectin domain superfamily	Mannose-binding lectins	Jacalin_2	Jacalin-like lectin domain	hypothetical protein CISIN_1g007083mg [Citrus sinensis]
TRINITY_DN105744_c0_g1_i1.p1	-	-	Armadillo-type fold	ARM repeat	-	Exportin 1-like protein	ARM repeat superfamily protein [Actinidia rufa]
TRINITY_DN105755_c0_g1_i1.p1	cpn10	-	GroES-like superfamily	GroES-like	Cpn10_2	Chaperonin 10 Kd subunit	chaperonin 10-like protein [Emericellopsis atlantica] &gt;KAG9259197.1 chaperonin 10-like protein [Emericellopsis atlantica]
TRINITY_DN105756_c0_g1_i1.p1	thiolase	GO:0016746	Thiolase-like	Thiolase-like	-	Thiolase, N-terminal domain	acetyl-CoA acetyltransferase, cytosolic [Lynx rufus]
TRINITY_DN105757_c0_g1_i1.p1	PAZ_argonaute_like	-	Protein argonaute, Mid domain	PAZ domain	DUF1785_2	Mid domain of argonaute	hypothetical protein BT93_B2018 [Corymbia citriodora subsp. variegata]
TRINITY_DN105763_c0_g1_i1.p1	-	GO:0000030	Glycosyltransferase, ALG3	-	-	ALG3 protein	hypothetical protein AQUCO_00300758v1 [Aquilegia coerulea]
TRINITY_DN105764_c0_g1_i1.p1	-	-	Derlin	-	-	Der1-like family	hypothetical protein AYO21_07862 [Fonsecaea monophora] &gt;OAG37890.1 hypothetical protein AYO21_07862 [Fonsecaea monophora]
TRINITY_DN105765_c0_g1_i1.p1	-		-	Glyceraldehyde-3-phosphate dehydrogenase-like, C-terminal domain	-	Homoserine dehydrogenase	Bifunctional aspartokinase/homoserine dehydrogenase 2, chloroplastic [Capsicum baccatum]
TRINITY_DN105767_c0_g1_i1.p1	-	-	Nucleic acid-binding, OB-fold	Nucleic acid-binding proteins	S1_6	S1 RNA binding domain	rRNA biogenesis protein RRP5 [Tanacetum cinerariifolium]
TRINITY_DN105769_c0_g1_i1.p1	-	-	26S proteasome regulatory subunit Rpn7, N-terminal	-	-	26S proteasome subunit RPN7	COP9 signalosome complex subunit 1-like [Quercus suber]
TRINITY_DN10576_c0_g1_i1.p1	-	GO:0005515	Tetratricopeptide-like helical domain superfamily	TPR-like	-	-	hypothetical protein [Datura stramonium]
TRINITY_DN10577_c0_g1_i2.p1	vWA_C3HC4_type	-	von Willebrand factor, type A	vWA-like	VWA_4	RING-like zinc finger	zinc finger protein [Macleaya cordata]
TRINITY_DN10577_c0_g2_i3.p1	vWA_C3HC4_type	-	von Willebrand factor A-like domain superfamily	vWA-like	VWA_4	von Willebrand factor type A domain	TPA_asm: hypothetical protein HUJ06_015162 [Nelumbo nucifera]
TRINITY_DN105780_c0_g1_i1.p1	-	-	Armadillo-type fold	ARM repeat	-	-	-
TRINITY_DN105785_c0_g1_i1.p1	-	-	-	-	-	-	hypothetical protein EV356DRAFT_431057, partial [Viridothelium virens]
TRINITY_DN105787_c0_g1_i1.p1	-	-	Endonuclease/exonuclease/phosphatase superfamily	DNase I-like	-	-	uncharacterized protein LOC121247553 [Juglans microcarpa x Juglans regia]
TRINITY_DN105788_c0_g1_i1.p2	SIS_GlmS_GlmD_2	GO:0097367|GO:1901135	SIS domain superfamily	SIS domain	-	SIS domain	glutamine--fructose-6-phosphate transaminase (isomerizing) [Ophidiomyces ophidiicola] &gt;KAI2020378.1 glutamine--fructose-6-phosphate transaminase (isomerizing) [Ophidiomyces ophidiicola] &gt;KAI2285081.1 glutamine--fructose-6-phosphate transaminase (isomerizing) [Ophidiomyces ophidiicola] &gt;KAI2291506.1 glutamine--fructose-6-phosphate transaminase (isomerizing) [Ophidiomyces ophidiicola] &gt;…
TRINITY_DN105789_c0_g1_i1.p1	-	GO:0005515	Tetratricopeptide-like helical domain superfamily	TPR-like	-	Tetratricopeptide repeat	hypothetical protein PV08_08159 [Exophiala spinifera] &gt;KIW12972.1 hypothetical protein PV08_08159 [Exophiala spinifera]
TRINITY_DN105790_c0_g1_i1.p2	-	-	-	-	-	-	hypothetical protein P280DRAFT_470347 [Massarina eburnea CBS 473.64]
TRINITY_DN105792_c0_g1_i1.p1	-	-	-	-	-	-	hypothetical protein PV07_12705 [Cladophialophora immunda] &gt;KIW21881.1 hypothetical protein PV07_12705 [Cladophialophora immunda]
TRINITY_DN10579_c0_g1_i1.p1	-	-	-	-	-	-	hypothetical protein BHE74_00021457 [Ensete ventricosum]
TRINITY_DN1057_c0_g1_i5.p1	GT1_Gtf-like		-	UDP-Glycosyltransferase/glycogen phosphorylase	-	UDP-glucoronosyl and UDP-glucosyl transferase	PREDICTED: 7-deoxyloganetic acid glucosyltransferase [Vitis vinifera]
TRINITY_DN1057_c1_g1_i1.p1	-		-	UDP-Glycosyltransferase/glycogen phosphorylase	-	-	7-deoxyloganetic acid glucosyltransferase [Quercus suber]
TRINITY_DN1057_c1_g2_i2.p2	-		-	UDP-Glycosyltransferase/glycogen phosphorylase	-	-	7-deoxyloganetic acid glucosyltransferase [Vitis vinifera]
TRINITY_DN105809_c0_g1_i1.p1	-	-	Sin3 binding protein	-	-	Putative Sin3 binding protein	hypothetical protein B0A52_02233 [Exophiala mesophila]
TRINITY_DN105811_c0_g1_i1.p1	KH-II_40S_S3	GO:0003723	K Homology domain, type 2	Prokaryotic type KH domain (KH-domain type II)	-	KH domain	unnamed protein product [Triticum turgidum subsp. durum]
TRINITY_DN105816_c0_g1_i1.p1	-	GO:0003735|GO:0005840|GO:0006412	Ribosomal protein S3Ae	-	Ribosomal_S3Ae_2	Ribosomal S3Ae family	hypothetical protein D0867_00791, partial [Hortaea werneckii]
TRINITY_DN105818_c0_g1_i1.p3	-	GO:0003723	RNA recognition motif domain	RNA-binding domain, RBD	rrm1_1	RNA recognition motif. (a.k.a. RRM, RBD, or RNP domain)	hypothetical protein CDL12_05518 [Handroanthus impetiginosus]
TRINITY_DN10581_c0_g1_i9.p1	Terpene_cyclase_plant_C1	-	Isoprenoid synthase domain superfamily	Terpenoid synthases	-	Terpene synthase, N-terminal domain	hypothetical protein HHK36_030523 [Tetracentron sinense]
TRINITY_DN105822_c0_g1_i1.p1	-	GO:0005515	CBM21 (carbohydrate binding type-21) domain	-	-	Carbohydrate/starch-binding module (family 21)	putative phosphatase regulatory subunit-domain-containing protein, partial [Clohesyomyces aquaticus]
TRINITY_DN105828_c0_g1_i2.p1	-	-	Protein of unknown function DUF688	-	-	Protein of unknown function (DUF688)	hypothetical protein CK203_041810 [Vitis vinifera]
TRINITY_DN10582_c0_g1_i2.p1	-	-	Translation protein, beta-barrel domain superfamily	Translation proteins	-	Ribosomal protein L3	60S ribosomal protein L3 [Alternaria alternata]
TRINITY_DN10582_c0_g2_i4.p1	-	-	Translation protein, beta-barrel domain superfamily	Translation proteins	-	Ribosomal protein L3	60S ribosomal protein L3-1 [Quercus lobata] &gt;XP_030952179.1 60S ribosomal protein L3-1 [Quercus lobata] &gt;XP_030952205.1 60S ribosomal protein L3-1 [Quercus lobata] &gt;XP_030952206.1 60S ribosomal protein L3-1 [Quercus lobata]
TRINITY_DN105830_c0_g1_i1.p2	-	-	Translation protein SH3-like domain superfamily	Translation proteins SH3-like domain	-	Ribosomal protein L14	60S ribosomal L14 [Lasallia pustulata]
TRINITY_DN105833_c0_g1_i1.p1	-	-	-	-	-	-	hypothetical protein CMV_004987, partial [Castanea mollissima]
TRINITY_DN105834_c0_g1_i1.p1	-	GO:0004497|GO:0005506|GO:0016705|GO:0020037	Cytochrome P450 superfamily	Cytochrome P450	-	Cytochrome P450	hypothetical protein VITISV_012723 [Vitis vinifera]
TRINITY_DN105836_c0_g1_i1.p2	-	-	-	-	-	-	monooxygenase flavin-binding family protein-like protein, partial [Aureobasidium pullulans]
TRINITY_DN105846_c0_g1_i1.p1	DHDPS-like		-	Aldolase	-	Dihydrodipicolinate synthetase family	dihydrodipicolinate synthase [Melanomma pulvis-pyrius CBS 109.77]
TRINITY_DN10584_c0_g1_i4.p1	SNARE_Vti1		-	SNARE fusion complex	-	Vesicle transport v-SNARE protein N-terminus	Vesicle transport v-SNARE 13 [Apostasia shenzhenica]
TRINITY_DN10584_c0_g3_i1.p1	SNARE_Vti1	GO:0006886|GO:0016020	Vesicle transport v-SNARE, N-terminal	SNARE fusion complex	-	Vesicle transport v-SNARE protein N-terminus	vesicle transport v-SNARE 11-like [Papaver somniferum]
TRINITY_DN105855_c0_g1_i1.p1	-	-	-	-	-	-	PREDICTED: uncharacterized protein LOC104608518 isoform X1 [Nelumbo nucifera] &gt;XP_019055166.1 PREDICTED: uncharacterized protein LOC104608518 isoform X1 [Nelumbo nucifera]
TRINITY_DN105858_c0_g1_i2.p2	-	GO:0005524|GO:0006457|GO:0016887|GO:0051082|GO:0140662	Heat shock protein Hsp90 family	Ribosomal protein S5 domain 2-like	-	Hsp90 protein	heat shock protein 90, partial [Phytophthora cactorum]
TRINITY_DN105860_c0_g1_i1.p1	-	-	-	-	-	-	putative trichohyalin [Cocos nucifera]
TRINITY_DN105862_c0_g1_i1.p1	-	-	Chloride channel, core	Clc chloride channel	-	-	-
TRINITY_DN105864_c0_g1_i1.p1	-	-	-	-	-	-	Drebrin-like protein, partial [Lachnellula willkommii]
TRINITY_DN105865_c0_g1_i1.p1	-	GO:0005751|GO:0006123	Cytochrome c oxidase subunit IV superfamily	Mitochondrial cytochrome c oxidase subunit IV	-	Cytochrome c oxidase subunit IV	cytochrome c oxidase subunit 4 [Cryptococcus depauperatus CBS 7841]
TRINITY_DN105868_c0_g1_i1.p1	-	-	-	-	-	-	protein WVD2-like 5 [Camellia sinensis] &gt;XP_028071107.1 protein WVD2-like 5 [Camellia sinensis] &gt;XP_028071108.1 protein WVD2-like 5 [Camellia sinensis] &gt;THG13932.1 hypothetical protein TEA_005959 [Camellia sinensis var. sinensis]
TRINITY_DN105873_c1_g1_i1.p1	-	-	Aspartic peptidase domain superfamily	Acid proteases	-	Eukaryotic aspartyl protease	hypothetical protein EKO04_011022 [Ascochyta lentis]
TRINITY_DN105875_c0_g1_i1.p1	-	-	-	-	-	-	AP-5 complex subunit zeta-1 [Cinnamomum micranthum f. kanehirae]
TRINITY_DN105877_c0_g1_i1.p1	-	-	PPM-type phosphatase-like domain superfamily	PP2C-like	-	Protein phosphatase 2C	putative protein phosphatase 2C 8 [Morus notabilis]
TRINITY_DN10587_c0_g1_i6.p1	-	GO:0005506|GO:0005737|GO:0019310|GO:0050113	Inositol oxygenase	HD-domain/PDEase-like	-	Myo-inositol oxygenase	Inositol oxygenase [Corchorus olitorius]
TRINITY_DN105880_c0_g1_i1.p4	-	-	-	-	-	-	protein phosphatase [Cryptococcus wingfieldii CBS 7118] &gt;ODN89741.1 protein phosphatase [Cryptococcus wingfieldii CBS 7118]
TRINITY_DN105883_c0_g1_i1.p1	-		-	Myosin rod fragments	-	-	hypothetical protein GW17_00003780 [Ensete ventricosum] &gt;RWW67624.1 hypothetical protein BHE74_00024916 [Ensete ventricosum]
TRINITY_DN105884_c0_g1_i1.p1	-	GO:0006820|GO:0016020	Bicarbonate transporter-like, transmembrane domain	-	-	HCO3- transporter family	Bicarbonate transporter [Trema orientale]
TRINITY_DN105887_c0_g1_i1.p1	-	-	P-loop containing nucleoside triphosphate hydrolase	P-loop containing nucleoside triphosphate hydrolases	-	DEAD/DEAH box helicase	ATP-dependent RNA helicase [Handroanthus impetiginosus]
TRINITY_DN105888_c0_g1_i1.p1	17beta-HSD-like_SDR_c	-	Short-chain dehydrogenase/reductase SDR	NAD(P)-binding Rossmann-fold domains	-	short chain dehydrogenase	NAD(P)-binding protein [Teratosphaeria nubilosa]
TRINITY_DN105890_c0_g1_i1.p1	-	-	Pentatricopeptide repeat	-	-	PPR repeat family	-
TRINITY_DN105898_c0_g1_i1.p1	SF2_C_DEAD		-	P-loop containing nucleoside triphosphate hydrolases	helicmild6	Helicase conserved C-terminal domain	P-loop containing nucleoside triphosphate hydrolase protein [Aspergillus aculeatinus CBS 121060] &gt;RAH66503.1 P-loop containing nucleoside triphosphate hydrolase protein [Aspergillus aculeatinus CBS 121060]
TRINITY_DN10589_c0_g1_i1.p1	M48A_Zmpste24p_like	GO:0004222|GO:0006508	Peptidase M48	-	-	Peptidase family M48	CAAX prenyl protease 1 homolog [Solanum lycopersicum]
TRINITY_DN1058_c0_g1_i4.p1	GlcAT-I	-	Nucleotide-diphospho-sugar transferases	Nucleotide-diphospho-sugar transferases	-	Glycosyltransferase family 43	Beta-1,4-xylosyltransferase [Actinidia chinensis var. chinensis]
TRINITY_DN10590_c0_g1_i1.p1	-	-	-	-	-	-	hypothetical protein J1N35_010349 [Gossypium stocksii]
TRINITY_DN105912_c0_g1_i1.p1	-	-	-	-	-	-	dentin sialophosphoprotein-like isoform X2 [Macadamia integrifolia]
TRINITY_DN105919_c0_g1_i1.p1	-	GO:0004672|GO:0006468	Serine-threonine/tyrosine-protein kinase, catalytic domain	Protein kinase-like (PK-like)	-	Protein tyrosine and serine/threonine kinase	Serine/threonine-protein kinase HT1, partial [Cucurbita argyrosperma subsp. argyrosperma]
TRINITY_DN10591_c0_g1_i2.p1	-	-	-	-	-	-	nicastrin-like isoform X1 [Syzygium oleosum]
TRINITY_DN105921_c0_g1_i1.p1	-	-	-	-	-	-	hypothetical protein Csa_002550 [Cucumis sativus]
TRINITY_DN105922_c0_g1_i1.p3	-		-	Inosine monophosphate dehydrogenase (IMPDH)	-	Nitronate monooxygenase	hypothetical protein B0A49_00322, partial [Cryomyces minteri]
TRINITY_DN105926_c0_g1_i1.p1	GAL4	GO:0000981|GO:0006355|GO:0008270	Zn(2)Cys(6) fungal-type DNA-binding domain	Zn2/Cys6 DNA-binding domain	gal4_2	Fungal Zn(2)-Cys(6) binuclear cluster domain	C6 transcription factor-like protein [Lophiostoma macrostomum CBS 122681]
TRINITY_DN105929_c0_g1_i1.p1	-	-	-	-	-	-	uncharacterized protein EJ05DRAFT_505013 [Pseudovirgaria hyperparasitica] &gt;KAF2753371.1 hypothetical protein EJ05DRAFT_505013 [Pseudovirgaria hyperparasitica]
TRINITY_DN10592_c0_g1_i1.p1	-	-	Bulb-type lectin domain superfamily	alpha-D-mannose-specific plant lectins	blect_4	D-mannose binding lectin	PREDICTED: G-type lectin S-receptor-like serine/threonine-protein kinase At1g34300 [Beta vulgaris subsp. vulgaris]
TRINITY_DN105931_c0_g1_i1.p1	-	-	-	-	-	-	Transcription initiation factor TFIID subunit 4b [Vitis vinifera]
TRINITY_DN105932_c0_g1_i1.p2	-	-	-	-	-	-	uncharacterized protein K452DRAFT_302676 [Aplosporella prunicola CBS 121167] &gt;KAF2136534.1 hypothetical protein K452DRAFT_302676 [Aplosporella prunicola CBS 121167]
TRINITY_DN105934_c0_g1_i1.p1	-	GO:0016829	DapA-like	Aldolase	-	Dihydrodipicolinate synthetase family	hypothetical protein PC116_g29025 [Phytophthora cactorum]
TRINITY_DN105935_c0_g1_i1.p1	-	GO:0004601|GO:0006979|GO:0020037	Haem peroxidase superfamily	Heme-dependent peroxidases	-	Animal haem peroxidase	linoleate diol synthase, partial [Aureobasidium melanogenum]
TRINITY_DN105937_c0_g1_i1.p1	UMPK_like	-	P-loop containing nucleoside triphosphate hydrolase	P-loop containing nucleoside triphosphate hydrolases	-	Phosphoribulokinase / Uridine kinase family	Uridine-cytidine kinase [Actinidia chinensis var. chinensis]
TRINITY_DN10593_c0_g1_i1.p1	-	GO:0005515	WD40-repeat-containing domain superfamily	WD40 repeat-like	-	-	Vacuolar protein-sorting-associated protein 11-like protein [Hibiscus syriacus]
TRINITY_DN105940_c0_g1_i1.p1	PRX5_like	-	Thioredoxin-like superfamily	Thioredoxin-like	-	Redoxin	Redoxin [Sphaerulina musiva SO2202] &gt;EMF12414.1 Redoxin [Sphaerulina musiva SO2202]
TRINITY_DN105949_c0_g1_i1.p1	-	-	-	-	-	-	uncharacterized protein LOC120110436 isoform X4 [Phoenix dactylifera]
TRINITY_DN105959_c0_g1_i1.p1	-	-	-	-	-	-	TPA_asm: hypothetical protein HUJ06_008739 [Nelumbo nucifera]
TRINITY_DN105960_c0_g1_i1.p1	-	-	-	-	-	-	hypothetical protein AQUCO_00900447v1 [Aquilegia coerulea]
TRINITY_DN105966_c0_g1_i1.p1	-	-	-	-	-	-	hypothetical protein EJ08DRAFT_730321 [Tothia fuscella]
TRINITY_DN105974_c0_g1_i1.p2	-	-	-	-	-	-	putative sds3-like protein [Neofusicoccum parvum UCRNP2]
TRINITY_DN105975_c0_g1_i1.p2	-	-	FAS1 domain superfamily	FAS1 domain	-	-	Fasciclin-like arabinogalactan protein 7 [Morella rubra]
TRINITY_DN105980_c0_g1_i1.p1	RRM_SLT11	-	Slt11, RNA recognition motif	RNA-binding domain, RBD	rrm1_1	RNA recognition motif. (a.k.a. RRM, RBD, or RNP domain)	pre-mRNA-splicing factor slt11 [Phialophora americana]
TRINITY_DN105983_c0_g1_i1.p1	-	-	P-loop containing nucleoside triphosphate hydrolase	P-loop containing nucleoside triphosphate hydrolases	-	ABC transporter	ABC multidrug transporter-like protein, partial [Aureobasidium melanogenum]
TRINITY_DN105984_c0_g1_i1.p1	-	-	GroEL-like equatorial domain superfamily	GroEL equatorial domain-like	-	TCP-1/cpn60 chaperonin family	Bgt-5024, partial [Blumeria graminis f. sp. tritici]
TRINITY_DN105988_c0_g1_i1.p1	-	-	AH/BAR domain superfamily	BAR/IMD domain-like	5bar	BAR domain	hypothetical protein Z517_10166 [Fonsecaea pedrosoi CBS 271.37] &gt;KIW75425.1 hypothetical protein Z517_10166 [Fonsecaea pedrosoi CBS 271.37]
TRINITY_DN10598_c0_g1_i10.p1	PLDc_vPLD1_2_yPLD_like_1	GO:0003824	Phospholipase D/Transphosphatidylase	PH domain-like	pld_4	Phospholipase D Active site motif	hypothetical protein HYC85_019259 [Camellia sinensis]
TRINITY_DN105990_c0_g1_i1.p1	HDc	-	Cyanamide hydratase	HD-domain/PDEase-like	hd_13	HD domain	hypothetical protein A1O9_11254 [Exophiala aquamarina CBS 119918] &gt;KEF52837.1 hypothetical protein A1O9_11254 [Exophiala aquamarina CBS 119918]
TRINITY_DN105997_c0_g1_i1.p1	-	-	-	-	-	-	hypothetical protein BTJ68_04811 [Hortaea werneckii EXF-2000]
TRINITY_DN1059_c0_g1_i21.p1	-		-	-	-	Transferase family	PREDICTED: phenolic glucoside malonyltransferase 2-like [Nelumbo nucifera] &gt;DAD29859.1 TPA_asm: hypothetical protein HUJ06_031327 [Nelumbo nucifera]
TRINITY_DN1059_c0_g2_i1.p1	-		-	CoA-dependent acyltransferases	-	Transferase family	LOW QUALITY PROTEIN: coumaroyl-CoA:anthocyanidin 3-O-glucoside-6&apos;&apos;-O-coumaroyltransferase 1-like protein [Cinnamomum micranthum f. kanehirae]
TRINITY_DN10600_c0_g1_i1.p1	KOW_RPL14	GO:0003735|GO:0005840|GO:0006412	Ribosomal protein L14e domain	Translation proteins SH3-like domain	-	Ribosomal protein L14	Chain M, eL14 [Oryctolagus cuniculus] &gt;3JAH_M Chain M, eL14 [Oryctolagus cuniculus] &gt;3JAI_M Chain M, eL14 [Oryctolagus cuniculus] &gt;6FTG_M Subtomogram average of OST-containing ribosome-translocon complexes from canine rough microsomal membranes [Oryctolagus cuniculus] &gt;6FTI_M Cryo-EM Structure of the Mammalian Oligosaccharyltransferase Bound to Sec61 and the Programmed 80S Ribosome [O…
TRINITY_DN106010_c0_g1_i1.p1	ACD_sHsps-like	-	Alpha crystallin/Hsp20 domain	HSP20-like chaperones	-	Hsp20/alpha crystallin family	30 kDa heat shock protein [Alternaria alternata] &gt;RII10619.1 hypothetical protein CUC08_Gglean006614 [Alternaria sp. MG1] &gt;RYN18533.1 hypothetical protein AA0115_g11248 [Alternaria tenuissima] &gt;RYN40689.1 hypothetical protein AA0112_g2798 [Alternaria arborescens] &gt;OWY48091.1 30 kDa heat shock protein [Alternaria alternata]
TRINITY_DN106014_c0_g1_i1.p1	-	GO:0004497|GO:0005506|GO:0016705|GO:0020037	Cytochrome P450 superfamily	Cytochrome P450	-	Cytochrome P450	(S)-N-methylcoclaurine 3&apos;-hydroxylase isozyme, partial [Thalictrum thalictroides]
TRINITY_DN106018_c0_g1_i1.p1	-	GO:0005975|GO:0016868	Alpha-D-phosphohexomutase, alpha/beta/alpha I/II/III	Phosphoglucomutase, first 3 domains	-	Phosphoglucomutase/phosphomannomutase, C-terminal domain	Phosphoglucomutase/phosphomannomutase, domain-containing protein isoform 1 [Cladophialophora immunda]
TRINITY_DN106022_c0_g1_i1.p1	-	-	Glutathione S-transferase, C-terminal domain superfamily	GST C-terminal domain-like	-	Glutathione S-transferase, C-terminal domain	glutathione S-transferase Ure2-like protein [Aureobasidium namibiae CBS 147.97] &gt;KAH0293927.1 glutathione S-transferase, partial [Aureobasidium sp. EXF-3399] &gt;KEQ75067.1 glutathione S-transferase Ure2-like protein [Aureobasidium namibiae CBS 147.97]
TRINITY_DN106023_c0_g1_i1.p1	-	-	Pentatricopeptide repeat	-	-	PPR repeat	hypothetical protein IEQ34_003562 [Dendrobium chrysotoxum]
TRINITY_DN10603_c0_g1_i2.p1	-	-	CRC domain	-	CXC_2	Tesmin/TSO1-like CXC domain, cysteine-rich domain	protein tesmin/TSO1-like CXC 5-like [Trifolium pratense]
TRINITY_DN106040_c0_g1_i1.p1	-	-	-	-	-	-	hypothetical protein GTA08_BOTSDO09294 [Botryosphaeria dothidea]
TRINITY_DN106042_c0_g1_i1.p1	-	-	WHIM2 domain	-	-	Williams-Beuren syndrome DDT (WSD), D-TOX E motif	Homeobox-DDT domain protein RLT3 [Vitis vinifera]
TRINITY_DN106045_c0_g1_i1.p1	-	-	Ribosomal protein S24/S35, mitochondrial, conserved domain	-	-	Mitochondrial ribosomal subunit protein	uncharacterized protein MYCGRDRAFT_15671, partial [Zymoseptoria tritici IPO323] &gt;EGP92608.1 hypothetical protein MYCGRDRAFT_15671, partial [Zymoseptoria tritici IPO323]
TRINITY_DN106046_c0_g1_i1.p2	-	-	Tryptophan synthase beta chain-like, PALP domain superfamily	Tryptophan synthase beta subunit-like PLP-dependent enzymes	-	Pyridoxal-phosphate dependent enzyme	tryptophan synthase-like protein, partial [Aureobasidium melanogenum]
TRINITY_DN106049_c0_g1_i1.p1	-	-	Regulator of chromosome condensation, RCC1	RCC1/BLIP-II	-	Regulator of chromosome condensation (RCC1) repeat	-
TRINITY_DN10604_c0_g1_i2.p1	-	-	Terpenoid cyclases/protein prenyltransferase alpha-alpha toroid	Terpenoid cyclases/Protein prenyltransferases	-	Prenyltransferase and squalene oxidase repeat	hypothetical protein H0E87_028275 [Populus deltoides]
TRINITY_DN106051_c0_g1_i1.p1	-	-	Glycoside hydrolase superfamily	(Trans)glycosidases	-	-	hypothetical protein H0H81_008818 [Sphagnurus paluster]
TRINITY_DN106054_c0_g1_i1.p2	KH-I_MEX3_rpt1	GO:0003723	K Homology domain, type 1 superfamily	Eukaryotic type KH-domain (KH-domain type I)	kh_6	KH domain	PREDICTED: RNA-binding protein MEX3D, partial [Panthera pardus]
TRINITY_DN106056_c0_g1_i1.p1	-	-	Domain of unknown function DUF3533	-	-	Protein of unknown function (DUF3533)	hypothetical protein CBS147332_29 [Penicillium roqueforti] &gt;KAI3121121.1 hypothetical protein CBS147331_2340 [Penicillium roqueforti]
TRINITY_DN106058_c0_g1_i1.p1	-	-	NADP-dependent oxidoreductase domain superfamily	NAD(P)-linked oxidoreductase	-	Aldo/keto reductase family	Aldo/keto reductase [Aspergillus novofumigatus IBT 16806] &gt;PKX99606.1 Aldo/keto reductase [Aspergillus novofumigatus IBT 16806]
TRINITY_DN106063_c0_g1_i1.p1	-	-	Mon2/Sec7/BIG1-like, dimerisation and cyclophilin-binding domain	-	-	Dimerisation and cyclophilin-binding domain of Mon2	unnamed protein product [Ananas comosus var. bracteatus]
TRINITY_DN106066_c0_g1_i1.p1	-	GO:0016872	Chalcone isomerase superfamily	Chalcone isomerase	-	-	fatty-acid-binding protein 1-like [Tripterygium wilfordii]
TRINITY_DN106067_c0_g1_i1.p2	-	-	Metal-dependent hydrolase	Metallo-dependent hydrolases	-	Amidohydrolase family	hypothetical protein KCU71_g16616, partial [Aureobasidium melanogenum]
TRINITY_DN10606_c0_g1_i8.p1	-	GO:0005199|GO:0005618	Yeast PIR protein repeat	-	-	Yeast PIR protein repeat	hypothetical protein Z520_10844 [Fonsecaea multimorphosa CBS 102226] &gt;KIX93425.1 hypothetical protein Z520_10844 [Fonsecaea multimorphosa CBS 102226]
TRINITY_DN10606_c0_g2_i1.p4	-	GO:0005199|GO:0005618	Yeast PIR protein repeat	-	-	Yeast PIR protein repeat	-
TRINITY_DN106070_c0_g1_i1.p2	-	-	Zinc finger, FYVE/PHD-type	FYVE/PHD zinc finger	-	-	hypothetical protein CLAIMM_03300 [Cladophialophora immunda]
TRINITY_DN10607_c0_g1_i1.p1	Rab5_related		-	P-loop containing nucleoside triphosphate hydrolases	rab_sub_5	Ras family	ras-related protein RHN1 isoform X2 [Arachis ipaensis] &gt;XP_025666823.1 ras-related protein RHN1 isoform X2 [Arachis hypogaea] &gt;QHN91932.1 Ras-related protein [Arachis hypogaea] &gt;RYQ99523.1 hypothetical protein Ahy_B07g087464 isoform A [Arachis hypogaea]
TRINITY_DN10607_c0_g2_i1.p1	Rab5_related	GO:0005525	Small GTP-binding protein domain	P-loop containing nucleoside triphosphate hydrolases	ran_sub_2	Ras family	ras-related protein RHN1 [Medicago truncatula] &gt;AES70876.1 small GTPase family RAB protein [Medicago truncatula] &gt;RHN68066.1 putative small GTPase superfamily, P-loop containing nucleoside triphosphate hydrolase [Medicago truncatula]
TRINITY_DN106086_c0_g1_i1.p1	-	-	-	-	-	-	hypothetical protein D0864_16082 [Hortaea werneckii]
TRINITY_DN106087_c0_g1_i1.p1	LPLAT_LCLAT1-like		-	-	-	-	related to 1-acyl-sn-glycerol-3-phosphate acyltransferase gamma [Ramularia collo-cygni] &gt;CZT22040.1 related to 1-acyl-sn-glycerol-3-phosphate acyltransferase gamma [Ramularia collo-cygni]
TRINITY_DN106088_c0_g1_i1.p1	-	-	Serine hydroxymethyltransferase-like domain	PLP-dependent transferases	-	Serine hydroxymethyltransferase	serine hydroxymethyltransferase 2 [Pipistrellus kuhlii]
TRINITY_DN106090_c0_g1_i1.p1	-	-	Homeobox-like domain superfamily	Homeodomain-like	-	Myb-like DNA-binding domain	SANT/Myb domain [Macleaya cordata]
TRINITY_DN106095_c0_g1_i1.p1	-	-	Glutathione S-transferase, C-terminal domain superfamily	GST C-terminal domain-like	-	-	unnamed protein product [Hermetia illucens]
TRINITY_DN10609_c0_g2_i1.p3	R-SNARE_Snc1		-	SNARE fusion complex	-	Synaptobrevin	putative snare protein Snc2 [Lepidopterella palustris CBS 459.81]
TRINITY_DN1060_c0_g1_i1.p1	-	-	Myeloid leukemia factor	-	-	Myelodysplasia-myeloid leukemia factor 1-interacting protein	PREDICTED: myeloid leukemia factor 1-like [Musa acuminata subsp. malaccensis]
TRINITY_DN1060_c0_g2_i1.p1	-	-	-	-	-	-	hypothetical protein J1N35_028210 [Gossypium stocksii]
TRINITY_DN106105_c0_g1_i1.p1	-	-	-	-	-	-	uncharacterized protein LOC111282202 [Durio zibethinus]
TRINITY_DN10610_c0_g1_i1.p1	TIM	GO:0004807	Triosephosphate isomerase	Triosephosphate isomerase (TIM)	-	Triosephosphate isomerase	hypothetical protein C1H46_002520 [Malus baccata]
TRINITY_DN106111_c0_g1_i1.p1	-	-	Pentatricopeptide repeat	-	-	PPR repeat family	hypothetical protein DVH24_010114 [Malus domestica]
TRINITY_DN106112_c0_g1_i1.p1	-	GO:0006812|GO:0015297|GO:0016020|GO:0055085|GO:1902600	Cation/H+ exchanger	-	-	Sodium/hydrogen exchanger family	unnamed protein product [Cuscuta campestris]
TRINITY_DN106122_c0_g1_i1.p1	-	-	-	-	-	-	Niemann-Pick C1-like protein 1, partial [Spinacia oleracea]
TRINITY_DN106123_c0_g1_i1.p1	-	GO:0004672|GO:0005524|GO:0006468	Protein kinase domain	Protein kinase-like (PK-like)	serkin_6	Protein kinase domain	hypothetical protein E1A91_D02G160200v1 [Gossypium mustelinum]
TRINITY_DN106127_c0_g1_i1.p1	-	-	-	-	-	-	hypothetical protein D0864_14795, partial [Hortaea werneckii]
TRINITY_DN106128_c0_g1_i1.p2	-	GO:0006457|GO:0051082	HSP40/DnaJ peptide-binding	HSP40/DnaJ peptide-binding domain	-	DnaJ C terminal domain	DnaJ subfamily B member 4-like protein [Lachnellula arida] &gt;TVY94132.1 DnaJ-like protein subfamily B member [Lachnellula willkommii]
TRINITY_DN106130_c0_g1_i1.p1	-	-	-	-	-	-	hypothetical protein IFM89_023408 [Coptis chinensis]
TRINITY_DN106131_c0_g1_i1.p1	-	GO:0000062	Acyl-CoA-binding protein, ACBP	Acyl-CoA binding protein	-	Acyl CoA binding protein	acyl-CoA-binding protein [Aureobasidium namibiae CBS 147.97] &gt;XP_029757665.1 acyl-CoA-binding protein [Aureobasidium pullulans EXF-150] &gt;KAG2168210.1 hypothetical protein JADG_007949 [Aureobasidium pullulans] &gt;KAH0290841.1 hypothetical protein KCU62_g3132, partial [Aureobasidium sp. EXF-3399] &gt;KAG2168212.1 hypothetical protein JADG_007951 [Aureobasidium pullulans] &gt;KEQ77973.1 acyl-…
TRINITY_DN106133_c0_g1_i1.p1	-	-	FAD/NAD(P)-binding domain superfamily	FAD/NAD(P)-binding domain	-	Flavin-binding monooxygenase-like	Baeyer-Villiger monooxygenase [Colletotrichum aenigma] &gt;KAF5521805.1 Baeyer-Villiger monooxygenase [Colletotrichum aenigma]
TRINITY_DN106136_c0_g1_i2.p1	PRTases_typeI	GO:0003999|GO:0005737|GO:0006168	Adenine phosphoribosyl transferase	PRTase-like	-	Phosphoribosyl transferase domain	adenine phosphoribosyltransferase [Didymella exigua CBS 183.55] &gt;KAF1931072.1 adenine phosphoribosyltransferase [Didymella exigua CBS 183.55]
TRINITY_DN106137_c0_g1_i1.p1	-	-	Transferrin-like domain	Periplasmic binding protein-like II	transfer-fin	Transferrin	rCG25416, isoform CRA_b [Rattus norvegicus]
TRINITY_DN10613_c0_g1_i1.p1	-	GO:0016830|GO:0019752|GO:0030170	Pyridoxal phosphate-dependent decarboxylase	PLP-dependent transferases	-	Pyridoxal-dependent decarboxylase conserved domain	hypothetical protein H6P81_017102 [Aristolochia fimbriata]
TRINITY_DN106143_c0_g1_i1.p1	-	-	-	-	-	-	F-box protein SKIP16 isoform X5 [Macadamia integrifolia]
TRINITY_DN106144_c0_g1_i1.p2	-	-	-	-	-	-	PREDICTED: serine/threonine-protein kinase PAK 6-like [Ceratotherium simum simum]
TRINITY_DN106146_c0_g1_i1.p1	-	-	-	-	-	-	hypothetical protein TSUD_310580 [Trifolium subterraneum]
TRINITY_DN10614_c0_g1_i1.p1	-	-	Protein ROH1-like	-	-	Protein ROH1-like	hypothetical protein GBA52_016781 [Prunus armeniaca] &gt;CAB4310400.1 unnamed protein product [Prunus armeniaca]
TRINITY_DN106151_c0_g1_i2.p1	-	-	Gdt1 family	-	-	Uncharacterized protein family UPF0016	GDT1-like protein 4 [Populus trichocarpa] &gt;PNT16239.1 hypothetical protein POPTR_010G128400 [Populus trichocarpa]
TRINITY_DN106156_c0_g1_i1.p1	-	-	-	-	-	-	hypothetical protein B9Z65_6768 [Elsinoe australis]
TRINITY_DN106157_c0_g1_i1.p1	-	-	SKP1/BTB/POZ domain superfamily	POZ domain	-	-	BTB/POZ domain-containing protein [Trifolium pratense]
TRINITY_DN106161_c0_g1_i1.p1	GntK	-	P-loop containing nucleoside triphosphate hydrolase	P-loop containing nucleoside triphosphate hydrolases	-	Shikimate kinase	shikimate kinase [Exophiala dermatitidis NIH/UT8656] &gt;XP_009156671.1 shikimate kinase, variant [Exophiala dermatitidis NIH/UT8656] &gt;EHY56209.1 shikimate kinase, variant [Exophiala dermatitidis NIH/UT8656] &gt;EHY56210.1 shikimate kinase [Exophiala dermatitidis NIH/UT8656]
TRINITY_DN106165_c0_g1_i1.p1	-	-	-	-	-	-	hypothetical protein IFR04_009155 [Cadophora malorum]
TRINITY_DN106169_c0_g1_i2.p1	-	GO:0005524|GO:0006298|GO:0030983	DNA mismatch repair protein MutS, core	DNA repair protein MutS, domain III	DNAend	MutS domain III	DNA mismatch repair protein MSH7-like isoform X2 [Durio zibethinus]
TRINITY_DN10616_c0_g1_i1.p1	-		-	Periplasmic binding protein-like II	-	Ligand-gated ion channel	Glutamate receptor 2.2 [Vitis vinifera]
TRINITY_DN106170_c0_g1_i1.p1	-	GO:0003824	Pyruvate/Phosphoenolpyruvate kinase-like domain superfamily	Phosphoenolpyruvate/pyruvate domain	-	Pyruvate kinase, barrel domain	plastidial pyruvate kinase 4, chloroplastic [Tanacetum cinerariifolium]
TRINITY_DN106174_c0_g1_i1.p1	-		-	Isocitrate/Isopropylmalate dehydrogenase-like	-	-	hypothetical protein K437DRAFT_246356 [Tilletiaria anomala UBC 951] &gt;KDN46822.1 hypothetical protein K437DRAFT_246356 [Tilletiaria anomala UBC 951]
TRINITY_DN106176_c0_g1_i1.p1	-	-	-	-	-	-	hypothetical protein CC84DRAFT_1093503 [Paraphaeosphaeria sporulosa] &gt;OAG04629.1 hypothetical protein CC84DRAFT_1093503 [Paraphaeosphaeria sporulosa]
TRINITY_DN106177_c0_g1_i1.p1	-	-	-	-	-	-	hypothetical protein, variant [Exophiala mesophila] &gt;KIV95630.1 hypothetical protein, variant [Exophiala mesophila]
TRINITY_DN106179_c0_g1_i1.p1	-	-	-	-	-	-	putative nuclear elongation and deformation protein 1 protein [Neofusicoccum parvum UCRNP2]
TRINITY_DN106180_c0_g1_i1.p1	NADAR	-	Dihydrofolate reductase-like domain superfamily	Dihydrofolate reductase-like	-	RibD C-terminal domain	hypothetical protein ERO13_A08G226100v2 [Gossypium hirsutum]
TRINITY_DN106184_c0_g1_i2.p1	-	GO:0003735|GO:0005840|GO:0006412	Ribosomal protein S26e	-	-	Ribosomal protein S26e	mCG6805 [Mus musculus]
TRINITY_DN106186_c0_g1_i1.p1	-	-	Domain of unknown function DUF1995	-	-	Domain of unknown function (DUF1995)	uncharacterized protein HKW66_Vig0154250 [Vigna angularis]
TRINITY_DN106191_c0_g1_i1.p1	UBA_SNF1_fungi	GO:0004674	Carbon catabolite-derepressing protein kinase, ubiquitin-associated domain	-	-	Ubiquitin associated domain (UBA)	serine threonine protein kinase-like protein SNF1p [Trematosphaeria pertusa] &gt;KAF2250024.1 serine threonine protein kinase-like protein SNF1p [Trematosphaeria pertusa]
TRINITY_DN10619_c0_g1_i1.p1	-	-	-	-	-	-	uncharacterized protein LOC120268936 isoform X1 [Dioscorea cayenensis subsp. rotundata] &gt;XP_039132140.1 uncharacterized protein LOC120268936 isoform X2 [Dioscorea cayenensis subsp. rotundata] &gt;XP_039132141.1 uncharacterized protein LOC120268936 isoform X3 [Dioscorea cayenensis subsp. rotundata]
TRINITY_DN1061_c0_g1_i4.p1	vWA_copine_like	-	Copine, C-terminal	RING/U-box	VWA_4	Copine	PREDICTED: E3 ubiquitin-protein ligase RGLG1-like [Populus euphratica] &gt;XP_011022916.1 PREDICTED: E3 ubiquitin-protein ligase RGLG1-like [Populus euphratica] &gt;XP_011022917.1 PREDICTED: E3 ubiquitin-protein ligase RGLG1-like [Populus euphratica] &gt;XP_011022918.1 PREDICTED: E3 ubiquitin-protein ligase RGLG1-like [Populus euphratica] &gt;XP_011022919.1 PREDICTED: E3 ubiquitin-protein ligase …
TRINITY_DN106205_c0_g1_i1.p1	-	GO:0003723	RNA recognition motif domain	RNA-binding domain, RBD	rrm1_1	C-terminal duplication domain of Friend of PRMT1	putative protein mlo3-like protein [Erysiphe necator]
TRINITY_DN10620_c0_g1_i2.p1	-	-	Heat shock protein 70kD, C-terminal domain superfamily	Heat shock protein 70kD (HSP70), C-terminal subdomain	-	-	heat shock protein 70, partial [Nicotiana benthamiana]
TRINITY_DN106214_c0_g1_i1.p1	-	-	Thaumatin family	Osmotin, thaumatin-like protein	tha2	Thaumatin family	Osmotin, thaumatin-like protein, partial [Aureobasidium melanogenum] &gt;KAH0393539.1 Osmotin, thaumatin-like protein, partial [Aureobasidium melanogenum]
TRINITY_DN106225_c0_g1_i1.p1	-	-	-	-	-	-	uncharacterized protein Pyn_32951 [Prunus yedoensis var. nudiflora]
TRINITY_DN10622_c0_g1_i1.p1	-		-	L domain-like	-	-	hypothetical protein ZIOFF_005036 [Zingiber officinale]
TRINITY_DN106233_c0_g1_i1.p1	-	-	-	-	-	-	ATP synthase delta chain, chloroplastic-like [Phoenix dactylifera]
TRINITY_DN10623_c0_g1_i1.p1	-	GO:0050660	FAD linked oxidase, N-terminal	FAD-binding/transporter-associated domain-like	-	FAD binding domain	unnamed protein product, partial [Vitis vinifera]
TRINITY_DN106247_c0_g1_i1.p2	-	-	Peptidase M24	Creatinase/aminopeptidase	-	Metallopeptidase family M24	putative Xaa-Pro aminopeptidase [Melanomma pulvis-pyrius CBS 109.77]
TRINITY_DN10624_c0_g1_i2.p1	-	GO:0004497|GO:0005506|GO:0016705|GO:0020037	Cytochrome P450	Cytochrome P450	-	Cytochrome P450	cytochrome P450 81Q32-like [Telopea speciosissima]
TRINITY_DN106252_c0_g1_i1.p2	-	-	-	-	-	-	cellulose-binding family II [Colletotrichum incanum]
TRINITY_DN106253_c0_g1_i1.p1	-	-	-	-	-	-	Rox3-domain-containing protein [Rhizodiscina lignyota]
TRINITY_DN106258_c0_g1_i1.p1	-	-	-	-	-	-	2-oxoglutarate dehydrogenase mitochondrial-like-like [Trifolium medium]
TRINITY_DN106261_c0_g1_i1.p1	-	-	-	-	-	-	hypothetical protein LSUE1_G006280 [Lachnellula suecica]
TRINITY_DN10626_c0_g1_i1.p2	-	-	Nop domain superfamily	Nop domain	-	snoRNA binding domain, fibrillarin	hypothetical protein I7I51_00580 [Histoplasma capsulatum]
TRINITY_DN106278_c0_g1_i1.p1	-	GO:0051287	3-hydroxyisobutyrate dehydrogenase-like, NAD-binding domain	6-phosphogluconate dehydrogenase C-terminal domain-like	-	NAD-binding of NADP-dependent 3-hydroxyisobutyrate dehydrogenase	hypothetical protein AJ80_06646 [Polytolypa hystricis UAMH7299]
TRINITY_DN106283_c0_g1_i1.p1	Tryptophan_synthase_alpha	GO:0004834|GO:0006568	Tryptophan synthase, alpha chain	Tryptophan synthase beta subunit-like PLP-dependent enzymes	-	Tryptophan synthase alpha chain	tryptophan synthase-like protein [Lophiotrema nucula]
TRINITY_DN106288_c0_g1_i1.p1	-	-	-	-	-	-	hypothetical protein GW17_00046186 [Ensete ventricosum] &gt;RWW69521.1 hypothetical protein BHE74_00022875 [Ensete ventricosum] &gt;RZR85391.1 hypothetical protein BHM03_00012360 [Ensete ventricosum]
TRINITY_DN106294_c0_g1_i1.p1	-	GO:0016757	Glycosyltransferase 61	-	-	Glycosyltransferase 61	hypothetical protein KK1_023594 [Cajanus cajan]
TRINITY_DN106295_c0_g1_i1.p1	-	-	Armadillo-type fold	ARM repeat	-	-	uncharacterized protein LOC18032974 isoform X2 [Citrus clementina]
TRINITY_DN10629_c0_g1_i2.p1	-	-	-	-	-	-	PREDICTED: uncharacterized protein LOC104589233 isoform X2 [Nelumbo nucifera]
TRINITY_DN1062_c0_g1_i5.p1	-		-	CAD & PB1 domains	-	AUX/IAA family	auxin-responsive protein IAA30-like protein isoform X2 [Cinnamomum micranthum f. kanehirae]
TRINITY_DN1062_c0_g2_i1.p1	-		-	CAD & PB1 domains	-	AUX/IAA family	auxin-responsive protein IAA30 isoform X2 [Elaeis guineensis]
TRINITY_DN106307_c0_g1_i1.p1	-	-	Immunoglobulin E-set	E set domains	-	Sec63 Brl domain	DExH-box ATP-dependent RNA helicase DExH14-like [Pistacia vera]
TRINITY_DN10630_c0_g1_i1.p1	-	-	EF-hand domain pair	EF-hand	-	EF-hand domain pair	hypothetical protein C3L33_11715, partial [Rhododendron williamsianum]
TRINITY_DN106311_c0_g1_i1.p1	-	GO:0003723|GO:0006364|GO:0008168	rRNA 2'-O-methyltransferase fibrillarin-like	S-adenosyl-L-methionine-dependent methyltransferases	Fibrillarin_2	Fibrillarin	rRNA 2&apos;-O-methyltransferase fibrillarin [Cladophialophora carrionii]
TRINITY_DN106314_c0_g1_i1.p1	-	-	NAD(P)-binding domain superfamily	NAD(P)-binding Rossmann-fold domains	-	-	hypothetical protein FB567DRAFT_328081 [Paraphoma chrysanthemicola]
TRINITY_DN106319_c0_g1_i1.p1	-	-	-	-	-	-	Hypothetical predicted protein [Olea europaea subsp. europaea]
TRINITY_DN106321_c0_g1_i1.p1	-	-	Metallo-dependent phosphatase-like	Metallo-dependent phosphatases	-	Calcineurin-like phosphoesterase	hypothetical protein [Gossypium lobatum]
TRINITY_DN106323_c0_g1_i1.p1	-	-	Clp, N-terminal domain superfamily	Double Clp-N motif	-	Clp amino terminal domain, pathogenicity island component	Heat shock protein hsp98, partial [Rachicladosporium sp. CCFEE 5018]
TRINITY_DN106327_c0_g1_i1.p1	-	GO:0016491	FAD/NAD(P)-binding domain	FAD/NAD(P)-binding domain	-	Pyridine nucleotide-disulphide oxidoreductase	dihydrolipoamide dehydrogenase, partial [Aureobasidium melanogenum] &gt;KAG9895317.1 dihydrolipoamide dehydrogenase, partial [Aureobasidium melanogenum]
TRINITY_DN10632_c0_g1_i1.p1	-	GO:0070461	Transcriptional coactivator Hfi1/Transcriptional adapter 1	-	-	Transcriptional regulator of RNA polII, SAGA, subunit	uncharacterized protein LOC122093237 [Macadamia integrifolia] &gt;XP_042519454.1 uncharacterized protein LOC122093237 [Macadamia integrifolia]
TRINITY_DN106348_c0_g1_i1.p1	-	-	-	-	-	-	hypothetical protein H5410_045181 [Solanum commersonii]
TRINITY_DN10634_c0_g1_i1.p1	-	GO:0008233	PPPDE peptidase domain	-	DUF862_2a	PPPDE putative peptidase domain	desumoylating isopeptidase 2-like protein [Cinnamomum micranthum f. kanehirae]
TRINITY_DN10634_c0_g2_i1.p1	-	-	SUN domain	-	-	Sad1 / UNC-like C-terminal	SUN domain-containing protein 1-like [Zingiber officinale] &gt;KAG6509539.1 hypothetical protein ZIOFF_027532 [Zingiber officinale]
TRINITY_DN10634_c0_g3_i1.p1	MDH_choloroplast_like	GO:0016616	Lactate/malate dehydrogenase, C-terminal	NAD(P)-binding Rossmann-fold domains	-	lactate/malate dehydrogenase, alpha/beta C-terminal domain	malate dehydrogenase [Thalictrum thalictroides]
TRINITY_DN106359_c0_g1_i1.p1	-	GO:0003774|GO:0005524|GO:0016459	Myosin head, motor domain	P-loop containing nucleoside triphosphate hydrolases	MYSc_2a	Myosin head (motor domain)	PREDICTED: myosin-3-like [Daucus carota subsp. sativus]
TRINITY_DN10635_c0_g1_i1.p1	-	GO:0003950	Poly(ADP-ribose) polymerase, catalytic domain	ADP-ribosylation	-	Poly(ADP-ribose) polymerase catalytic domain	Inactive poly ADP-ribose polymerase [Nymphaea thermarum]
TRINITY_DN106362_c0_g1_i1.p1	-	-	M-phase phosphoprotein 6	-	-	M-phase phosphoprotein 6	uncharacterized protein LOC122657156 [Telopea speciosissima]
TRINITY_DN106369_c0_g1_i1.p1	-	GO:0003677|GO:0006260	DNA polymerase III, clamp loader complex, gamma/delta/delta subunit, C-terminal	post-AAA+ oligomerization domain-like	-	Replication factor RFC1 C terminal domain	hypothetical protein CDL12_26672 [Handroanthus impetiginosus]
TRINITY_DN10636_c0_g1_i1.p1	-	-	AH/BAR domain superfamily	BAR/IMD domain-like	-	BAR domain of APPL family	unnamed protein product [Triticum turgidum subsp. durum]
TRINITY_DN106377_c0_g1_i1.p1	-	GO:0003993|GO:0046872	Purple acid phosphatase-like, N-terminal	Purple acid phosphatase, N-terminal domain	-	-	hypothetical protein V502_03272 [Pseudogymnoascus sp. VKM F-4520 (FW-2644)]
TRINITY_DN106384_c0_g1_i1.p1	-	GO:0004497|GO:0005506|GO:0016705|GO:0020037	Cytochrome P450	Cytochrome P450	-	Cytochrome P450	Benzoate 4-monooxygenase, partial [Lachnellula arida]
TRINITY_DN106385_c0_g1_i1.p1	Sm_D3	-	LSM domain superfamily	Sm-like ribonucleoproteins	Sm3	LSM domain	hypothetical protein BCR34DRAFT_552487 [Clohesyomyces aquaticus]
TRINITY_DN106386_c0_g1_i1.p1	-	-	Mitochondrial substrate/solute carrier	Mitochondrial carrier	-	Mitochondrial carrier protein	mitochondrial DNA replication protein YHM2 [Exophiala oligosperma] &gt;KIW42815.1 mitochondrial DNA replication protein YHM2 [Exophiala oligosperma]
TRINITY_DN106395_c0_g1_i1.p1	-	-	-	-	-	-	uncharacterized protein LOC111025291 [Momordica charantia]
TRINITY_DN1063_c0_g1_i6.p1	-	GO:0046872	Zinc finger, CCCH-type superfamily	CCCH zinc finger	G-patch_5	CCCH-type zinc finger	zinc finger CCCH domain-containing protein 18 [Asparagus officinalis] &gt;ONK69687.1 uncharacterized protein A4U43_C05F25690 [Asparagus officinalis]
TRINITY_DN106400_c0_g1_i1.p1	-	-	-	-	-	-	GUB WAK bind domain-containing protein [Citrus sinensis]
TRINITY_DN106405_c0_g1_i1.p2	-	GO:0005515	WD40-repeat-containing domain superfamily	WD40 repeat-like	WD40_4	WD domain, G-beta repeat	hypothetical protein B7494_g5354 [Chlorociboria aeruginascens]
TRINITY_DN106409_c0_g1_i1.p1	-	-	NAD(P)-binding domain superfamily	NAD(P)-binding Rossmann-fold domains	-	-	uncharacterized protein LOC116105586 isoform X3 [Pistacia vera]
TRINITY_DN106412_c0_g1_i2.p1	C2	-	C2 domain superfamily	C2 domain (Calcium/lipid-binding domain, CaLB)	C2_3c	C2 domain	BAG-associated GRAM protein 1 [Citrus sinensis]
TRINITY_DN106417_c0_g1_i1.p3	-	GO:0016020	Marvel domain	-	-	Membrane-associating domain	synaptogyrin-2 [Camelus bactrianus] &gt;XP_031325059.1 synaptogyrin-2 isoform X1 [Camelus dromedarius] &gt;XP_032312622.1 synaptogyrin-2 isoform X1 [Camelus ferus] &gt;KAB1266295.1 Synaptogyrin-2 [Camelus dromedarius]
TRINITY_DN10641_c0_g1_i7.p1	-	GO:0046983	Helix-loop-helix DNA-binding domain superfamily	HLH, helix-loop-helix DNA-binding domain	-	-	PREDICTED: transcription factor LHW [Vitis vinifera] &gt;CAN74602.1 hypothetical protein VITISV_028112 [Vitis vinifera]
TRINITY_DN106420_c0_g1_i1.p1	-	-	-	-	-	-	putative glycosidase crf1 [Pseudocercospora fuligena]
TRINITY_DN106423_c0_g1_i1.p1	-	-	-	-	-	-	actin cytoskeleton-regulatory complex pan-like protein [Thalictrum thalictroides]
TRINITY_DN106424_c0_g1_i1.p1	-	GO:0008270	Zinc finger, ZZ-type	RING/U-box	zz_5	Zinc finger, ZZ type	-
TRINITY_DN106431_c0_g1_i1.p1	-	-	-	-	-	-	hypothetical protein CICLE_v10020474mg [Citrus clementina]
TRINITY_DN106434_c0_g1_i1.p1	-	-	-	-	-	-	hypothetical protein D0869_00717 [Hortaea werneckii] &gt;RMY16089.1 hypothetical protein D0868_00524 [Hortaea werneckii] &gt;RMY42512.1 hypothetical protein D0865_11914 [Hortaea werneckii] &gt;RMY93295.1 hypothetical protein D0861_02029 [Hortaea werneckii]
TRINITY_DN106437_c0_g1_i1.p1	-		-	Actin depolymerizing proteins	-	-	FLII actin remodeling protein [Phyllostomus discolor]
TRINITY_DN106449_c0_g1_i1.p1	-	-	-	-	-	-	hypothetical protein I3843_02G113500 [Carya illinoinensis]
TRINITY_DN106450_c0_g1_i1.p2	-		-	FMN-binding split barrel	-	Pyridoxamine 5'-phosphate oxidase like	hypothetical protein PV09_05644 [Verruconis gallopava] &gt;KIW02983.1 hypothetical protein PV09_05644 [Verruconis gallopava]
TRINITY_DN106451_c0_g1_i1.p1	ATP-synt_Vo_c_ATP6F_rpt1	-	F/V-ATP synthase subunit C superfamily	F1F0 ATP synthase subunit C	-	ATP synthase subunit C	V-type proton ATPase subunit c&apos;&apos;2 [Elaeis guineensis]
TRINITY_DN106455_c0_g1_i1.p1	-	-	FHF complex subunit HOOK interacting protein	-	-	Retinoic acid induced 16-like protein	hypothetical protein IG631_06518 [Alternaria alternata]
TRINITY_DN10645_c0_g1_i2.p1	-	GO:0016020|GO:0016192	SNARE	t-snare proteins	-	-	hypothetical protein [Zea mays]
TRINITY_DN106463_c0_g1_i1.p1	-	-	-	-	-	-	fatty acid synthase subunit alpha, partial [Aureobasidium melanogenum]
TRINITY_DN106466_c0_g1_i1.p1	-	-	Polymerase/histidinol phosphatase-like	PHP domain-like	-	RNase P subunit p30	hypothetical protein EPUS_03895 [Endocarpon pusillum Z07020] &gt;ERF74457.1 hypothetical protein EPUS_03895 [Endocarpon pusillum Z07020]
TRINITY_DN106467_c0_g1_i1.p1	-	-	-	-	-	-	hypothetical protein AQUCO_01800080v1 [Aquilegia coerulea]
TRINITY_DN106469_c0_g1_i1.p2	-	-	-	-	-	-	putative alpha- -glucanase protein [Neofusicoccum parvum UCRNP2]
TRINITY_DN10646_c0_g2_i2.p1	-	-	Armadillo-type fold	ARM repeat	-	Mo25-like	calcium-binding protein 39 [Quercus suber]
TRINITY_DN106471_c0_g1_i1.p2	-	-	Eukaryotic translation initiation factor 3 subunit G, N-terminal	-	-	Eukaryotic translation initiation factor 3 subunit G	eukaryotic translation initiation factor 3 subunit G [Exophiala mesophila] &gt;KIV89653.1 eukaryotic translation initiation factor 3 subunit G [Exophiala mesophila]
TRINITY_DN106472_c0_g1_i1.p1	-	-	-	-	-	-	hypothetical protein AMTR_s00136p00062030 [Amborella trichopoda]
TRINITY_DN106475_c0_g1_i1.p2	-	-	-	-	-	-	hypothetical protein KCU70_g87, partial [Aureobasidium melanogenum] &gt;KAH0250722.1 hypothetical protein KCV00_g91, partial [Aureobasidium melanogenum]
TRINITY_DN106485_c0_g1_i1.p1	-	GO:0016491	Fumarate reductase/succinate dehydrogenase flavoprotein-like, C-terminal domain superfamily	Succinate dehydrogenase/fumarate reductase flavoprotein C-terminal domain	-	Fumarate reductase flavoprotein C-term	succinate dehydrogenase, partial [Aureobasidium melanogenum] &gt;KAH0388362.1 succinate dehydrogenase, partial [Aureobasidium melanogenum]
TRINITY_DN106487_c0_g1_i1.p2	-	GO:0046912	Citrate synthase superfamily	Citrate synthase	-	Citrate synthase, C-terminal domain	citrate synthase, partial [Aureobasidium melanogenum]
TRINITY_DN106489_c0_g1_i1.p1	-	-	-	-	-	-	hypothetical protein F0562_005394 [Nyssa sinensis]
TRINITY_DN106497_c0_g1_i1.p4	-	-	Heat shock protein 70kD, peptide-binding domain superfamily	Heat shock protein 70kD (HSP70), peptide-binding domain	-	-	chaperone protein dnaK [Clohesyomyces aquaticus]
TRINITY_DN10649_c0_g1_i2.p1	EF1B	-	Elongation factor 1 beta central acidic region, eukaryote	GST C-terminal domain-like	EF1_GNE_2	Eukaryotic elongation factor 1 beta central acidic region	hypothetical protein PV08_08491 [Exophiala spinifera] &gt;KIW13303.1 hypothetical protein PV08_08491 [Exophiala spinifera]
TRINITY_DN10649_c1_g1_i1.p1	-	-	Glutathione S-transferase, C-terminal domain superfamily	GST C-terminal domain-like	EF-1_beta_acid_2	Eukaryotic elongation factor 1 beta central acidic region	Elongation factor 1-beta [Fulvia fulva]
TRINITY_DN10649_c1_g2_i1.p1	GST_C_eEF1b_like	GO:0003746|GO:0006414	Translation elongation factor EF1B, beta/delta subunit, guanine nucleotide exchange domain	eEF-1beta-like	EF1_GNE_2	EF-1 guanine nucleotide exchange domain	Translation elongation factor EF1B beta/delta chains conserved site [Macrophomina phaseolina MS6] &gt;KAH7031976.1 elongation factor EF-1 beta subunit [Macrophomina phaseolina]
TRINITY_DN10649_c1_g3_i5.p1	GST_C_eEF1b_like		-	eEF-1beta-like	EF-1_beta_acid_2	EF-1 guanine nucleotide exchange domain	elongation factor 1-beta [Aspergillus neoniger CBS 115656] &gt;XP_025544415.1 elongation factor 1-beta [Aspergillus costaricaensis CBS 115574] &gt;XP_025561969.1 elongation factor 1-beta [Aspergillus vadensis CBS 113365] &gt;PYH39871.1 elongation factor 1-beta [Aspergillus neoniger CBS 115656] &gt;PYH68175.1 elongation factor 1-beta [Aspergillus vadensis CBS 113365] &gt;RAK93580.1 elongation fact…
[truncated: 35,274 more rows]
