# Supplementary material for: Transcriptomic Analysis Reveals Adaptive Evolution and Conservation Implications for the Endangered Magnolia lotungensis
Source: Genes (Basel). 2024 Jun 14;15(6):787. doi: 10.3390/genes15060787 (PMC11203017; doi:10.3390/genes15060787)
Supplement: Supplementary file 1 [file genes-15-00787-s001.zip › supplementary/Supplement file S3.xlsx]

## Sheet: Sheet1
#geneID	CDD	go	ipr	superfamily	SMART	pfam	nr
TRINITY_DN10010_c0_g2_i1.p1	-	-	Pentatricopeptide repeat	TPR-like	-	PPR repeat	-
TRINITY_DN101197_c0_g1_i1.p4	-	-	Protein of unknown function DUF3602	-	-	Protein of unknown function (DUF3602)	-
TRINITY_DN101210_c0_g1_i1.p1	-	GO:0003700|GO:0006355	Basic-leucine zipper domain superfamily	Leucine zipper domain	brlzneu	bZIP transcription factor	-
TRINITY_DN101278_c0_g1_i1.p2	-	-	Pentatricopeptide repeat	-	-	PPR repeat family	-
TRINITY_DN101390_c0_g1_i1.p1	-		-	ATPase domain of HSP90 chaperone/DNA topoisomerase II/histidine kinase	-	Histidine kinase-, DNA gyrase B-, and HSP90-like ATPase	-
TRINITY_DN101467_c0_g1_i1.p1	-	GO:0004571|GO:0005509|GO:0016020	Seven-hairpin glycosidases	Seven-hairpin glycosidases	-	Glycosyl hydrolase family 47	-
TRINITY_DN101481_c0_g1_i1.p1	-	-	Ribosome biogenesis protein BMS1/TSR1, C-terminal	-	-	40S ribosome biogenesis protein Tsr1 and BMS1 C-terminal	-
TRINITY_DN101529_c0_g1_i1.p2	-	GO:0016491	Tyrosinase copper-binding domain	Di-copper centre-containing domain	-	Common central domain of tyrosinase	-
TRINITY_DN101782_c0_g1_i1.p2	-	GO:0016787	Peptidase M20	Zn-dependent exopeptidases	-	Peptidase family M20/M25/M40	-
TRINITY_DN101893_c0_g1_i1.p1	-	GO:0005515	WD40-repeat-containing domain superfamily	WD40 repeat-like	WD40_4	WD domain, G-beta repeat	-
TRINITY_DN102122_c0_g1_i1.p2	-	-	Nucleoporin FG repeat	-	-	Nucleoporin FG repeat region	-
TRINITY_DN102137_c0_g1_i1.p1	-	-	Zn-dependent metallo-hydrolase, RNA specificity domain	Metallo-hydrolase/oxidoreductase	-	Zn-dependent metallo-hydrolase RNA specificity domain	-
TRINITY_DN102170_c0_g1_i1.p1	HMA	GO:0046872	Heavy metal-associated domain superfamily	HMA, heavy metal-associated domain	-	Heavy-metal-associated domain	-
TRINITY_DN102470_c0_g1_i1.p1	-	-	Regulator of chromosome condensation 1/beta-lactamase-inhibitor protein II	RCC1/BLIP-II	-	Regulator of chromosome condensation (RCC1) repeat	-
TRINITY_DN10271_c1_g1_i1.p1	-	GO:0004601|GO:0006979|GO:0020037	Haem peroxidase superfamily	Heme-dependent peroxidases	-	Peroxidase	-
TRINITY_DN102914_c0_g1_i1.p2	-	-	Papain-like cysteine peptidase superfamily	Cysteine proteinases	-	Ubiquitin carboxyl-terminal hydrolase	-
TRINITY_DN103061_c0_g1_i1.p1	UBA	GO:0005515	UBA-like superfamily	UBA-like	uba_6	UBA/TS-N domain	-
TRINITY_DN103075_c0_g1_i1.p1	-	GO:0005515	Leucine-rich repeat	L domain-like	-	Leucine Rich Repeat	-
TRINITY_DN103205_c0_g1_i1.p1	-	-	Extracellular membrane protein, CFEM domain	-	2CFEM	CFEM domain	-
TRINITY_DN103239_c0_g1_i1.p1	-	-	Zinc finger C2H2-type	beta-beta-alpha zinc fingers	c2h2final6	Zinc finger, C2H2 type	-
TRINITY_DN103381_c0_g1_i1.p3	-	-	Actin interacting protein 3-like, C-terminal	-	-	Actin interacting protein 3	-
TRINITY_DN103401_c0_g1_i1.p1	-	GO:0003824	Hydantoinase B/oxoprolinase	-	-	Hydantoinase B/oxoprolinase	-
TRINITY_DN103554_c0_g1_i1.p1	-	GO:0016614|GO:0050660	Glucose-methanol-choline oxidoreductase, N-terminal	-	-	GMC oxidoreductase	-
TRINITY_DN103698_c0_g1_i1.p1	-	-	Autophagy-related protein 11, C-terminal	-	-	Autophagy-related protein 11	-
TRINITY_DN103852_c0_g1_i1.p1	-	-	Pentatricopeptide repeat	TPR-like	-	PPR repeat	-
TRINITY_DN1038_c0_g1_i6.p1	-	-	JmjC domain	Clavaminate synthase-like	cupin_9	JmjC domain, hydroxylase	-
TRINITY_DN103906_c0_g1_i1.p1	-	-	Protein of unknown function DUF3419	-	-	Protein of unknown function (DUF3419)	-
TRINITY_DN103923_c0_g1_i1.p1	-	-	Pentatricopeptide repeat	-	-	PPR repeat	-
TRINITY_DN104019_c0_g1_i1.p1	-	GO:0005525	Septin-type guanine nucleotide-binding (G) domain	-	-	Septin	-
TRINITY_DN104203_c0_g1_i1.p2	-	-	P-loop containing nucleoside triphosphate hydrolase	P-loop containing nucleoside triphosphate hydrolases	-	ABC-2 type transporter	-
TRINITY_DN104253_c0_g1_i1.p1	-	GO:0006891|GO:0017119	Conserved oligomeric Golgi complex subunit 6	-	-	Conserved oligomeric complex COG6	-
TRINITY_DN104462_c0_g1_i1.p1	-	-	WDR48/Bun107	-	-	Domain of unknown function (DUF3337)	-
TRINITY_DN104674_c0_g1_i1.p1	-	GO:0005524|GO:0140662	Heat shock protein 70 family	Actin-like ATPase domain	-	Hsp70 protein	-
TRINITY_DN104683_c0_g1_i1.p2	-	GO:0005199|GO:0005618	Yeast PIR protein repeat	-	-	Yeast PIR protein repeat	-
TRINITY_DN104858_c0_g1_i1.p3	-	-	10TM putative phosphate transporter, extracellular tail	-	-	Extracellular tail, of 10TM putative phosphate transporter	-
TRINITY_DN104934_c0_g1_i1.p1	-	-	HAD-like superfamily	HAD-like	-	haloacid dehalogenase-like hydrolase	-
TRINITY_DN104977_c0_g1_i1.p1	-	-	SMARCC, C-terminal	-	-	SWIRM-associated region 1	-
TRINITY_DN10511_c0_g1_i1.p1	-	-	Intron-binding protein aquarius, N-terminal	-	-	Intron-binding protein aquarius N-terminus	-
TRINITY_DN105266_c0_g1_i1.p1	-	-	GSKIP domain superfamily	Hypothetical protein c14orf129, hspc210	-	Mitochondrial function, CLU-N-term	-
TRINITY_DN105637_c0_g1_i1.p1	-	-	AAA ATPase, AAA+ lid domain	P-loop containing nucleoside triphosphate hydrolases	-	AAA+ lid domain	-
TRINITY_DN105664_c0_g1_i1.p1	-	-	Polyketide synthase, ketoreductase domain	NAD(P)-binding Rossmann-fold domains	-	KR domain	-
TRINITY_DN106049_c0_g1_i1.p1	-	-	Regulator of chromosome condensation, RCC1	RCC1/BLIP-II	-	Regulator of chromosome condensation (RCC1) repeat	-
TRINITY_DN10606_c0_g2_i1.p4	-	GO:0005199|GO:0005618	Yeast PIR protein repeat	-	-	Yeast PIR protein repeat	-
TRINITY_DN106424_c0_g1_i1.p1	-	GO:0008270	Zinc finger, ZZ-type	RING/U-box	zz_5	Zinc finger, ZZ type	-
TRINITY_DN106653_c0_g1_i1.p1	-		-	L domain-like	LRR_bac_2	Leucine rich repeat	-
TRINITY_DN106913_c0_g1_i1.p1	-	-	Domain of unknown function DUF4283	-	-	Domain of unknown function (DUF4283)	-
TRINITY_DN107010_c0_g1_i1.p2	-	GO:0005198|GO:0006886|GO:0016192|GO:0030117	Coatomer, WD associated region	-	-	Coatomer WD associated region	-
TRINITY_DN107233_c0_g1_i1.p1	-	-	Pentatricopeptide repeat	-	-	PPR repeat	-
TRINITY_DN107329_c0_g1_i1.p1	-	-	P-loop containing nucleoside triphosphate hydrolase	P-loop containing nucleoside triphosphate hydrolases	-	Myosin tail	-
TRINITY_DN107479_c0_g1_i1.p1	-	-	Pentatricopeptide repeat	-	-	PPR repeat	-
TRINITY_DN10758_c1_g1_i1.p1	-	-	Nucleic acid binding NABP	-	-	Nucleic acid binding protein NABP	-
TRINITY_DN107797_c0_g1_i1.p1	-	-	Transcription elongation factor Spt6, YqgF domain	Ribonuclease H-like	-	Holliday-junction resolvase-like of SPT6	-
TRINITY_DN108044_c0_g1_i1.p1	-	-	Heterokaryon incompatibility Het-C	-	-	Heterokaryon incompatibility protein Het-C	-
TRINITY_DN108115_c0_g1_i1.p2	-	GO:0006508|GO:0008236	Peptidase S9, prolyl oligopeptidase, catalytic domain	alpha/beta-Hydrolases	-	Prolyl oligopeptidase family	-
TRINITY_DN108282_c0_g1_i1.p2	-	-	THADA/TRM732, DUF2428	-	-	THADA/TRM732, DUF2428	-
TRINITY_DN108430_c0_g1_i1.p1	-	GO:0005524|GO:0140658	SNF2, N-terminal	P-loop containing nucleoside triphosphate hydrolases	-	SNF2-related domain	-
TRINITY_DN108433_c0_g1_i1.p1	-	-	VTC domain	-	-	VTC domain	-
TRINITY_DN108751_c0_g1_i1.p1	-	-	Immunoglobulin E-set	E set domains	iptmega2	IPT/TIG domain	-
TRINITY_DN109014_c0_g1_i1.p2	-	GO:0008289	Oxysterol-binding protein	Oxysterol-binding protein-like	-	Oxysterol-binding protein	-
TRINITY_DN109187_c0_g1_i1.p3	-	GO:0003700|GO:0006355|GO:0043565	Heat shock factor (HSF)-type, DNA-binding	Winged helix DNA-binding domain	hsfneu3	HSF-type DNA-binding	-
TRINITY_DN109347_c0_g1_i1.p1	-	GO:0005515	Bromodomain-like superfamily	Bromodomain	-	Bromodomain	-
TRINITY_DN109500_c0_g1_i1.p1	-	GO:0005515	Leucine-rich repeat	L domain-like	-	Leucine Rich Repeat	-
TRINITY_DN109611_c0_g1_i1.p1	-	-	Pentatricopeptide repeat	-	-	PPR repeat family	-
TRINITY_DN109816_c0_g1_i1.p1	-	GO:0006820|GO:0008509|GO:0016020	Band 3 cytoplasmic domain	Phoshotransferase/anion transport protein	-	Band 3 cytoplasmic domain	-
TRINITY_DN109817_c0_g1_i1.p2	-	GO:0005643|GO:0017056	Nuclear pore protein 84/107	-	-	Nuclear pore protein 84 / 107	-
TRINITY_DN109972_c0_g1_i1.p1	-	-	Protein of unknown function DUF3419	-	-	Protein of unknown function (DUF3419)	-
TRINITY_DN110304_c0_g1_i1.p1	-	-	Armadillo-type fold	ARM repeat	-	Adaptin N terminal region	-
TRINITY_DN11033_c0_g1_i2.p1	-	-	DUF3741-associated sequence motif	-	-	DUF761-associated sequence motif	-
TRINITY_DN110356_c0_g1_i1.p2	-	-	Extracellular membrane protein, CFEM domain	-	-	CFEM domain	-
TRINITY_DN110428_c0_g1_i1.p2	-	-	Sds3-like	-	-	Sds3-like	-
TRINITY_DN110445_c0_g1_i1.p1	-	-	THO complex, subunitTHOC2, C-terminal	-	-	Transcription factor/nuclear export subunit protein 2	-
TRINITY_DN110655_c0_g1_i1.p1	-	GO:0003924|GO:0005047|GO:0005525|GO:0005785|GO:0006886	Signal recognition particle receptor, alpha subunit, N-terminal	-	-	Signal recognition particle, alpha subunit, N-terminal	-
TRINITY_DN110850_c0_g1_i1.p2	-	-	Zinc finger C2H2 superfamily	beta-beta-alpha zinc fingers	c2h2final6	Zinc finger, C2H2 type	-
TRINITY_DN110900_c0_g1_i1.p1	-	GO:0016020|GO:0022857|GO:0055085	Proton-dependent oligopeptide transporter family	-	-	POT family	-
TRINITY_DN111175_c0_g1_i1.p1	-	GO:0005216|GO:0006811|GO:0016020|GO:0055085	Ion transport domain	Voltage-gated potassium channels	-	Ion transport protein	-
TRINITY_DN111261_c0_g1_i1.p1	-	-	Thiamin diphosphate-binding fold	Thiamin diphosphate-binding fold (THDP-binding)	-	Transketolase, thiamine diphosphate binding domain	-
TRINITY_DN111321_c0_g1_i1.p1	-	-	DNA mismatch repair protein MutS, core domain superfamily	DNA repair protein MutS, domain III	-	MutS family domain IV	-
TRINITY_DN111359_c0_g1_i1.p1	-	-	Tra1, HEAT repeat ring region	-	-	Tra1 HEAT repeat ring region	-
TRINITY_DN111388_c0_g1_i1.p1	-	GO:0008641	Ubiquitin-activating enzyme	Activating enzymes of the ubiquitin-like proteins	-	Ubiquitin-activating enzyme, SCCH domain	-
TRINITY_DN11158_c0_g1_i1.p2	-	GO:0000287|GO:0030976	Thiamine pyrophosphate enzyme, central domain	DHS-like NAD/FAD-binding domain	-	Thiamine pyrophosphate enzyme, central domain	-
TRINITY_DN111630_c0_g1_i1.p1	-	-	Pentatricopeptide repeat	-	-	PPR repeat family	-
TRINITY_DN111697_c0_g1_i1.p2	AdoMet_MTases	-	S-adenosyl-L-methionine-dependent methyltransferase superfamily	S-adenosyl-L-methionine-dependent methyltransferases	-	Methyltransferase domain	-
TRINITY_DN111744_c0_g1_i1.p1	-	GO:0016491	Aldehyde oxidase/xanthine dehydrogenase, first molybdopterin binding domain	Molybdenum cofactor-binding domain	-	Molybdopterin cofactor-binding domain	-
TRINITY_DN112195_c0_g1_i1.p1	-	-	Ubiquitin-like domain superfamily	Ubiquitin-like	ubq_7	Protein of unknown function (DUF3591)	-
TRINITY_DN112421_c0_g1_i1.p1	CRIB_PAK_like	-	CRIB domain	-	PBD_5	P21-Rho-binding domain	-
TRINITY_DN112447_c0_g1_i1.p1	-	-	MFS transporter superfamily	MFS general substrate transporter	-	Major Facilitator Superfamily	-
TRINITY_DN112626_c0_g1_i1.p1	-	-	HAD-like superfamily	HAD-like	-	haloacid dehalogenase-like hydrolase	-
TRINITY_DN112817_c0_g1_i1.p1	-	-	Ribosomal protein S5 domain 2-type fold	Ribosomal protein S5 domain 2-like	-	Hsp90 protein	-
TRINITY_DN112876_c0_g1_i1.p1	DHQase_I	GO:0003855	3-dehydroquinate dehydratase type I	Aldolase	-	Type I 3-dehydroquinase	-
TRINITY_DN113056_c0_g1_i1.p1	-	-	Choline/carnitine acyltransferase domain	CoA-dependent acyltransferases	-	Choline/Carnitine o-acyltransferase	-
TRINITY_DN113127_c0_g1_i1.p1	-	GO:0004553|GO:0005975	Glycoside hydrolase family 3 C-terminal domain superfamily	Beta-D-glucan exohydrolase, C-terminal domain	-	Glycosyl hydrolase family 3 C-terminal domain	-
TRINITY_DN11385_c0_g1_i1.p1	-	GO:0005199|GO:0005618	Yeast PIR protein repeat	-	-	Yeast PIR protein repeat	-
TRINITY_DN113940_c0_g1_i1.p1	-	-	Pentatricopeptide repeat	HCP-like	-	PPR repeat family	-
TRINITY_DN114064_c0_g1_i1.p1	-	GO:0006520|GO:0016491	Glutamate/phenylalanine/leucine/valine/L-tryptophan dehydrogenase, C-terminal	NAD(P)-binding Rossmann-fold domains	-	Glutamate/Leucine/Phenylalanine/Valine dehydrogenase	-
TRINITY_DN114569_c0_g1_i1.p1	-	-	Pentatricopeptide repeat	-	-	PPR repeat	-
TRINITY_DN114571_c0_g1_i1.p1	-	-	Immunoglobulin E-set	E set domains	flmn_3	Filamin/ABP280 repeat	-
TRINITY_DN114611_c0_g1_i1.p3	-	-	Heat shock protein 9/12	-	-	Heat shock protein 9/12	-
TRINITY_DN11482_c1_g1_i1.p1	-		-	UDP-Glycosyltransferase/glycogen phosphorylase	-	Carbohydrate phosphorylase	-
TRINITY_DN115309_c0_g1_i1.p1	-	-	Nuclear pore localisation protein NPL4, C-terminal	-	-	NPL4 family	-
TRINITY_DN115436_c0_g1_i1.p1	-	-	Pentatricopeptide repeat	TPR-like	-	Pentacotripeptide-repeat region of PRORP	-
TRINITY_DN115636_c0_g1_i1.p1	-	-	Glucanosyltransferase	-	-	Glucanosyltransferase	-
TRINITY_DN115679_c0_g1_i1.p1	-	GO:0016020|GO:0022857|GO:0055085	Proton-dependent oligopeptide transporter family	-	-	POT family	-
TRINITY_DN115930_c0_g1_i1.p1	-	-	MICOS complex subunit MIC60	-	-	Mitochondrial inner membrane protein	-
TRINITY_DN116147_c0_g1_i1.p1	-		-	beta and beta-prime subunits of DNA dependent RNA-polymerase	-	RNA polymerase Rpb1, domain 7	-
TRINITY_DN116192_c0_g1_i1.p2	-	GO:0015095|GO:0015693|GO:0016020	Magnesium transporter NIPA	-	-	Magnesium transporter NIPA	-
TRINITY_DN116471_c0_g1_i1.p1	-	-	Ferredoxin-NADP reductase (FNR), nucleotide-binding domain	Ferredoxin reductase-like, C-terminal NADP-linked domain	-	Oxidoreductase NAD-binding domain	-
TRINITY_DN11657_c0_g1_i1.p1	-	-	Domain of unknown function DUF4283	-	-	Domain of unknown function (DUF4283)	-
TRINITY_DN116586_c0_g1_i1.p1	FN3	GO:0005515	Fibronectin type III	Fibronectin type III	FN3_2	Fibronectin type III domain	-
TRINITY_DN116743_c0_g1_i1.p1	-	-	Pentatricopeptide repeat	-	-	PPR repeat	-
TRINITY_DN11677_c0_g1_i2.p2	-	-	Collagen triple helix repeat	-	-	Collagen triple helix repeat (20 copies)	-
TRINITY_DN11677_c0_g4_i1.p2	-	-	Collagen triple helix repeat	-	-	Collagen triple helix repeat (20 copies)	-
TRINITY_DN116784_c0_g1_i1.p1	-	GO:0004672|GO:0005524|GO:0006468	Protein kinase domain	Protein kinase-like (PK-like)	-	Protein kinase domain	-
TRINITY_DN116847_c0_g1_i1.p1	-	-	PA domain	PA domain	-	PA domain	-
TRINITY_DN11693_c0_g1_i1.p2	-	GO:0005199|GO:0005618	Yeast PIR protein repeat	-	-	Yeast PIR protein repeat	-
TRINITY_DN11693_c0_g2_i2.p1	-	GO:0005199|GO:0005618	Yeast PIR protein repeat	-	-	Yeast PIR protein repeat	-
TRINITY_DN116976_c0_g1_i1.p1	-	-	Domain of unknown function DUF5923	-	-	Family of unknown function (DUF5923)	-
TRINITY_DN117845_c0_g1_i1.p1	-	-	Pentatricopeptide repeat	-	-	PPR repeat family	-
TRINITY_DN118072_c0_g1_i1.p2	-	-	Intracellular hyaluronan-binding protein 4, N-terminal domain	-	-	Intracellular hyaluronan-binding protein 4 N-terminal	-
TRINITY_DN11830_c0_g1_i1.p2	-	-	Leucine-rich repeat-containing N-terminal, plant-type	L domain-like	-	Leucine rich repeat N-terminal domain	-
TRINITY_DN118520_c0_g1_i1.p2	Asn_Synthase_B_C		-	Adenine nucleotide alpha hydrolases-like	-	Asparagine synthase	-
TRINITY_DN118567_c0_g1_i1.p1	-	GO:0004553|GO:0005975	Glycoside hydrolase family 3 C-terminal domain superfamily	Beta-D-glucan exohydrolase, C-terminal domain	-	Glycosyl hydrolase family 3 C-terminal domain	-
TRINITY_DN11859_c0_g2_i1.p1	-	GO:0005524|GO:0016887	ATPase, AAA-type, core	P-loop containing nucleoside triphosphate hydrolases	-	AAA domain (Cdc48 subfamily)	-
TRINITY_DN118620_c0_g1_i1.p2	-	GO:0016614|GO:0050660	Glucose-methanol-choline oxidoreductase, N-terminal	FAD/NAD(P)-binding domain	-	GMC oxidoreductase	-
TRINITY_DN119235_c0_g1_i1.p1	-	-	Peptidase M24	-	-	Metallopeptidase family M24	-
TRINITY_DN119291_c0_g1_i1.p1	-	GO:0006814|GO:0015385|GO:0016020	Alkali metal cation/H+ antiporter Nha1, C-terminal	-	-	Alkali metal cation/H+ antiporter Nha1 C terminus	-
TRINITY_DN119570_c0_g1_i1.p1	WW	GO:0005515	WW domain	WW domain	ww_5	WW domain	-
TRINITY_DN119634_c0_g1_i1.p1	-	-	Galactose-binding-like domain superfamily	Galactose-binding domain-like	-	Beta-galactosidase jelly roll domain	-
TRINITY_DN119709_c0_g1_i1.p1	-		-	HCP-like	-	PPR repeat	-
TRINITY_DN119904_c0_g1_i1.p2	-	GO:0016791	Alkaline phosphatase	Alkaline phosphatase-like	-	Alkaline phosphatase	-
TRINITY_DN11990_c0_g1_i2.p1	-	-	Pentatricopeptide repeat	-	-	PPR repeat family	-
TRINITY_DN120044_c0_g1_i1.p1	-		-	beta-beta-alpha zinc fingers	c2h2final6	Zinc-finger double domain	-
TRINITY_DN120230_c0_g1_i1.p2	-	-	SPX domain	-	-	SPX domain	-
TRINITY_DN120556_c0_g1_i1.p1	-	-	Vinculin-binding site-containing domain	alpha-catenin/vinculin-like	-	Vinculin Binding Site	-
TRINITY_DN120796_c0_g1_i1.p1	-	-	Peptidase family A1 domain	Acid proteases	-	Eukaryotic aspartyl protease	-
TRINITY_DN121067_c0_g1_i1.p1	-	GO:0003676	RNA-binding domain superfamily	RNA-binding domain, RBD	-	RNA recognition motif. (a.k.a. RRM, RBD, or RNP domain)	-
TRINITY_DN121224_c0_g1_i1.p3	-	-	Domain of unknown function DUF4283	-	-	Domain of unknown function (DUF4283)	-
TRINITY_DN121242_c0_g1_i1.p1	-	-	Domain of unknown function DUF4283	-	-	Domain of unknown function (DUF4283)	-
TRINITY_DN121263_c0_g1_i1.p1	-	-	BEACH domain	BEACH domain	Beach_2	Beige/BEACH domain	-
TRINITY_DN121564_c0_g1_i1.p1	-	-	Vacuolar protein sorting-associated protein 8, central domain	-	-	Golgi CORVET complex core vacuolar protein 8	-
TRINITY_DN121764_c0_g1_i1.p2	-	-	Cathepsin propeptide inhibitor domain (I29)	Cysteine proteinases	Inhibitor_I29_2	Cathepsin propeptide inhibitor domain (I29)	-
TRINITY_DN121798_c0_g1_i1.p1	-	GO:0000287|GO:0006633|GO:0008897	Phosphopantetheine-protein transferase domain	4'-phosphopantetheinyl transferase	-	4'-phosphopantetheinyl transferase superfamily	-
TRINITY_DN121833_c0_g1_i2.p1	-	-	Pentatricopeptide repeat	-	-	PPR repeat family	-
TRINITY_DN122238_c0_g1_i1.p1	-	GO:0005515	IQ motif, EF-hand binding site	P-loop containing nucleoside triphosphate hydrolases	-	IQ calmodulin-binding motif	-
TRINITY_DN122368_c0_g1_i1.p1	-	-	FAD/NAD(P)-binding domain superfamily	FAD/NAD(P)-binding domain	-	NAD(P)-binding Rossmann-like domain	-
TRINITY_DN122473_c0_g1_i1.p1	bZIP_YAP	GO:0003700|GO:0006355	Basic-leucine zipper domain superfamily	Leucine zipper domain	-	bZIP transcription factor	-
TRINITY_DN122599_c0_g1_i1.p1	-	-	Immunoglobulin E-set	E set domains	-	IPT/TIG domain	-
TRINITY_DN122610_c0_g1_i1.p1	-	GO:0140359	ABC transporter family G domain	-	-	ABC-2 type transporter	-
TRINITY_DN122651_c0_g1_i1.p2	-	-	Ribosomal protein L23/L25, N-terminal	-	-	Ribosomal protein L23, N-terminal domain	-
TRINITY_DN122652_c0_g1_i1.p1	-	-	Armadillo-type fold	ARM repeat	-	Domain of unknown function (DUF3535)	-
TRINITY_DN122727_c0_g1_i1.p1	-	GO:0003676	RNA-binding domain superfamily	RNA-binding domain, RBD	-	RNA recognition motif. (a.k.a. RRM, RBD, or RNP domain)	-
TRINITY_DN122871_c0_g1_i1.p1	-	GO:0000398	SNU66/SART1 family	-	-	SART-1 family	-
TRINITY_DN122882_c0_g1_i1.p1	Peptidase_C19	-	Papain-like cysteine peptidase superfamily	Cysteine proteinases	-	Ubiquitin carboxyl-terminal hydrolase	-
TRINITY_DN122908_c0_g1_i1.p1	-	-	Ribonuclease H1, N-terminal	L9 N-domain-like	-	Caulimovirus viroplasmin	-
TRINITY_DN122992_c0_g1_i1.p1	-		-	ARM repeat	-	HEAT-like repeat	-
TRINITY_DN123224_c0_g1_i1.p2	-	-	CLU domain	-	-	Clustered mitochondria	-
TRINITY_DN123259_c0_g1_i1.p1	EGF_CA	GO:0005509	EGF-like calcium-binding domain	EGF/Laminin	egfca_6	Calcium-binding EGF domain	-
TRINITY_DN123309_c0_g1_i1.p1	-		-	DPP6 N-terminal domain-like	-	Dipeptidyl peptidase IV (DPP IV) N-terminal region	-
TRINITY_DN123565_c0_g1_i1.p1	-	GO:0016459	Myosin tail	-	-	Myosin tail	-
TRINITY_DN12361_c0_g1_i1.p1	-		-	L domain-like	-	Leucine rich repeat N-terminal domain	-
TRINITY_DN12363_c0_g1_i2.p3	-	-	Protein of unknown function DUF3915	-	-	Protein of unknown function (DUF3915)	-
TRINITY_DN123875_c0_g1_i1.p1	-	GO:0005669|GO:0006367	TAFII55 protein, conserved region	-	TAFII55_N_2	TAFII55 protein conserved region	-
TRINITY_DN123946_c0_g1_i1.p1	PHD_SF	-	Zinc finger, PHD-type	FYVE/PHD zinc finger	PHD_3	PHD-finger	-
TRINITY_DN124019_c0_g1_i1.p2	NBR1_like	-	Next to BRCA1, central domain	-	-	Ig-like domain from next to BRCA1 gene	-
TRINITY_DN124085_c0_g1_i1.p1	-	-	Domain of unknown function DUF4449	-	-	Protein of unknown function (DUF4449)	-
TRINITY_DN124150_c0_g1_i1.p1	EGF_Lam		-	EGF/Laminin	lamegf_3	Laminin EGF domain	-
TRINITY_DN124366_c0_g1_i1.p1	-	GO:0016491	FAD dependent oxidoreductase	FAD-linked reductases, C-terminal domain	-	FAD dependent oxidoreductase	-
TRINITY_DN124448_c0_g1_i1.p1	-	GO:0003677|GO:0006338	CHD subfamily II, SANT-like domain	-	DUF1086_2	CHD subfamily II, SANT-like domain	-
TRINITY_DN124566_c0_g1_i1.p1	-	-	Altered inheritance of mitochondria protein 21	-	-	Altered inheritance of mitochondria protein 21	-
TRINITY_DN124888_c0_g1_i1.p1	-	GO:0004386	Helicase-associated domain	-	ha2_5	Helicase associated domain (HA2)	-
TRINITY_DN124957_c0_g1_i1.p1	EGF_CA		-	Growth factor receptor domain	egfca_6	Complement Clr-like EGF-like	-
TRINITY_DN125199_c0_g1_i1.p1	-	GO:0005515	WD40 repeat	WD40 repeat-like	WD40_4	WD domain, G-beta repeat	-
TRINITY_DN125209_c0_g1_i1.p1	-	GO:0005975|GO:0016868	Alpha-D-phosphohexomutase, alpha/beta/alpha I/II/III	Phosphoglucomutase, first 3 domains	-	Phosphoglucomutase/phosphomannomutase, alpha/beta/alpha domain I	-
TRINITY_DN125244_c0_g1_i1.p1	-	GO:0003676	RNA-binding domain superfamily	RNA-binding domain, RBD	-	RNA recognition motif. (a.k.a. RRM, RBD, or RNP domain)	-
TRINITY_DN125272_c0_g1_i1.p1	-	GO:0016020|GO:0140359	ABC-2 type transporter, transmembrane domain	-	-	ABC-2 type transporter	-
TRINITY_DN125423_c0_g1_i1.p1	-	-	Zinc finger, RING-type	RING/U-box	ring_2	Zinc finger, C3HC4 type (RING finger)	-
TRINITY_DN125800_c0_g1_i1.p1	-	GO:0004386	DNA2/NAM7 helicase, helicase domain	-	-	AAA domain	-
TRINITY_DN125837_c0_g1_i1.p1	S1_Rrp5_repeat_hs6_sc5	-	Nucleic acid-binding, OB-fold	Nucleic acid-binding proteins	S1_6	S1 RNA binding domain	-
TRINITY_DN126006_c0_g1_i1.p1	-	GO:0017022	Myosin-binding domain	-	-	Mysoin-binding motif of peroxisomes	-
TRINITY_DN126404_c0_g1_i1.p1	RRM_SF		-	RNA-binding domain, RBD	-	RNA recognition motif. (a.k.a. RRM, RBD, or RNP domain)	-
TRINITY_DN12650_c0_g2_i1.p1	NBR1_like	-	Next to BRCA1, central domain	-	-	Ig-like domain from next to BRCA1 gene	-
TRINITY_DN126610_c0_g1_i1.p1	-	-	U3 small nucleolar RNA-associated protein 20, N-terminal	-	-	Down-regulated in metastasis	-
TRINITY_DN126893_c0_g1_i1.p1	-	-	Jacalin-like lectin domain	Mannose-binding lectins	-	Jacalin-like lectin domain	-
TRINITY_DN12701_c0_g4_i1.p2	-	GO:0005524	ABC transporter-like, ATP-binding domain	P-loop containing nucleoside triphosphate hydrolases	-	ABC transporter	-
TRINITY_DN127122_c0_g1_i1.p1	-	-	Pentatricopeptide repeat	-	-	PPR repeat family	-
TRINITY_DN127403_c0_g1_i1.p1	-	-	Filament-like plant protein	-	-	Filament-like plant protein, long coiled-coil	-
TRINITY_DN127555_c0_g1_i1.p1	-	GO:0016307|GO:0046488	Phosphatidylinositol-4-phosphate 5-kinase, core	SAICAR synthase-like	-	Phosphatidylinositol-4-phosphate 5-Kinase	-
TRINITY_DN127705_c0_g1_i1.p1	-	-	ATPase, nucleotide binding domain	Actin-like ATPase domain	-	Actin	-
TRINITY_DN12785_c0_g3_i1.p1	-	GO:0003684|GO:0006289|GO:0043161	XPC-binding domain	XPC-binding domain	CBM	XPC-binding domain	-
TRINITY_DN127891_c0_g1_i1.p1	-	GO:0005199|GO:0005618	Yeast PIR protein repeat	-	-	Yeast PIR protein repeat	-
TRINITY_DN127919_c0_g1_i1.p1	-		-	Acetyl-CoA synthetase-like	-	AMP-binding enzyme	-
TRINITY_DN128028_c0_g1_i1.p1	-	-	Protein of unknown function DUF2457	-	-	Protein of unknown function (DUF2457)	-
TRINITY_DN128200_c0_g1_i1.p1	-	GO:0004812|GO:0005524|GO:0043039	Glutamyl/glutaminyl-tRNA synthetase, class Ib, catalytic domain	Nucleotidylyl transferase	-	tRNA synthetases class I (E and Q), catalytic domain	-
TRINITY_DN128270_c0_g1_i1.p1	-	-	Hydantoinase/oxoprolinase, N-terminal	-	-	Hydantoinase/oxoprolinase N-terminal region	-
TRINITY_DN128303_c0_g1_i1.p2	-	-	Helicase/SANT-associated domain	-	-	HSA domain	-
TRINITY_DN128449_c0_g1_i1.p1	-	-	Sieve element occlusion, N-terminal	-	-	Sieve element occlusion N-terminus	-
TRINITY_DN128461_c0_g1_i1.p2	-	-	Pyridoxal phosphate-dependent transferase	PLP-dependent transferases	-	Glycine cleavage system P-protein	-
TRINITY_DN128466_c0_g1_i1.p2	-	-	CLU domain	-	-	Clustered mitochondria	-
TRINITY_DN128502_c0_g1_i1.p1	-	-	Chitin synthesis regulation, Congo red resistance, RCR protein	-	-	Chitin synthesis regulation, resistance to Congo red	-
TRINITY_DN128511_c0_g1_i2.p1	-	GO:0000184	Nonsense-mediated mRNA decay factor SMG8/SMG9	-	-	Smg8_Smg9	-
TRINITY_DN128516_c0_g1_i1.p2	-	GO:0004185|GO:0005773	Propeptide, carboxypeptidase Y	-	-	Carboxypeptidase Y pro-peptide	-
TRINITY_DN128544_c0_g1_i1.p1	-	GO:0005524|GO:0016020|GO:0042626|GO:0055085	CDR ABC transporter	-	-	CDR ABC transporter	-
TRINITY_DN128704_c0_g1_i1.p1	-	-	E motif	-	-	E motif	-
TRINITY_DN128711_c0_g1_i1.p1	-	GO:0004357|GO:0006750	Glutamate-cysteine ligase catalytic subunit	-	-	Glutamate-cysteine ligase	-
TRINITY_DN128770_c0_g1_i1.p1	-	-	TCP-1-like chaperonin intermediate domain superfamily	GroEL-intermediate domain like	-	TCP-1/cpn60 chaperonin family	-
TRINITY_DN128905_c0_g1_i1.p2	-	GO:0003676	RNA-binding domain superfamily	RNA-binding domain, RBD	-	RNA recognition motif. (a.k.a. RRM, RBD, or RNP domain)	-
TRINITY_DN129140_c0_g1_i1.p1	-		-	L domain-like	-	Leucine Rich Repeat	-
TRINITY_DN129179_c0_g1_i1.p1	-	-	Alkaline-phosphatase-like, core domain superfamily	Alkaline phosphatase-like	-	Alkaline phosphatase	-
TRINITY_DN129224_c0_g1_i1.p1	-	GO:0005509|GO:0005783|GO:0006457|GO:0051082	Calreticulin/calnexin	P-domain of calnexin/calreticulin	-	Calreticulin family	-
TRINITY_DN129472_c0_g1_i1.p1	-	-	Pentatricopeptide repeat	TPR-like	-	PPR repeat	-
TRINITY_DN12949_c0_g4_i1.p1	-		-	Tropomyosin	-	Tropomyosin like	-
TRINITY_DN129510_c0_g1_i1.p1	-	-	Zinc finger C2H2 superfamily	beta-beta-alpha zinc fingers	c2h2final6	Zinc finger, C2H2 type	-
TRINITY_DN129996_c0_g1_i1.p2	-	-	Major outer membrane lipoprotein Oprl	-	-	Alanine-zipper, major outer membrane lipoprotein	-
TRINITY_DN130119_c0_g1_i1.p2	-	GO:0006396	HAT (Half-A-TPR) repeat	TPR-like	hat_new_1	HAT (Half-A-TPR) repeat	-
TRINITY_DN130267_c0_g1_i1.p1	-	-	Glycogen debranching enzyme, central domain	-	-	Central domain of human glycogen debranching enzyme	-
TRINITY_DN130483_c0_g1_i1.p2	-	GO:0005515	Ankyrin repeat	Ankyrin repeat	ANK_2a	Ankyrin repeats (3 copies)	-
TRINITY_DN130486_c0_g1_i1.p1	-	GO:0005515	WD40 repeat	WD40 repeat-like	WD40_4	WD domain, G-beta repeat	-
TRINITY_DN131053_c0_g1_i1.p1	-	GO:0003677|GO:0006366	RNA polymerase II, heptapeptide repeat, eukaryotic	-	-	RNA polymerase Rpb1 C-terminal repeat	-
TRINITY_DN13108_c1_g1_i1.p1	-	-	Histone deacetylase interacting domain	-	-	Sin3 family co-repressor	-
TRINITY_DN131764_c0_g1_i1.p1	-	-	COMPASS complex Set1 subunit, N-SET domain	-	-	COMPASS (Complex proteins associated with Set1p) component N	-
TRINITY_DN131793_c0_g1_i1.p1	-	-	Metallo-dependent phosphatase-like	Metallo-dependent phosphatases	-	PhoD-like phosphatase	-
TRINITY_DN131970_c0_g1_i1.p2	-	-	Treacle protein domain	-	-	Treacher Collins syndrome protein Treacle	-
TRINITY_DN13203_c0_g1_i1.p1	-	-	SUVR5, C2H2-type Zinc finger, 3 repeats	-	c2h2final6	Zinc finger C2H2-type, 3 repeats	-
TRINITY_DN132176_c0_g1_i1.p1	-	-	Proteasome/cyclosome repeat	-	-	Proteasome/cyclosome repeat	-
TRINITY_DN13218_c0_g1_i1.p1	-	-	Cysteine-rich transmembrane CYSTM domain	-	-	Cysteine-rich TM module stress tolerance	-
TRINITY_DN13232_c0_g1_i2.p1	-	-	Sec16, central conserved domain	-	-	Vesicle coat trafficking protein Sec16 mid-region	-
TRINITY_DN133253_c0_g1_i1.p1	-	GO:0005524	(+) RNA virus helicase core domain	-	-	Viral (Superfamily 1) RNA helicase	-
TRINITY_DN13339_c0_g1_i1.p1	-	-	Pyrrolo-quinoline quinone repeat	-	-	PQQ enzyme repeat	-
TRINITY_DN133502_c0_g1_i1.p2	-	GO:0016491	Aldehyde dehydrogenase domain	ALDH-like	-	Aldehyde dehydrogenase family	-
TRINITY_DN13383_c0_g2_i1.p2	-	-	NAD(P)-binding domain superfamily	NAD(P)-binding Rossmann-fold domains	-	Glutamate/Leucine/Phenylalanine/Valine dehydrogenase	-
TRINITY_DN13495_c0_g1_i1.p1	-	GO:0005515	Leucine-rich repeat	L domain-like	-	Leucine rich repeat	-
TRINITY_DN13626_c1_g1_i2.p1	-	-	CCAAT-binding factor	-	-	CBF/Mak21 family	-
TRINITY_DN13671_c3_g1_i1.p1	-	GO:0004601|GO:0006979|GO:0020037	Haem peroxidase	Heme-dependent peroxidases	-	Peroxidase	-
TRINITY_DN13734_c0_g1_i1.p1	-	-	Domain of unknown function DUF4283	-	-	Domain of unknown function (DUF4283)	-
TRINITY_DN13921_c0_g1_i1.p1	-	GO:0006886|GO:0031267	Importin-beta, N-terminal domain	ARM repeat	-	Importin-beta N-terminal domain	-
TRINITY_DN13982_c0_g1_i1.p1	-	-	Symplekin/Pta1, N-terminal	-	-	Symplekin/PTA1 N-terminal	-
TRINITY_DN14190_c1_g1_i1.p1	-	-	Pentatricopeptide repeat	-	-	PPR repeat family	-
TRINITY_DN15267_c0_g1_i1.p2	-	-	Ribonuclease H1, N-terminal	-	-	Caulimovirus viroplasmin	-
TRINITY_DN15546_c0_g1_i1.p1	-	GO:0004252|GO:0006508	Peptidase S8/S53 domain superfamily	Subtilisin-like	-	Subtilase family	-
TRINITY_DN15572_c0_g1_i2.p1	-	-	Mot1, central domain	-	-	Domain of unknown function (DUF3535)	-
TRINITY_DN15637_c0_g1_i2.p1	-	-	Collagen triple helix repeat	-	-	Collagen triple helix repeat (20 copies)	-
TRINITY_DN15856_c0_g1_i6.p1	-	-	Pentatricopeptide repeat	-	-	PPR repeat family	-
TRINITY_DN15889_c4_g1_i1.p1	-	-	Glutamate dehydrogenase, NAD-specific	-	-	NAD-specific glutamate dehydrogenase	-
TRINITY_DN15921_c0_g2_i1.p2	-		-	-	-	Chitin synthase	-
TRINITY_DN16085_c0_g1_i1.p1	-	GO:0003677|GO:0005730|GO:0006355|GO:0008134	DNA polymerase V/Myb-binding protein 1A	-	-	DNA polymerase phi	-
TRINITY_DN16136_c0_g1_i2.p1	-		-	HCP-like	-	PPR repeat family	-
TRINITY_DN16316_c0_g1_i1.p1	-	GO:0003676|GO:0008270	Zinc finger, CCHC-type superfamily	Retrovirus zinc finger-like domains	-	Zinc knuckle	-
TRINITY_DN16410_c0_g1_i2.p1	-	-	Pentatricopeptide repeat	-	-	PPR repeat family	-
TRINITY_DN16613_c0_g1_i1.p1	-	GO:0008641	Ubiquitin-activating enzyme	Activating enzymes of the ubiquitin-like proteins	-	Ubiquitin-activating enzyme, SCCH domain	-
TRINITY_DN16657_c0_g1_i1.p1	-	-	ABC-transporter, N-terminal domain	P-loop containing nucleoside triphosphate hydrolases	-	ABC-transporter N-terminal	-
TRINITY_DN16664_c0_g1_i1.p1	-	-	Domain of unknown function DUF3700	-	-	Aluminium induced protein	-
TRINITY_DN16722_c1_g1_i1.p1	-	-	Elongation factor 3, four helical bundle domain	-	-	Four helical bundle domain	-
TRINITY_DN16772_c0_g1_i1.p1	-	GO:0019867	Glycine zipper 2TM domain	-	-	Glycine zipper 2TM domain	-
TRINITY_DN16830_c0_g1_i1.p1	-		-	L domain-like	-	Leucine Rich Repeat	-
TRINITY_DN17010_c0_g1_i3.p2	-	-	Reverse transcriptase zinc-binding domain	-	-	zinc-binding in reverse transcriptase	-
TRINITY_DN17149_c0_g1_i1.p1	-	-	Pentatricopeptide repeat	-	-	PPR repeat family	-
TRINITY_DN17171_c1_g1_i1.p1	-	-	Ubiquitin carboxyl-terminal hydrolase 7, ICP0-binding domain	-	-	ICP0-binding domain of Ubiquitin-specific protease 7	-
TRINITY_DN17864_c0_g1_i1.p1	-	-	Pentatricopeptide repeat	-	-	PPR repeat family	-
TRINITY_DN17972_c0_g1_i1.p2	-	-	TRP, C-terminal	-	-	Transient receptor potential (TRP) ion channel	-
TRINITY_DN18470_c0_g1_i2.p2	-		-	L domain-like	-	Leucine rich repeat	-
TRINITY_DN18506_c0_g1_i1.p1	-	GO:0004930|GO:0016020	GPCR, family 2, extracellular hormone receptor domain	Hormone receptor domain	HormR_1	Hormone receptor domain	-
TRINITY_DN18669_c0_g1_i1.p1	-	GO:0003989|GO:0005524|GO:0006633	Acetyl-CoA carboxylase, central domain	-	-	Acetyl-CoA carboxylase, central region	-
TRINITY_DN18682_c0_g1_i1.p2	-	-	Histone chaperone domain CHZ	-	-	Histone chaperone domain CHZ	-
TRINITY_DN18782_c0_g1_i1.p1	-	-	Histidine kinase/HSP90-like ATPase superfamily	ATPase domain of HSP90 chaperone/DNA topoisomerase II/histidine kinase	-	Hsp90 protein	-
TRINITY_DN19033_c0_g2_i1.p1	CD_CSD		-	Chromo domain-like	-	Chromo (CHRromatin Organisation MOdifier) domain	-
TRINITY_DN19151_c0_g1_i3.p1	-	-	Domain of unknown function DUF4283	-	-	Domain of unknown function (DUF4283)	-
TRINITY_DN19230_c0_g1_i1.p1	-	GO:0016702|GO:0046872	Lipoxygenase, C-terminal	Lipoxigenase	-	Lipoxygenase	-
TRINITY_DN1928_c0_g3_i1.p1	-	-	Transcriptional factor DELLA, N-terminal	-	DELLA_2	Transcriptional regulator DELLA protein N terminal	-
TRINITY_DN19363_c0_g1_i1.p3	-	-	Next to BRCA1, central domain	-	-	Ig-like domain from next to BRCA1 gene	-
TRINITY_DN19701_c0_g1_i1.p1	-	GO:0000287|GO:0006633|GO:0008897	Phosphopantetheine-protein transferase domain	4'-phosphopantetheinyl transferase	-	4'-phosphopantetheinyl transferase superfamily	-
TRINITY_DN19707_c0_g1_i1.p1	-	-	Pentatricopeptide repeat	-	-	PPR repeat	-
TRINITY_DN19869_c0_g1_i1.p1	-	GO:0005215|GO:0005524|GO:0016020|GO:0016887	P-type ATPase	HAD-like	-	haloacid dehalogenase-like hydrolase	-
TRINITY_DN20388_c0_g1_i1.p1	-	GO:0005524	Chaperonin Cpn60/GroEL/TCP-1 family	GroEL equatorial domain-like	-	TCP-1/cpn60 chaperonin family	-
TRINITY_DN2074_c1_g1_i1.p1	-	-	KHA domain	-	-	KHA, dimerisation domain of potassium ion channel	-
TRINITY_DN20862_c0_g1_i1.p2	-	-	Plakin repeat superfamily	Plakin repeat	plec_5	Plectin repeat	-
TRINITY_DN20866_c0_g1_i1.p1	-	GO:0000160	Signal transduction response regulator, receiver domain	CheY-like	REC_2	Response regulator receiver domain	-
TRINITY_DN20899_c1_g1_i1.p1	-	-	Quinoprotein alcohol dehydrogenase-like superfamily	Quinoprotein alcohol dehydrogenase-like	WD40_4	WD domain, G-beta repeat	-
TRINITY_DN20970_c0_g1_i1.p2	-	-	Immunoglobulin subtype 2	Immunoglobulin	igc2_5	Immunoglobulin I-set domain	-
TRINITY_DN2097_c0_g1_i10.p1	-	GO:0046872	Zinc finger, CCCH-type superfamily	CCCH zinc finger	-	Zinc finger C-x8-C-x5-C-x3-H type (and similar)	-
TRINITY_DN21160_c0_g1_i11.p2	-	GO:0003676|GO:0008270	Zinc finger, CCHC-type superfamily	Retrovirus zinc finger-like domains	c2hcfinal6	Zinc knuckle	-
TRINITY_DN21323_c0_g1_i1.p1	-	GO:0005515	Ankyrin repeat	Ankyrin repeat	ANK_2a	Ankyrin repeats (3 copies)	-
TRINITY_DN21540_c0_g1_i1.p1	-	-	Pentatricopeptide repeat	-	-	PPR repeat family	-
TRINITY_DN22019_c1_g4_i2.p1	-	GO:0005524|GO:0140662	Heat shock protein 70 family	Heat shock protein 70kD (HSP70), C-terminal subdomain	-	Hsp70 protein	-
TRINITY_DN2235_c0_g2_i1.p1	-	GO:0004843|GO:0016579	Peptidase C19, ubiquitin carboxyl-terminal hydrolase	Cysteine proteinases	-	Ubiquitin carboxyl-terminal hydrolase	-
TRINITY_DN22420_c0_g1_i1.p1	-		-	Histone H3 K4-specific methyltransferase SET7/9 N-terminal domain	morn	MORN repeat	-
TRINITY_DN22519_c0_g1_i1.p1	-	GO:0005515	Leucine-rich repeat	L domain-like	LRR_typ_2	Leucine rich repeat	-
TRINITY_DN22531_c0_g1_i1.p1	-	GO:0005515	Leucine-rich repeat	L domain-like	-	Leucine Rich repeat	-
TRINITY_DN22746_c0_g1_i1.p1	-	-	Vid27, PH-like domain	-	-	VID27 PH-like domain	-
TRINITY_DN22986_c0_g3_i4.p1	-	GO:0003676|GO:0008270	Zinc finger, CCHC-type	Retrovirus zinc finger-like domains	c2hcfinal6	Zinc knuckle	-
TRINITY_DN23016_c0_g1_i1.p1	-	GO:0005199|GO:0009664	Extensin domain	-	-	Extensin-like region	-
TRINITY_DN23175_c0_g1_i1.p1	-	-	Cytochrome b5-like heme/steroid binding domain superfamily	Cytochrome b5-like heme/steroid binding domain	Cyt_b5_2	Cytochrome b5-like Heme/Steroid binding domain	-
TRINITY_DN23264_c1_g1_i1.p2	-	GO:0005509|GO:0005783|GO:0006457|GO:0051082	Calreticulin/calnexin	P-domain of calnexin/calreticulin	-	Calreticulin family	-
TRINITY_DN23468_c0_g1_i1.p1	-	GO:0016020|GO:0022857|GO:0055085	Major facilitator, sugar transporter-like	-	-	Sugar (and other) transporter	-
TRINITY_DN23579_c0_g1_i1.p1	-	-	P-type ATPase, transmembrane domain superfamily	Calcium ATPase, transmembrane domain M	-	E1-E2 ATPase	-
TRINITY_DN23637_c0_g1_i1.p1	-	GO:0005515	Leucine-rich repeat	L domain-like	-	Leucine Rich Repeat	-
TRINITY_DN23657_c0_g1_i1.p2	-	-	FAD/NAD(P)-binding domain superfamily	FAD/NAD(P)-binding domain	-	GMC oxidoreductase	-
TRINITY_DN23710_c0_g1_i1.p2	-	GO:0003723|GO:0004540	Ribonuclease II/R	Nucleic acid-binding proteins	RNB_2	RNB domain	-
TRINITY_DN24131_c0_g1_i1.p1	-	GO:0003883|GO:0006221	CTP synthase, N-terminal	P-loop containing nucleoside triphosphate hydrolases	-	CTP synthase N-terminus	-
TRINITY_DN24158_c0_g1_i1.p1	-	-	Xylulose 5-phosphate/Fructose 6-phosphate phosphoketolase, N-terminal	Thiamin diphosphate-binding fold (THDP-binding)	-	XFP N-terminal domain	-
TRINITY_DN24386_c0_g1_i1.p1	-	-	Spastin/Vps4, C-terminal	-	-	Vps4 C terminal oligomerisation domain	-
TRINITY_DN24393_c0_g1_i2.p1	-	GO:0016491	Aldehyde dehydrogenase domain	ALDH-like	-	Aldehyde dehydrogenase family	-
TRINITY_DN24438_c0_g1_i1.p1	-	-	Protein of unknown function DUF3984	-	-	Protein of unknown function (DUF3984)	-
TRINITY_DN24616_c0_g1_i1.p1	-	-	Pentatricopeptide repeat	HCP-like	-	PPR repeat	-
TRINITY_DN24733_c0_g1_i1.p1	-	-	MFS transporter superfamily	MFS general substrate transporter	-	Sugar (and other) transporter	-
TRINITY_DN24844_c0_g2_i2.p1	-	-	UROD/MetE-like superfamily	UROD/MetE-like	-	Cobalamin-independent synthase, Catalytic domain	-
TRINITY_DN24858_c0_g1_i1.p1	-	-	Neurobeachin/BDCP, DUF4704	-	-	Neurobeachin/BDCP, DUF4704 alpha solenoid region	-
TRINITY_DN24910_c0_g1_i2.p1	-	-	Pentatricopeptide repeat	HCP-like	-	PPR repeat	-
TRINITY_DN25148_c0_g1_i1.p2	-	-	Collagen triple helix repeat	-	-	Collagen triple helix repeat (20 copies)	-
TRINITY_DN25178_c0_g1_i1.p1	-	-	P-loop containing nucleoside triphosphate hydrolase	P-loop containing nucleoside triphosphate hydrolases	-	Four helical bundle domain	-
TRINITY_DN25233_c0_g1_i1.p1	-	-	Ankyrin repeat-containing domain superfamily	Ankyrin repeat	-	Ankyrin repeats (many copies)	-
TRINITY_DN25257_c0_g1_i1.p1	-	-	Winged helix DNA-binding domain superfamily	Winged helix DNA-binding domain	motif in proteasome subunits, Int-6, Nip-1 and TRIP-15	PCI domain	-
TRINITY_DN25272_c0_g1_i1.p1	-	GO:0003723|GO:0006396|GO:0008174|GO:0080009	Alphavirus-like methyltransferase (MT) domain	-	-	Viral methyltransferase	-
TRINITY_DN25272_c0_g2_i1.p2	-	GO:0003723|GO:0006396|GO:0008174|GO:0080009	Alphavirus-like methyltransferase (MT) domain	-	-	Viral methyltransferase	-
TRINITY_DN25423_c0_g1_i1.p1	-	-	FAD/NAD(P)-binding domain superfamily	FAD/NAD(P)-binding domain	-	FAD binding domain	-
TRINITY_DN25440_c0_g2_i1.p1	-	-	NOG, C-terminal	-	-	NOGCT (NUC087) domain	-
TRINITY_DN25460_c0_g2_i2.p1	-		-	L domain-like	-	Leucine rich repeat	-
TRINITY_DN2563_c0_g2_i1.p1	-	-	Subtilisin-like protease, fibronectin type-III domain	-	-	Fibronectin type-III domain	-
TRINITY_DN25673_c0_g1_i1.p1	-	-	Growth factor receptor cysteine-rich domain superfamily	Growth factor receptor domain	GCC2_GCC3_2	Tyrosine-protein kinase ephrin type A/B receptor-like	-
TRINITY_DN25944_c0_g1_i1.p1	-	GO:0005199|GO:0005618	Yeast PIR protein repeat	-	-	Yeast PIR protein repeat	-
TRINITY_DN26125_c0_g1_i1.p2	-	-	P-loop containing nucleoside triphosphate hydrolase	P-loop containing nucleoside triphosphate hydrolases	-	ABC transporter	-
TRINITY_DN26325_c0_g1_i1.p3	-	-	Protein kinase-like domain superfamily	Protein kinase-like (PK-like)	-	Protein kinase domain	-
TRINITY_DN26765_c0_g1_i1.p4	-	-	Collagen triple helix repeat	-	-	Collagen triple helix repeat (20 copies)	-
TRINITY_DN26830_c0_g1_i1.p1	-	-	26S proteasome regulatory subunit RPN2, C-terminal	-	-	26S proteasome regulatory subunit RPN2 C-terminal domain	-
TRINITY_DN26892_c2_g3_i1.p2	-	-	TRP, C-terminal	-	-	Transient receptor potential (TRP) ion channel	-
TRINITY_DN26998_c0_g1_i2.p1	-	GO:0005524|GO:0140662	Heat shock protein 70 family	Heat shock protein 70kD (HSP70), C-terminal subdomain	-	Hsp70 protein	-
TRINITY_DN27491_c0_g1_i1.p2	-	GO:0004812|GO:0005524|GO:0043039	Glutamyl/glutaminyl-tRNA synthetase, class Ib, catalytic domain	Nucleotidylyl transferase	-	tRNA synthetases class I (E and Q), catalytic domain	-
TRINITY_DN27546_c0_g1_i1.p1	-	-	Domain of unknown function DUF2427	-	-	Domain of unknown function (DUF2427)	-
TRINITY_DN27577_c0_g1_i1.p3	-	GO:0016020|GO:0022857|GO:0055085	Major facilitator, sugar transporter-like	-	-	Sugar (and other) transporter	-
TRINITY_DN27741_c0_g1_i1.p2	-	-	P-loop containing nucleoside triphosphate hydrolase	P-loop containing nucleoside triphosphate hydrolases	-	ABC transporter	-
TRINITY_DN28259_c0_g1_i1.p1	-	GO:0016020	Nonaspanin (TM9SF)	-	-	Endomembrane protein 70	-
TRINITY_DN28432_c0_g1_i1.p1	-	-	Vacuolar segregation subunit 7	-	-	Vacuolar segregation subunit 7	-
TRINITY_DN28516_c0_g1_i1.p2	-	GO:0016020|GO:0140359	ABC-2 type transporter, transmembrane domain	-	-	ABC-2 type transporter	-
TRINITY_DN28607_c0_g1_i1.p1	-	-	Immunoglobulin E-set	E set domains	flmn_3	Calponin homology (CH) domain	-
TRINITY_DN28854_c0_g1_i1.p1	-	-	Aminoacid dehydrogenase-like, N-terminal domain superfamily	Aminoacid dehydrogenase-like, N-terminal domain	-	Malic enzyme, N-terminal domain	-
TRINITY_DN29050_c0_g1_i1.p1	-	-	Domain of unknown function DUF3741	-	-	Protein of unknown function (DUF3741)	-
TRINITY_DN29170_c0_g1_i1.p1	-	-	Nucleic acid-binding, OB-fold	Nucleic acid-binding proteins	-	RNB domain	-
TRINITY_DN29411_c0_g1_i1.p1	-		-	Acetyl-CoA synthetase-like	-	AMP-binding enzyme	-
TRINITY_DN2979_c0_g2_i1.p1	UBA_atUPL1_2_like	GO:0005515	UBA-like superfamily	UBA-like	uba_6	UBA/TS-N domain	-
TRINITY_DN3000_c0_g1_i1.p1	-	-	Spt6 acidic, N-terminal domain	-	-	Acidic N-terminal SPT6	-
TRINITY_DN30328_c0_g1_i1.p1	NBR1_like	-	Next to BRCA1, central domain	-	-	Ig-like domain from next to BRCA1 gene	-
TRINITY_DN30364_c0_g1_i1.p1	-	-	Aconitase, iron-sulfur domain	Aconitase iron-sulfur domain	-	Aconitase family (aconitate hydratase)	-
TRINITY_DN30370_c0_g1_i1.p1	-	GO:0000159|GO:0007165|GO:0019888	Protein phosphatase 2A, regulatory B subunit, B56	-	-	Protein phosphatase 2A regulatory B subunit (B56 family)	-
TRINITY_DN30399_c0_g1_i1.p1	-	-	TRP, C-terminal	-	-	Transient receptor potential (TRP) ion channel	-
TRINITY_DN30515_c0_g1_i2.p1	-		-	Histone H3 K4-specific methyltransferase SET7/9 N-terminal domain	morn	MORN repeat	-
TRINITY_DN31284_c0_g1_i1.p1	PHD2_CHD_II	-	Zinc finger, FYVE/PHD-type	FYVE/PHD zinc finger	PHD_3	PHD-finger	-
TRINITY_DN31490_c0_g1_i1.p1	-	-	Nrap protein, domain 2	-	-	Nrap protein PAP/OAS-like domain	-
TRINITY_DN31682_c0_g1_i1.p1	SANT	-	SANT/Myb domain	Homeodomain-like	sant	Myb-like DNA-binding domain	-
TRINITY_DN31699_c0_g1_i1.p1	DHQS	-	3-dehydroquinate synthase domain	Dehydroquinate synthase-like	-	3-dehydroquinate synthase	-
TRINITY_DN31751_c0_g1_i1.p1	-	GO:0005199|GO:0005618	Yeast PIR protein repeat	-	-	Yeast PIR protein repeat	-
TRINITY_DN31835_c0_g1_i2.p1	-	-	Leucine-rich repeat, cysteine-containing subtype	RNI-like	LRR_CC_2	Leucine Rich repeat	-
TRINITY_DN32080_c0_g1_i1.p1	FAS_MaoC	-	MaoC-like dehydratase domain	Thioesterase/thiol ester dehydrase-isomerase	-	MaoC like domain	-
TRINITY_DN32220_c0_g1_i1.p1	EGF_Lam	-	Laminin-type EGF domain	EGF/Laminin	lamegf_3	Laminin EGF domain	-
TRINITY_DN32532_c0_g1_i1.p1	-	-	Protein of unknown function DUF3684	-	-	Protein of unknown function (DUF3684)	-
TRINITY_DN32600_c0_g1_i1.p1	-	-	Pentatricopeptide repeat	-	-	PPR repeat family	-
TRINITY_DN32913_c0_g1_i1.p1	-	GO:0006606	Nucleoprotein TPR/MLP1	-	-	TPR/MLP1/MLP2-like protein	-
TRINITY_DN32980_c0_g1_i1.p1	-	-	Pentatricopeptide repeat	-	-	PPR repeat family	-
TRINITY_DN32980_c0_g2_i1.p1	-	-	Pentatricopeptide repeat	-	-	PPR repeat	-
TRINITY_DN33219_c0_g1_i1.p2	-	-	Glycosyl hydrolase family 63, N-terminal	-	-	Glycosyl hydrolase family 63 N-terminal domain	-
TRINITY_DN33525_c0_g1_i1.p1	-	-	CLU domain	-	-	Clustered mitochondria	-
TRINITY_DN33534_c0_g1_i1.p3	EGF_Lam		-	EGF/Laminin	lamegf_3	Laminin EGF domain	-
TRINITY_DN33569_c0_g1_i1.p1	-		-	Acetyl-CoA synthetase-like	-	AMP-binding enzyme	-
TRINITY_DN33668_c0_g1_i1.p1	-	-	TCP-1-like chaperonin intermediate domain superfamily	GroEL-intermediate domain like	-	TCP-1/cpn60 chaperonin family	-
TRINITY_DN33766_c0_g1_i1.p2	-	-	Peptidase family M49	-	-	Peptidase family M49	-
TRINITY_DN33837_c0_g1_i1.p1	-	GO:0005515	Tetratricopeptide-like helical domain superfamily	TPR-like	-	PPR repeat family	-
TRINITY_DN34004_c0_g1_i1.p1	-	-	Collagen triple helix repeat	-	-	Collagen triple helix repeat (20 copies)	-
TRINITY_DN34026_c0_g1_i1.p1	-	GO:0016020|GO:0016760|GO:0030244	Cellulose synthase	-	-	Cellulose synthase	-
TRINITY_DN34052_c0_g1_i1.p1	-	-	26S proteasome regulatory subunit RPN2, C-terminal	-	-	26S proteasome regulatory subunit RPN2 C-terminal domain	-
TRINITY_DN34460_c0_g1_i1.p1	-	-	Zinc finger, C5HC2-type	-	-	C5HC2 zinc finger	-
TRINITY_DN34702_c0_g1_i1.p2	-	-	Protein of unknown function DUF3405	-	-	Protein of unknown function (DUF3405)	-
TRINITY_DN34926_c0_g1_i1.p1	-	GO:0006814|GO:0015385|GO:0016020	Alkali metal cation/H+ antiporter Nha1, C-terminal	-	-	Alkali metal cation/H+ antiporter Nha1 C terminus	-
TRINITY_DN35068_c0_g1_i1.p1	-	-	Pentatricopeptide repeat	HCP-like	-	PPR repeat	-
TRINITY_DN35097_c0_g1_i1.p1	-	-	Domain of unknown function DUF4283	-	-	Domain of unknown function (DUF4283)	-
TRINITY_DN35267_c1_g1_i1.p1	-		-	HCP-like	-	PPR repeat family	-
TRINITY_DN35476_c0_g1_i1.p1	-	GO:0005515	WD40 repeat	Quinoprotein alcohol dehydrogenase-like	WD40_4	WD domain, G-beta repeat	-
TRINITY_DN35489_c0_g1_i1.p1	-	-	Yap1 redox domain superfamily	YAP1 redox domain	-	Transcription factor PAP1	-
TRINITY_DN35745_c0_g1_i1.p1	TPP_PYR_POX_like	GO:0030976	Thiamine pyrophosphate enzyme, N-terminal TPP-binding domain	DHS-like NAD/FAD-binding domain	-	Thiamine pyrophosphate enzyme, N-terminal TPP binding domain	-
TRINITY_DN35883_c0_g1_i1.p3	-	GO:0005199|GO:0005618	Yeast PIR protein repeat	-	-	Yeast PIR protein repeat	-
TRINITY_DN36056_c0_g1_i1.p2	-	-	Nucleophile aminohydrolases, N-terminal	N-terminal nucleophile aminohydrolases (Ntn hydrolases)	-	Glutamine amidotransferases class-II	-
TRINITY_DN36065_c0_g1_i1.p1	-	-	PI4-kinase, N-terminal	-	-	PI4-kinase N-terminal region	-
TRINITY_DN36070_c0_g1_i1.p1	-	-	Neutral/alkaline non-lysosomal ceramidase, N-terminal	-	-	Neutral/alkaline non-lysosomal ceramidase, N-terminal	-
TRINITY_DN36231_c0_g1_i3.p1	-	GO:0005199|GO:0005618	Yeast PIR protein repeat	-	-	Yeast PIR protein repeat	-
TRINITY_DN36593_c0_g1_i1.p1	-	-	E3 ubiquitin ligase, domain of unknown function DUF908	-	-	Domain of Unknown Function (DUF908)	-
TRINITY_DN36614_c0_g1_i1.p1	-	-	Pentatricopeptide repeat	-	-	PPR repeat family	-
TRINITY_DN36806_c0_g1_i1.p1	-	-	Riboflavin synthase-like beta-barrel	Riboflavin synthase domain-like	-	FAD binding domain	-
TRINITY_DN36812_c0_g1_i1.p1	SANT	-	Homeobox-like domain superfamily	Homeodomain-like	-	Myb-like DNA-binding domain	-
TRINITY_DN36885_c0_g1_i1.p1	ZZ		-	RING/U-box	zz_5	Zinc finger, ZZ type	-
TRINITY_DN36911_c0_g1_i1.p1	-	GO:0005856	Plectin repeat	Plakin repeat	plec_5	Plectin repeat	-
TRINITY_DN36924_c0_g1_i1.p1	-	-	Pentatricopeptide repeat	-	-	PPR repeat family	-
TRINITY_DN37018_c0_g1_i1.p2	EGF_CA		-	EGF/Laminin	egfca_6	EGF-like domain	-
TRINITY_DN37334_c0_g1_i1.p1	-	-	MFS transporter superfamily	MFS general substrate transporter	-	Sugar (and other) transporter	-
TRINITY_DN37475_c0_g1_i1.p1	-	GO:0046872	Metalloenzyme, LuxS/M16 peptidase-like	LuxS/MPP-like metallohydrolase	-	Peptidase M16C associated	-
TRINITY_DN37582_c0_g1_i1.p2	EGF_Lam	-	Laminin-type EGF domain	EGF/Laminin	lamegf_3	Laminin EGF domain	-
TRINITY_DN37585_c0_g1_i1.p1	-	-	Zinc finger, PHD-finger	FYVE/PHD zinc finger	-	PHD-finger	-
TRINITY_DN37606_c0_g1_i1.p4	-	-	UROD/MetE-like superfamily	UROD/MetE-like	-	Cobalamin-independent synthase, Catalytic domain	-
TRINITY_DN37685_c0_g1_i1.p1	-	GO:0005524|GO:0016020|GO:0055085|GO:0140359	ABC transporter type 1, transmembrane domain	ABC transporter transmembrane region	-	ABC transporter transmembrane region	-
TRINITY_DN37705_c0_g1_i1.p1	-	-	Pre-mRNA splicing factor component Cdc5p/Cef1, C-terminal	-	-	pre-mRNA splicing factor component	-
TRINITY_DN37790_c0_g1_i1.p2	-	-	SPX domain	-	-	SPX domain	-
TRINITY_DN37898_c0_g1_i1.p1	-	-	TCP-1-like chaperonin intermediate domain superfamily	GroEL-intermediate domain like	-	TCP-1/cpn60 chaperonin family	-
TRINITY_DN37905_c0_g1_i1.p1	-	-	Pentatricopeptide repeat	-	-	Pentatricopeptide repeat domain	-
TRINITY_DN379_c0_g1_i1.p2	-	GO:0005199|GO:0005618	Yeast PIR protein repeat	-	-	Yeast PIR protein repeat	-
TRINITY_DN38007_c0_g1_i1.p1	-	-	FAD/NAD(P)-binding domain superfamily	FAD/NAD(P)-binding domain	-	NAD(P)-binding Rossmann-like domain	-
TRINITY_DN38087_c0_g1_i1.p1	-	GO:0005524	ABC transporter-like, ATP-binding domain	P-loop containing nucleoside triphosphate hydrolases	-	ABC transporter	-
TRINITY_DN38117_c0_g1_i2.p1	-	GO:0016491	Amine oxidase	FAD/NAD(P)-binding domain	-	Flavin containing amine oxidoreductase	-
TRINITY_DN38284_c0_g1_i1.p1	EGF_Lam	-	Laminin-type EGF domain	EGF/Laminin	lamegf_3	Laminin EGF domain	-
TRINITY_DN38511_c0_g1_i1.p1	-	-	FAD/NAD(P)-binding domain superfamily	FAD/NAD(P)-binding domain	-	FAD binding domain	-
TRINITY_DN38602_c0_g1_i1.p2	-	GO:0004553|GO:0005975	Glycoside hydrolase, family 3, N-terminal	(Trans)glycosidases	-	Glycosyl hydrolase family 3 N terminal domain	-
TRINITY_DN39143_c0_g1_i1.p1	-	-	P-loop containing nucleoside triphosphate hydrolase	P-loop containing nucleoside triphosphate hydrolases	-	ABC transporter	-
TRINITY_DN39302_c0_g1_i1.p1	-	GO:0005515	Leucine-rich repeat	L domain-like	-	Leucine rich repeat	-
TRINITY_DN39341_c0_g1_i1.p2	-	-	G2 nidogen/fibulin G2F	GFP-like	-	G2F domain	-
TRINITY_DN39360_c0_g1_i1.p1	-	GO:0003700|GO:0006355	Nuclear transcription factor Y subunit A	-	-	CCAAT-binding transcription factor (CBF-B/NF-YA) subunit B	-
TRINITY_DN39373_c0_g1_i1.p1	-	-	Nucleolar pre-ribosomal-associated protein 1, N-terminal	-	-	Ribosome 60S biogenesis N-terminal	-
TRINITY_DN3937_c0_g1_i2.p1	-	GO:0042393	Snf2, ATP coupling domain	-	-	Snf2-ATP coupling, chromatin remodelling complex	-
TRINITY_DN39515_c0_g1_i1.p1	-	GO:0004185|GO:0005773	Propeptide, carboxypeptidase Y	-	-	Carboxypeptidase Y pro-peptide	-
TRINITY_DN39585_c0_g1_i1.p2	-	GO:0016020|GO:0022857|GO:0055085	Major facilitator, sugar transporter-like	MFS general substrate transporter	-	Sugar (and other) transporter	-
TRINITY_DN39934_c0_g1_i1.p2	-	GO:0003743|GO:0005737|GO:0005852	Eukaryotic translation initiation factor 3 subunit D	-	-	Eukaryotic translation initiation factor 3 subunit 7 (eIF-3)	-
TRINITY_DN39977_c0_g1_i1.p1	Ras_like_GTPase	-	P-loop containing nucleoside triphosphate hydrolase	P-loop containing nucleoside triphosphate hydrolases	-	ABC transporter	-
TRINITY_DN40019_c0_g1_i1.p1	-	GO:0016020|GO:0016760|GO:0030244	Cellulose synthase	-	-	Cellulose synthase	-
TRINITY_DN40054_c0_g1_i1.p1	-	GO:0005507|GO:0008131|GO:0009308|GO:0048038	Copper amine oxidase, catalytic domain	Amine oxidase catalytic domain	-	Copper amine oxidase, enzyme domain	-
TRINITY_DN40077_c0_g1_i1.p1	-	-	WGR domain	BRCT domain	-	WGR domain	-
TRINITY_DN4010_c1_g1_i2.p1	-	GO:0003676	RNA-binding domain superfamily	RNA-binding domain, RBD	rrm1_1	RNA recognition motif. (a.k.a. RRM, RBD, or RNP domain)	-
TRINITY_DN40257_c0_g1_i1.p1	-	GO:0004674	UME domain	ARM repeat	UME_cls	UME (NUC010) domain	-
TRINITY_DN40294_c0_g1_i1.p1	-		-	Calcium ATPase, transduction domain A	-	E1-E2 ATPase	-
TRINITY_DN40316_c0_g1_i1.p1	-	-	Pentatricopeptide repeat	-	-	PPR repeat family	-
TRINITY_DN40478_c0_g1_i1.p1	-	-	P-loop containing nucleoside triphosphate hydrolase	P-loop containing nucleoside triphosphate hydrolases	-	SNF2-related domain	-
TRINITY_DN40612_c0_g1_i1.p1	-	-	Domain of unknown function DUF1720	-	-	Domain of unknown function (DUF1720)	-
TRINITY_DN40740_c0_g1_i1.p1	-	-	Vacuolar sorting protein 39/Transforming growth factor beta receptor-associated domain 1	-	-	Vacuolar sorting protein 39 domain 1	-
TRINITY_DN40752_c0_g1_i1.p1	CUE_ASCC2	GO:0005515	UBA-like superfamily	UBA-like	-	CUE domain	-
TRINITY_DN40883_c0_g1_i1.p1	-	GO:0005506|GO:0016706|GO:0031418	Oxoglutarate/iron-dependent oxygenase, C-terminal degradation domain	-	-	Oxoglutarate and iron-dependent oxygenase degradation C-term	-
TRINITY_DN41197_c0_g1_i1.p1	-	GO:0005515	Tetratricopeptide-like helical domain superfamily	TPR-like	-	PPR repeat	-
TRINITY_DN41277_c0_g1_i1.p1	-	GO:0051087	BAG domain superfamily	BAG domain	-	BAG domain	-
TRINITY_DN41482_c0_g1_i1.p1	-		-	-	-	Sister chromatid cohesion protein PDS5 protein	-
TRINITY_DN41497_c0_g1_i1.p1	-	-	Pentatricopeptide repeat	-	-	Pentatricopeptide repeat domain	-
TRINITY_DN41587_c0_g1_i1.p1	-	-	Vacuolar protein sorting-associated protein 13, VPS13 adaptor binding domain	-	-	SHR-binding domain of vacuolar-sorting associated protein 13	-
TRINITY_DN41662_c0_g1_i1.p1	-	GO:0004497|GO:0005506|GO:0016705|GO:0020037	Cytochrome P450 superfamily	Cytochrome P450	-	Cytochrome P450	-
TRINITY_DN41935_c0_g1_i1.p1	-	GO:0005515	Armadillo	ARM repeat	arm_5	Armadillo/beta-catenin-like repeat	-
TRINITY_DN42148_c0_g1_i1.p1	-	-	Glycoside hydrolase superfamily	(Trans)glycosidases	-	Glycosyl hydrolase family 3 N terminal domain	-
TRINITY_DN42165_c0_g1_i1.p2	-	GO:0004553|GO:0005975	Glycoside hydrolase, family 3, N-terminal	(Trans)glycosidases	-	Glycosyl hydrolase family 3 N terminal domain	-
TRINITY_DN42254_c0_g1_i1.p2	-	-	ACP-like superfamily	ACP-like	-	Phosphopantetheine attachment site	-
TRINITY_DN42539_c0_g1_i1.p1	EGF_CA	-	EGF-like domain	EGF/Laminin	egf_5	EGF-like domain	-
TRINITY_DN42572_c0_g1_i1.p1	-	-	Pentatricopeptide repeat	-	-	PPR repeat	-
TRINITY_DN42641_c0_g1_i1.p1	-	GO:0032933|GO:0045944	Sterol regulatory element-binding protein 1, C-terminal	-	-	Domain of unknown function (DUF2014)	-
TRINITY_DN42721_c0_g1_i1.p1	-	-	Homing endonuclease	Homing endonucleases	-	LAGLIDADG DNA endonuclease family	-
TRINITY_DN42740_c0_g1_i1.p1	-		-	CoA-dependent acyltransferases	-	Choline/Carnitine o-acyltransferase	-
TRINITY_DN42971_c0_g1_i1.p1	-	-	ERAP1-like C-terminal domain	-	-	ERAP1-like C-terminal domain	-
TRINITY_DN43059_c0_g1_i1.p1	-	-	CsbD-like domain	Hypothetical protein YjbJ	-	CsbD-like	-
TRINITY_DN43395_c0_g1_i1.p1	-	-	FAM91, C-terminal domain	-	-	FAM91 C-terminus	-
TRINITY_DN43597_c0_g1_i1.p1	-	-	CoA-binding	NAD(P)-binding Rossmann-fold domains	-	CoA binding domain	-
TRINITY_DN44243_c0_g1_i1.p1	-	GO:0016020	Ferlin A-domain	-	FerA_2	FerB (NUC096) domain	-
TRINITY_DN44357_c0_g1_i1.p1	-	GO:0005975|GO:0016832	Xylulose 5-phosphate/Fructose 6-phosphate phosphoketolase, C-terminal	-	-	XFP C-terminal domain	-
TRINITY_DN44434_c0_g1_i1.p2	-	GO:0003676	RNA-binding domain superfamily	RNA-binding domain, RBD	-	RNA recognition motif. (a.k.a. RRM, RBD, or RNP domain)	-
TRINITY_DN44483_c0_g1_i1.p1	-	GO:0003677|GO:0006351|GO:0008270	Transcription factor domain, fungi	-	-	Fungal specific transcription factor domain	-
TRINITY_DN44651_c0_g1_i1.p1	-		-	L domain-like	-	Leucine rich repeat	-
TRINITY_DN44719_c0_g1_i1.p1	-	-	P-loop containing nucleoside triphosphate hydrolase	P-loop containing nucleoside triphosphate hydrolases	-	Myosin head (motor domain)	-
TRINITY_DN45078_c0_g1_i1.p1	-	-	NADH-Ubiquinone oxidoreductase (complex I), chain 5 N-terminal	-	-	NADH-Ubiquinone oxidoreductase (complex I), chain 5 N-terminus	-
TRINITY_DN45457_c0_g1_i1.p1	-	GO:0003989|GO:0005524|GO:0006633	Acetyl-CoA carboxylase, central domain	-	-	Acetyl-CoA carboxylase, central region	-
TRINITY_DN45700_c0_g1_i1.p1	-	GO:0016459	Myosin tail	-	-	Myosin tail	-
TRINITY_DN46094_c0_g1_i1.p1	-	GO:0017056	Nucleoporin Nup188, N-terminal	-	-	Nucleoporin subcomplex protein binding to Pom34	-
TRINITY_DN46164_c0_g1_i1.p1	-		-	UDP-Glycosyltransferase/glycogen phosphorylase	-	Glycosyl transferases group 1	-
TRINITY_DN46435_c0_g1_i1.p1	-	-	Protein of unknown function DUF3405	-	-	Protein of unknown function (DUF3405)	-
TRINITY_DN46564_c0_g1_i1.p2	-	-	Domain of unknown function DUF4449	-	-	Protein of unknown function (DUF4449)	-
TRINITY_DN46682_c0_g1_i1.p1	-	-	Zinc finger C2H2 superfamily	beta-beta-alpha zinc fingers	c2h2final6	Zinc finger, C2H2 type	-
TRINITY_DN46881_c0_g1_i1.p1	-	-	Pentatricopeptide repeat	-	-	PPR repeat family	-
TRINITY_DN46932_c0_g1_i1.p1	-	-	Pentacotripeptide-repeat region of PRORP	-	-	Pentacotripeptide-repeat region of PRORP	-
TRINITY_DN47361_c0_g1_i1.p1	-	GO:0016620|GO:0051287	Semialdehyde dehydrogenase, NAD-binding	NAD(P)-binding Rossmann-fold domains	Semialdhyde_dh_3	Semialdehyde dehydrogenase, NAD binding domain	-
TRINITY_DN47484_c0_g1_i1.p1	-	GO:0004601|GO:0006979|GO:0020037	Haem peroxidase superfamily	Heme-dependent peroxidases	-	Peroxidase	-
TRINITY_DN47582_c0_g1_i1.p1	-	-	P-loop containing nucleoside triphosphate hydrolase	P-loop containing nucleoside triphosphate hydrolases	-	Viral (Superfamily 1) RNA helicase	-
TRINITY_DN47699_c0_g1_i1.p1	-	-	Pentatricopeptide repeat	-	-	PPR repeat family	-
TRINITY_DN48365_c0_g1_i1.p1	-	GO:0005515	WD40-repeat-containing domain superfamily	WD40 repeat-like	WD40_4	WD domain, G-beta repeat	-
TRINITY_DN4857_c0_g1_i3.p1	-	-	WASH complex subunit 7, C-terminal	-	-	WASH complex subunit 7, C-terminal	-
TRINITY_DN48761_c0_g1_i1.p1	-	GO:0004474|GO:0006097	Malate synthase	-	-	Malate synthase	-
TRINITY_DN48835_c0_g1_i1.p1	-	GO:0006814|GO:0015385|GO:0016020	Alkali metal cation/H+ antiporter Nha1, C-terminal	-	-	Alkali metal cation/H+ antiporter Nha1 C terminus	-
TRINITY_DN49433_c0_g1_i1.p2	KH-I		-	Eukaryotic type KH-domain (KH-domain type I)	kh_6	KH domain	-
TRINITY_DN49809_c0_g1_i1.p1	-		-	Glutathione synthetase ATP-binding domain-like	-	Eukaryotic glutathione synthase, ATP binding domain	-
TRINITY_DN49957_c0_g1_i1.p1	-	-	Pentatricopeptide repeat	-	-	PPR repeat	-
TRINITY_DN50230_c0_g1_i1.p2	SPOC_TFIIS		-	-	-	SPOC domain	-
TRINITY_DN50239_c0_g1_i1.p2	-	GO:0005044|GO:0016020	SRCR domain	SRCR-like	-	Scavenger receptor cysteine-rich domain	-
TRINITY_DN50347_c0_g1_i1.p2	-	GO:0003677|GO:0006366	RNA polymerase II, heptapeptide repeat, eukaryotic	-	-	RNA polymerase Rpb1 C-terminal repeat	-
TRINITY_DN50559_c0_g1_i1.p1	-	GO:0007010|GO:0008017	Microtubule-associated protein 70	-	-	Microtubule-associated protein 70	-
TRINITY_DN50564_c0_g1_i1.p1	-	GO:0046983	Helix-loop-helix DNA-binding domain superfamily	HLH, helix-loop-helix DNA-binding domain	finulus	Helix-loop-helix DNA-binding domain	-
TRINITY_DN50604_c0_g1_i1.p1	-	-	Pentatricopeptide repeat	-	-	PPR repeat	-
TRINITY_DN50719_c0_g1_i1.p1	aeIF5B_II	-	Translation initiation factor IF-2, domain 3 superfamily	Initiation factor IF2/eIF5b, domain 3	-	Elongation factor Tu domain 2	-
TRINITY_DN50830_c0_g1_i1.p2	-	-	Fatty acid synthase type I, helical	-	-	Fatty acid synthase type I helical domain	-
TRINITY_DN51063_c0_g1_i1.p1	-	-	Pentatricopeptide repeat	-	-	PPR repeat family	-
TRINITY_DN51067_c0_g1_i1.p1	-	-	Thiamin diphosphate-binding fold	Thiamin diphosphate-binding fold (THDP-binding)	-	Transketolase, thiamine diphosphate binding domain	-
TRINITY_DN51434_c0_g1_i1.p1	-		-	Myosin rod fragments	-	Myosin tail	-
TRINITY_DN51482_c0_g1_i1.p2	-	GO:0005975|GO:0016832	Xylulose 5-phosphate/Fructose 6-phosphate phosphoketolase	Thiamin diphosphate-binding fold (THDP-binding)	-	D-xylulose 5-phosphate/D-fructose 6-phosphate phosphoketolase	-
TRINITY_DN51574_c0_g1_i1.p1	-		-	Acetyl-CoA synthetase-like	-	AMP-binding enzyme C-terminal domain	-
TRINITY_DN51595_c0_g1_i1.p1	-	-	Phox-associated domain	-	-	PXA domain	-
TRINITY_DN51746_c0_g1_i1.p1	-	GO:0000184|GO:0004674|GO:0016310	Serine/threonine-protein kinase SMG1	-	-	Serine/threonine-protein kinase smg-1	-
TRINITY_DN51762_c0_g1_i1.p1	-		-	Multiheme cytochromes	ring_2	Zinc finger, C3HC4 type (RING finger)	-
TRINITY_DN52174_c0_g1_i1.p4	-	GO:0005199|GO:0005618	Yeast PIR protein repeat	-	-	Yeast PIR protein repeat	-
TRINITY_DN52185_c0_g1_i1.p1	-	GO:0016070	MIF4G-like, type 2	ARM repeat	-	MIF4G like	-
TRINITY_DN52345_c0_g1_i1.p1	-	GO:0016020|GO:0022857|GO:0055085	Proton-dependent oligopeptide transporter family	-	-	POT family	-
TRINITY_DN5240_c0_g1_i11.p1	-	GO:0005199|GO:0009664	Extensin domain	-	-	Extensin-like region	-
TRINITY_DN52415_c0_g1_i1.p1	-	-	Altered inheritance of mitochondria protein 21	-	-	Altered inheritance of mitochondria protein 21	-
TRINITY_DN52475_c0_g1_i1.p2	-	GO:0005975|GO:0016832	Xylulose 5-phosphate/Fructose 6-phosphate phosphoketolase, C-terminal	-	-	XFP C-terminal domain	-
TRINITY_DN52725_c0_g1_i1.p1	-	-	GroEL-like equatorial domain superfamily	GroEL equatorial domain-like	-	TCP-1/cpn60 chaperonin family	-
TRINITY_DN52919_c0_g1_i1.p1	-	-	Pentatricopeptide repeat	-	-	PPR repeat	-
TRINITY_DN52922_c0_g1_i1.p1	-	GO:0008270	Zinc finger, ZPR1-type	-	-	ZPR1 zinc-finger domain	-
TRINITY_DN52933_c0_g1_i1.p1	-	-	Glycogen debranching enzyme, glucanotransferase domain	-	-	Glycogen debranching enzyme, glucanotransferase domain	-
TRINITY_DN52960_c0_g1_i1.p1	-	GO:0003677|GO:0005634|GO:0006338	SLIDE domain	Homeodomain-like	-	SLIDE	-
TRINITY_DN53098_c0_g1_i1.p1	-	-	VTC domain	-	-	VTC domain	-
TRINITY_DN53338_c0_g1_i1.p2	-	-	Man1/Src1, C-terminal	-	-	Man1-Src1p-C-terminal domain	-
TRINITY_DN53373_c0_g1_i1.p1	-	GO:0016614|GO:0050660	Glucose-methanol-choline oxidoreductase, N-terminal	FAD/NAD(P)-binding domain	-	GMC oxidoreductase	-
TRINITY_DN53575_c0_g1_i1.p1	-	-	Thiamin diphosphate-binding fold	Thiamin diphosphate-binding fold (THDP-binding)	-	XFP C-terminal domain	-
TRINITY_DN53626_c0_g1_i1.p1	-	-	von Willebrand factor A-like domain superfamily	vWA-like	-	Sec23/Sec24 trunk domain	-
TRINITY_DN53672_c0_g1_i1.p1	-	-	Reduced growth phenotype protein 1	-	-	Rgp1	-
TRINITY_DN53755_c0_g1_i1.p1	-	GO:0003677|GO:0006366	RNA polymerase II, heptapeptide repeat, eukaryotic	-	-	RNA polymerase Rpb1 C-terminal repeat	-
TRINITY_DN53932_c0_g1_i1.p3	-	-	P-type ATPase, transmembrane domain superfamily	Calcium ATPase, transmembrane domain M	-	Cation transporter/ATPase, N-terminus	-
TRINITY_DN53955_c0_g1_i1.p1	-	-	Pentatricopeptide repeat	TPR-like	-	PPR repeat	-
TRINITY_DN53973_c0_g1_i1.p1	-	-	AAA ATPase, AAA+ lid domain	-	-	AAA+ lid domain	-
TRINITY_DN54005_c0_g1_i1.p1	-	GO:0005515	WD40 repeat	TolB, C-terminal domain	WD40_4	WD domain, G-beta repeat	-
TRINITY_DN54166_c0_g1_i1.p1	TrmE_N	-	GTP-binding protein TrmE, N-terminal	Folate-binding domain	-	GTP-binding protein TrmE N-terminus	-
TRINITY_DN54356_c0_g1_i1.p1	-	GO:0008521|GO:0016020	Acetyl-coenzyme A transporter 1-like	-	-	Acetyl-coenzyme A transporter 1	-
TRINITY_DN543_c1_g1_i4.p1	-	GO:0005515	Bromodomain	Bromodomain	-	Bromodomain	-
TRINITY_DN54584_c0_g1_i1.p1	-	-	Possible tRNA binding domain	-	-	Possible tRNA binding domain	-
TRINITY_DN54651_c0_g1_i1.p2	-	-	Transcription factor PAP1	YAP1 redox domain	-	Transcription factor PAP1	-
TRINITY_DN54659_c0_g1_i1.p1	-	GO:0005524|GO:0005634|GO:0006355	Glutamine-Leucine-Glutamine, QLQ	-	QLQ_2	QLQ	-
TRINITY_DN54756_c0_g1_i1.p1	-	-	TRP, C-terminal	-	-	Transient receptor potential (TRP) ion channel	-
TRINITY_DN54802_c0_g1_i1.p1	-	-	CH domain superfamily	Calponin-homology domain, CH-domain	-	Calponin homology (CH) domain	-
TRINITY_DN54814_c0_g1_i1.p1	-	GO:0003677|GO:0005730|GO:0006355|GO:0008134	DNA polymerase V/Myb-binding protein 1A	-	-	DNA polymerase phi	-
TRINITY_DN54998_c0_g1_i1.p1	-	-	NAD(P)-binding domain superfamily	NAD(P)-binding Rossmann-fold domains	-	NmrA-like family	-
TRINITY_DN55144_c0_g1_i1.p1	-	-	Thiamin diphosphate-binding fold	Thiamin diphosphate-binding fold (THDP-binding)	-	Thiamine pyrophosphate enzyme, C-terminal TPP binding domain	-
TRINITY_DN55190_c0_g1_i1.p1	-	GO:0006814|GO:0015385|GO:0016020	Alkali metal cation/H+ antiporter Nha1, C-terminal	-	-	Alkali metal cation/H+ antiporter Nha1 C terminus	-
TRINITY_DN55460_c0_g1_i1.p1	-	-	Filamin/ABP280 repeat-like	E set domains	flmn_3	Filamin/ABP280 repeat	-
TRINITY_DN55689_c0_g1_i1.p1	-	-	T-complex 11	-	-	T-complex protein 11	-
TRINITY_DN55773_c0_g1_i1.p1	-	-	Fungal transcription factor	-	-	Fungal specific transcription factor domain	-
TRINITY_DN55989_c0_g1_i1.p1	-	-	Rudiment single hybrid motif	Rudiment single hybrid motif	-	Phosphoribosylglycinamide synthetase, C domain	-
TRINITY_DN56060_c0_g1_i1.p2	-	-	NAD(P)-binding domain superfamily	NAD(P)-binding Rossmann-fold domains	-	short chain dehydrogenase	-
TRINITY_DN56196_c0_g1_i1.p1	-	-	ERAP1-like C-terminal domain	-	-	ERAP1-like C-terminal domain	-
TRINITY_DN56202_c0_g1_i1.p2	-	-	Domain of unknown function DUF4139	-	-	Domain of unknown function (DUF4139)	-
TRINITY_DN56263_c0_g1_i1.p1	-	-	Glycoside hydrolase superfamily	(Trans)glycosidases	-	Glycosyl hydrolases family 31	-
TRINITY_DN56283_c0_g1_i1.p1	-	GO:0005643|GO:0017056	Nucleoporin interacting component Nup93/Nic96	-	-	Nup93/Nic96	-
TRINITY_DN56611_c0_g1_i1.p1	-	GO:0003677|GO:0005524|GO:0016787	Helicase/UvrB, N-terminal	P-loop containing nucleoside triphosphate hydrolases	-	Type III restriction enzyme, res subunit	-
TRINITY_DN56667_c0_g1_i1.p1	EGF_Lam	-	Laminin-type EGF domain	EGF/Laminin	lamegf_3	Laminin EGF domain	-
TRINITY_DN56698_c0_g1_i1.p1	-	-	FAD-linked oxidoreductase-like	FAD-linked oxidoreductase	-	Methylenetetrahydrofolate reductase	-
TRINITY_DN56971_c0_g1_i1.p2	eEF2_snRNP_like_C	-	Elongation factor EFG, domain V-like	EF-G C-terminal domain-like	EFG_C_a	Elongation factor G C-terminus	-
TRINITY_DN57482_c0_g1_i1.p1	-	-	Pentatricopeptide repeat	HCP-like	-	PPR repeat family	-
TRINITY_DN57919_c0_g1_i1.p2	RING-H2_BRAP2	-	BRCA1-associated protein, RING finger, H2 subclass	RING/U-box	ring_2	Ring finger domain	-
TRINITY_DN58163_c0_g1_i1.p3	-	-	KRR1 interacting protein 1	-	-	KRI1-like family	-
TRINITY_DN58277_c0_g1_i1.p1	-	-	RAVE complex protein Rav1 C-terminal	-	-	RAVE protein 1 C terminal	-
TRINITY_DN58332_c0_g1_i1.p2	-	GO:0004601|GO:0006979|GO:0020037	Haem peroxidase	Heme-dependent peroxidases	-	Peroxidase	-
TRINITY_DN58395_c0_g1_i1.p1	-	-	Pentatricopeptide repeat	-	-	PPR repeat family	-
TRINITY_DN58682_c0_g1_i1.p2	-	-	Glycogen debranching enzyme, C-terminal	-	-	Amylo-alpha-1,6-glucosidase	-
TRINITY_DN58712_c0_g1_i1.p1	-	GO:0005507|GO:0008131|GO:0009308|GO:0048038	Copper amine oxidase, catalytic domain superfamily	Amine oxidase catalytic domain	-	Copper amine oxidase, enzyme domain	-
TRINITY_DN59027_c0_g1_i1.p1	-	-	Glutamine amidotransferase	Class I glutamine amidotransferase-like	-	Glutamine amidotransferase class-I	-
TRINITY_DN59072_c0_g1_i1.p1	-	GO:0003676	Piwi domain	Ribonuclease H-like	Piwi_a_2	Piwi domain	-
TRINITY_DN59078_c0_g1_i1.p2	-	GO:0005524|GO:0016020|GO:0042626|GO:0055085	CDR ABC transporter	-	-	CDR ABC transporter	-
TRINITY_DN59164_c0_g1_i1.p1	-	GO:0005515|GO:0031267	Exportin-2, C-terminal	ARM repeat	-	CAS/CSE protein, C-terminus	-
TRINITY_DN59610_c0_g1_i1.p1	-	GO:0005634|GO:0005732|GO:0006364|GO:0034457	U3 small nucleolar ribonucleoprotein complex, subunit Mpp10	-	-	Mpp10 protein	-
TRINITY_DN60155_c0_g1_i1.p1	-	-	Vacuolar protein sorting-associated protein 13, DH-like domain	-	-	Vacuolar-sorting-associated 13 protein C-terminal	-
TRINITY_DN60213_c0_g1_i1.p1	-	-	CH domain superfamily	Calponin-homology domain, CH-domain	-	Calponin homology (CH) domain	-
TRINITY_DN60264_c0_g1_i1.p1	-	-	UBAP2/protein lingerer	-	-	Ubiquitin-associated protein 2	-
TRINITY_DN6047_c0_g1_i1.p1	-	-	Leucine-rich repeat-containing N-terminal, plant-type	L domain-like	-	Leucine rich repeat N-terminal domain	-
TRINITY_DN60512_c0_g1_i1.p1	-	-	P-loop containing nucleoside triphosphate hydrolase	P-loop containing nucleoside triphosphate hydrolases	-	Helicase conserved C-terminal domain	-
TRINITY_DN60559_c0_g1_i1.p1	-	-	C2 domain superfamily	C2 domain (Calcium/lipid-binding domain, CaLB)	-	C2 domain	-
TRINITY_DN60594_c0_g1_i1.p1	-	-	Pentatricopeptide repeat	-	-	Pentatricopeptide repeat domain	-
TRINITY_DN60793_c0_g1_i1.p1	-		-	Oligoxyloglucan reducing end-specific cellobiohydrolase	-	Sortilin, neurotensin receptor 3,	-
TRINITY_DN60869_c0_g1_i1.p1	-	-	SRR1-like domain	-	-	SRR1 domain	-
TRINITY_DN60996_c0_g1_i1.p1	-	-	Up-frameshift suppressor 2, C-terminal	-	-	Up-frameshift suppressor 2	-
TRINITY_DN61009_c0_g1_i1.p1	-	-	Papain-like cysteine peptidase superfamily	Cysteine proteinases	cys_prot_2	Calpain family cysteine protease	-
TRINITY_DN61419_c0_g1_i1.p1	-	GO:0004843|GO:0016579	Peptidase C19, ubiquitin carboxyl-terminal hydrolase	Cysteine proteinases	-	Ubiquitin carboxyl-terminal hydrolase	-
TRINITY_DN61528_c0_g1_i1.p1	-		-	RING/U-box	-	IBR domain, a half RING-finger domain	-
TRINITY_DN61615_c0_g1_i1.p1	-	-	ClpP/crotonase-like domain superfamily	ClpP/crotonase	-	Carboxyl transferase domain	-
TRINITY_DN61628_c0_g1_i1.p2	-	-	CSC1/OSCA1-like, cytosolic domain	-	-	Cytosolic domain of 10TM putative phosphate transporter	-
TRINITY_DN61802_c0_g1_i1.p1	-	-	NAD(P)-binding domain superfamily	NAD(P)-binding Rossmann-fold domains	-	Malic enzyme, NAD binding domain	-
TRINITY_DN61887_c0_g1_i1.p1	-	-	Protein kinase-like domain superfamily	Protein kinase-like (PK-like)	serkin_6	Protein kinase domain	-
TRINITY_DN61918_c0_g1_i1.p1	-	-	Phosphatidylinositol 3-/4-kinase, catalytic domain	Protein kinase-like (PK-like)	-	Phosphatidylinositol 3- and 4-kinase	-
TRINITY_DN62180_c0_g1_i1.p1	-	GO:0005975|GO:0016301	Carbohydrate kinase, FGGY, N-terminal	Actin-like ATPase domain	-	FGGY family of carbohydrate kinases, N-terminal domain	-
TRINITY_DN62187_c0_g1_i1.p1	-	-	Nucleolar complex-associated protein 3, N-terminal	-	-	Nucleolar complex-associated protein	-
TRINITY_DN62203_c0_g1_i1.p2	-	-	PUA-like superfamily	PUA domain-like	-	ATP-dependent protease La (LON) substrate-binding domain	-
TRINITY_DN62327_c0_g1_i1.p1	-	-	BRCT domain superfamily	BRCT domain	-	BRCT domain, a BRCA1 C-terminus domain	-
TRINITY_DN62337_c0_g1_i1.p1	-		-	beta and beta-prime subunits of DNA dependent RNA-polymerase	-	RNA polymerase Rpb1, domain 6	-
TRINITY_DN62373_c0_g1_i1.p1	-	GO:0005524	(+) RNA virus helicase core domain	-	-	Viral (Superfamily 1) RNA helicase	-
TRINITY_DN62545_c0_g1_i1.p2	-	-	MCM, AAA-lid domain	P-loop containing nucleoside triphosphate hydrolases	-	MCM AAA-lid domain	-
TRINITY_DN62634_c0_g1_i1.p2	-	GO:0005198|GO:0006886|GO:0016192|GO:0030117	Coatomer, WD associated region	YVTN repeat-like/Quinoprotein amine dehydrogenase	-	Coatomer WD associated region	-
TRINITY_DN62796_c0_g1_i1.p1	-	GO:0008270	DYW domain	-	-	DYW family of nucleic acid deaminases	-
TRINITY_DN62949_c0_g1_i1.p2	-	-	SMARCC, C-terminal	-	-	SWIRM-associated region 1	-
TRINITY_DN62959_c0_g1_i1.p1	Anticodon_Ia_Val	GO:0000166|GO:0004812|GO:0005524|GO:0006418	Aminoacyl-tRNA synthetase, class Ia, anticodon-binding	Anticodon-binding domain of a subclass of class I aminoacyl-tRNA synthetases	-	Anticodon-binding domain of tRNA ligase	-
TRINITY_DN63041_c0_g1_i1.p1	-	-	Pentatricopeptide repeat	-	-	PPR repeat	-
TRINITY_DN63160_c0_g1_i1.p1	-	-	PROCT domain	-	-	PROCT (NUC072) domain	-
TRINITY_DN63848_c0_g1_i1.p1	-		-	Concanavalin A-like lectins/glucanases	-	Concanavalin A-like lectin/glucanases superfamily	-
TRINITY_DN6402_c0_g1_i2.p1	-	-	Domain of unknown function DUF4005	-	-	Protein of unknown function (DUF4005)	-
TRINITY_DN64428_c0_g1_i1.p1	-	-	Armadillo-type fold	ARM repeat	-	Tra1 HEAT repeat ring region	-
TRINITY_DN64737_c0_g1_i1.p1	-	GO:0008017	GAR domain	GAS2 domain-like	-	Growth-Arrest-Specific Protein 2 Domain	-
TRINITY_DN64756_c0_g1_i1.p1	-	GO:0005515	Leucine-rich repeat	L domain-like	-	Leucine rich repeat	-
TRINITY_DN65050_c0_g1_i1.p1	-	GO:0003871|GO:0008270|GO:0008652	Cobalamin-independent methionine synthase MetE, N-terminal	UROD/MetE-like	-	Cobalamin-independent synthase, N-terminal domain	-
TRINITY_DN6506_c1_g3_i1.p2	-	GO:0016491	Aldehyde dehydrogenase domain	ALDH-like	-	Aldehyde dehydrogenase family	-
TRINITY_DN65405_c0_g1_i1.p1	-		-	HCP-like	-	PPR repeat family	-
TRINITY_DN65656_c0_g1_i1.p1	-		-	L domain-like	-	Leucine Rich Repeat	-
TRINITY_DN65863_c0_g1_i1.p1	-	-	Protein of unknown function DUF3659	-	-	Protein of unknown function (DUF3659)	-
TRINITY_DN65874_c0_g1_i1.p1	-	-	FAD/NAD(P)-binding domain superfamily	FAD/NAD(P)-binding domain	-	NAD(P)-binding Rossmann-like domain	-
TRINITY_DN65901_c0_g1_i1.p1	-	-	P-loop containing nucleoside triphosphate hydrolase	P-loop containing nucleoside triphosphate hydrolases	-	AAA lid domain	-
TRINITY_DN66177_c0_g1_i1.p1	-	-	P-loop containing nucleoside triphosphate hydrolase	P-loop containing nucleoside triphosphate hydrolases	kinesin_4	Kinesin motor domain	-
TRINITY_DN66312_c0_g1_i1.p1	-	-	Zinc-finger domain of monoamine-oxidase A repressor R1	-	-	Zinc-finger domain of monoamine-oxidase A repressor R1	-
TRINITY_DN66591_c0_g1_i1.p1	SAM_BOI-like_fungal	GO:0005515	Sterile alpha motif domain	SAM/Pointed domain	SAM_4	SAM domain (Sterile alpha motif)	-
TRINITY_DN66821_c0_g1_i1.p1	-	-	Glycoside hydrolase superfamily	(Trans)glycosidases	-	Glycosyl hydrolases family 31	-
TRINITY_DN67017_c0_g1_i1.p1	-	-	NADH dehydrogenase subunit 5, C-terminal	-	-	NADH dehydrogenase subunit 5 C-terminus	-
TRINITY_DN67153_c0_g1_i1.p1	-	-	Pentatricopeptide repeat	-	-	PPR repeat	-
TRINITY_DN67162_c0_g1_i1.p1	-	-	Ancestral coatomer element 1, Sec16/Sec31	-	-	Sec23-binding domain of Sec16	-
TRINITY_DN67433_c0_g1_i1.p1	-	-	Protein YTP1-like, C-terminal	-	-	Protein of unknown function (Ytp1)	-
TRINITY_DN67686_c0_g1_i1.p1	-	GO:0004601|GO:0006979|GO:0020037	Haem peroxidase superfamily	Heme-dependent peroxidases	-	Peroxidase	-
TRINITY_DN67930_c0_g1_i1.p1	-	-	PI4-kinase, N-terminal	-	-	PI4-kinase N-terminal region	-
TRINITY_DN68017_c0_g1_i1.p1	-	GO:0000105|GO:0004636	Phosphoribosyl-ATP pyrophosphohydrolase	HisI-like	-	Phosphoribosyl-ATP pyrophosphohydrolase	-
TRINITY_DN6815_c0_g1_i1.p1	-	-	Pentatricopeptide repeat	-	-	PPR repeat family	-
TRINITY_DN68455_c0_g1_i1.p1	-	GO:0005199|GO:0005618	Yeast PIR protein repeat	-	-	Yeast PIR protein repeat	-
TRINITY_DN68462_c0_g1_i1.p1	-	-	Cation-transporting P-type ATPase, N-terminal	Calcium ATPase, transmembrane domain M	-	Cation transporter/ATPase, N-terminus	-
TRINITY_DN6871_c0_g1_i1.p1	-	-	Protein kinase-like domain superfamily	Protein kinase-like (PK-like)	-	Protein tyrosine and serine/threonine kinase	-
TRINITY_DN68832_c0_g1_i1.p1	-	-	Immunoglobulin E-set	E set domains	-	Sec63 Brl domain	-
TRINITY_DN68857_c0_g1_i1.p1	-	-	Armadillo-type fold	ARM repeat	IBN_N_2	Importin-beta N-terminal domain	-
TRINITY_DN69315_c0_g1_i1.p1	HMA	GO:0046872	Heavy metal-associated domain, HMA	HMA, heavy metal-associated domain	-	Heavy-metal-associated domain	-
TRINITY_DN69365_c0_g1_i1.p1	-	-	Metallo-dependent phosphatase-like	Metallo-dependent phosphatases	-	PhoD-like phosphatase	-
TRINITY_DN69747_c0_g1_i1.p3	-	GO:0004317	Fatty acid synthase, meander beta sheet domain	Thioesterase/thiol ester dehydrase-isomerase	-	Fatty acid synthase meander beta sheet domain	-
TRINITY_DN69925_c0_g1_i1.p1	-	-	Mot1, central domain	-	-	Domain of unknown function (DUF3535)	-
TRINITY_DN70124_c0_g1_i1.p1	-	-	Aconitase, iron-sulfur domain	Aconitase iron-sulfur domain	-	Aconitase family (aconitate hydratase)	-
TRINITY_DN702_c0_g1_i1.p1	-		-	Apolipoprotein A-I	-	Mucin-like	-
TRINITY_DN70462_c0_g1_i1.p1	-	GO:0007160	NIDO domain	-	ylk_9	Nidogen-like	-
TRINITY_DN70475_c0_g1_i1.p1	-	-	CDC48 domain 2-like superfamily	Cdc48 domain 2-like	CDC48_2_2	Cell division protein 48 (CDC48), domain 2	-
TRINITY_DN70531_c0_g1_i1.p1	-	GO:0005515	Armadillo	ARM repeat	arm_5	Armadillo/beta-catenin-like repeat	-
TRINITY_DN70727_c0_g1_i1.p1	-	GO:0004609|GO:0008654	Phosphatidylserine decarboxylase-related	-	-	Phosphatidylserine decarboxylase	-
TRINITY_DN70975_c0_g1_i1.p1	-	-	Cellobiose dehydrogenase, cytochrome domain	CBD9-like	-	Cytochrome domain of cellobiose dehydrogenase	-
TRINITY_DN70985_c0_g1_i1.p1	-		-	L domain-like	-	Leucine rich repeat	-
TRINITY_DN71153_c0_g1_i1.p4	-	-	Glucose-repressible protein Grg1	-	-	Glucose-repressible protein Grg1	-
TRINITY_DN71206_c0_g1_i1.p1	-	GO:0005515	Ankyrin repeat	Ankyrin repeat	ANK_2a	Ankyrin repeats (many copies)	-
TRINITY_DN71299_c0_g1_i1.p1	-	-	Chromo/chromo shadow domain	Chromo domain-like	chromo_7	Chromo (CHRromatin Organisation MOdifier) domain	-
TRINITY_DN71314_c0_g1_i1.p1	-	-	ATPase, nucleotide binding domain	Actin-like ATPase domain	-	Hsp70 protein	-
TRINITY_DN71324_c0_g1_i1.p1	NTP-PPase_HisIE_like	GO:0000105|GO:0004635	Phosphoribosyl-AMP cyclohydrolase domain	HisI-like	-	Phosphoribosyl-AMP cyclohydrolase	-
TRINITY_DN71476_c0_g1_i1.p1	-	GO:0003743|GO:0005852|GO:0006413|GO:0031369	Eukaryotic translation initiation factor 3 subunit C, N-terminal domain	-	-	Eukaryotic translation initiation factor 3 subunit 8 N-terminus	-
TRINITY_DN71888_c0_g1_i1.p1	-	GO:0005515	Armadillo	ARM repeat	-	Armadillo/beta-catenin-like repeat	-
TRINITY_DN71893_c0_g1_i1.p1	-		-	L domain-like	-	Leucine rich repeat	-
TRINITY_DN71913_c0_g1_i1.p2	-	-	LsmAD domain	-	LsmAD_2	LsmAD domain	-
TRINITY_DN72049_c0_g1_i1.p1	-	-	P-loop containing nucleoside triphosphate hydrolase	P-loop containing nucleoside triphosphate hydrolases	dynamin_3	Dynamin family	-
TRINITY_DN7210_c1_g1_i1.p1	-	GO:0005315|GO:0006817|GO:0016020	Phosphate transporter	-	-	Phosphate transporter family	-
TRINITY_DN72142_c0_g1_i1.p1	-	GO:0004725|GO:0006470|GO:1902751	M-phase inducer phosphatase	-	-	M-phase inducer phosphatase	-
TRINITY_DN72168_c0_g1_i1.p2	-	-	mRNA decay factor PAT1 domain	-	-	Topoisomerase II-associated protein PAT1	-
TRINITY_DN72185_c0_g1_i1.p1	-	-	UGGT, thioredoxin-like domain 3	-	-	Thioredoxin-like domain	-
TRINITY_DN72204_c0_g1_i1.p1	-		-	HCP-like	-	PPR repeat	-
TRINITY_DN72217_c0_g1_i1.p1	-	-	Nucleoplasmin-like domain	-	-	Nucleoplasmin-like domain	-
TRINITY_DN72233_c0_g1_i1.p1	-	GO:0005515	WD40-repeat-containing domain superfamily	WD40 repeat-like	WD40_4	WD domain, G-beta repeat	-
TRINITY_DN72685_c0_g1_i1.p1	NBR1_like	-	Next to BRCA1, central domain	-	-	Ig-like domain from next to BRCA1 gene	-
TRINITY_DN72748_c0_g1_i1.p1	-	-	Altered inheritance of mitochondria protein 21	-	-	Altered inheritance of mitochondria protein 21	-
TRINITY_DN72762_c0_g1_i1.p1	-	-	P-loop containing nucleoside triphosphate hydrolase	P-loop containing nucleoside triphosphate hydrolases	AAA_5	ATPase family associated with various cellular activities (AAA)	-
TRINITY_DN72888_c0_g1_i1.p1	-	-	C2 domain superfamily	C2 domain (Calcium/lipid-binding domain, CaLB)	-	C2 domain	-
TRINITY_DN73192_c0_g1_i1.p2	-		-	-	-	Sister chromatid cohesion protein PDS5 protein	-
TRINITY_DN73244_c0_g1_i1.p1	-	-	NAD(P)-binding domain superfamily	NAD(P)-binding Rossmann-fold domains	Malic_M_2	Malic enzyme, NAD binding domain	-
TRINITY_DN73413_c0_g1_i1.p2	-	GO:0005509|GO:0005544	Annexin repeat	Annexin	-	Annexin	-
TRINITY_DN73694_c0_g1_i1.p2	-	GO:0006814|GO:0015385|GO:0016020	Alkali metal cation/H+ antiporter Nha1, C-terminal	-	-	Alkali metal cation/H+ antiporter Nha1 C terminus	-
TRINITY_DN73977_c0_g1_i1.p3	-	-	Vinculin-binding site-containing domain	-	-	Vinculin Binding Site	-
TRINITY_DN74185_c0_g1_i1.p1	-	GO:0005975|GO:0016758|GO:0030259	Glycosyltransferase family 28, N-terminal domain	UDP-Glycosyltransferase/glycogen phosphorylase	-	Glycosyltransferase family 28 N-terminal domain	-
TRINITY_DN74403_c0_g1_i1.p1	-	GO:0006886|GO:0016192|GO:0030131	Clathrin adaptor, alpha-adaptin, appendage, C-terminal subdomain	Subdomain of clathrin and coatomer appendage domain	-	Alpha adaptin AP2, C-terminal domain	-
TRINITY_DN74551_c0_g1_i1.p1	-	-	Exocyst complex component EXOC2/Sec5, N-terminal domain	-	-	Exocyst complex component Sec5	-
TRINITY_DN74782_c0_g1_i1.p1	-	-	BRCT domain superfamily	BRCT domain	-	BRCA1 C Terminus (BRCT) domain	-
TRINITY_DN74862_c0_g1_i1.p1	-	GO:0005524	ABC transporter-like, ATP-binding domain	P-loop containing nucleoside triphosphate hydrolases	-	ABC transporter	-
TRINITY_DN74974_c0_g1_i1.p1	-	GO:0003700|GO:0006355|GO:0043565	WRKY domain superfamily	WRKY DNA-binding domain	-	WRKY DNA -binding domain	-
TRINITY_DN74996_c0_g1_i1.p1	-	GO:0003676	Piwi domain	Ribonuclease H-like	-	Piwi domain	-
TRINITY_DN75133_c0_g1_i1.p1	-	GO:0016491	FAD dependent oxidoreductase	FAD-linked reductases, C-terminal domain	-	FAD dependent oxidoreductase	-
TRINITY_DN75142_c0_g1_i1.p1	WW	GO:0005515	WW domain	WW domain	ww_5	WW domain	-
TRINITY_DN75557_c0_g1_i1.p1	-	-	Armadillo-type fold	ARM repeat	-	Adaptin N terminal region	-
TRINITY_DN75646_c0_g1_i1.p1	-	-	Homing endonuclease	Homing endonucleases	-	Homing endonuclease	-
TRINITY_DN75673_c0_g1_i1.p1	-	GO:0016787	Hydantoinase A/oxoprolinase	-	-	Hydantoinase/oxoprolinase	-
TRINITY_DN76003_c0_g1_i1.p1	-	-	Protein of unknown function DUF3659	-	-	Protein of unknown function (DUF3659)	-
TRINITY_DN76603_c0_g1_i1.p3	-	GO:0004371|GO:0006071	DhaK domain	DAK1/DegV-like	-	Dak1 domain	-
TRINITY_DN76741_c0_g1_i1.p1	-	GO:0003743|GO:0005852|GO:0006413|GO:0031369	Eukaryotic translation initiation factor 3 subunit C, N-terminal domain	-	-	Eukaryotic translation initiation factor 3 subunit 8 N-terminus	-
TRINITY_DN7730_c0_g2_i1.p1	-	-	Malectin domain	-	-	Malectin domain	-
TRINITY_DN77366_c0_g1_i1.p1	-	GO:0004601|GO:0006979|GO:0020037	Haem peroxidase superfamily	Heme-dependent peroxidases	-	Animal haem peroxidase	-
TRINITY_DN77654_c0_g1_i1.p1	-	-	Symplekin C-terminal	-	-	Symplekin tight junction protein C terminal	-
TRINITY_DN77764_c0_g1_i1.p1	-	GO:0016491	Sulfite reductase [NADPH] flavoprotein alpha-component-like, FAD-binding	Riboflavin synthase domain-like	-	FAD binding domain	-
TRINITY_DN78168_c0_g1_i1.p1	-	-	SDA1, C-terminal domain	-	-	SDA1	-
TRINITY_DN78169_c0_g1_i1.p1	-	-	Glycosyl hydrolase, five-bladed beta-propellor domain superfamily	Arabinanase/levansucrase/invertase	-	Glycosyl hydrolases family 32 N-terminal domain	-
TRINITY_DN78299_c0_g1_i1.p3	-	-	Mitochondrial import inner membrane translocase subunit Tim54	-	-	Inner membrane protein import complex subunit Tim54	-
TRINITY_DN78831_c0_g1_i1.p1	-	-	PUL domain	-	-	PUL domain	-
TRINITY_DN78864_c0_g1_i1.p1	-	-	Armadillo-type fold	ARM repeat	-	Region in Clathrin and VPS	-
TRINITY_DN79428_c0_g1_i1.p2	-	-	Protein of unknown function DUF3419	-	-	Protein of unknown function (DUF3419)	-
TRINITY_DN79733_c0_g1_i1.p1	-	-	Protein of unknown function DUF3659	-	-	Protein of unknown function (DUF3659)	-
TRINITY_DN79746_c0_g1_i1.p1	-		-	-	-	Podoplanin	-
TRINITY_DN79799_c0_g1_i1.p1	-		-	Glyceraldehyde-3-phosphate dehydrogenase-like, C-terminal domain	-	Saccharopine dehydrogenase C-terminal domain	-
TRINITY_DN79836_c0_g1_i1.p2	-	GO:0000166|GO:0004827|GO:0005524|GO:0005737|GO:0006433	Proline-tRNA ligase, class II, C-terminal	C-terminal domain of ProRS	ProRS_C_1_2	Prolyl-tRNA synthetase, C-terminal	-
TRINITY_DN79944_c0_g1_i1.p1	-	-	NAD(P)-binding domain superfamily	NAD(P)-binding Rossmann-fold domains	-	Male sterility protein	-
TRINITY_DN80146_c0_g1_i1.p1	-	-	Pentatricopeptide repeat	-	-	Pentacotripeptide-repeat region of PRORP	-
TRINITY_DN80449_c0_g1_i1.p1	-	-	EF-hand domain pair	EF-hand	efh_1	EF hand	-
TRINITY_DN80587_c0_g1_i1.p1	-	-	THIF-type NAD/FAD binding fold	Activating enzymes of the ubiquitin-like proteins	-	ThiF family	-
TRINITY_DN80702_c0_g1_i1.p1	-	GO:0042393	Snf2, ATP coupling domain	-	SnAC_2	Snf2-ATP coupling, chromatin remodelling complex	-
TRINITY_DN81056_c0_g1_i1.p1	-	-	MFS transporter superfamily	MFS general substrate transporter	-	Sugar (and other) transporter	-
TRINITY_DN81293_c0_g1_i2.p1	-		-	L domain-like	LRR_typ_2	Leucine rich repeat	-
TRINITY_DN81448_c0_g1_i1.p3	-	-	MICOS complex subunit MIC60	-	-	Mitochondrial inner membrane protein	-
TRINITY_DN81535_c0_g1_i1.p2	-	-	SDA1, C-terminal domain	-	-	SDA1	-
TRINITY_DN81721_c0_g1_i1.p2	-	-	Protein of unknown function DUF3295	-	-	Protein of unknown function (DUF3295)	-
TRINITY_DN82277_c0_g1_i1.p1	-	-	Armadillo-type fold	ARM repeat	CLH_2	Region in Clathrin and VPS	-
TRINITY_DN82458_c0_g1_i1.p1	-	-	Protein of unknown function DUF3405	-	-	Protein of unknown function (DUF3405)	-
TRINITY_DN82982_c0_g1_i1.p1	-	-	Protein kinase-like domain superfamily	Protein kinase-like (PK-like)	-	Protein kinase domain	-
TRINITY_DN83024_c0_g1_i1.p1	-	-	Pentatricopeptide repeat	-	-	PPR repeat	-
TRINITY_DN83122_c0_g1_i1.p1	-	-	Pentatricopeptide repeat	-	-	PPR repeat family	-
TRINITY_DN83134_c0_g1_i1.p1	-	-	Protein adenylyltransferase SelO	-	-	Protein adenylyltransferase SelO	-
TRINITY_DN83270_c0_g1_i1.p1	-	GO:0005634	FY-rich, C-terminal	-	-	F/Y rich C-terminus	-
TRINITY_DN83652_c0_g1_i1.p1	-	-	Conserved oligomeric Golgi complex, subunit 4	-	-	COG4 transport protein	-
TRINITY_DN83672_c0_g1_i1.p1	-	-	Alkaline-phosphatase-like, core domain superfamily	Alkaline phosphatase-like	-	Metalloenzyme superfamily	-
TRINITY_DN83781_c0_g1_i1.p1	-	GO:0016491	FAD dependent oxidoreductase	FAD/NAD(P)-binding domain	-	FAD dependent oxidoreductase	-
TRINITY_DN83880_c0_g1_i1.p1	-	-	Thiamin diphosphate-binding fold	Thiamin diphosphate-binding fold (THDP-binding)	-	Thiamine pyrophosphate enzyme, C-terminal TPP binding domain	-
TRINITY_DN84040_c0_g1_i1.p1	-	GO:0003723|GO:0004540	Ribonuclease II/R	Nucleic acid-binding proteins	-	RNB domain	-
TRINITY_DN84073_c0_g1_i1.p2	-		-	Glycosyl hydrolase domain	-	Alpha amylase, C-terminal all-beta domain	-
TRINITY_DN84214_c0_g1_i1.p1	-	-	Transferrin receptor-like, dimerisation domain	Transferrin receptor-like dimerisation domain	-	Transferrin receptor-like dimerisation domain	-
TRINITY_DN84301_c0_g1_i1.p1	-	-	Homeobox-like domain superfamily	Homeodomain-like	-	SWIRM domain	-
TRINITY_DN84309_c0_g1_i1.p2	-	-	Armadillo-type fold	ARM repeat	IBN_N_2	Importin-beta N-terminal domain	-
TRINITY_DN84378_c0_g1_i1.p1	-	-	Pentatricopeptide repeat	TPR-like	-	PPR repeat family	-
TRINITY_DN84400_c0_g1_i1.p1	-	GO:0005515	Leucine-rich repeat	L domain-like	-	Leucine rich repeat	-
TRINITY_DN84431_c0_g1_i1.p2	-	-	Ubiquitin-activating enzyme E1, C-terminal	Activating enzymes of the ubiquitin-like proteins	UBA_e1_C_a_2	Ubiquitin fold domain	-
TRINITY_DN84483_c0_g1_i1.p1	-	GO:0005515	Filamin/ABP280 repeat	E set domains	flmn_3	Filamin/ABP280 repeat	-
TRINITY_DN84538_c0_g1_i1.p1	-	GO:0005199|GO:0005618	Yeast PIR protein repeat	-	-	Yeast PIR protein repeat	-
TRINITY_DN84684_c0_g1_i1.p1	-	-	Collagen triple helix repeat	-	-	Collagen triple helix repeat (20 copies)	-
TRINITY_DN84883_c0_g1_i1.p1	-	-	Cleavage/polyadenylation specificity factor, A subunit, N-terminal	-	-	Mono-functional DNA-alkylating methyl methanesulfonate N-term	-
TRINITY_DN84930_c0_g1_i1.p1	-	GO:0005198|GO:0006886|GO:0016192|GO:0030117	Coatomer, WD associated region	-	-	Coatomer WD associated region	-
TRINITY_DN85275_c0_g1_i2.p1	-	-	Pentatricopeptide repeat	-	-	PPR repeat	-
TRINITY_DN85517_c0_g1_i1.p1	-	GO:0005507|GO:0008131|GO:0009308|GO:0048038	Copper amine oxidase, catalytic domain	Amine oxidase catalytic domain	-	Copper amine oxidase, enzyme domain	-
TRINITY_DN85544_c0_g1_i1.p1	-	GO:0005524	ABC transporter-like, ATP-binding domain	P-loop containing nucleoside triphosphate hydrolases	-	ABC transporter	-
TRINITY_DN85664_c0_g1_i1.p1	-	-	ADAM, cysteine-rich domain	-	acr	ADAM cysteine-rich	-
TRINITY_DN85690_c0_g1_i1.p2	-	GO:0005515	Sema domain	Sema domain	-	Sema domain	-
TRINITY_DN8577_c0_g1_i1.p1	-	GO:0008270	Zinc finger, CW-type	-	-	CW-type Zinc Finger	-
TRINITY_DN85831_c0_g1_i1.p1	-	GO:0002098|GO:0033588	Elongator complex protein 1	-	-	IKI3 family	-
TRINITY_DN85837_c0_g1_i1.p1	TGS_ThrRS	-	TGS-like	TGS-like	-	TGS domain	-
TRINITY_DN85930_c0_g1_i1.p1	-	-	Glycogen debranching enzyme, central domain	-	-	Central domain of human glycogen debranching enzyme	-
TRINITY_DN85957_c0_g1_i1.p1	-	-	Protein of unknown function DUF3292	-	-	Protein of unknown function (DUF3292)	-
TRINITY_DN86023_c0_g1_i1.p1	-	-	Tify domain binding domain	-	-	Tify domain binding domain	-
TRINITY_DN86217_c0_g1_i1.p1	DEP_RGS7-like	-	Winged helix DNA-binding domain superfamily	Winged helix DNA-binding domain	DEP_3	Domain found in Dishevelled, Egl-10, and Pleckstrin (DEP)	-
TRINITY_DN86271_c0_g1_i1.p1	PDI_a_family	-	Thioredoxin-like superfamily	Thioredoxin-like	-	Thioredoxin	-
TRINITY_DN86373_c0_g1_i1.p1	-	-	Pentatricopeptide repeat	-	-	PPR repeat family	-
TRINITY_DN86484_c0_g1_i1.p1	-	-	DNA/RNA polymerase superfamily	DNA/RNA polymerases	-	DNA-directed RNA polymerase N-terminal	-
TRINITY_DN86584_c0_g1_i1.p1	-	-	Pentatricopeptide repeat	-	-	PPR repeat family	-
TRINITY_DN86890_c0_g1_i1.p1	-	-	DNA-directed RNA polymerase, C-terminal domain, phage-type	DNA/RNA polymerases	-	DNA-dependent RNA polymerase	-
TRINITY_DN86895_c0_g1_i1.p1	-	-	Collagen triple helix repeat	-	-	Collagen triple helix repeat (20 copies)	-
TRINITY_DN87334_c0_g1_i1.p1	-	GO:0005319|GO:0006869	Lipid transport protein, beta-sheet shell	Lipovitellin-phosvitin complex; beta-sheet shell regions	-	Vitellinogen, open beta-sheet	-
TRINITY_DN87537_c0_g1_i1.p1	-	-	Pentatricopeptide repeat	-	-	PPR repeat family	-
TRINITY_DN87683_c0_g1_i1.p1	-	GO:0003824|GO:0005992	Trehalose-phosphatase	HAD-like	-	Trehalose-phosphatase	-
TRINITY_DN87870_c0_g1_i2.p1	-	-	Morc, S5 domain 2-like	-	-	Morc6 ribosomal protein S5 domain 2-like	-
TRINITY_DN87906_c0_g1_i1.p1	-	-	N-alpha-acetyltransferase 25, NatB auxiliary subunit	-	-	N-acetyltransferase B complex (NatB) non catalytic subunit	-
TRINITY_DN88092_c0_g1_i1.p1	-	-	RNAse III-like, virus	-	-	Homologues of viral RNAse III, found in viruses infecting fungi	-
TRINITY_DN88103_c0_g1_i1.p2	-	GO:0005515	Armadillo	ARM repeat	arm_5	Armadillo/beta-catenin-like repeat	-
TRINITY_DN88142_c0_g1_i1.p1	-	GO:0000030|GO:0006493|GO:0016020	Glycosyl transferase family 39/83	-	-	Dolichyl-phosphate-mannose-protein mannosyltransferase	-
TRINITY_DN88220_c0_g1_i1.p1	-	-	Pentatricopeptide repeat	-	-	PPR repeat family	-
TRINITY_DN88400_c0_g1_i1.p1	-	-	Pentatricopeptide repeat	-	-	PPR repeat	-
TRINITY_DN88744_c0_g1_i1.p1	-	-	Pentatricopeptide repeat	-	-	PPR repeat family	-
TRINITY_DN88818_c0_g1_i1.p1	-		-	CAD & PB1 domains	-	PB1 domain	-
TRINITY_DN88924_c0_g1_i1.p2	-	GO:0004357|GO:0006750	Glutamate-cysteine ligase catalytic subunit	-	-	Glutamate-cysteine ligase	-
TRINITY_DN88929_c0_g1_i1.p1	-	-	Pentatricopeptide repeat	-	-	PPR repeat family	-
TRINITY_DN89046_c0_g1_i1.p1	-	-	Pentatricopeptide repeat	-	-	PPR repeat family	-
TRINITY_DN89070_c0_g1_i1.p1	-	-	RABX5, catalytic core helical domain	VPS9 domain	-	Domain of unknown function (DUF5601)	-
TRINITY_DN89666_c0_g1_i1.p3	-	-	Protein kinase-like domain superfamily	Protein kinase-like (PK-like)	-	Protein kinase domain	-
TRINITY_DN89769_c0_g1_i1.p1	-	-	UGGT, thioredoxin-like domain 3	-	-	Thioredoxin-like domain	-
TRINITY_DN90119_c0_g1_i1.p1	CRIB_PAK_like	GO:0007015	Actin nucleation-promoting factor WAS, C-terminal	Wiscott-Aldrich syndrome protein, WASP, C-terminal domain	PBD_5	P21-Rho-binding domain	-
TRINITY_DN90182_c0_g1_i1.p1	-	GO:0016491	Molybdopterin dehydrogenase, FAD-binding	FAD-binding/transporter-associated domain-like	-	FAD binding domain in molybdopterin dehydrogenase	-
TRINITY_DN90266_c0_g1_i1.p1	-	GO:0005515	Leucine-rich repeat	L domain-like	-	Leucine Rich Repeat	-
TRINITY_DN9100_c0_g1_i2.p2	-	-	WSTF/Acf1/Cbp146	-	-	ATP-utilising chromatin assembly and remodelling N-terminal	-
TRINITY_DN91167_c0_g1_i1.p1	-	-	Chromo-like domain superfamily	Chromo domain-like	chromo_7	Chromo (CHRromatin Organisation MOdifier) domain	-
TRINITY_DN91175_c0_g1_i1.p1	-	-	Heat shock protein 70kD, peptide-binding domain superfamily	Heat shock protein 70kD (HSP70), peptide-binding domain	-	Hsp70 protein	-
TRINITY_DN91315_c0_g1_i1.p1	-	-	MICOS complex subunit MIC60	-	-	Mitochondrial inner membrane protein	-
TRINITY_DN91624_c0_g1_i1.p2	-	-	P-type ATPase, transmembrane domain superfamily	Calcium ATPase, transmembrane domain M	Cation_ATPase_N_a_2	Cation transporter/ATPase, N-terminus	-
TRINITY_DN91814_c0_g1_i1.p1	-	-	Mediator complex, subunit Med25, synapsin 1	-	-	Mediator complex subunit 25 synapsin 1	-
TRINITY_DN91868_c0_g1_i1.p1	-	-	E3 ubiquitin ligase, domain of unknown function DUF913	-	-	Domain of Unknown Function (DUF913)	-
TRINITY_DN91971_c0_g1_i1.p1	-	GO:0016787	Hydantoinase A/oxoprolinase	-	-	Hydantoinase/oxoprolinase	-
TRINITY_DN92027_c0_g1_i1.p1	-	-	Stress-induced protein, KGG, repeat	-	-	Stress-induced bacterial acidophilic repeat motif	-
TRINITY_DN92098_c0_g1_i1.p2	-		-	Metalloproteases ("zincins"), catalytic domain	-	Peptidase family M1 domain	-
TRINITY_DN92186_c0_g1_i1.p1	-	-	HotDog domain superfamily	Thioesterase/thiol ester dehydrase-isomerase	-	MaoC like domain	-
TRINITY_DN92235_c0_g1_i1.p1	-		-	DPP6 N-terminal domain-like	-	Dipeptidyl peptidase IV (DPP IV) N-terminal region	-
TRINITY_DN92260_c0_g1_i1.p2	-	-	Glycoside hydrolase superfamily	(Trans)glycosidases	-	Alpha amylase, catalytic domain	-
TRINITY_DN92402_c0_g1_i1.p2	-	GO:0004814|GO:0005524|GO:0006420	DALR anticodon binding	Anticodon-binding domain of a subclass of class I aminoacyl-tRNA synthetases	dalr_1_4	DALR anticodon binding domain	-
TRINITY_DN92423_c0_g1_i1.p1	-	-	Mon2, C-terminal	-	-	C-terminal region of Mon2 protein	-
TRINITY_DN92792_c0_g1_i1.p1	-	-	Cation-transporting P-type ATPase, N-terminal	Calcium ATPase, transmembrane domain M	Cation_ATPase_N_a_2	Cation transporter/ATPase, N-terminus	-
TRINITY_DN92870_c0_g1_i1.p1	-	-	Pentatricopeptide repeat	-	-	PPR repeat family	-
TRINITY_DN92986_c0_g1_i1.p2	-	GO:0003743|GO:0005852|GO:0006413|GO:0031369	Eukaryotic translation initiation factor 3 subunit C, N-terminal domain	-	-	Eukaryotic translation initiation factor 3 subunit 8 N-terminus	-
TRINITY_DN93149_c0_g1_i1.p2	-	-	TRP, C-terminal	-	-	Transient receptor potential (TRP) ion channel	-
TRINITY_DN93775_c0_g1_i1.p1	-		-	-	-	Sister chromatid cohesion protein PDS5 protein	-
TRINITY_DN93887_c0_g1_i1.p4	-		-	Acetyl-CoA synthetase-like	-	AMP-binding enzyme C-terminal domain	-
TRINITY_DN93891_c0_g1_i1.p2	-		-	L domain-like	-	Leucine rich repeat	-
TRINITY_DN94288_c0_g1_i1.p1	-	GO:0003824	Hydantoinase B/oxoprolinase	-	-	Hydantoinase B/oxoprolinase	-
TRINITY_DN94306_c0_g1_i1.p2	-	-	Transcription factor Aft1, osmotic stress domain	-	-	Aft1 osmotic stress response (OSM) domain	-
TRINITY_DN94870_c0_g1_i1.p1	-	GO:0005643|GO:0017056	Nuclear pore protein 84/107	-	-	Nuclear pore protein 84 / 107	-
TRINITY_DN94917_c0_g1_i1.p1	-	-	Papain-like cysteine peptidase superfamily	Cysteine proteinases	-	Ubiquitin carboxyl-terminal hydrolase	-
TRINITY_DN9510_c0_g2_i1.p2	-	GO:0005515	Leucine-rich repeat	L domain-like	LRR_typ_2	Leucine Rich Repeat	-
TRINITY_DN9517_c3_g1_i1.p1	-	GO:0004601|GO:0006979|GO:0020037	Haem peroxidase superfamily	Heme-dependent peroxidases	-	Peroxidase	-
TRINITY_DN95248_c0_g1_i1.p1	-	-	Troponin domain superfamily	Troponin coil-coiled subunits	-	Troponin	-
TRINITY_DN95720_c0_g1_i1.p1	homeodomain	GO:0003677	Homeobox domain	Homeodomain-like	HOX_1	Homeodomain	-
TRINITY_DN95804_c0_g1_i1.p1	-	-	Nop domain	Nop domain	-	snoRNA binding domain, fibrillarin	-
TRINITY_DN96210_c0_g1_i1.p1	-	GO:0003989|GO:0005524|GO:0006633	Acetyl-CoA carboxylase, central domain	-	-	Acetyl-CoA carboxylase, central region	-
TRINITY_DN96299_c0_g1_i1.p2	-	GO:0005737	Exocyst complex component Sec10-like	-	-	Exocyst complex component Sec10	-
TRINITY_DN96546_c0_g1_i1.p2	-	GO:0003871|GO:0008270|GO:0008652	Cobalamin-independent methionine synthase MetE, N-terminal	UROD/MetE-like	-	Cobalamin-independent synthase, N-terminal domain	-
TRINITY_DN97254_c0_g1_i1.p1	-	GO:0003677|GO:0006260	DNA polymerase alpha/delta/epsilon, subunit B	-	-	DNA polymerase alpha/epsilon subunit B	-
TRINITY_DN97273_c0_g1_i1.p1	-	GO:0005975|GO:0016832	Xylulose 5-phosphate/Fructose 6-phosphate phosphoketolase, C-terminal	-	-	XFP C-terminal domain	-
TRINITY_DN9732_c1_g1_i1.p1	-	GO:0005515	Leucine-rich repeat	L domain-like	-	Leucine rich repeat	-
TRINITY_DN97772_c0_g1_i1.p1	-	-	Glycoside hydrolase superfamily	(Trans)glycosidases	-	Glycosyl hydrolases family 35	-
TRINITY_DN98024_c0_g1_i1.p1	-	GO:0003743|GO:0005852|GO:0006413|GO:0031369	Eukaryotic translation initiation factor 3 subunit C, N-terminal domain	-	-	Eukaryotic translation initiation factor 3 subunit 8 N-terminus	-
TRINITY_DN98055_c0_g1_i1.p2	-	GO:0005515	WD40-repeat-containing domain superfamily	WD40 repeat-like	-	WD domain, G-beta repeat	-
TRINITY_DN98163_c0_g1_i1.p1	-	-	FAD/NAD(P)-binding domain superfamily	FAD/NAD(P)-binding domain	-	GMC oxidoreductase	-
TRINITY_DN9845_c0_g1_i1.p1	-	-	E3 ubiquitin ligase, domain of unknown function DUF913	-	-	Domain of Unknown Function (DUF913)	-
TRINITY_DN98690_c0_g1_i1.p2	-	-	Tra1, HEAT repeat ring region	-	-	Tra1 HEAT repeat ring region	-
TRINITY_DN98706_c0_g1_i1.p1	-	-	Protein of unknown function DUF863, plant	-	-	Plant protein of unknown function (DUF863)	-
TRINITY_DN9914_c1_g2_i1.p1	-		-	L domain-like	-	Leucine Rich repeats (2 copies)	-
TRINITY_DN99182_c0_g1_i1.p2	-	-	P-loop containing nucleoside triphosphate hydrolase	P-loop containing nucleoside triphosphate hydrolases	-	ATP-sulfurylase	-
TRINITY_DN99795_c0_g1_i1.p1	-	GO:0016491	Oxidoreductase FAD/NAD(P)-binding	Ferredoxin reductase-like, C-terminal NADP-linked domain	-	Oxidoreductase NAD-binding domain	-
