# Supplementary material for: Transcriptomic Analysis Reveals Adaptive Evolution and Conservation Implications for the Endangered Magnolia lotungensis
Source: Genes (Basel). 2024 Jun 14;15(6):787. doi: 10.3390/genes15060787 (PMC11203017; doi:10.3390/genes15060787)
Supplement: Supplementary file 1 [file genes-15-00787-s001.zip › supplementary/Supplement file S4.xlsx]

## Sheet: ENC_GC_density
SeqName	GC3/GC12	Nc	ExpNc	ENC/ExpENC	GCU	GCG	GCC	GCA	UGU	UGC	GAU	GAC	GAG	GAA	UUU	UUC	GGU	GGG	GGC	GGA	CAC	CAU	AUU	AUA	AUC	AAA	AAG	CUA	CUC	CUG	CUU	UUA	UUG	AUG	AAC	AAU	CCA	CCC	CCU	CCG	CAA	CAG	AGA	AGG	CGA	CGC	CGG	CGU	AGC
TRINITY_DN0_c1_g1_i1.p1	1.03205	56.9786	60.9585	0.934711	1.33333	0.66667	1.33333	0.66667	1	1	1.5	0.5	1.47826	0.52174	1.4	0.6	1.23077	0.61538	0.92308	1.23077	0.85714	1.14286	1.6875	0.375	0.9375	0.63158	1.36842	0.61538	1.53846	0.61538	1.23077	1	1	1	1	1	0.66667	0.66667	1.33333	1.33333	1	1	0.8	1.2	2.4	0	1.6	0	1.25
TRINITY_DN0_c3_g1_i1.p1	0.898	57.6311	61.8206	0.932231	1.41538	0.24615	1.23077	1.10769	1.11111	0.88889	1.38462	0.61538	1.03896	0.96104	1	1	0.93333	1	0.86667	1.2	0.90909	1.09091	1.53488	0.76744	0.69767	0.64286	1.35714	0.59259	0.81481	1.25926	1.33333	0.25	1.75	1	1.08108	0.91892	1	0.54545	1.81818	0.63636	0.95238	1.04762	1.2	0.8	0.54054	1.08108	1.08108	1.2973	1.14286
TRINITY_DN0_c3_g2_i1.p1	0.95873	55.6344	60.55	0.918818	1.45455	0.36364	0.72727	1.45455	1	1	1.7	0.3	1.36585	0.63415	0.93333	1.06667	0.66667	1	0.66667	1.66667	0.72727	1.27273	1.77778	0.44444	0.77778	0.78571	1.21429	0.42105	1.05263	1.05263	1.47368	1.25	0.75	1	0.53333	1.46667	1.2	0.4	1.6	0.8	1	1	1.14286	0.85714	0.33333	0	3	0.66667	1
TRINITY_DN100000_c0_g1_i1.p1	1.34982	47.4502	45.8904	1.03399	0.44444	2.44444	0.88889	0.22222	1	1	0.54545	1.45455	1.66667	0.33333	0.66667	1.33333	0.92308	0.61538	2.46154	0	1.6	0.4	0	0	0	0	2	0	0.88889	2.22222	0.88889	0	2	1	1.5	0.5	0.57143	0.57143	0.57143	2.28571	0	2	0.66667	1.33333	0	4	0	0	2
TRINITY_DN10000_c0_g1_i3.p1	0.88708	56.7129	61.3975	0.9237	1.86667	0.53333	0.53333	1.06667	0.4	1.6	1.66667	0.33333	0.7	1.3	1	1	1.2	1.2	0.8	0.8	0.28571	1.71429	1.33333	0.66667	1	1.17647	0.82353	0.4	1.4	0.6	1.6	0.88889	1.11111	1	0.75	1.25	1.14286	0.28571	1.71429	0.85714	0.4	1.6	1.16667	0.83333	1.14286	1.71429	1.14286	0	2
TRINITY_DN100025_c0_g1_i1.p1	1.05747	54.5513	61.3889	0.888618	1.6	0.53333	1.06667	0.8	0	0	0.85714	1.14286	0.72727	1.27273	0	2	2	0	1.2	0.8	1	1	0	0	3	0.42857	1.57143	0	1.71429	1.14286	1.14286	0.66667	1.33333	1	2	0	2	1	0	1	0.66667	1.33333	0	2	4	0	0	0	0
TRINITY_DN10002_c0_g1_i1.p1	1.02415	52.5568	61.7458	0.85118	2.09524	0.19048	1.14286	0.57143	0.66667	1.33333	0.72727	1.27273	1.06667	0.93333	1.42857	0.57143	0.88889	1.11111	0.66667	1.33333	1.66667	0.33333	1.125	0.375	1.5	0.57143	1.42857	0.15385	0.92308	2.15385	0.76923	0.25	1.75	1	1	1	1.25	1	1.5	0.25	0.18182	1.81818	1.42857	0.57143	2.66667	0.66667	0	0.66667	1
TRINITY_DN100034_c0_g1_i1.p2	0.827225	56.0798	60.8305	0.921903	1.6	0.8	0.8	0.8	2	0	1.33333	0.66667	1.11111	0.88889	2	0	2.18182	0	1.45455	0.36364	0	2	0	1	2	1	1	0	1.33333	1.33333	1.33333	0	2	1	2	0	0.44444	0.88889	0.88889	1.77778	0.90909	1.09091	1	1	1	0	1	2	0.66667
TRINITY_DN100035_c0_g1_i1.p2	1.55719	48.6149	47.3598	1.0265	1.6	0.8	0.8	0.8	0	2	0.66667	1.33333	1.875	0.125	0.4	1.6	1.33333	0	2.22222	0.44444	2	0	1.28571	0	1.71429	0	2	0	2.4	1.2	0.4	0	2	1	1.66667	0.33333	0	1.33333	1.33333	1.33333	0	2	0.57143	1.42857	0	2.66667	0	1.33333	0
TRINITY_DN100041_c0_g1_i1.p3	1.59548	38.6379	42.4744	0.909675	0	2.5	1	0.5	0	2	0	2	0.28571	1.71429	0	2	0.44444	0	3.55556	0	2	0	0.6	0	2.4	0	2	0	1.71429	2.28571	0	0	0	1	2	0	0	0	0	4	0	2	0	0	0	1.33333	0	2.66667	2
TRINITY_DN10004_c0_g1_i2.p1	0.824697	54.997	59.5295	0.923861	0.44444	0.88889	0.88889	1.77778	1.33333	0.66667	1.77778	0.22222	0.90909	1.09091	1.66667	0.33333	0.5	2	1	0.5	1	1	2.18182	0.54545	0.27273	1.09091	0.90909	0.61538	0.61538	0.92308	1.84615	0.5	1.5	1	0	2	2	1	0	1	1.5	0.5	1.5	0.5	1.5	0.5	0.5	1.5	1.2
TRINITY_DN10004_c0_g2_i5.p1	0.843507	57.7975	60.3036	0.958442	1.25	0.5	1.25	1	1	1	1.6	0.4	1	1	1.5	0.5	1.47368	0.63158	0.84211	1.05263	1.4	0.6	1.09091	0.81818	1.09091	1.27273	0.72727	1.18519	0.44444	0.88889	1.48148	0.88889	1.11111	1	0	2	1.84615	0.92308	1.23077	0	1.41176	0.58824	1	1	1.6	0.8	0.8	0.8	0.83333
TRINITY_DN100056_c0_g1_i1.p1	1.48884	54.9437	56.3642	0.974798	0.66667	0	2	1.33333	0	0	0.85714	1.14286	1.45455	0.54545	1	1	0	1.14286	2.85714	0	0	0	0.6	0	2.4	0.4	1.6	1	1	1.5	0.5	0	2	1	1.33333	0.66667	1	1	1	1	1.2	0.8	0	0	0	0	2	2	2
TRINITY_DN10005_c0_g1_i3.p1	0.908907	55.0988	59.98	0.91862	1	0.25	1.25	1.5	1	1	1.22222	0.77778	1.22222	0.77778	1.68421	0.31579	0.8	1.06667	1.33333	0.8	0.76923	1.23077	1.57143	0.71429	0.71429	0.625	1.375	0.66667	0.66667	1	1.66667	0.57143	1.42857	1	0.90909	1.09091	0.72727	1.09091	1.81818	0.36364	1.55556	0.44444	1.22222	0.77778	0.66667	0.66667	0.66667	2	1
TRINITY_DN10006_c1_g1_i1.p1	1.69441	49.2644	50.6458	0.972724	0	1	2	1	0	2	1.2	0.8	2	0	2	0	1.14286	0.57143	1.71429	0.57143	1	1	0	0	3	0.11765	1.88235	0.5	1.5	2	0	0	0	1	1	1	3.2	0	0.8	0	1	1	1.33333	0.66667	0	3	0	1	2
TRINITY_DN10006_c1_g2_i1.p2	1.75707	51.6696	48.6344	1.06241	0	1.33333	1.33333	1.33333	0	2	1.2	0.8	2	0	2	0	1.33333	0	1.33333	1.33333	1	1	0.27273	0	2.72727	0.26667	1.73333	0	1.5	1.5	1	0	2	1	0.66667	1.33333	0.66667	0.66667	0.66667	2	0.8	1.2	0	2	0.66667	2	0	1.33333	0
TRINITY_DN10006_c2_g2_i7.p2	1.77852	48.6714	47.4051	1.02671	0.8	0	1.6	1.6	0	2	1.33333	0.66667	1.81818	0.18182	0	2	1.71429	0	1.71429	0.57143	1	1	0.5	0	2.5	0.4	1.6	0	1.6	2.4	0	0	2	1	1	1	0.66667	2	0.66667	0.66667	0.66667	1.33333	0	2	0	3.42857	0.57143	0	2
TRINITY_DN100076_c0_g1_i1.p1	0.764912	53.2995	53.8483	0.989808	2.66667	0	0	1.33333	0	0	2	0	1.33333	0.66667	2	0	1	0.66667	1	1.33333	1	1	0.85714	0.85714	1.28571	1.71429	0.28571	0	1.33333	0.66667	2	0.28571	1.71429	1	0.33333	1.66667	1	0	3	0	0	2	1.33333	0.66667	1	0	1	2	0.5
TRINITY_DN100084_c0_g1_i1.p1	1.3929	54.4048	57.1193	0.952477	1.14286	0.28571	1.14286	1.42857	0.66667	1.33333	1	1	0.90909	1.09091	1.2	0.8	1.45455	0	0.36364	2.18182	0.66667	1.33333	2.25	0.375	0.375	1	1	0.66667	0.66667	0.33333	2.33333	1.33333	0.66667	1	0.5	1.5	2.28571	0.57143	1.14286	0	1.33333	0.66667	0	2	0	0	1.33333	2.66667	1
TRINITY_DN100086_c0_g1_i1.p1	1.17229	54.5025	57.7008	0.944571	1.33333	1.77778	0.44444	0.44444	0	0	1.33333	0.66667	2	0	0.66667	1.33333	0.36364	1.09091	2.18182	0.36364	0.5	1.5	0	1	2	0.33333	1.66667	0	1.33333	1.33333	1.33333	0	2	0	1	1	1.33333	0.66667	0.66667	1.33333	1.33333	0.66667	2	0	2	2	0	0	2
TRINITY_DN100091_c0_g1_i1.p1	1.15674	53.8975	61.6729	0.873925	0	0.44444	1.77778	1.77778	1	1	0.4	1.6	1	1	0.33333	1.66667	1.5	0	0.5	2	0	2	0.78261	1.04348	1.17391	0.33333	1.66667	1.6	0	1.6	0.8	2	0	1	0.66667	1.33333	1.33333	0	2.66667	0	0.75	1.25	1.33333	0.66667	1.33333	1.33333	1.33333	0	2
TRINITY_DN10009_c0_g1_i2.p1	0.767372	52.515	56.1954	0.934507	1.14286	0.28571	0.85714	1.71429	0.66667	1.33333	2	0	0.82353	1.17647	1	1	0	1.33333	1.33333	1.33333	0	2	1.71429	0.42857	0.85714	1.71429	0.28571	0.57143	0.57143	1.14286	1.71429	0	2	1	0.28571	1.71429	0.8	0.4	2	0.8	1	1	0.5	1.5	0	0	1.71429	2.28571	0
TRINITY_DN10010_c0_g1_i1.p1	1.02559	57.3144	61.2175	0.936242	0.86275	0.94118	0.86275	1.33333	0.54545	1.45455	1.22222	0.77778	1.03448	0.96552	0.8	1.2	1	1.75	0.5	0.75	1.11111	0.88889	0.9375	0.5625	1.5	0.94737	1.05263	0.42105	0.84211	1.26316	1.47368	0.66667	1.33333	1	0.4	1.6	1.09091	1.45455	0.72727	0.72727	1.11111	0.88889	0.90909	1.09091	0.44444	0	1.77778	1.77778	1.14286
TRINITY_DN10010_c0_g2_i1.p1	0.794805	53.9617	59.5844	0.905635	1.71429	0.57143	1.14286	0.57143	0.5	1.5	0.90909	1.09091	0.44444	1.55556	1	1	1.45455	2.18182	0.36364	0	1	1	1.28571	0	1.71429	0.5	1.5	0	2	0.5	1.5	0	2	1	0.72727	1.27273	0	2.4	0.8	0.8	1.66667	0.33333	0.5	1.5	0.85714	0.85714	2.28571	0	2
TRINITY_DN10010_c0_g3_i1.p1	0.739372	55.4994	59.9885	0.925167	2.13333	0	0.53333	1.33333	0.66667	1.33333	1.25	0.75	0.66667	1.33333	1.2	0.8	0.44444	1.33333	1.33333	0.88889	0	2	2.14286	0.42857	0.42857	2	0	1.14286	1.14286	1.14286	0.57143	0.66667	1.33333	1	0.5	1.5	1.33333	0	2.66667	0	1	1	1.2	0.8	2	2	0	0	1.2
TRINITY_DN10011_c0_g1_i1.p1	1.00686	56.3783	56.9755	0.989518	0.93333	0.4	0.66667	2	1.11111	0.88889	1.42857	0.57143	0.96552	1.03448	0	0	2.28571	0	0	1.71429	0.66667	1.33333	1.5	0.75	0.75	0.98039	1.01961	0.6	0.4	1.2	1.8	0.61538	1.38462	1	0.4	1.6	2	0	2	0	0.61538	1.38462	1	1	0.66667	0.66667	2	0.66667	1.33333
TRINITY_DN10012_c0_g1_i6.p1	0.798762	52.6452	56.3375	0.934461	2.88889	0	0	1.11111	1	1	1.33333	0.66667	1.38462	0.61538	1.55556	0.44444	1.5	0.5	0.5	1.5	1.25	0.75	1.5	0.9375	0.5625	0.75	1.25	0.18182	0.90909	0.90909	2	0.75	1.25	1	0.57143	1.42857	0.57143	1.14286	1.71429	0.57143	0	2	1.09091	0.90909	0.36364	0	0.72727	2.90909	0.66667
TRINITY_DN100146_c0_g1_i1.p1	1.25874	45.2741	43.9538	1.03004	0	2.81481	0.44444	0.74074	0	0	1	1	2	0	0.66667	1.33333	0	1.71429	1.71429	0.57143	1.33333	0.66667	1	0	2	0	0	0.53333	0	3.46667	0	0	2	0	2	0	1	0	0	3	0.66667	1.33333	0	0	0	0.57143	3.42857	0	1
TRINITY_DN10014_c0_g1_i1.p1	0.798442	53.5265	60.6555	0.882467	0.7619	0.38095	1.52381	1.33333	0	2	1.47826	0.52174	1.29412	0.70588	1	1	0.77419	0.77419	0.25806	2.19355	0.375	1.625	2.14286	0.42857	0.42857	1	1	0.72727	0.72727	0.90909	1.63636	0.61538	1.38462	1	0.25	1.75	0.8	2.13333	0.53333	0.53333	1.125	0.875	1.07692	0.92308	0.85714	0.85714	1.42857	0.85714	1
TRINITY_DN100160_c0_g1_i1.p1	1.05012	48.8889	52.7699	0.926454	2	0	0.66667	1.33333	0	2	1.66667	0.33333	1.14286	0.85714	0	2	1.33333	2.66667	0	0	0	2	2	0.5	0.5	0.22222	1.77778	1.33333	0	0	2.66667	0	2	1	0	2	1.33333	0	1.33333	1.33333	2	0	1.5	0.5	4	0	0	0	0.5
TRINITY_DN100163_c0_g1_i1.p1	1.87436	45.3256	37.0546	1.22321	0.57143	1.14286	1.71429	0.57143	0	2	0	2	1.71429	0.28571	0.5	1.5	0.4	0.8	2.4	0.4	2	0	0.42857	0	2.57143	0	2	0	3.33333	0.66667	0	0	2	1	1.33333	0.66667	0.8	1.6	0	1.6	0	2	0	2	0	4	0	0	2
TRINITY_DN10016_c0_g1_i4.p1	0.815476	56.653	61.9875	0.913942	0.5	0	1	2.5	0.86667	1.13333	1.42857	0.57143	1.15789	0.84211	0.6	1.4	0.8	0.53333	1.33333	1.33333	1.29412	0.70588	1.61538	0.92308	0.46154	1.11111	0.88889	0.66667	1.33333	0.66667	1.33333	0.5	1.5	1	0.85714	1.14286	0.8	2	1.2	0	1	1	1.42857	0.57143	0.33333	1	2	0.66667	2
TRINITY_DN10017_c0_g1_i1.p1	0.990654	56.0862	59.2951	0.945883	1.6	0	1.6	0.8	0.8	1.2	1.5	0.5	1	1	0.8	1.2	2.22222	1.33333	0	0.44444	1	1	1.63636	0.27273	1.09091	0.66667	1.33333	0	2	0.8	1.2	0.5	1.5	1	1	1	1.2	0.4	2	0.4	0.66667	1.33333	0.66667	1.33333	0.66667	0.66667	2	0.66667	0
TRINITY_DN100192_c0_g1_i1.p1	1.29344	55.6062	60.4221	0.920296	0.4	0.4	2.4	0.8	1	1	0.8	1.2	0.57143	1.42857	0.90909	1.09091	0.5	1	1.5	1	0	2	0.9	0.6	1.5	0.75	1.25	0	2.28571	1.14286	0.57143	0.66667	1.33333	1	1.2	0.8	0	0	4	0	1.33333	0.66667	1	1	0.8	0.8	1.6	0.8	2
TRINITY_DN1001_c0_g1_i1.p1	1.11793	53.272	60.1104	0.886236	0.66667	2	0	1.33333	0	2	0.75	1.25	0	2	0	2	0	1.33333	1.33333	1.33333	2	0	0.42857	1.28571	1.28571	0.5	1.5	0.88889	1.77778	0	1.33333	0	2	1	0.5	1.5	1.09091	0.36364	1.81818	0.72727	0.5	1.5	0	0	0.66667	2	0	1.33333	2
TRINITY_DN100207_c0_g1_i1.p1	1.05758	56.0956	60.8445	0.92195	0.8	0.8	2.4	0	0	0	1	1	1.16667	0.83333	1	1	0.57143	0	2.28571	1.14286	2	0	0	0.6	2.4	1.14286	0.85714	0.61538	1.23077	1.23077	0.92308	0	0	0	1	1	0	0	4	0	1.33333	0.66667	2	0	1	2	0	1	2
TRINITY_DN10020_c0_g1_i1.p1	1.42377	53.7741	56.9184	0.944758	1.6	0.64	1.28	0.48	0	2	1.09091	0.90909	1.34483	0.65517	0.65217	1.34783	0.72	1.12	1.44	0.72	0.8	1.2	0.54545	0.6	1.85455	0.38095	1.61905	0.27397	0.76712	2.13699	0.82192	0.52174	1.47826	1	0.86957	1.13043	1.37931	0.55172	0.68966	1.37931	0.13333	1.86667	0.33333	1.66667	0.82051	1.02564	1.53846	0.61538	1.28
TRINITY_DN10020_c0_g2_i3.p1	1.46497	52.5172	53.6452	0.978973	0.98462	0.73846	1.47692	0.8	0.57143	1.42857	1	1	1.4902	0.5098	0.46154	1.53846	0.39024	1.7561	1.56098	0.29268	1.375	0.625	0.84375	0.375	1.78125	0.32432	1.67568	0.27273	1.54545	1.45455	0.72727	0.5	1.5	1	1.15556	0.84444	0.57143	0.95238	0.85714	1.61905	0.36364	1.63636	0.4375	1.5625	0.2963	1.62963	1.11111	0.96296	1.6
TRINITY_DN100213_c0_g1_i1.p1	1.08677	52.7821	57.0246	0.925602	0	0.8	2.4	0.8	0	2	0.5	1.5	1.6	0.4	0	2	1	1	0.5	1.5	2	0	1	0.5	1.5	2	0	0	1.6	2.4	0	0	0	1	1.42857	0.57143	0.66667	0.66667	2.22222	0.44444	1	1	1.5	0.5	0.57143	2.28571	0.57143	0.57143	2
TRINITY_DN10021_c0_g1_i4.p1	0.868476	57.138	60.3801	0.946305	1.61111	0.55556	0.72222	1.11111	1	1	1.45161	0.54839	1.03529	0.96471	0.96774	1.03226	1.2	1.26667	0.86667	0.66667	0.5	1.5	1.72727	0.63636	0.63636	0.88525	1.11475	0.77419	0.45161	1.35484	1.41935	0.52941	1.47059	1	0.92308	1.07692	1.54839	0.3871	1.67742	0.3871	1.01818	0.98182	0.875	1.125	0.76596	1.10638	0.51064	1.61702	1
TRINITY_DN10022_c0_g1_i1.p1	1.43144	51.2646	55.1572	0.929427	0	0.4	2.4	1.2	1	1	1.33333	0.66667	1.6	0.4	0.85714	1.14286	0.66667	2.33333	1	0	0.66667	1.33333	0.75	0.5	1.75	0.30769	1.69231	0.57143	1.42857	1.42857	0.57143	0	2	1	1.25	0.75	2.22222	0.44444	0.88889	0.44444	1.33333	0.66667	0.66667	1.33333	0	1.6	2.4	0	1
TRINITY_DN10023_c0_g1_i1.p1	1.06993	54.315	55.9153	0.97138	1.6	0.8	0.8	0.8	1.2	0.8	1	1	1.33333	0.66667	0.28571	1.71429	2.66667	0	1.33333	0	1.55556	0.44444	0.3	1.5	1.2	2	0	0.57143	2.85714	0.57143	0	1	1	1	0.4	1.6	1.33333	1.77778	0.88889	0	2	0	0	0	2	2	0	0	0
TRINITY_DN100240_c0_g1_i1.p1	1.78328	43.5902	38.4702	1.13309	1.33333	0	2.66667	0	0	2	0.5	1.5	2	0	0	2	1	0	3	0	2	0	0.33333	0	2.66667	0	2	0	3.11111	0.88889	0	0	0	1	2	0	0	0	0	0	0	2	0	0	0	2.66667	0	1.33333	2
TRINITY_DN100251_c0_g1_i1.p1	1.56125	48.5429	45.4843	1.06725	0.36364	0.36364	2.90909	0.36364	0	2	0.66667	1.33333	1.52941	0.47059	0	2	0	0.66667	3.33333	0	2	0	1	0.5	1.5	1	1	0	1.77778	1.77778	0.44444	0	0	1	2	0	0	2	0	2	0.33333	1.66667	0	2	0	3.42857	0.57143	0	2
TRINITY_DN10025_c0_g1_i6.p1	0.977248	54.2671	61.9057	0.876609	1.47368	0.42105	1.05263	1.05263	0.66667	1.33333	1.07692	0.92308	0.66667	1.33333	0.88889	1.11111	1.25	1.25	0.75	0.75	0.8	1.2	1.84615	0.69231	0.46154	0.48485	1.51515	1.23077	1.84615	0.30769	0.61538	0.88889	1.11111	1	1.09091	0.90909	1	0.5	2.5	0	1.16667	0.83333	0.88889	1.11111	0.25	0.25	1.5	2	0.85714
TRINITY_DN10025_c0_g2_i2.p1	0.882353	56.7475	60.7653	0.93388	1.42857	0.85714	0.28571	1.42857	1.33333	0.66667	1.5	0.5	1.16667	0.83333	1.42857	0.57143	1.06667	0.26667	1.6	1.06667	0.8	1.2	1.75	0.5	0.75	0.57143	1.42857	0	1.33333	1	1.66667	0.85714	1.14286	1	1	1	0.66667	2	1.11111	0.22222	1.11111	0.88889	2	0	0.57143	0.57143	1.71429	1.14286	0
TRINITY_DN100264_c0_g1_i1.p1	1.06191	55.0951	59.8724	0.920209	0.36364	1.09091	1.81818	0.72727	0.8	1.2	1.42857	0.57143	0.85714	1.14286	0	2	1.2	0.4	2	0.4	0.8	1.2	1.28571	0.42857	1.28571	0.8	1.2	0.92308	1.23077	0.61538	1.23077	0	2	1	0.66667	1.33333	0.8	1.2	0.4	1.6	1	1	1	1	1	2	0	1	2
TRINITY_DN1002_c0_g1_i7.p1	1.11135	56.8903	60.7221	0.936896	1.71429	0.57143	0.57143	1.14286	1.2	0.8	1.15385	0.84615	1.31034	0.68966	1.04762	0.95238	0.72727	1.45455	0.36364	1.45455	0.91667	1.08333	1.30435	0.3913	1.30435	0.70968	1.29032	0.41379	0.68966	0.96552	1.93103	0.30769	1.69231	1	0.5	1.5	1.21212	0.84848	1.33333	0.60606	0.42105	1.57895	1.14286	0.85714	1.6	0.26667	1.33333	0.8	1
TRINITY_DN10030_c0_g1_i1.p1	1.02703	53.6214	59.6781	0.898511	1	1.66667	0.66667	0.66667	1	1	1.28571	0.71429	0.57143	1.42857	0.88889	1.11111	0.44444	0.66667	0.88889	2	1	1	0.72	0.36	1.92	0.93333	1.06667	0.35556	1.95556	1.06667	0.62222	0.5	1.5	1	1.15385	0.84615	0.61538	0.76923	1.53846	1.07692	0.92308	1.07692	1.33333	0.66667	1.33333	0	1.77778	0.88889	2
TRINITY_DN100311_c0_g1_i1.p2	1.07851	49.0485	53.0499	0.924573	0	1	2	1	1	1	1.27273	0.72727	2	0	0	2	1.66667	1	1.33333	0	0.57143	1.42857	0	0	3	0.66667	1.33333	0	3.42857	0	0.57143	0	0	1	1.5	0.5	1.33333	2.66667	0	0	1	1	0	2	0.57143	1.71429	0.57143	1.14286	2
TRINITY_DN100315_c0_g1_i1.p1	0.771271	55.03	57.9741	0.949217	1.6	1.6	0	0.8	1.33333	0.66667	2	0	0.72727	1.27273	0	0	1	1	0	2	0	2	0.5	1	1.5	1.33333	0.66667	0.8	0.8	0	2.4	0.6	1.4	1	0.66667	1.33333	3	1	0	0	1.25	0.75	1.5	0.5	0.66667	0.66667	1.33333	1.33333	0
TRINITY_DN10031_c0_g1_i1.p1	1.36096	47.9875	46.8207	1.02492	2	0	0	2	0	0	2	0	0	2	0	2	0	4	0	0	0	2	0	0.6	2.4	1.33333	0.66667	0.61538	3.07692	0	0.30769	0	0	1	1.63636	0.36364	2	2	0	0	2	0	2	0	0	0	4	0	0
TRINITY_DN10032_c0_g1_i1.p1	0.671273	52.6263	57.5056	0.915151	1.83333	0	0.66667	1.5	1.33333	0.66667	1.4	0.6	0.77419	1.22581	1.2	0.8	0.66667	0.66667	1.66667	1	0	2	0.5	0.5	2	1.06667	0.93333	0.85714	0.28571	1.42857	1.42857	0.66667	1.33333	1	0.4	1.6	1.73913	0.69565	1.56522	0	1.6	0.4	1.09091	0.90909	0	1.33333	0	2.66667	0.61538
TRINITY_DN10033_c0_g1_i1.p1	0.607573	56.6621	62.0909	0.912567	0.66667	0.66667	1.55556	1.11111	1.33333	0.66667	0.72	1.28	1.17647	0.82353	0.61538	1.38462	1.64706	0.35294	1.17647	0.82353	0.88889	1.11111	1.3125	0.5625	1.125	1.2	0.8	0.5	0.66667	1.83333	1	0.57143	1.42857	1	0.66667	1.33333	1.84615	0.30769	0.30769	1.53846	0.66667	1.33333	0.61538	1.38462	1	0	1	2	0.66667
TRINITY_DN100345_c0_g1_i1.p1	0.627737	53.9754	54.8711	0.983676	2.85714	0	0	1.14286	1.33333	0.66667	2	0	0.88889	1.11111	2	0	1.33333	1.06667	0.26667	1.33333	1	1	3	0	0	1	1	0	2	0	2	0.5	1.5	1	0.66667	1.33333	3.2	0	0.8	0	0	2	0.75	1.25	0	0	0	0	0.5
TRINITY_DN10035_c0_g1_i3.p1	0.836457	51.6358	54.4641	0.94807	2	0.44444	1.33333	0.22222	0	0	1	1	1	1	0	2	1.33333	1.33333	1.33333	0	0.5	1.5	3	0	0	0.28571	1.71429	1.14286	0	1.14286	1.71429	0	2	1	1	1	0.72727	0.36364	2.18182	0.72727	0	2	0	2	1.33333	0	0.66667	2	2
TRINITY_DN10036_c0_g1_i1.p1	0.76616	53.6875	56.4416	0.951204	1.71429	0.57143	0.7619	0.95238	0	2	1.6	0.4	1.42857	0.57143	1.28571	0.71429	1.41935	1.16129	0.64516	0.77419	0.66667	1.33333	1.58824	0.17647	1.23529	0.61538	1.38462	0.19048	0.38095	1.14286	2.28571	0.66667	1.33333	1	0.57143	1.42857	1.77778	0.88889	0.88889	0.44444	0.44444	1.55556	0.85714	1.14286	0.8	0	0.8	2.4	1.33333
TRINITY_DN10038_c0_g1_i3.p1	1.15725	55.9129	61.3417	0.911499	0.60606	0.84848	1.09091	1.45455	1	1	1.125	0.875	1.21739	0.78261	0.57143	1.42857	0.6	1.8	0.3	1.3	1	1	1.5	0.45	1.05	0.35294	1.64706	0.57143	1.90476	0.95238	0.57143	0.46154	1.53846	1	0.94737	1.05263	1.42857	0.85714	0.85714	0.85714	0.72727	1.27273	1.09091	0.90909	1	0.5	2.5	0	0.85714
TRINITY_DN10038_c0_g2_i1.p1	1.28994	54.3021	56.8529	0.955133	0.85714	0.57143	1.71429	0.85714	0	0	1	1	1	1	0.22222	1.77778	0.33333	2	0.66667	1	0.66667	1.33333	0	0.5	2.5	0.66667	1.33333	0.44444	1.77778	0.88889	0.88889	0	2	1	0.85714	1.14286	0.88889	0.44444	0.88889	1.77778	0.33333	1.66667	0	2	0	4	0	0	0.4
TRINITY_DN10039_c0_g1_i4.p3	1.23785	54.6683	60.9618	0.896763	1	0	0	3	1.33333	0.66667	0.5	1.5	1.25	0.75	0	2	3.2	0	0	0.8	0	2	1.25	0.25	1.5	0.83333	1.16667	0.5	1	1.5	1	0	2	1	1.33333	0.66667	4	0	0	0	0.85714	1.14286	1	1	0	1.33333	1.33333	1.33333	2
TRINITY_DN10039_c0_g1_i4.p2	1.12032	54.6417	57.4589	0.95097	0	1.33333	2.66667	0	1	1	0.5	1.5	1	1	0	2	1	0	1	2	1.5	0.5	1.2	1.2	0.6	1.28571	0.71429	2	0.66667	0.66667	0.66667	0	2	1	1	1	0	0	0	0	0.90909	1.09091	2	0	0	0	0	0	0.66667
TRINITY_DN10039_c0_g1_i4.p1	1.26695	54.6919	60.4635	0.904544	2	0.5	1	0.5	1.2	0.8	0.5	1.5	1.2	0.8	0.5	1.5	0.66667	1.33333	0.33333	1.66667	1.33333	0.66667	0.5	0	2.5	0.83333	1.16667	0.44444	0.88889	1.33333	1.33333	1	1	1	1.5	0.5	0.8	0.8	0.8	1.6	0.57143	1.42857	0.8	1.2	2.4	0	0.8	0.8	1.5
TRINITY_DN1003_c0_g1_i2.p1	1.13797	56.3643	62.0887	0.907803	1.40541	0.54054	0.64865	1.40541	0.26667	1.73333	1	1	1.30769	0.69231	0.62857	1.37143	0.53846	0.92308	1.23077	1.30769	0.85714	1.14286	1.36364	0.75	0.88636	1	1	0.62222	1.77778	0.88889	0.71111	0.23529	1.76471	1	0.47619	1.52381	1.33333	1.33333	1.03704	0.2963	0.75	1.25	0.6	1.4	0.4	0.4	2.8	0.4	1.5
TRINITY_DN100403_c0_g1_i1.p1	1.41003	48.4728	45.9114	1.05579	1.33333	2.66667	0	0	1	1	1.11111	0.88889	2	0	0	0	0.61538	1.84615	0.92308	0.61538	0	2	3	0	0	0.25	1.75	0	1	3	0	0	2	1	2	0	2	1	0	1	0	2	0	2	0	0	2.66667	1.33333	1.33333
TRINITY_DN10040_c0_g1_i1.p1	1.17021	52.2225	56.4326	0.925396	2.10526	0.21053	0.84211	0.84211	1.33333	0.66667	1.6	0.4	1	1	1	1	1.3913	0.69565	0.34783	1.56522	0.66667	1.33333	0.81818	0	2.18182	0.85714	1.14286	0.33333	0	1.66667	2	0.8	1.2	1	0.85714	1.14286	0	0	2.5	1.5	0.88889	1.11111	1.2	0.8	1.5	0	0.5	2	0
TRINITY_DN100411_c0_g1_i1.p1	1.11957	55.4311	57.2082	0.968936	0.33333	1	1	1.66667	0	2	1.5	0.5	0.5	1.5	0	2	2	0	2	0	0.66667	1.33333	1	0	2	0.4	1.6	0.36364	1.81818	1.09091	0.72727	0	2	1	2	0	1.14286	1.14286	0.57143	1.14286	1.2	0.8	1	1	1.2	1.2	1.2	0.4	2
TRINITY_DN10041_c0_g1_i1.p1	0.991009	54.3937	61.8635	0.879254	0.88889	0	0.88889	2.22222	0	2	1.5	0.5	1	1	0.66667	1.33333	0.88889	0.88889	1.33333	0.88889	1	1	1.5	0.5	1	1	1	1.33333	0.66667	1.33333	0.66667	0	2	1	0	2	1.33333	2	0	0.66667	0	2	0.5	1.5	1.6	0	1.6	0.8	1.33333
TRINITY_DN100446_c0_g1_i1.p1	0.914127	55.6691	57.9094	0.961314	1.05263	0.42105	1.05263	1.47368	0	0	1.42857	0.57143	1.4	0.6	2	0	0.44444	0.88889	1.77778	0.88889	0	0	3	0	0	0.5	1.5	0	0	2	2	1	1	1	0	0	0	4	0	0	1	1	0	2	2	0	0	2	0
TRINITY_DN10045_c0_g1_i1.p1	0.714734	54.8652	56.7033	0.967584	1.2	0	0.8	2	0	0	1.2	0.8	0.81481	1.18519	0.66667	1.33333	0	0	0	4	0.66667	1.33333	1.2	0.6	1.2	0.75	1.25	1.14286	0	1.14286	1.71429	2	0	1	0.57143	1.42857	4	0	0	0	1.6	0.4	0.66667	1.33333	1.71429	0.57143	1.14286	0.57143	0
TRINITY_DN100463_c0_g1_i1.p1	1.25504	50.6504	51.9249	0.975455	0	1.33333	2.22222	0.44444	2	0	1	1	1.6	0.4	0.8	1.2	0	0.4	3.2	0.4	2	0	0.75	0	2.25	1	1	0	1.6	2.4	0	0	0	1	1.5	0.5	0.32	1.12	0.64	1.92	1.11111	0.88889	2	0	0.44444	2.22222	0	1.33333	1.2
TRINITY_DN10046_c0_g1_i7.p1	0.752	56.6538	61.9642	0.914299	1.29032	0.64516	0.77419	1.29032	0.85714	1.14286	1.52941	0.47059	0.95652	1.04348	0.96296	1.03704	0.52174	1.73913	0.6087	1.13043	0.83333	1.16667	0.81818	0.54545	1.63636	0.54545	1.45455	0.70588	1.17647	0.94118	1.17647	1	1	1	0.84211	1.15789	0.88889	1.33333	0.44444	1.33333	0.5	1.5	1	1	1.14286	0.57143	2.09524	0.19048	0.71429
TRINITY_DN10047_c0_g1_i1.p1	0.798956	52.385	61.2631	0.855082	1.09091	0	0.36364	2.54545	0	2	0	2	1.33333	0.66667	0	2	0	2	2	0	1.33333	0.66667	3	0	0	0.5	1.5	0	0.4	1.2	2.4	2	0	1	0.8	1.2	1.42857	0.57143	1.14286	0.85714	0.75	1.25	0.4	1.6	2	0	0	2	1.6
TRINITY_DN10048_c0_g1_i1.p1	1.22976	53.521	58.1083	0.921056	1	0	2	1	0	2	1	1	0.8	1.2	0.36364	1.63636	1.5	0	1.5	1	0.66667	1.33333	1.66667	0.33333	1	1.33333	0.66667	0.75	2	1	0.25	1	1	1	2	0	0.30769	1.53846	1.84615	0.30769	1.71429	0.28571	1	1	0	2.66667	0	1.33333	0
TRINITY_DN100491_c0_g1_i1.p1	1.11955	54.3858	60.7176	0.895717	1.33333	0	1.33333	1.33333	0	0	0.66667	1.33333	0.88889	1.11111	0	0	1.33333	0	2	0.66667	1.33333	0.66667	1.125	0	1.875	0.85714	1.14286	1	0	2	1	0	2	1	2	0	0	3	1	0	0.5	1.5	0	0	1	2	0.33333	0.66667	0
TRINITY_DN10049_c0_g1_i2.p1	1.02295	56.674	59.0926	0.959071	1.71429	1.14286	0	1.14286	2	0	1.2	0.8	1.45455	0.54545	1.2	0.8	0	2	0.66667	1.33333	0	2	1	1	1	0.8	1.2	0	1.33333	1.33333	1.33333	0.8	1.2	1	1	1	2.66667	0	0	1.33333	0	2	1.6	0.4	0	0	2.66667	1.33333	0.66667
TRINITY_DN1004_c0_g1_i5.p1	1.01665	55.2557	59.8044	0.92394	1.53846	0.46154	0.15385	1.84615	0.66667	1.33333	1.18182	0.81818	0.90909	1.09091	1.33333	0.66667	1.37143	0.68571	0.57143	1.37143	0.44444	1.55556	1.36364	0.68182	0.95455	0.63158	1.36842	0.33333	0.33333	0.66667	2.66667	0.25	1.75	1	0.81481	1.18519	1.37931	0.27586	1.51724	0.82759	0.83333	1.16667	1	1	1.77778	0.44444	0.88889	0.88889	0.72727
TRINITY_DN10052_c0_g1_i3.p1	1.02049	53.4794	61.0343	0.876219	1.71429	0.57143	1.71429	0	0	2	1.14286	0.85714	1	1	0	2	2	0	1	1	0.4	1.6	0.6	0	2.4	0.4	1.6	0.57143	1.14286	1.71429	0.57143	0	2	1	0.5	1.5	1.14286	0.57143	1.14286	1.14286	1	1	0.88889	1.11111	1	0	3	0	1
TRINITY_DN100533_c0_g1_i1.p1	0.941896	54.6966	57.3896	0.953075	0.8	0	2.4	0.8	0.85714	1.14286	0.8	1.2	0	2	1.33333	0.66667	0	0	0	4	1.2	0.8	0	1.33333	1.66667	1	1	0	2	0.57143	1.42857	0	2	0	0.75	1.25	1	0.66667	2	0.33333	1	1	0	0	0.4	1.6	0.4	1.6	1.5
TRINITY_DN100538_c0_g1_i1.p2	1.58659	46.9532	42.4867	1.10513	0.25	1.5	2	0.25	0	2	0.28571	1.71429	1.6	0.4	0.4	1.6	1.33333	1.06667	1.6	0	2	0	0	0.33333	2.66667	0	2	0	2.90909	1.09091	0	0	0	1	2	0	0	3	0	1	0.66667	1.33333	1	1	1.33333	1.33333	1.33333	0	0
TRINITY_DN10053_c0_g1_i2.p1	0.857971	53.2867	57.9743	0.919143	0.88889	0.88889	0.88889	1.33333	0.5	1.5	1.63636	0.36364	0.93333	1.06667	1.33333	0.66667	0.42105	1.47368	0.42105	1.68421	0.66667	1.33333	2.57143	0	0.42857	1.09091	0.90909	0.5	0	2.5	1	0	2	1	0.16667	1.83333	1.66667	0	1.66667	0.66667	0.33333	1.66667	0.4	1.6	1	1	1.33333	0.66667	1.5
TRINITY_DN100542_c0_g1_i1.p1	0.95246	51.0055	54.2836	0.939612	3	1	0	0	0	0	1.5	0.5	0.8	1.2	0	2	1.48148	0.2963	1.48148	0.74074	2	0	1	0	2	0	2	0	0	4	0	0	2	1	1.33333	0.66667	0	0.88889	2.22222	0.88889	1	1	0	0	0	2	0	2	2
TRINITY_DN100543_c0_g1_i1.p2	1.10227	55.4409	58.1009	0.954218	1.09091	1.45455	1.45455	0	2	0	1	1	1	1	0.66667	1.33333	2	0	1.33333	0.66667	0.8	1.2	1.5	0	1.5	0.66667	1.33333	0	1.81818	0.72727	1.45455	0	2	1	1.5	0.5	0.57143	1.14286	1.14286	1.14286	0.6	1.4	1	1	1	2	0	1	2
TRINITY_DN100545_c0_g1_i1.p1	1.64519	47.3306	43.4102	1.09031	0.66667	0	2	1.33333	0	2	0.5	1.5	1.5	0.5	0	2	0.57143	0	3.42857	0	2	0	0.42857	0	2.57143	0	2	0	1.2	2.4	0.4	0	0	0	2	0	0	1.33333	0.66667	2	0	2	0	0	0	2.66667	0	1.33333	1
TRINITY_DN100556_c0_g1_i1.p1	1.21951	52.1402	50.3667	1.03521	1.6	1.2	0.4	0.8	0	2	1.5	0.5	1.5	0.5	1.33333	0.66667	1.5	2	0	0.5	2	0	3	0	0	0.85714	1.14286	0	1	1.5	1.5	0	2	0	2	0	0	0	1.33333	2.66667	0.5	1.5	0	2	1	0	3	0	2
TRINITY_DN100558_c0_g1_i1.p1	1.03512	46.9847	52.7976	0.889902	0.5	0	3.5	0	2	0	0.4	1.6	0.5	1.5	0	0	2.4	0	1.6	0	0	2	0	0	3	1	1	0.28571	2	0.57143	1.14286	2	0	1	1.5	0.5	1.33333	2.66667	0	0	2	0	0.5	1.5	0	1.33333	2.66667	0	1.5
TRINITY_DN10055_c0_g1_i1.p1	0.77087	50.5345	60.8347	0.830685	2.25	0	0.5	1.25	0	0	1.33333	0.66667	1.33333	0.66667	0.5	1.5	2.28571	0	0	1.71429	2	0	1.09091	0	1.90909	0.76923	1.23077	0	1.33333	0.66667	2	0	2	0	1.5	0.5	2.33333	0.66667	0.66667	0.33333	1.75	0.25	2	0	1.6	1.6	0	0.8	2
TRINITY_DN100561_c0_g1_i1.p1	0.36855	51.1037	49.2316	1.03803	1.33333	0	0	2.66667	2	0	1.66667	0.33333	0	2	1.33333	0.66667	1.5	0.5	0.83333	1.16667	0	0	1.5	0	1.5	2	0	0	0	0	4	2	0	0	0.4	1.6	2.66667	0	1.33333	0	0	0	1.5	0.5	1.33333	0	0.33333	2.33333	0
TRINITY_DN100567_c0_g1_i1.p1	0.689655	52.3095	52.947	0.98796	0.66667	0	0.66667	2.66667	2	0	2	0	0.85714	1.14286	1.33333	0.66667	0.44444	0.88889	0.44444	2.22222	0	2	1	1	1	1.11111	0.88889	1.33333	0.44444	0.44444	1.77778	0.44444	1.55556	1	0.28571	1.71429	0	0	4	0	0.66667	1.33333	1.14286	0.85714	2.66667	0	0	1.33333	1
TRINITY_DN10056_c0_g1_i2.p1	0.749451	53.9062	57.608	0.935742	1.6	0	0.8	1.6	0	0	1.375	0.625	0.74286	1.25714	2	0	1.5	0.25	1.5	0.75	0	2	0.6	1.8	0.6	0.85714	1.14286	1.2	0.8	0.8	1.2	1	1	1	0	2	0	0	4	0	0.8	1.2	1.71429	0.28571	2	2	0	0	0
TRINITY_DN100579_c0_g1_i1.p1	0.287671	48.6899	45.3953	1.07258	0	0	0	4	0	0	2	0	0.66667	1.33333	2	0	0	0	0	0	2	0	1.5	1.5	0	0	0	1.33333	0	2.22222	0.44444	1.33333	0.66667	1	0	2	2.44898	0.16327	0.97959	0.40816	2	0	1	1	0	0	0	0	0
TRINITY_DN10057_c0_g1_i3.p1	0.837758	54.2459	59.5985	0.910189	2	0.4	0.4	1.2	0.66667	1.33333	1.6	0.4	1.5	0.5	1	1	0.84211	1.05263	0.84211	1.26316	0	2	1.75	0.75	0.5	1	1	0.88889	0.44444	2.22222	0.44444	0.5	1.5	1	1.27273	0.72727	0.8	2.4	0.8	0	1	1	0.66667	1.33333	0	0	2	2	0.4
TRINITY_DN10058_c0_g1_i2.p1	0.954198	50.9486	57.6946	0.883074	1.6	0.8	0.8	0.8	0	0	1.16667	0.83333	1	1	0	2	0.5	2	0	1.5	2	0	2.5	0	0.5	0.83333	1.16667	0.66667	0	2.66667	0.66667	0	2	1	1	1	1.09091	0	1.81818	1.09091	0	2	0	2	0.25	0.25	2.75	0.75	0
TRINITY_DN100593_c0_g1_i1.p1	1.16395	55.3645	58.0709	0.953395	0	0.88889	1.33333	1.77778	0	2	0.85714	1.14286	1.5	0.5	1.14286	0.85714	1.14286	0.85714	1.71429	0.28571	0	2	0	1.5	1.5	0.5	1.5	1.33333	0	2.66667	0	0	2	1	0	2	2	0	0	2	0.90909	1.09091	0.66667	1.33333	1.6	0.8	1.6	0	1.66667
TRINITY_DN100599_c0_g1_i1.p1	1.01087	55.5139	57.4246	0.966727	1.42857	1.14286	0.85714	0.57143	0.5	1.5	1.14286	0.85714	1	1	1.33333	0.66667	1.23077	0.92308	1.53846	0.30769	1	1	2.5	0	0.5	0	2	0	1	2	1	1	1	0	1	1	0	4	0	0	0.66667	1.33333	0.66667	1.33333	0	4	0	0	1
TRINITY_DN10059_c0_g1_i1.p1	1.0763	53.7439	61.3313	0.876288	1.45455	0	1.81818	0.72727	0	2	1.11111	0.88889	1.44444	0.55556	0.57143	1.42857	0.44444	0.88889	0.88889	1.77778	1.11111	0.88889	2.14286	0.42857	0.42857	0.36364	1.63636	0.88889	0.44444	0.88889	1.77778	0	2	1	1	1	1.71429	0	0.57143	1.71429	1.66667	0.33333	0.88889	1.11111	0	1	3	0	1.6
TRINITY_DN1005_c0_g1_i1.p1	1.29014	54.8136	55.6717	0.984586	0.48485	1.33333	1.57576	0.60606	0.4	1.6	1.33333	0.66667	1.5	0.5	0.625	1.375	1	1.44444	1.44444	0.11111	1.33333	0.66667	0.78261	0.3913	1.82609	0.63158	1.36842	0.44444	1.92593	1.03704	0.59259	0.28571	1.71429	1	1.16667	0.83333	0.90909	0.90909	0.54545	1.63636	1	1	0.52632	1.47368	1	1	1	1	1.2381
TRINITY_DN10060_c0_g1_i1.p1	1.07252	54.2235	57.5438	0.9423	1.26829	0.78049	1.07317	0.87805	2	0	0.94737	1.05263	1.46667	0.53333	0.43478	1.56522	0.32	1.44	1.28	0.96	1.52941	0.47059	0.57692	0.34615	2.07692	0.66667	1.33333	0.43478	2.34783	0.52174	0.69565	0.18182	1.81818	1	1.36842	0.63158	1.76471	0.70588	0.47059	1.05882	0.74074	1.25926	0.5	1.5	0.4878	1.46341	1.26829	0.78049	1.22222
TRINITY_DN10060_c0_g2_i1.p1	1.22807	52.8391	58.7586	0.899257	0.32	1.6	1.44	0.64	2	0	1.4	0.6	1.04	0.96	1.29412	0.70588	0.33333	2	0.66667	1	1	1	0.21429	0	2.78571	0.82353	1.17647	0.23529	2.35294	1.17647	0.23529	1	1	1	1.6	0.4	0.61538	0.46154	0.61538	2.30769	1.25	0.75	0.85714	1.14286	0.75	1	1.5	0.75	1.5
TRINITY_DN100631_c0_g1_i1.p1	1.2639	52.592	55.7494	0.943364	1.5	0.5	1.5	0.5	0	0	0.5	1.5	1.42857	0.57143	0.66667	1.33333	1.33333	0	2.66667	0	0.66667	1.33333	1.2	0.6	1.2	0.5	1.5	0	0.8	0	3.2	2	0	1	1.14286	0.85714	0	4	0	0	0.66667	1.33333	0	2	0	3	1	0	2
TRINITY_DN10063_c0_g1_i5.p1	0.973081	57.1583	62.5718	0.913483	1.63636	0.36364	1.09091	0.90909	1	1	1.33333	0.66667	1.375	0.625	1.42857	0.57143	0	0.57143	1.71429	1.71429	0.88889	1.11111	1.25	1	0.75	1.14286	0.85714	0.63158	1.68421	0.84211	0.84211	0.5	1.5	1	1	1	1	2	0.6	0.4	0.75	1.25	0.4	1.6	1.33333	2	0	0.66667	1.2
TRINITY_DN100644_c0_g1_i1.p1	0.754286	52.0817	55.9454	0.930938	2.66667	1.33333	0	0	0	0	2	0	0.77778	1.22222	1	1	1.84615	0.30769	0	1.84615	0	0	1.5	1.5	0	1.42857	0.57143	0.8	0.8	2.4	0	0	2	0	0	2	1	1	0	2	0.66667	1.33333	1	1	0	0	2.66667	1.33333	1
TRINITY_DN100647_c0_g1_i1.p1	1.73038	45.5604	41.6947	1.09271	0.57143	0.57143	2.28571	0.57143	0	2	0	2	1.66667	0.33333	1.2	0.8	0	0	3.2	0.8	2	0	0	0	3	0	2	0.30769	1.53846	1.53846	0.61538	0	2	1	2	0	0	1.33333	0.44444	2.22222	0	2	1	1	2	1	1	0	2
TRINITY_DN10064_c0_g1_i3.p1	0.69398	55.4522	58.4721	0.948353	2	0.75	0.75	0.5	0.66667	1.33333	1.5	0.5	1.08333	0.91667	0	2	1.11111	0.88889	0	2	0	2	1	1	1	1.09091	0.90909	0	0.8	2.4	0.8	0	0	1	0.66667	1.33333	1.71429	0.57143	1.14286	0.57143	0.66667	1.33333	1.6	0.4	1.6	0.8	1.6	0	1
TRINITY_DN100660_c0_g1_i1.p1	1.18093	53.1072	55.0641	0.964461	1	0.5	1	1.5	0	2	1.25	0.75	1.14286	0.85714	0.66667	1.33333	0.5	0.5	1.5	1.5	1.6	0.4	0	0	3	1	1	0	2.46154	1.23077	0.30769	1.33333	0.66667	1	1.2	0.8	3.2	0	0	0.8	1.14286	0.85714	0	0	0.66667	2	1.33333	0	1.5
TRINITY_DN10067_c0_g1_i2.p1	0.794922	54.7159	60.4171	0.905636	2.08	0.16	0.16	1.6	0.8	1.2	1	1	1.27273	0.72727	0.5	1.5	1.53846	0.30769	1.23077	0.92308	0	2	1.92857	0	1.07143	1	1	0.88889	0.66667	1.11111	1.33333	0.25	1.75	1	1.33333	0.66667	1.23077	0.30769	1.53846	0.92308	1.42857	0.57143	1	1	1	0	2	1	2
TRINITY_DN100688_c0_g1_i1.p1	1.43028	48.4654	51.2693	0.94531	0.88889	0.44444	2.22222	0.44444	0	0	0.85714	1.14286	1.77778	0.22222	0	2	2.66667	0	0.44444	0.88889	0	0	0.33333	0	2.66667	0	2	0	2	1	1	0	2	1	2	0	0.66667	0.66667	1.33333	1.33333	1.33333	0.66667	0	0	0	2.66667	0	1.33333	2
TRINITY_DN10068_c0_g1_i2.p1	1.3774	51.7904	55.8159	0.927879	0.68571	1.37143	0.91429	1.02857	0.25	1.75	0.8	1.2	1	1	0.75	1.25	0.90909	0.72727	1.27273	1.09091	1.5	0.5	0.6	0.3	2.1	0.66667	1.33333	0.25806	2.70968	0.90323	0.12903	0.61538	1.38462	1	1.33333	0.66667	0	0.8	2	1.2	1.5	0.5	1.63636	0.36364	0	1	3	0	2
TRINITY_DN10069_c0_g2_i1.p2	0.913201	58.3029	62.1671	0.937842	0.66667	1.33333	0.66667	1.33333	0.5	1.5	1.5	0.5	1	1	1	1	1.14286	1.14286	1.14286	0.57143	1	1	0	1.5	1.5	1.5	0.5	0.72727	1.81818	0.72727	0.72727	1	1	1	1.33333	0.66667	1.77778	1.33333	0.44444	0.44444	1	1	0	0	1.33333	0.66667	1.33333	0.66667	1.6
TRINITY_DN10069_c1_g1_i2.p1	0.888889	54.9197	58.5785	0.93754	1.33333	0.33333	0.33333	2	2	0	1.33333	0.66667	0.90909	1.09091	1	1	1.33333	0.66667	0.33333	1.66667	0	2	1.25	0.75	1	0.66667	1.33333	0.66667	0	1.33333	2	0.66667	1.33333	1	1.14286	0.85714	0	4	0	0	1	1	1.4	0.6	0	0.8	1.6	1.6	0.85714
TRINITY_DN1006_c0_g1_i1.p1	0.734884	52.8239	60.2923	0.87613	0	0	1.6	2.4	0	2	1.09091	0.90909	1	1	1.6	0.4	1.71429	0.57143	0.28571	1.42857	0.57143	1.42857	0.85714	0.42857	1.71429	0.8	1.2	0	0.57143	0.57143	2.85714	0	2	1	2	0	2	1.2	0.8	0	0	2	1.2	0.8	0	0	0	4	0
TRINITY_DN100719_c0_g1_i1.p1	1.4261	49.4971	46.0992	1.07371	1.33333	0.33333	1.66667	0.66667	0	2	0.5	1.5	2	0	0.5	1.5	0.85714	0.85714	1.42857	0.85714	2	0	0.5	0	2.5	0.66667	1.33333	0.36364	2.90909	0.36364	0.36364	0	0	1	2	0	0	3	1	0	0.5	1.5	2	0	1	2	0	1	2
TRINITY_DN10071_c0_g1_i1.p1	0.984391	57.0631	61.8106	0.923193	1.45455	0.18182	1.45455	0.90909	0	2	1.33333	0.66667	1.28571	0.71429	0.875	1.125	0.66667	1	1.16667	1.16667	0.85714	1.14286	1.23529	0.88235	0.88235	0.70588	1.29412	0.25	0.75	1.25	1.75	0.57143	1.42857	1	0.6	1.4	1.6	0.8	1.2	0.4	0.92308	1.07692	0.4	1.6	0	1.33333	0.66667	2	0.8
TRINITY_DN10071_c2_g1_i4.p1	1.20973	56.262	58.1608	0.967353	1.81818	0.72727	1.45455	0	2	0	1.33333	0.66667	1	1	0.33333	1.66667	0.66667	1	1.33333	1	0	0	1.8	0.6	0.6	1	1	0.4	1.2	1.6	0.8	0	2	1	1.2	0.8	0.66667	1.33333	1.33333	0.66667	0.85714	1.14286	0	2	0	0	4	0	1.66667
TRINITY_DN100729_c0_g1_i1.p1	1.075	52.735	59.8506	0.881111	0	1	3	0	2	0	0	2	2	0	2	0	0.44444	1.77778	0.44444	1.33333	0.8	1.2	0	0	3	1.2	0.8	0	1	3	0	0	2	1	1.25	0.75	1.6	1.6	0.8	0	0.25	1.75	1.2	0.8	1.71429	0	0	2.28571	2
TRINITY_DN10072_c0_g1_i4.p1	0.917263	56.0074	58.7151	0.953884	1.55556	0.66667	0.22222	1.55556	0	2	1.27273	0.72727	0.81818	1.18182	0.5	1.5	0	0.88889	0.44444	2.66667	0.66667	1.33333	0.92308	1.15385	0.92308	1.33333	0.66667	1.89474	0.63158	1.05263	0.42105	1.33333	0.66667	1	0.66667	1.33333	1.09091	0.72727	0.72727	1.45455	0.28571	1.71429	0.66667	1.33333	2.22222	0.44444	0.88889	0.44444	2
TRINITY_DN10073_c0_g1_i1.p1	1.17162	56.104	61.3712	0.914175	1.6	0.26667	0.8	1.33333	1.33333	0.66667	1.71429	0.28571	0.84615	1.15385	1.16667	0.83333	0.75	1.5	1.25	0.5	0	2	1.10526	0.63158	1.26316	0.66667	1.33333	1.06667	0.53333	1.33333	1.06667	0.2	1.8	1	1	1	1.33333	1.33333	0.88889	0.44444	0.47059	1.52941	0.90909	1.09091	2.66667	1.33333	0	0	2
TRINITY_DN10074_c0_g1_i1.p1	1.09948	55.4622	57.8792	0.958241	1.09091	0.72727	1.09091	1.09091	0	2	1.2	0.8	1	1	0	2	0.33333	0.66667	2.33333	0.66667	1	1	0	0	3	0.57143	1.42857	0	0	4	0	0	0	1	1	1	0	0.8	2.4	0.8	0.66667	1.33333	0	0	1.33333	0.66667	1.33333	0.66667	2
TRINITY_DN10074_c0_g2_i5.p1	1.46154	51.9745	52.1678	0.996295	0.19048	0.7619	1.90476	1.14286	0	0	0.66667	1.33333	1.66667	0.33333	0	2	0	0.85714	2.28571	0.85714	2	0	0.5	0.5	2	0.54545	1.45455	0	2	1.6	0.4	0	2	1	1.2	0.8	1.33333	0.44444	1.33333	0.88889	0.25	1.75	1	1	1.14286	2.28571	0.57143	0	1.6
TRINITY_DN10074_c0_g3_i1.p1	1.24309	53.8334	54.0747	0.995538	0.42105	0.84211	1.68421	1.05263	0	0	0.5	1.5	1	1	0	0	0.36364	0	2.90909	0.72727	0	0	1.5	0	1.5	0.66667	1.33333	0.66667	1.33333	2	0	0	0	1	1.5	0.5	1	2	0	1	1	1	0	2	1.33333	2	0	0.66667	1.2
TRINITY_DN10074_c0_g5_i1.p2	1.4717	48.4521	45.575	1.06313	0.52174	1.21739	1.91304	0.34783	0	0	0	2	1	1	0	2	0.25	1.5	2.25	0	0	0	0	0	3	0.52632	1.47368	0.44444	0.88889	2.66667	0	0	0	1	1.55556	0.44444	0	2.28571	0	1.71429	0.5	1.5	0	0	0	2.5	0.5	1	2
TRINITY_DN10075_c0_g1_i2.p1	1.24286	54.7424	58.894	0.929507	1.72414	0.68966	0.27586	1.31034	0.95	1.05	1.5	0.5	0.94872	1.05128	1.44	0.56	1.30612	0.4898	0.81633	1.38776	0.4	1.6	1.39535	0.83721	0.76744	0.8169	1.1831	0.44444	0.55556	1.11111	1.88889	0.6087	1.3913	1	0.45	1.55	1.93103	0.27586	1.58621	0.2069	1.14286	0.85714	0.6087	1.3913	1.06667	0.8	1.06667	1.06667	0.375
TRINITY_DN10076_c0_g1_i3.p1	0.771605	52.2979	61.4565	0.850974	2.4	0.4	0.8	0.4	2	0	1.5	0.5	0.38095	1.61905	0.66667	1.33333	0.53333	0.26667	0.53333	2.66667	1	1	1.09091	1.09091	0.81818	0.57143	1.42857	1.33333	1.33333	0.66667	0.66667	0	2	1	0.85714	1.14286	3.2	0.8	0	0	1.6	0.4	1.25	0.75	0.8	1.6	0.8	0.8	0.5
TRINITY_DN10077_c0_g1_i7.p1	0.993878	53.0435	57.3715	0.924562	0.8	0.53333	0.53333	2.13333	2	0	1.75	0.25	1.57143	0.42857	0.92308	1.07692	1.2093	1.48837	0.55814	0.74419	0.25	1.75	1.5	0.21429	1.28571	0.8125	1.1875	0	2.5	1	0.5	0.46154	1.53846	1	0.28571	1.71429	0.88889	0.88889	1.77778	0.44444	0.26667	1.73333	1.04348	0.95652	0.70588	0.23529	2.35294	0.70588	0.46154
TRINITY_DN10078_c0_g1_i4.p1	0.876791	55.8566	62.8926	0.888127	0.94118	0.47059	1.41176	1.17647	0.4	1.6	1.28571	0.71429	0.78261	1.21739	0.66667	1.33333	1.09091	0.72727	1.81818	0.36364	1.11111	0.88889	0.6	0.3	2.1	1	1	1	1.25	1	0.75	0.28571	1.71429	1	0.57143	1.42857	0.7619	0.38095	2.09524	0.7619	1.2	0.8	1	1	1	0.33333	1	1.66667	1
TRINITY_DN10079_c1_g1_i1.p1	1.30689	54.9981	57.8437	0.950805	1.11111	0	1.33333	1.55556	2	0	1	1	1.05263	0.94737	0.53333	1.46667	0.25	1	2	0.75	1.55556	0.44444	0.8	0.4	1.8	0.71429	1.28571	0.2	1.8	1.2	0.8	0	2	1	1	1	1	1.25	1.25	0.5	0.25	1.75	0.33333	1.66667	0.36364	1.81818	1.09091	0.72727	1.66667
TRINITY_DN1007_c0_g1_i2.p1	0.897317	57.2961	61.6003	0.930127	1.86667	0.8	0.53333	0.8	0	2	1.05263	0.94737	0.71429	1.28571	0.44444	1.55556	1.23077	0.61538	0.92308	1.23077	1.25	0.75	1.5	0.5	1	1.14286	0.85714	0.57143	1.14286	0.57143	1.71429	2	0	1	1.5	0.5	0.92308	1.38462	0.92308	0.76923	0.75	1.25	0.66667	1.33333	0.66667	1.33333	1	1	0.5
TRINITY_DN1007_c0_g1_i2.p2	1.0735	53.6816	58.9762	0.910225	0.66667	0	2.66667	0.66667	2	0	1.55556	0.44444	0.625	1.375	0.66667	1.33333	1.81818	0.72727	0.36364	1.09091	1	1	0	0	3	0.46154	1.53846	0	0.66667	1.33333	2	0.57143	1.42857	1	0.66667	1.33333	0	0	0	0	0.8	1.2	0.33333	1.66667	1.71429	0	0.57143	1.71429	0.66667
TRINITY_DN1007_c0_g2_i4.p1	1.0902	56.8629	60.2067	0.944461	1.51351	0.21622	1.2973	0.97297	0.66667	1.33333	0.96552	1.03448	1.08333	0.91667	1.08333	0.91667	1.07317	0.97561	1.26829	0.68293	0.88889	1.11111	1.11111	0.44444	1.44444	0.6087	1.3913	0.3	1.8	0.9	1	0.66667	1.33333	1	0.66667	1.33333	0.53333	1.73333	0.93333	0.8	0.45455	1.54545	0.8	1.2	0	2	1.5	0.5	0.75
TRINITY_DN10080_c0_g1_i1.p1	1.0088	57.1358	62.3879	0.915815	1	0.5	1.25	1.25	2	0	1.33333	0.66667	1.16667	0.83333	0.90909	1.09091	1.5	0.5	0.75	1.25	0.5	1.5	1.09091	0.27273	1.63636	0.47619	1.52381	0	2	1.2	0.8	1	1	1	0.85714	1.14286	0.88889	1.03704	1.62963	0.44444	0.66667	1.33333	0.57143	1.42857	1.6	0.8	1.6	0	1.2
TRINITY_DN10082_c0_g1_i1.p1	1.5166	49.2153	49.3399	0.997475	0.44444	0.88889	2.22222	0.44444	2	0	0.90909	1.09091	1.25	0.75	0.33333	1.66667	1	1.66667	1	0.33333	2	0	0	0.3	2.7	0.85714	1.14286	0.4	2.8	0.4	0.4	1	1	1	1.33333	0.66667	1.71429	1.14286	0.28571	0.85714	1.2	0.8	0.4	1.6	0.57143	2.28571	1.14286	0	2
TRINITY_DN10084_c0_g1_i2.p2	1.53441	50.5226	48.8677	1.03386	0	0	2.4	1.6	0	2	0.28571	1.71429	2	0	0.66667	1.33333	1	1.5	1.5	0	2	0	0	3	0	0	2	0	0.8	2.4	0.8	0	2	1	2	0	1.33333	2	0.66667	0	0	2	1.33333	0.66667	2.66667	0	1.33333	0	2
TRINITY_DN10086_c0_g1_i5.p1	0.94926	59.1452	62.3805	0.948136	1.09091	0.84848	1.09091	0.9697	0.66667	1.33333	1.2	0.8	1.13333	0.86667	1.2	0.8	1.38462	0.46154	0.76923	1.38462	0.8	1.2	1.5	0.75	0.75	0.9697	1.0303	0.54545	1.09091	1.27273	1.09091	0.75	1.25	1	0.66667	1.33333	0.66667	0.66667	1.55556	1.11111	1	1	1.5	0.5	1.53846	0.61538	0.30769	1.53846	1.6
TRINITY_DN10086_c0_g2_i1.p1	0.996678	55.5515	61.2467	0.907012	0	0.8	2.4	0.8	0.33333	1.66667	0.66667	1.33333	1.2	0.8	1.5	0.5	1.6	1.6	0	0.8	0.66667	1.33333	1.5	0.75	0.75	2	0	0.57143	0.57143	0.57143	2.28571	1	1	1	1	1	1.33333	0	2.66667	0	1.6	0.4	1	1	0	2	2	0	1.71429
TRINITY_DN100875_c0_g1_i1.p1	0.57052	51.4573	52.0059	0.989451	3.11111	0	0.44444	0.44444	0	2	1.6	0.4	0.33333	1.66667	0	2	1.33333	1.33333	0	1.33333	0	2	2.25	0	0.75	1	1	1.33333	0.66667	0.66667	1.33333	1	1	1	0.5	1.5	1.6	0.8	1.6	0	2	0	2	0	0	0	0	4	0.5
TRINITY_DN10087_c0_g1_i1.p1	0.871429	56.5985	61.9661	0.913378	0.96	0	1.28	1.76	1	1	1.2	0.8	0.81081	1.18919	0.75	1.25	1.06667	1.46667	0.8	0.66667	1.42857	0.57143	1.10526	1.26316	0.63158	1	1	0.44444	0.74074	1.18519	1.62963	0.875	1.125	1	0.83333	1.16667	1.23077	0	2.15385	0.61538	0.93333	1.06667	1	1	0	1.33333	0.66667	2	0.72
TRINITY_DN100880_c0_g1_i1.p1	0.802508	57.2197	58.1629	0.983783	2	1	0	1	1	1	1.33333	0.66667	0.72727	1.27273	1.33333	0.66667	1.14286	1.71429	0	1.14286	0	2	2	1	0	1	1	0.8	0.8	0.8	1.6	0.4	1.6	1	0.5	1.5	0.66667	0.66667	2	0.66667	1	1	0	0	2	0	0	2	0
TRINITY_DN10088_c0_g2_i1.p2	0.856628	56.1033	62.9146	0.891737	1.09091	0.54545	1.45455	0.90909	0	0	2	0	0.66667	1.33333	0.66667	1.33333	0	0	0	4	1	1	1.5	0.375	1.125	1	1	0.5	0.5	1.5	1.5	0.5	1.5	1	0	2	1.71429	0.57143	0.57143	1.14286	1.33333	0.66667	1.33333	0.66667	1.33333	0	2	0.66667	1.33333
TRINITY_DN1008_c0_g1_i1.p1	1.09578	55.5348	61.4091	0.904342	1.12	0.32	1.6	0.96	0.72727	1.27273	1.13514	0.86486	1.1	0.9	0.90909	1.09091	0.25806	0.90323	2.32258	0.51613	1	1	0.75	0.58333	1.66667	1	1	1.125	0.875	1.125	0.875	0.66667	1.33333	1	0.72727	1.27273	1.92593	1.18519	0.2963	0.59259	1.33333	0.66667	1.66667	0.33333	0.57143	1.42857	1.42857	0.57143	1.11111
TRINITY_DN1008_c1_g1_i1.p1	1.14168	56.5106	58.8141	0.960834	0	0	4	0	1	1	0.75	1.25	1	1	0.85714	1.14286	0.72727	1.09091	1.81818	0.36364	0.66667	1.33333	1.5	0	1.5	2	0	1.6	0.8	0.8	0.8	0.85714	1.14286	1	1.33333	0.66667	2	1.33333	0.66667	0	1.5	0.5	1	1	1	2	0	1	1
TRINITY_DN10090_c0_g1_i1.p1	0.624125	54.6455	59.8661	0.912795	2	0.8	0.4	0.8	0	0	0.89655	1.10345	1.07692	0.92308	2	0	1.33333	0.66667	1.33333	0.66667	1.33333	0.66667	0	1.5	1.5	2	0	1.33333	1.33333	0	1.33333	0	0	1	0.66667	1.33333	0.4	0.4	2.8	0.4	2	0	1.5	0.5	1.37931	1.10345	0	1.51724	2
TRINITY_DN100922_c0_g1_i1.p1	0.830303	56.2572	61.5271	0.914348	0.8	0	1.2	2	0	2	1.33333	0.66667	0.66667	1.33333	1.14286	0.85714	2.28571	0	0.57143	1.14286	1	1	1.5	1.5	0	0.88889	1.11111	1.2	1.2	0.4	1.2	0	2	1	1	1	1	1	2	0	1	1	2	0	3	0	0	1	2
TRINITY_DN100924_c0_g1_i1.p1	1.14881	52.9579	57.1172	0.92718	1.77778	0	1.77778	0.44444	0.66667	1.33333	0.75	1.25	0.66667	1.33333	0.5	1.5	0.85714	0	1.71429	1.42857	2	0	1.5	0	1.5	0.66667	1.33333	0	2.22222	0.88889	0.88889	0	2	1	1.14286	0.85714	2	1	1	0	0.66667	1.33333	0	2	0.66667	0.66667	0	2.66667	2
TRINITY_DN10093_c0_g1_i1.p2	0.762402	57.2487	60.3777	0.948176	1.84615	0.30769	0.30769	1.53846	0.66667	1.33333	1.2	0.8	0.92308	1.07692	1	1	0.75	1.25	1	1	0	0	0	0	3	1.45455	0.54545	0	1	2	1	1.5	0.5	0	0	2	0.57143	1.14286	1.14286	1.14286	0.33333	1.66667	1.38462	0.61538	1.6	0	1.6	0.8	1
TRINITY_DN100942_c0_g1_i1.p1	1.0625	53.6748	60.5463	0.886508	0.92308	0.30769	1.23077	1.53846	0	0	1.5	0.5	1.55556	0.44444	0	2	1	0	2	1	0	2	0.85714	0	2.14286	1	1	2	0	0	2	0	2	1	2	0	2.66667	0	0	1.33333	0.66667	1.33333	0	0	2	0.66667	0	1.33333	2
TRINITY_DN100944_c0_g1_i1.p1	1.4269	53.893	51.5415	1.04562	0.66667	1.33333	1.66667	0.33333	0	0	0.66667	1.33333	1.71429	0.28571	0.4	1.6	0.5	0.5	2	1	2	0	1	0.33333	1.66667	0.33333	1.66667	0.66667	2	1.33333	0	0	2	1	1.14286	0.85714	1	1	0.5	1.5	0.75	1.25	0	2	0.8	3.2	0	0	2
TRINITY_DN10095_c0_g1_i1.p1	1.0061	55.7887	62.6885	0.889935	1	0.5	0.5	2	1	1	1.4	0.6	0.66667	1.33333	0.66667	1.33333	1.14286	0.57143	1.71429	0.57143	1.5	0.5	1.8	0	1.2	1.125	0.875	0	1.25	1.25	1.5	0.88889	1.11111	1	1	1	0.94118	0.47059	1.64706	0.94118	0.75	1.25	1.66667	0.33333	1.14286	0.57143	2.28571	0	1.27273
TRINITY_DN10096_c0_g1_i1.p1	0.862488	52.6022	59.1801	0.888849	2	0	2	0	1	1	1.125	0.875	1.55556	0.44444	0.66667	1.33333	0.88889	0.44444	1.55556	1.11111	0.33333	1.66667	1.10526	0.47368	1.42105	1.5	0.5	0.33898	2.0339	0.54237	1.08475	0.75	1.25	1	0.90909	1.09091	0.8	0.6	0.8	1.8	1	1	1.5	0.5	2.13333	0	1.33333	0.53333	2
TRINITY_DN100971_c0_g1_i1.p1	1.15667	47.8491	44.0309	1.08672	0	0	2.66667	1.33333	0	0	0	2	0	0	0.35294	1.64706	0	0	0	0	2	0	0	1	2	2	0	0.36364	3.27273	0	0.36364	0	0	1	0.5	1.5	0.82759	1.7931	1.37931	0	2	0	0	0	2	0	0	2	2
TRINITY_DN10097_c0_g1_i1.p1	1.10084	55.5859	61.2149	0.908045	0.57143	1.71429	1.14286	0.57143	0.4	1.6	0.88889	1.11111	1.28571	0.71429	0.54545	1.45455	1.11111	0.66667	1.11111	1.11111	0.30769	1.69231	2.5	0	0.5	0.4	1.6	1.09091	0.72727	1.45455	0.72727	0.33333	1.66667	1	0.8	1.2	2	0	1.6	0.4	1	1	1.33333	0.66667	0	0	1.6	2.4	1.33333
TRINITY_DN100984_c0_g1_i1.p1	1.12	55.5366	57.0147	0.974075	1.2	0.8	1.2	0.8	0	0	1.09091	0.90909	1.5	0.5	0.8	1.2	0.66667	1.33333	1.33333	0.66667	2	0	0	0	3	0.8	1.2	0.8	2	0.4	0.8	2	0	1	2	0	3	0	0	1	1	1	1	1	0.8	1.6	0.8	0.8	1.75
TRINITY_DN100988_c0_g1_i1.p1	1.22975	54.365	61.7951	0.879762	0	2.66667	1.33333	0	1	1	0.8	1.2	1.14286	0.85714	1.25	0.75	0	1	1	2	1	1	1.71429	0	1.28571	1.5	0.5	0.5	0	1	2.5	0	2	1	1.42857	0.57143	0	0	1.33333	2.66667	0.8	1.2	1.5	0.5	0.5	0.5	2	1	0
TRINITY_DN10098_c0_g1_i1.p1	0.699201	54.4276	59.0304	0.922027	1.42857	0.28571	0.57143	1.71429	2	0	1.5	0.5	1	1	0	2	0.5	2.5	0.5	0.5	1.33333	0.66667	0.6	1.8	0.6	2	0	0.57143	0	1.14286	2.28571	0.4	1.6	1	0.5	1.5	1.5	0	1.5	1	0	2	2	0	0.8	0.8	0	2.4	1
TRINITY_DN1009_c0_g1_i3.p2	1.0725	57.3149	62.6716	0.914527	1.14286	0.57143	0.57143	1.71429	0	2	0	2	2	0	1.16667	0.83333	1.33333	1.33333	1.33333	0	1	1	0.6	1.2	1.2	1.66667	0.33333	0.92308	1.23077	0.92308	0.92308	1	1	1	1.5	0.5	0.88889	1.33333	1.33333	0.44444	0.66667	1.33333	2	0	2.66667	0	1.33333	0	0.66667
TRINITY_DN1009_c0_g1_i3.p1	0.743191	54.5633	59.6987	0.913978	1.5	0.125	0.6875	1.6875	2	0	1.63077	0.36923	0.97436	1.02564	1.29412	0.70588	1.37705	0.65574	1.11475	0.85246	0.33333	1.66667	1.63636	0.81818	0.54545	0.90909	1.09091	0.88889	0.88889	1.33333	0.88889	0.88889	1.11111	1	0.4	1.6	1.41667	0.75	1.58333	0.25	1.25	0.75	1.25	0.75	0.66667	0.66667	0.66667	2	1.13043
TRINITY_DN1009_c0_g2_i1.p2	1.0725	57.3149	62.6716	0.914527	1.14286	0.57143	0.57143	1.71429	0	2	0	2	2	0	1.16667	0.83333	1.33333	1.33333	1.33333	0	1	1	0.6	1.2	1.2	1.66667	0.33333	0.92308	1.23077	0.92308	0.92308	1	1	1	1.5	0.5	0.88889	1.33333	1.33333	0.44444	0.66667	1.33333	2	0	2.66667	0	1.33333	0	0.66667
TRINITY_DN1009_c0_g2_i1.p1	1.04641	56.4228	58.2956	0.967874	0.875	1.125	0.875	1.125	0	2	1.125	0.875	1.54286	0.45714	0.73684	1.26316	0.53333	1.06667	1.06667	1.33333	0.85714	1.14286	1.66667	0.33333	1	0.4	1.6	0.53333	0.53333	1.33333	1.6	1.33333	0.66667	1	2	0	1.2	1.6	1	0.2	0.25	1.75	0.90909	1.09091	1.27273	0.90909	1.27273	0.54545	0.66667
TRINITY_DN100_c0_g1_i1.p1	0.9615	56.9689	62.6999	0.908596	2.30769	0.30769	0.61538	0.76923	0	2	1.3	0.7	1	1	0.6	1.4	0.8	1.6	0.8	0.8	1.09091	0.90909	1.33333	0.66667	1	1.04	0.96	0.88889	1.18519	1.18519	0.74074	0.44444	1.55556	1	0.92308	1.07692	1.42857	0.85714	1.42857	0.28571	0.90909	1.09091	0.36364	1.63636	1.25	0.75	1.25	0.75	1.33333
TRINITY_DN10100_c0_g1_i1.p1	0.985192	56.0137	62.6996	0.893366	0.66667	0.33333	0.83333	2.16667	1	1	1.54545	0.45455	1.54545	0.45455	0.93333	1.06667	1.03704	0.74074	1.18519	1.03704	0.6	1.4	0.69231	0.69231	1.61538	0.5	1.5	0.68966	1.37931	1.24138	0.68966	0.33333	1.66667	1	1.25	0.75	1.4	0.6	1.8	0.2	0.8	1.2	1.38462	0.61538	1.5	1	0.5	1	1.33333
TRINITY_DN10102_c0_g1_i3.p2	1.57225	38.3496	40.4696	0.947615	1.25714	0.4	2.34286	0	0.4	1.6	0.22222	1.77778	2	0	0.15385	1.84615	1.57377	0	2.29508	0.13115	2	0	0.90909	0	2.09091	0	2	0	2.18182	1.09091	0.72727	0	2	1	2	0	0	2.30303	0.9697	0.72727	0.11765	1.88235	0.5	1.5	0	2.52632	0.21053	1.26316	2
TRINITY_DN10102_c3_g1_i1.p1	0.665635	50.2429	56.5505	0.888461	1.2	0	2.2	0.6	0	0	0.66667	1.33333	1.09091	0.90909	0	2	1.71429	0	1.71429	0.57143	1.33333	0.66667	1.2	0	1.8	0.26667	1.73333	0	1.09091	2.18182	0.72727	0	2	1	2	0	2	0.8	0.8	0.4	0.33333	1.66667	1	1	0.66667	2	0	1.33333	0
TRINITY_DN10104_c0_g1_i1.p1	0.780781	55.4406	60.6204	0.914554	1.2	0	0.8	2	2	0	1.6	0.4	0.93333	1.06667	1.25	0.75	0.92308	0.92308	0.61538	1.53846	0.85714	1.14286	1.125	0.75	1.125	1.14286	0.85714	0.66667	1.11111	0.66667	1.55556	0.85714	1.14286	1	0.5	1.5	0.44444	0.66667	1.11111	1.77778	2	0	0.88889	1.11111	0	2	0.66667	1.33333	1
TRINITY_DN101051_c0_g1_i1.p2	0.862213	53.5897	58.5731	0.91492	0	0	1.33333	2.66667	0	0	1.66667	0.33333	1.14286	0.85714	2	0	1.09091	0.36364	0.72727	1.81818	1	1	2.25	0	0.75	0.8	1.2	0.8	0	1.6	1.6	0	2	1	1	1	0.44444	0.44444	2.22222	0.88889	0	2	0	0	2.66667	0	0	1.33333	0.66667
TRINITY_DN10107_c0_g1_i2.p1	1.34658	54.7018	59.9631	0.912258	2.2	0	0.6	1.2	0	2	1.33333	0.66667	0.77778	1.22222	1.38462	0.61538	1.04348	0.34783	0.86957	1.73913	0.5	1.5	1.07143	1.28571	0.64286	1.42857	0.57143	0.47059	0.70588	0.94118	1.88235	0.25	1.75	1	0.33333	1.66667	2.4	0	1.6	0	0.33333	1.66667	0.75	1.25	0.57143	0.57143	1.14286	1.71429	1
TRINITY_DN10108_c0_g1_i3.p1	1.02298	47.5873	54.6274	0.871125	1.25714	0.11429	2.28571	0.34286	0	0	1.2	0.8	1	1	0	2	1.81818	0.36364	1.09091	0.72727	0	0	3	0	0	0	2	0	1	0	3	0	2	1	2	0	2	0	1.33333	0.66667	1.33333	0.66667	0	0	0	0	0	0	2
TRINITY_DN1010_c0_g1_i1.p1	0.903226	57.6483	62.5427	0.921743	1.53846	0.61538	0.61538	1.23077	1	1	1.38462	0.61538	1.22222	0.77778	0.88889	1.11111	0.84211	0.73684	0.42105	2	0.4	1.6	1	0.75	1.25	1.12	0.88	0.8	0.8	0.4	2	0.57143	1.42857	1	1.07692	0.92308	1.25	0.75	1	1	1	1	0.8	1.2	0.5	0.5	2	1	1.33333
TRINITY_DN1010_c1_g1_i1.p1	0.83815	53.499	61.9725	0.86327	1.77778	0.44444	0.88889	0.88889	0	0	1.71429	0.28571	1.44444	0.55556	1.5	0.5	0.61538	0	0.92308	2.46154	0	2	2.14286	0	0.85714	0.75	1.25	0.57143	1.14286	0.57143	1.71429	0	2	1	1	1	1.2	2	0.4	0.4	1.2	0.8	1.33333	0.66667	1.33333	1.33333	0.66667	0.66667	2
TRINITY_DN10110_c0_g1_i1.p1	0.952077	56.999	60.7287	0.938584	1.77778	0.44444	0.66667	1.11111	2	0	1.33333	0.66667	1.15385	0.84615	1	1	1.53846	1.23077	0.30769	0.92308	0.8	1.2	2.14286	0.42857	0.42857	0.81818	1.18182	0.5	1.5	2	0	1.25	0.75	1	0.88889	1.11111	1	1	1.5	0.5	0.88889	1.11111	1.2	0.8	2	0	1	1	1.11111
TRINITY_DN101119_c0_g1_i1.p1	1.69753	47.1407	42.3374	1.11345	0.94118	1.17647	1.64706	0.23529	0	0	0.54545	1.45455	1.6	0.4	0.2	1.8	0	0	4	0	2	0	0.5	0	2.5	0	2	0	2	2	0	0	2	1	1	1	0	3	0.5	0.5	0	2	0	2	0	4	0	0	0
TRINITY_DN10111_c0_g1_i1.p1	1.5181	49.6454	48.9597	1.01401	0.22222	0.88889	2.44444	0.44444	0.66667	1.33333	0.11765	1.88235	0.82353	1.17647	0.33333	1.66667	1.6	0	1.6	0.8	0	0	0.33333	0.33333	2.33333	0.76923	1.23077	0.25	1.5	1.75	0.5	1	1	1	2	0	0	2.5	0.5	1	0.83333	1.16667	1.33333	0.66667	1.23077	1.23077	0.92308	0.61538	2
TRINITY_DN101120_c0_g1_i1.p2	1.7444	38.8967	32.0609	1.21321	0.75	1	2.25	0	0	2	0	2	2	0	0	2	0.85714	0	3.14286	0	0	0	0.42857	0	2.57143	0	2	0	3.6	0.4	0	0	0	1	2	0	0	4	0	0	0	2	0	0	0	4	0	0	2
TRINITY_DN101123_c1_g1_i1.p2	1.28471	47.6991	49.7091	0.959565	1	0.66667	2.33333	0	0	0	0.42857	1.57143	1.86667	0.13333	0	2	2.18182	0	1.81818	0	1	1	0.42857	0	2.57143	0.22222	1.77778	0	1.33333	1.33333	1.33333	0	0	1	2	0	0.66667	2	1.33333	0	1	1	2	0	2	0	0	2	2
TRINITY_DN101128_c0_g1_i1.p1	1.41189	43.4605	48.2151	0.901388	2.08	0.32	1.6	0	0.4	1.6	0.45455	1.54545	1.625	0.375	0.23529	1.76471	2.37838	0	1.51351	0.10811	1.5	0.5	0.9	0	2.1	0	2	0.14815	1.92593	0.88889	1.03704	0	2	1	2	0	0	2.22222	1.77778	0	0.28571	1.71429	0	0	0	2.4	0.2	1.4	2
TRINITY_DN101129_c0_g1_i1.p1	1.29577	51.8802	59.1059	0.87775	0.44444	0	1.77778	1.77778	0	0	0	2	2	0	0.5	1.5	2.28571	0	1.14286	0.57143	0	2	0.42857	1.28571	1.28571	0.33333	1.66667	1.5	0	1.5	1	1.33333	0.66667	1	2	0	0	0	4	0	1.33333	0.66667	1	1	0	1.33333	2.66667	0	1.75
TRINITY_DN101131_c0_g1_i1.p1	0.926276	53.6735	62.1414	0.863732	1.77778	1.33333	0.44444	0.44444	0	0	1	1	1.23077	0.76923	0.66667	1.33333	0.63158	0.42105	1.68421	1.26316	0.4	1.6	2	0	1	1.46667	0.53333	0	0.66667	3.33333	0	0	2	1	2	0	2.28571	1.14286	0	0.57143	2	0	2	0	1.71429	1.14286	0.57143	0.57143	0
TRINITY_DN101132_c0_g1_i1.p1	1.6983	46.5594	40.7038	1.14386	0.22222	1.11111	2.22222	0.44444	0	2	0	2	2	0	0	2	1.33333	0	2.22222	0.44444	2	0	0.6	0	2.4	0	2	0	1.53846	1.23077	1.23077	0	2	1	2	0	0	3	0	1	0	2	0	2	0	4	0	0	0
TRINITY_DN101137_c0_g1_i1.p1	1.08553	54.8081	61.0327	0.898012	1.14286	0.28571	1.42857	1.14286	0	0	0.5	1.5	1	1	0	2	1.6	0	1.6	0.8	2	0	0.33333	0.66667	2	1.09091	0.90909	0.5	1	0.5	2	1.33333	0.66667	1	1.66667	0.33333	1.6	0	1.6	0.8	2	0	0	0	0	0	0	0	1
TRINITY_DN101138_c0_g1_i1.p1	0.823928	54.6376	57.9711	0.942497	1.71429	0	1.14286	1.14286	2	0	1.53846	0.46154	1.16667	0.83333	1.77778	0.22222	0.61538	0.61538	1.23077	1.53846	0	2	2.07692	0.46154	0.46154	0.66667	1.33333	1	0.5	0.5	2	0.4	1.6	1	0.66667	1.33333	2.66667	0.66667	0.66667	0	1.33333	0.66667	0.85714	1.14286	0	1.33333	0	2.66667	1.2
TRINITY_DN101139_c0_g1_i1.p2	1.62791	45.6847	45.201	1.0107	0.76923	0.76923	2.30769	0.15385	0.33333	1.66667	0.63158	1.36842	1.68421	0.31579	0.33333	1.66667	1.45455	0	2.36364	0.18182	2	0	1.4	0	1.6	0.26667	1.73333	0	1.42857	1.71429	0.85714	0	2	1	2	0	0.33333	1.66667	1.33333	0.66667	0.46154	1.53846	0	2	0	3.33333	0	0.66667	1.4
TRINITY_DN10113_c0_g1_i1.p1	0.927273	50.7627	60.6678	0.836732	3.14286	0	0	0.85714	0	2	1.2	0.8	1.45455	0.54545	0.6	1.4	0	2.4	0.8	0.8	0.5	1.5	2.25	0.75	0	0.84211	1.15789	0.2	1.2	1.6	1	0.4	1.6	1	2	0	1.06667	1.06667	1.6	0.26667	1.75	0.25	1	1	0	0	0.57143	3.42857	2
TRINITY_DN10113_c0_g2_i1.p1	0.813056	54.9716	60.4245	0.909757	2.4	0	0.8	0.8	0.5	1.5	1	1	1.05882	0.94118	1.5	0.5	0	0	0	4	1	1	1.5	1.5	0	1.55556	0.44444	0.72727	1.09091	0.72727	1.45455	0.66667	1.33333	1	0	2	2.22222	1.33333	0.44444	0	1	1	0	2	0	0	1.33333	2.66667	0
TRINITY_DN101142_c0_g1_i1.p1	1.06775	54.2999	58.8794	0.922222	0.8	0	2	1.2	0	0	0.85714	1.14286	1.2	0.8	1.2	0.8	0.74074	0.59259	1.33333	1.33333	0	2	0.375	0	2.625	0.5	1.5	0	1.75	1.75	0.5	0	2	1	1.33333	0.66667	0.5	1	1.75	0.75	0.4	1.6	2	0	0	1	0	3	1.5
TRINITY_DN101149_c0_g1_i1.p1	1.0239	57.5133	61.7752	0.93101	1.07317	0.39024	1.07317	1.46341	0.75	1.25	1.35714	0.64286	1.09091	0.90909	1	1	0.59574	1.87234	0.68085	0.85106	1.5	0.5	1.27273	0.90909	0.81818	0.57143	1.42857	0.58537	1.56098	1.17073	0.68293	0.26667	1.73333	1	1	1	0.90909	1.27273	0.90909	0.90909	0.94118	1.05882	0.71429	1.28571	0.36364	0.72727	2.18182	0.72727	1.33333
TRINITY_DN101150_c0_g1_i1.p1	0.818505	55.2917	61.2895	0.90214	1.6	0	0.8	1.6	0	0	1.2	0.8	0.8	1.2	0.5	1.5	0	1	1.5	1.5	1.33333	0.66667	0	3	0	2	0	0.8	1.6	0.8	0.8	0	0	1	1.14286	0.85714	1.06667	0.8	1.86667	0.26667	1.16667	0.83333	0.4	1.6	2	1	0.5	0.5	1.42857
TRINITY_DN101152_c0_g1_i1.p1	1.3	51.1622	53.3256	0.95943	0.18182	1.81818	1.27273	0.72727	0.66667	1.33333	1.15152	0.84848	1.17241	0.82759	0.4	1.6	0.96	0.32	1.6	1.12	1.27273	0.72727	0.14286	0	2.85714	0.70588	1.29412	0.22857	1.82857	1.48571	0.45714	0.33333	1.66667	1	1.85714	0.14286	0.6	0.8	0.7	1.9	0.5	1.5	0.54545	1.45455	0.13793	1.7931	1.7931	0.27586	1.66667
TRINITY_DN101153_c0_g1_i1.p1	0.895706	55.9068	59.3421	0.94211	1.5	1	1	0.5	1	1	2	0	1.33333	0.66667	1.33333	0.66667	0.92308	0.92308	0.61538	1.53846	0	2	1.5	0.3	1.2	0.8	1.2	1.09091	1.09091	0.72727	1.09091	0.66667	1.33333	1	0	2	1.33333	1.33333	1.33333	0	0	2	0	2	0	0	4	0	2
TRINITY_DN101154_c0_g1_i1.p1	0.757396	54.8742	59.3448	0.924667	0.44444	0.44444	1.33333	1.77778	0	0	1.26316	0.73684	0.95652	1.04348	1.33333	0.66667	0	0.66667	0	3.33333	0	2	0.75	1.5	0.75	0.8	1.2	0	0.8	0.8	2.4	0	2	1	0	2	1.33333	0	2.66667	0	1.2	0.8	0.66667	1.33333	1	2	0	1	1
TRINITY_DN101155_c0_g1_i1.p1	0.799693	52.3494	54.3637	0.962948	0.5	1.25	1.75	0.5	0	0	1	1	1.6	0.4	1	1	2	0	2	0	1.33333	0.66667	1.5	0	1.5	0	2	1.33333	1.33333	1.33333	0	0	0	1	1.6	0.4	0.61538	0.61538	2.15385	0.61538	1	1	0	0	0	4	0	0	1.5
TRINITY_DN101156_c0_g1_i1.p1	0.810061	52.2991	51.9253	1.0072	0.44444	0.44444	1.33333	1.77778	2	0	0.66667	1.33333	1.5	0.5	0.66667	1.33333	1.14286	1.14286	1.71429	0	2	0	1.5	0	1.5	0.16667	1.83333	0.5	0.5	2	1	0	2	1	2	0	4	0	0	0	0	2	0	2	0	2	2	0	2
TRINITY_DN101157_c0_g1_i1.p3	1.49402	45.7527	41.8567	1.09308	0	3.6	0.4	0	0	2	1	1	2	0	0	2	1	1	2	0	0	0	3	0	0	0	2	0	1.2	2.4	0.4	0	2	1	0	2	0	2	2	0	0	2	0.22222	1.77778	0.66667	1.33333	1.33333	0.66667	1
TRINITY_DN101159_c0_g1_i1.p1	1.56493	51.4174	51.9816	0.989146	0.72727	1.45455	1.09091	0.72727	0.5	1.5	0.66667	1.33333	1.6	0.4	0	2	0	1.14286	1.71429	1.14286	1.33333	0.66667	0	0.75	2.25	0.53333	1.46667	1.33333	2.66667	0	0	0	2	1	2	0	1	1	1	1	0.85714	1.14286	0	2	0	2	2	0	2
TRINITY_DN10115_c0_g1_i1.p1	0.704062	53.9275	59.3539	0.908576	0.8	0	2	1.2	0	2	1.71429	0.28571	0.8	1.2	0.66667	1.33333	1	0.33333	1.33333	1.33333	0	2	1.33333	1.33333	0.33333	0.8	1.2	1.2	0.4	1.6	0.8	0	2	1	0.8	1.2	1.71429	0.57143	1.71429	0	1.5	0.5	0	2	1	0	2	1	0
TRINITY_DN101161_c0_g1_i1.p1	0.902375	56.2815	58.8236	0.956784	0.5	2	1	0.5	0	2	0.66667	1.33333	0.44444	1.55556	0.5	1.5	1.33333	0.33333	1	1.33333	1.42857	0.57143	0.75	0.75	1.5	1.25	0.75	0.36364	1.45455	0.36364	1.81818	0	2	1	0	2	0.8	1.6	1.06667	0.53333	2	0	1.33333	0.66667	1.45455	1.09091	0.36364	1.09091	1.6
TRINITY_DN101163_c0_g1_i1.p1	1.60239	48.5872	46.4893	1.04513	0.28571	2.14286	1	0.57143	0	2	0.70588	1.29412	1.68421	0.31579	0.85714	1.14286	0	1.53846	1.23077	1.23077	2	0	0.6	0.6	1.8	0.27586	1.72414	0.66667	2.66667	0.66667	0	0	2	1	1.71429	0.28571	0	1.5	0.5	2	0.5	1.5	1	1	1.2	0.8	1.6	0.4	2
TRINITY_DN101164_c0_g1_i1.p1	0.490262	43.3951	43.9408	0.987581	1	0.2	2.8	0	0	2	0.53846	1.46154	1.77778	0.22222	0.25	1.75	1.09091	0	2.72727	0.18182	1.5	0.5	0.5625	0	2.4375	0.125	1.875	0	1.55556	2.11111	0.33333	0	2	1	1.71429	0.28571	0	2	0.5	1.5	0	2	0.85714	1.14286	0.25	2.75	0.25	0.75	1.33333
TRINITY_DN101166_c0_g1_i1.p1	1.40881	54.4799	55.4133	0.983156	0	1.33333	1.66667	1	0.33333	1.66667	1	1	1.09091	0.90909	0.28571	1.71429	0.25	0.75	2.25	0.75	0	0	0.64286	0.64286	1.71429	0.5	1.5	1.09091	1.81818	0.72727	0.36364	0	2	1	1.11111	0.88889	0.8	0.8	0.8	1.6	0.88889	1.11111	0	2	2	0	2	0	1.2
TRINITY_DN101173_c0_g1_i1.p1	1.09128	53.2485	62.2301	0.855671	0.44444	0.44444	1.33333	1.77778	0	0	2	0	0.88889	1.11111	1.25	0.75	0.30769	1.23077	1.23077	1.23077	0	0	0.75	0	2.25	0.5	1.5	0.5	3.5	0	0	0.44444	1.55556	1	1.2	0.8	1.77778	0	0.88889	1.33333	0.4	1.6	0	2	0	0	0	0	0.75
TRINITY_DN101182_c0_g1_i3.p1	1.28302	53.1365	56.6041	0.938739	1.63636	0.72727	1.27273	0.36364	0.75	1.25	1.55556	0.44444	1.42105	0.57895	0.82353	1.17647	0.52174	2.08696	0.86957	0.52174	1	1	1.15385	0.46154	1.38462	0.78788	1.21212	0.24	0.96	2	0.8	0.33333	1.66667	1	0.66667	1.33333	1.6	1	0.6	0.8	0.4	1.6	0.33333	1.66667	0.19048	0.95238	2.09524	0.7619	1
TRINITY_DN101183_c0_g1_i1.p1	1.18872	53.6799	62.5055	0.858803	1.11111	0.44444	1.55556	0.88889	2	0	0.5	1.5	1	1	1	1	1.23077	0.92308	0.61538	1.23077	2	0	2.33333	0.33333	0.33333	0.2	1.8	1.23077	0.30769	1.53846	0.92308	0.5	1.5	1	0.28571	1.71429	2.66667	0	1.33333	0	1.5	0.5	1	1	2	1	0	1	1.33333
TRINITY_DN101187_c0_g1_i1.p1	0.919694	54.7436	60.8491	0.899662	2	0	2	0	0.66667	1.33333	0.4	1.6	0	2	1.6	0.4	1.14286	1.14286	0.57143	1.14286	0.66667	1.33333	0	0	3	2	0	0	1.84615	1.23077	0.92308	0	2	1	0.57143	1.42857	0.57143	0	2.28571	1.14286	1.66667	0.33333	0	2	0	1.6	0.8	1.6	0
TRINITY_DN101188_c0_g1_i1.p1	0.952381	54.8771	61.7918	0.888097	1.81818	0.36364	0.36364	1.45455	1.14286	0.85714	1.66667	0.33333	1.5	0.5	1.42857	0.57143	0.7619	0.7619	0.57143	1.90476	0.83333	1.16667	1.61538	0.69231	0.69231	0.61538	1.38462	0.47059	1.17647	0.70588	1.64706	0.4	1.6	1	1	1	1.71429	1.71429	0.57143	0	2	0	1.14286	0.85714	0	2	2	0	1
TRINITY_DN101191_c0_g1_i1.p1	1.01847	53.9315	57.6315	0.935799	0.92308	0.92308	2.15385	0	0.5	1.5	0.5	1.5	1.33333	0.66667	0.8	1.2	1.6	0.4	0.8	1.2	0.66667	1.33333	0	0	3	1	1	0.25	1	1	1.75	0	2	1	1.33333	0.66667	4	0	0	0	0.4	1.6	2	0	0.66667	1.33333	0.66667	1.33333	2
TRINITY_DN101192_c0_g1_i1.p1	1.39515	51.8617	53.9339	0.961579	0.32	1.28	1.76	0.64	0	2	0.8125	1.1875	0.90323	1.09677	0.125	1.875	0.52174	0.52174	2.08696	0.86957	1.33333	0.66667	0.27273	0.13636	2.59091	1.05556	0.94444	0.2	2.4	1.4	0	0.8	1.2	1	1.27273	0.72727	0.8	0.53333	0.53333	2.13333	1.2	0.8	1.33333	0.66667	1.47368	1.05263	1.26316	0.21053	1.53846
TRINITY_DN101195_c0_g1_i1.p2	1.66595	47.034	45.2793	1.03875	1.42857	0.85714	0.85714	0.85714	0	2	1	1	1.69231	0.30769	0	2	1.33333	0	2.66667	0	1.75	0.25	0.69231	0	2.30769	0	2	0	2.35294	0.94118	0.70588	0	2	1	2	0	0	3.33333	0.66667	0	0.28571	1.71429	0	2	0	2.8	0.8	0.4	1.5
TRINITY_DN101196_c0_g1_i1.p1	1.46838	48.3005	46.2574	1.04417	0.44444	1.33333	1.33333	0.88889	1	1	0.36364	1.63636	1.5	0.5	0	2	0.8	0.8	2	0.4	2	0	0	0.33333	2.66667	1	1	1.09091	2.54545	0.36364	0	0	0	1	2	0	2.85714	0.57143	0	0.57143	1.25	0.75	0	0	0.66667	1.33333	0.66667	1.33333	2
TRINITY_DN101197_c0_g1_i1.p4	1.21986	50.9058	47.1682	1.07924	0.8	1.6	1.6	0	0	0	0.33333	1.66667	1.75	0.25	0	2	1	0.8	2.2	0	1	1	0.6	0.6	1.8	0	2	0	0	4	0	0	0	0	1.2	0.8	0	2	1	1	0	2	0	0	0	1.33333	1.33333	1.33333	2
TRINITY_DN101198_c0_g1_i1.p1	0.970999	55.3508	61.3502	0.902211	2.4	0	1.6	0	0	2	2	0	1	1	2	0	2	1	0	1	1.33333	0.66667	0	3	0	0.66667	1.33333	0	0	0	4	0.66667	1.33333	1	0.4	1.6	2.66667	1.33333	0	0	0.88889	1.11111	2	0	1.33333	2.66667	0	0	2
TRINITY_DN1011_c0_g1_i2.p1	0.789279	56.4636	61.6048	0.916545	1.2381	0.38095	0.66667	1.71429	1	1	1.23077	0.76923	1	1	0.57143	1.42857	0.92308	1.07692	0.76923	1.23077	0.85714	1.14286	1.38462	1.15385	0.46154	0.85714	1.14286	0.57143	1.52381	0	1.90476	0.66667	1.33333	1	0.71429	1.28571	1.23077	1.23077	0.30769	1.23077	0.85714	1.14286	0.57143	1.42857	0.36364	0.36364	1.81818	1.45455	0
TRINITY_DN101201_c0_g1_i1.p2	1.03615	47.2185	52.4271	0.900651	1.47368	0.42105	1.68421	0.42105	0	2	0	0	0	0	0	2	1.2	0	2.4	0.4	2	0	0	0	3	1	1	0	1.6	1.6	0.8	0	2	1	2	0	2.28571	0.57143	0.85714	0.28571	0.5	1.5	0	0	0	0	0	0	2
TRINITY_DN101208_c0_g1_i1.p1	0.920467	54.8351	57.2346	0.958076	1.6	0	0	2.4	2	0	1.33333	0.66667	1.23077	0.76923	2	0	2	0	0	2	0	0	1.5	0	1.5	0.8	1.2	0	0	4	0	0.4	1.6	1	1.33333	0.66667	1.33333	0.33333	1.33333	1	2	0	1	1	2	0	0	2	2
TRINITY_DN10120_c1_g1_i1.p1	1.03704	54.1201	61.8154	0.875512	1	2	0	1	0	2	1.33333	0.66667	0.66667	1.33333	0	2	1.09091	1.09091	0.36364	1.45455	2	0	1.8	0.3	0.9	0.28571	1.71429	0	0.4	2.4	1.2	1	1	1	1	1	2.4	0.8	0.8	0	0.66667	1.33333	1	1	0	0	0	4	0.66667
TRINITY_DN101210_c0_g1_i1.p1	1.26098	47.8002	46.7204	1.02311	1.42857	1.42857	0.57143	0.57143	0	0	0	2	1.4	0.6	0	0	0	1.33333	2.66667	0	2	0	0	0	0	0.25	1.75	0	0.5	3.5	0	0	0	1	2	0	0	0	2	2	0	2	0	0	0.57143	1.71429	0.28571	1.42857	2
TRINITY_DN101215_c0_g1_i1.p1	1.20819	54.7728	61.5834	0.889409	0.92308	0.61538	0.92308	1.53846	1	1	0.85714	1.14286	1.5	0.5	0	2	1.23077	1.53846	0	1.23077	0	2	1.07143	1.07143	0.85714	0.44444	1.55556	0	1.77778	0	2.22222	0	2	1	1.2	0.8	1.33333	0.66667	1.33333	0.66667	1.5	0.5	1.33333	0.66667	0	0	4	0	1.33333
TRINITY_DN101217_c0_g1_i1.p1	0.616796	52.6983	52.9589	0.995079	0.57143	0.85714	1.71429	0.85714	2	0	0.5	1.5	1.8	0.2	0	2	0.8	0	1.6	1.6	1.2	0.8	2	0	1	0.66667	1.33333	0.4	2	1.6	0	0	2	1	0	2	1	2	1	0	0	2	0	2	0	3	1	0	2
TRINITY_DN10121_c0_g1_i1.p1	0.690749	53.119	60.3787	0.879764	1.17647	0	0.70588	2.11765	0.4	1.6	0.57143	1.42857	0.46154	1.53846	2	0	2.66667	0.33333	0.33333	0.66667	1	1	1.66667	0.66667	0.66667	1	1	0.72727	1.09091	1.09091	1.09091	1	1	1	0	2	2	0.28571	1.42857	0.28571	0.64	1.36	0	2	0	4	0	0	1.6
TRINITY_DN101223_c0_g1_i1.p1	1.50242	48.6767	47.9563	1.01502	0.41379	0.96552	2.06897	0.55172	0	2	0.71429	1.28571	1.42857	0.57143	0.66667	1.33333	0.8	0.4	2	0.8	1.33333	0.66667	0.375	0.75	1.875	0	2	0	1.27273	2.36364	0.36364	0	2	1	1.75	0.25	0	1.33333	0.88889	1.77778	0.5	1.5	0	2	0.57143	1.71429	0.57143	1.14286	1
TRINITY_DN101224_c0_g1_i1.p1	0.709072	55.3624	58.9908	0.938492	1.33333	0.22222	0.66667	1.77778	1.5	0.5	1.33333	0.66667	0.875	1.125	1.33333	0.66667	1	1	0.8	1.2	0	2	1.38462	0.46154	1.15385	1.15385	0.84615	1.09091	0.36364	0.36364	2.18182	1.2	0.8	1	0.85714	1.14286	1.33333	0.66667	2	0	1.14286	0.85714	1.6	0.4	0.5	1.5	1.5	0.5	0.5
TRINITY_DN101225_c0_g1_i1.p1	1.53543	35.9198	36.0386	0.996704	1	0.125	2.875	0	0	2	0.3	1.7	2	0	0	2	1.86667	0	2.13333	0	2	0	0.36	0	2.64	0	2	0	2.6	1	0.4	0	0	1	2	0	0	2.73684	0.42105	0.84211	0	2	0	0	0	3	0	1	2
TRINITY_DN101226_c0_g1_i1.p1	0.983725	51.4323	55.2935	0.930169	1.28	0.96	1.28	0.48	1	1	0.54545	1.45455	1.36842	0.63158	0.57143	1.42857	1.64706	0	1.88235	0.47059	1	1	1.5	0	1.5	0.2963	1.7037	0	2.28571	1.42857	0.28571	0.5	1.5	1	1.33333	0.66667	0.8	2	0.8	0.4	0.75	1.25	1	1	2	2	0	0	1.33333
TRINITY_DN10122_c0_g1_i2.p1	0.925886	57.4569	61.4062	0.935686	1	1	1	1	0.83333	1.16667	1.27273	0.72727	1.33333	0.66667	1	1	0.66667	0.88889	0.88889	1.55556	0	2	1.23529	0.88235	0.88235	1.33333	0.66667	0.8	2	0.4	0.8	1	1	1	1.11111	0.88889	0.88889	0.44444	1.77778	0.88889	1	1	1.2	0.8	0	1.14286	0.57143	2.28571	1
TRINITY_DN101236_c0_g1_i1.p1	0.822566	56.7963	61.2981	0.926559	1.33333	1.06667	0.8	0.8	0.33333	1.66667	1.11111	0.88889	1.09091	0.90909	0.9	1.1	1.14286	0.57143	0.95238	1.33333	0	2	1.2	0.9	0.9	1	1	0.36364	1.33333	0.72727	1.57576	1.14286	0.85714	1	1.29412	0.70588	0.75	1.25	1.5	0.5	1	1	0.33333	1.66667	0.5	1.5	1.5	0.5	0
TRINITY_DN101242_c0_g1_i1.p1	1.48808	50.2515	52.1142	0.964257	0.44444	0.88889	1.77778	0.88889	0	0	1.33333	0.66667	1.71429	0.28571	0.5	1.5	0	0.8	2	1.2	2	0	1.71429	0	1.28571	0.4	1.6	0.8	1.6	1.6	0	2	0	1	0.5	1.5	0	0.57143	0.57143	2.85714	0.85714	1.14286	0	2	0	2.66667	1.33333	0	2
TRINITY_DN101245_c0_g1_i1.p1	0.936975	53.8637	56.7987	0.948326	2	0.6	0.4	1	0	0	1.63636	0.36364	1.26667	0.73333	0.5	1.5	1.71429	1.71429	0.57143	0	0	2	1.8	0.4	0.8	0.6	1.4	0.72727	0.72727	0.72727	1.81818	0.5	1.5	1	0.85714	1.14286	2.66667	0	1.33333	0	0.53333	1.46667	0.33333	1.66667	1.71429	0.57143	0.57143	1.14286	0.5
TRINITY_DN101251_c0_g1_i1.p1	1.05426	54.8556	54.488	1.00675	2	0.66667	0.66667	0.66667	0	0	1.33333	0.66667	0.66667	1.33333	2	0	2	0	0	2	2	0	3	0	0	1.11111	0.88889	1	0.33333	2.33333	0.33333	0.66667	1.33333	1	0.66667	1.33333	0	0	0	0	0.88889	1.11111	1.5	0.5	0	0	0	4	0
TRINITY_DN101253_c0_g1_i1.p2	1.14774	48.7501	59.1415	0.824296	2.66667	0	1.33333	0	0	0	0.66667	1.33333	1.83333	0.16667	0	2	1	0	1	2	2	0	1.09091	0	1.90909	1	1	0	2.4	0	1.6	0	2	1	1.53846	0.46154	2.28571	1.14286	0.57143	0	0.66667	1.33333	1.2	0.8	0	0	0	4	2
TRINITY_DN101256_c0_g1_i1.p1	1.21183	53.5174	58.0956	0.921195	0.69565	0.52174	1.56522	1.21739	0	2	1.2	0.8	1.42857	0.57143	0.90909	1.09091	0.21053	0.63158	2.52632	0.63158	0.8	1.2	0.54545	1.09091	1.36364	0.5	1.5	0.46154	2	0.76923	0.76923	0.5	1.5	1	0.8	1.2	1.23077	0.92308	0.92308	0.92308	0.4	1.6	1.14286	0.85714	0	2	1	1	2
TRINITY_DN101258_c0_g1_i1.p1	0.993878	55.3464	61.3454	0.902209	0.57143	0	1.14286	2.28571	1	1	1.14286	0.85714	0.6	1.4	0.66667	1.33333	0.57143	1.71429	0	1.71429	0.33333	1.66667	0	0	3	1.11111	0.88889	0	1	2	1	0.5	1.5	1	0.66667	1.33333	0.66667	2	0	1.33333	1	1	1	1	2	0	0	2	2
TRINITY_DN101265_c0_g1_i1.p1	1.62025	51.3006	47.2222	1.08637	0.70588	0.94118	2.35294	0	0	0	1.6	0.4	2	0	0.66667	1.33333	0.88889	0.88889	1.77778	0.44444	2	0	0	0	3	0.66667	1.33333	0	2.22222	0.88889	0.88889	0	2	1	1.5	0.5	0	4	0	0	1	1	0	0	0	0	4	0	1.33333
TRINITY_DN101266_c0_g1_i1.p1	1.23237	53.2976	57.6954	0.923776	1.73913	0.17391	0.69565	1.3913	1	1	1.63636	0.36364	0.875	1.125	1.11111	0.88889	1.06667	1.86667	0	1.06667	0	2	1.26316	1.10526	0.63158	0.76923	1.23077	0.2	1	1.2	1.6	0.5	1.5	1	0.57143	1.42857	1.89474	0.21053	1.47368	0.42105	1	1	0	2	0.8	0.8	0	2.4	0
TRINITY_DN101267_c0_g1_i1.p1	1.27671	50.0923	49.9589	1.00267	0.23529	0.70588	2.11765	0.94118	0	2	0.88889	1.11111	0.93333	1.06667	0.4	1.6	0.21053	0.42105	2.73684	0.63158	1	1	0	0.6	2.4	1.6	0.4	0.33333	1.66667	2	0	0.8	1.2	1	1.5	0.5	0.92308	1.23077	0.92308	0.92308	0.75	1.25	2	0	0	2	0	2	1.5
TRINITY_DN101268_c0_g1_i2.p1	1.26452	50.5544	53.7359	0.940794	0	0	2.4	1.6	2	0	1.6	0.4	1.25	0.75	0	2	1.14286	0	2.85714	0	1.33333	0.66667	0	0	3	1.42857	0.57143	0.88889	1.77778	0.44444	0.88889	0	2	1	2	0	1.33333	2	0.66667	0	1.33333	0.66667	1.6	0.4	2	2	0	0	1.33333
TRINITY_DN101274_c0_g1_i1.p1	0.73716	55.8805	57.6998	0.96847	1.77778	0.44444	0	1.77778	1	1	0.66667	1.33333	1.09091	0.90909	1.33333	0.66667	1.33333	0.66667	0.66667	1.33333	0	2	1.33333	1.66667	0	0.75	1.25	1.09091	0.72727	1.45455	0.72727	0	2	1	0.33333	1.66667	0.8	0.8	1.6	0.8	1.14286	0.85714	1.66667	0.33333	0.44444	1.33333	0.88889	1.33333	0
TRINITY_DN101276_c0_g1_i1.p1	1.08989	51.5508	56.1538	0.918029	0.7619	0.38095	2.47619	0.38095	0.4	1.6	0.92308	1.07692	0.5	1.5	0.18182	1.81818	1.33333	0.5	1.5	0.66667	0.66667	1.33333	1.5	0	1.5	0.75	1.25	0.57143	2.85714	0.57143	0	0	2	1	1.73333	0.26667	1.05263	1.26316	1.47368	0.21053	1.77778	0.22222	1	1	2.66667	1.33333	0	0	1.2
TRINITY_DN101277_c0_g1_i1.p1	1.05608	53.392	59.6963	0.894394	0.57143	0.57143	0.28571	2.57143	2	0	1.77778	0.22222	1.33333	0.66667	1.5	0.5	0	1.14286	1.14286	1.71429	2	0	1.5	0	1.5	0.95652	1.04348	0	0	2	2	0	2	1	1	1	0	4	0	0	0.88889	1.11111	1.33333	0.66667	4	0	0	0	1
TRINITY_DN101278_c0_g1_i1.p2	1.11796	50.8392	54.067	0.9403	1.45455	1.45455	0.36364	0.72727	0.8	1.2	2	0	2	0	1.66667	0.33333	0.30769	2.76923	0.30769	0.61538	0	2	2.14286	0	0.85714	0.75	1.25	0	1.6	0	2.4	0.8	1.2	1	0	2	4	0	0	0	1	1	0.28571	1.71429	2	2	0	0	1
TRINITY_DN101279_c0_g1_i1.p1	0.869565	52.3865	56.9378	0.920065	1.66667	0.33333	0.66667	1.33333	0	2	2	0	0	2	0.33333	1.66667	2.4	0	0.8	0.8	0.8	1.2	1.5	0	1.5	1.14286	0.85714	1.33333	0.66667	0.66667	1.33333	0	0	0	1.71429	0.28571	0.86957	1.21739	1.3913	0.52174	2	0	2	0	1.14286	0.57143	1.71429	0.57143	1
TRINITY_DN10127_c0_g1_i2.p1	1.12124	50.8135	60.8968	0.83442	1.77778	0.22222	1.33333	0.66667	0	2	0.54545	1.45455	1.53846	0.46154	1.2	0.8	2.54545	0	1.45455	0	0	2	1.84615	0	1.15385	0.15385	1.84615	0	0.57143	1.14286	2.28571	0	2	1	0.66667	1.33333	3.2	0.8	0	0	1	1	2	0	1.33333	1.33333	0	1.33333	0
TRINITY_DN101282_c0_g1_i1.p1	0.956268	54.2375	61.3781	0.883662	1.25	0.25	1.5	1	0	0	1	1	0.94118	1.05882	0.28571	1.71429	1.14286	0.95238	0.95238	0.95238	0.5	1.5	1.2	0.4	1.4	1.16667	0.83333	0.5	1.83333	0.5	1.16667	0.5	1.5	1	0.66667	1.33333	1.24138	0.27586	1.65517	0.82759	2	0	1	1	0.61538	0.30769	1.23077	1.84615	1.33333
TRINITY_DN101283_c0_g1_i1.p1	0.953271	55.8456	62.2943	0.89648	1.53846	0.92308	1.23077	0.30769	0.85714	1.14286	1.42857	0.57143	1.14286	0.85714	1.5	0.5	2.28571	0.28571	0.28571	1.14286	0.5	1.5	0.66667	0.33333	2	0.88889	1.11111	1	1	1	1	0.66667	1.33333	1	1.66667	0.33333	0.66667	2	0	1.33333	2	0	1.66667	0.33333	2	0	0	2	1.33333
TRINITY_DN101289_c0_g1_i1.p1	1.24841	54.35	60.1385	0.903747	0	0.57143	1.71429	1.71429	0	2	0.8	1.2	1.6	0.4	0.28571	1.71429	2.4	0.8	0.8	0	1.33333	0.66667	1.5	0	1.5	0.66667	1.33333	0.57143	0.57143	2.28571	0.57143	0	2	1	1.33333	0.66667	1.14286	0.57143	1.14286	1.14286	1.2	0.8	2	0	1.6	1.6	0.4	0.4	2
TRINITY_DN10128_c0_g1_i1.p1	0.769691	50.9766	54.6621	0.932577	2.82353	0.70588	0	0.47059	0	2	2	0	1.33333	0.66667	1	1	2.28571	0.57143	1.14286	0	0	2	1.38462	0.23077	1.38462	0.57143	1.42857	1.14286	0	1.14286	1.71429	0	2	1	1.25	0.75	1.5	0.5	1	1	1	1	1.42857	0.57143	0	0.66667	2	1.33333	1
TRINITY_DN101292_c0_g1_i1.p1	1.0687	56.1232	58.6148	0.957492	1.14286	0.57143	1.71429	0.57143	0.57143	1.42857	0.71429	1.28571	1.29412	0.70588	1.33333	0.66667	0.66667	1	1.66667	0.66667	1.33333	0.66667	1.66667	0.33333	1	1	1	0.44444	0.44444	2.66667	0.44444	0	2	1	1.4	0.6	1.5	1.5	0.5	0.5	0.22222	1.77778	1	1	1.6	1.6	0.8	0	0.66667
TRINITY_DN101294_c0_g1_i1.p1	1.07749	48.644	45.2522	1.07495	0.66667	2.66667	0.33333	0.33333	2	0	1.77778	0.22222	2	0	1.2	0.8	1.06667	1.06667	0.8	1.06667	0	2	1.5	0	1.5	0	2	0	0.44444	1.77778	1.77778	0	2	1	0	2	0.5	1	0.5	2	0.4	1.6	0	2	0.8	1.6	0.8	0.8	0
TRINITY_DN101299_c0_g1_i1.p1	0.726714	53.4983	56.3556	0.949299	1.69231	0.30769	0.76923	1.23077	1.33333	0.66667	1.73333	0.26667	1.27273	0.72727	0.66667	1.33333	0.61538	0.92308	0.61538	1.84615	0	2	1.58824	1.23529	0.17647	1	1	0	0.4	1.6	2	0.54545	1.45455	1	0.92308	1.07692	1.6	0.4	1.6	0.4	0.72727	1.27273	0.8	1.2	2	0.4	0	1.6	0.28571
TRINITY_DN1012_c0_g1_i5.p1	0.731302	54.8347	60.3279	0.908944	1.94595	0.32432	0.43243	1.2973	1	1	1.375	0.625	0.78261	1.21739	1.33333	0.66667	1.05263	1.05263	1.05263	0.84211	0.4	1.6	1.5	0.33333	1.16667	1.2	0.8	0.23529	0.94118	1.64706	1.17647	0.61538	1.38462	1	0.66667	1.33333	1.6	0.53333	1.6	0.26667	0.85714	1.14286	0.4	1.6	1.33333	1.66667	0.66667	0.33333	0.5
TRINITY_DN1012_c0_g2_i1.p1	0.718499	52.9572	60.7336	0.871959	1.48571	0.22857	0.45714	1.82857	0.4	1.6	1.52941	0.47059	0.91667	1.08333	1.6	0.4	1.11111	1.11111	0.22222	1.55556	0.66667	1.33333	1.15385	0.69231	1.15385	0.8	1.2	0.57143	0.57143	1.71429	1.14286	0.36364	1.63636	1	0.33333	1.66667	1.91304	0.17391	1.56522	0.34783	0.36364	1.63636	1	1	0.72727	0.72727	0.72727	1.81818	1
TRINITY_DN101302_c0_g1_i1.p2	1.81208	45.4713	44.3655	1.02492	1	0.66667	2	0.33333	0	0	1.11111	0.88889	1.63636	0.36364	0.28571	1.71429	0	1	3	0	0	2	0.66667	0.33333	2	0.13333	1.86667	0	0.88889	2.44444	0.66667	0	2	1	1.25	0.75	2	0	2	0	0	2	0	2	0	1.77778	2.22222	0	1.6
TRINITY_DN101303_c0_g1_i1.p1	1.28408	50.5955	55.5911	0.910137	1.14286	0	1.71429	1.14286	0	2	0.5	1.5	2	0	0.4	1.6	0	2	0	2	2	0	2.14286	0	0.85714	1.14286	0.85714	0	3.66667	0	0.33333	0.66667	1.33333	1	1.6	0.4	0.88889	1.77778	0.44444	0.88889	1.09091	0.90909	0	2	1.14286	1.71429	0	1.14286	2
TRINITY_DN101306_c0_g1_i1.p1	0.883369	55.1464	59.0085	0.93455	0.54545	0.90909	0.90909	1.63636	1.42857	0.57143	1.31429	0.68571	0.63636	1.36364	1.4	0.6	0.53333	1.06667	1.86667	0.53333	0.5	1.5	1.42105	0.31579	1.26316	1	1	0.84211	0.63158	1.05263	1.47368	0.53333	1.46667	1	0.33333	1.66667	0.94118	0.47059	2.11765	0.47059	0.71429	1.28571	1.5	0.5	0	0.88889	0.88889	2.22222	0.61538
TRINITY_DN10130_c0_g1_i2.p1	1.22772	54.4939	60.8025	0.896244	1.14286	0.85714	1.71429	0.28571	0.66667	1.33333	0.66667	1.33333	0.78261	1.21739	0.90909	1.09091	0	1.09091	0.36364	2.54545	1	1	0.3	1.2	1.5	0.7619	1.2381	0	2	0.75	1.25	1	1	1	1.11111	0.88889	1.09091	1.45455	1.45455	0	0.76923	1.23077	1.33333	0.66667	0	1	3	0	1.25
TRINITY_DN101310_c0_g1_i1.p1	0.907787	56.5902	62.5334	0.90496	0.66667	1.33333	0.66667	1.33333	1	1	1.2	0.8	0.66667	1.33333	0.8	1.2	0.44444	1.33333	0.88889	1.33333	2	0	1.5	1	0.5	0.8	1.2	0.66667	2	0	1.33333	1	1	0	0	2	2.85714	0.57143	0.57143	0	1	1	0	2	2	0	2	0	0
TRINITY_DN101311_c0_g1_i1.p1	0.975945	50.9532	51.7192	0.985189	1.33333	0.88889	0	1.77778	1.6	0.4	2	0	0.75	1.25	1.6	0.4	2	0.5	0.5	1	0	2	1.8	0	1.2	0.54545	1.45455	0	0	2.66667	1.33333	0.2	1.8	1	0	2	0	0	0	4	1.5	0.5	1	1	4	0	0	0	0
TRINITY_DN101312_c0_g1_i1.p1	0.64723	54.8303	59.6738	0.918834	2.07407	0.14815	0.59259	1.18519	1.4	0.6	1.3913	0.6087	1.16667	0.83333	1.04348	0.95652	1.22222	1	0.88889	0.88889	0.55556	1.44444	1.45714	0.77143	0.77143	1.0303	0.9697	0.21053	1.05263	0.73684	2	0.5	1.5	1	0.85714	1.14286	2.06897	0.41379	1.10345	0.41379	0.8	1.2	0.93333	1.06667	0.66667	0.44444	0.66667	2.22222	1.33333
TRINITY_DN101313_c0_g1_i1.p1	0.927354	51.9752	56.0306	0.927622	1.6	0.48	1.28	0.64	0.25	1.75	1.06667	0.93333	1.77778	0.22222	0.30769	1.69231	1.14286	1.14286	1.14286	0.57143	1.11111	0.88889	0.42857	0.28571	2.28571	0.28571	1.71429	0.5	2.5	0.5	0.5	1.2	0.8	1	1	1	0.28571	1.14286	1.71429	0.85714	0.57143	1.42857	0.33333	1.66667	1.05263	1.26316	1.05263	0.63158	1.55556
TRINITY_DN101315_c0_g1_i1.p1	1.54174	43.2969	35.3776	1.22385	0.66667	2	1	0.33333	0	2	0.66667	1.33333	1.90476	0.09524	0	0	0	3.2	0.8	0	0	0	0	0	3	0	2	0	0.8	3	0.2	0	2	1	2	0	1.33333	1.33333	1.33333	0	0.14286	1.85714	0	2	0.47059	0.70588	2.82353	0	2
TRINITY_DN10131_c0_g1_i3.p1	1.21748	57.8202	60.232	0.959958	0.85714	0.85714	1.42857	0.85714	0.66667	1.33333	1.16667	0.83333	1.07692	0.92308	0.85714	1.14286	0	1	2.5	0.5	0.85714	1.14286	1.28571	0	1.71429	0.66667	1.33333	0.47059	1.17647	1.17647	1.17647	0.54545	1.45455	1	1.25	0.75	2	0.66667	0.66667	0.66667	0.8	1.2	0.5	1.5	0.88889	1.33333	0.88889	0.88889	0.66667
TRINITY_DN101325_c0_g1_i1.p1	0.894649	55.5944	60.5063	0.91882	0.52174	0.86957	1.21739	1.3913	0	0	1.42857	0.57143	1.47368	0.52632	0	0	1.33333	0	1.33333	1.33333	0	0	3	0	0	0.4	1.6	0	1.33333	1.33333	1.33333	0	2	0	1.5	0.5	1.66667	0.33333	1.33333	0.66667	1.33333	0.66667	0	2	0	0	0	4	2
TRINITY_DN101327_c0_g1_i1.p1	0.886427	49.3118	58.787	0.838822	2.22222	0	1.55556	0.22222	2	0	1.33333	0.66667	0	2	0	2	1.2	0	2.8	0	1	1	1.875	0	1.125	0.66667	1.33333	0.8	0.8	0	2.4	0.33333	1.66667	1	1	1	2.66667	0.66667	0.66667	0	2	0	1	1	1.33333	1.33333	0	1.33333	2
TRINITY_DN10132_c0_g1_i1.p1	1.06122	57.4725	61.6616	0.932063	0.85714	0.28571	0.85714	2	1.11111	0.88889	1	1	0.91667	1.08333	2	0	0.66667	2	1.33333	0	0	2	0.9	1.5	0.6	1	1	0.30769	1.23077	1.53846	0.92308	0.88889	1.11111	1	0.4	1.6	0	2	2	0	0.5	1.5	1.2	0.8	1.33333	1.33333	1.33333	0	1
TRINITY_DN101331_c0_g1_i1.p1	0.962531	55.107	60.3022	0.913847	1.33333	0.5	1.16667	1	0	0	1	1	1.33333	0.66667	0	2	1.2	0	2	0.8	0.66667	1.33333	2.25	0	0.75	0.75	1.25	0	1.6	1.6	0.8	0	0	1	1.5	0.5	0	0.66667	2	1.33333	1.33333	0.66667	0	2	0	2	1	1	1.6
TRINITY_DN101333_c0_g1_i1.p1	1.1686	52.9122	58.956	0.897486	1.45455	0.36364	1.81818	0.36364	0	0	0.5	1.5	2	0	0.33333	1.66667	0.92308	2.15385	0.92308	0	0	2	1.5	0.75	0.75	1	1	1.6	1.6	0.4	0.4	1	1	1	1	1	0.66667	0	0.66667	2.66667	1.33333	0.66667	0	0	1	1	1	1	1.5
TRINITY_DN101336_c0_g1_i1.p1	1.37617	51.6832	56.1734	0.920065	1.33333	0	2	0.66667	2	0	1	1	0.93333	1.06667	0	2	0.72727	1.09091	0.36364	1.81818	0	2	1.5	0	1.5	0.33333	1.66667	0.5	1.5	1.5	0.5	0	2	1	1.6	0.4	0.8	0	0	3.2	1	1	0	2	0	0	2.66667	1.33333	1.2
TRINITY_DN101337_c0_g1_i1.p1	1.06157	49.7786	58.7464	0.847347	1.83333	0.5	1.16667	0.5	0	0	1.33333	0.66667	1.45455	0.54545	0.66667	1.33333	1	0	1.33333	1.66667	1.6	0.4	0.5	0	2.5	0	2	0.33333	3	0.33333	0.33333	0	2	1	1.33333	0.66667	1.66667	1	1	0.33333	1.11111	0.88889	0	0	0	2.66667	0	1.33333	2
TRINITY_DN10133_c0_g1_i1.p1	1.09144	54.5817	60.5205	0.901871	1.25	0.5	1.5	0.75	0	2	0.85714	1.14286	1.33333	0.66667	0.25	1.75	2.18182	0	0.72727	1.09091	1.33333	0.66667	1	0	2	0.22222	1.77778	0.8	0	1.6	1.6	0	2	1	1.09091	0.90909	1.33333	0.66667	1.33333	0.66667	0.66667	1.33333	1	1	1.33333	0	0.66667	2	1.33333
TRINITY_DN10133_c1_g1_i2.p1	1.16869	53.1946	61.7316	0.861708	0.66667	0.33333	3	0	1	1	1.11111	0.88889	1.125	0.875	0.83333	1.16667	0.92308	0.30769	1.53846	1.23077	1.11111	0.88889	1.5	0.3	1.2	0.76923	1.23077	0	1.33333	0	2.66667	0.33333	1.66667	1	1.2	0.8	2.28571	0.85714	0.85714	0	0.66667	1.33333	1.6	0.4	2	1	0	1	2
TRINITY_DN101346_c0_g1_i1.p1	0.958525	56.0032	61.4186	0.911828	0.72727	0.72727	1.45455	1.09091	2	0	0.85714	1.14286	1.07692	0.92308	0.4	1.6	2.4	0.8	0	0.8	1.2	0.8	1	0	2	1	1	1.2	1.6	0.4	0.8	0	2	1	2	0	1.06667	1.06667	1.6	0.26667	1	1	1.11111	0.88889	1.77778	1.33333	0.44444	0.44444	0.66667
TRINITY_DN101349_c0_g1_i1.p2	1.37319	53.2251	52.6499	1.01092	0.66667	2	1.33333	0	0.5	1.5	0	2	1.75	0.25	1.42857	0.57143	0.57143	1.71429	1.14286	0.57143	1	1	0	0.75	2.25	1	1	0.5	2	1.5	0	0	2	1	1.33333	0.66667	1.33333	0.88889	0	1.77778	1	1	2	0	0.4	0.8	1.6	1.2	2
TRINITY_DN10134_c0_g1_i2.p1	0.899329	53.8986	62.1237	0.867601	0.88889	0.44444	1.33333	1.33333	2	0	0.85714	1.14286	1	1	1.33333	0.66667	1.53846	1.23077	0.61538	0.61538	2	0	0.5	0.5	2	0.61538	1.38462	0	1.14286	0.57143	2.28571	1	1	1	1	1	2.35294	0.47059	0.94118	0.23529	1.5	0.5	0.75	1.25	0	0	2.66667	1.33333	2
TRINITY_DN101352_c0_g1_i1.p1	0.786538	55.5289	60.9747	0.910688	2.22222	0	0.74074	1.03704	0.71429	1.28571	1.44	0.56	0.84615	1.15385	1.26316	0.73684	0.93333	0.8	1.06667	1.2	0	2	1.53659	0.36585	1.09756	0.8	1.2	0.37209	1.02326	0.83721	1.76744	0.26667	1.73333	1	0.5	1.5	1.90476	0.38095	1.14286	0.57143	0.88889	1.11111	0.88889	1.11111	0.38095	1.14286	1.14286	1.33333	1
TRINITY_DN101356_c0_g1_i1.p1	1.40541	49.5957	51.0093	0.972287	0.52174	2.08696	1.04348	0.34783	1	1	1	1	1.73333	0.26667	0.5	1.5	1	0.66667	2	0.33333	1.33333	0.66667	0	0.5	2.5	1.2	0.8	0	3.2	0.8	0	0	2	1	0.57143	1.42857	1.17647	1.41176	0.23529	1.17647	1	1	1	1	0	2.54545	1.45455	0	1.5
TRINITY_DN101358_c0_g1_i1.p2	1.51667	45.4946	42.6313	1.06716	0.42105	1.47368	2.10526	0	0	2	0	2	1	1	0.15385	1.84615	2.25	0	1.25	0.5	0	0	0.3	0	2.7	0	2	0.15385	2.30769	1.38462	0.15385	0	2	1	2	0	0.5	2.5	0	1	0	2	0.66667	1.33333	1.5	1.5	0.5	0.5	1
TRINITY_DN101359_c0_g1_i1.p1	0.820619	55.1793	59.0879	0.933851	1	0.5	0.5	2	1	1	1.5	0.5	1.55556	0.44444	1.66667	0.33333	1.11111	0.66667	1.11111	1.11111	1	1	1.10526	1.10526	0.78947	0.76923	1.23077	1.33333	1.33333	0.66667	0.66667	0	2	1	0	2	2	0	1.2	0.8	0	2	0	2	2	0.66667	0	1.33333	0
TRINITY_DN101361_c0_g1_i1.p1	1.20563	55.9335	57.2457	0.977078	0.64865	0.86486	1.51351	0.97297	1.2	0.8	0.76923	1.23077	1	1	0.55556	1.44444	1	0.875	1.375	0.75	1.33333	0.66667	0.21429	0.21429	2.57143	0.16667	1.83333	0.83333	1.16667	1.33333	0.66667	0.4	1.6	1	0.875	1.125	0.57143	0.85714	1.14286	1.42857	0.73684	1.26316	0	2	0.66667	1.33333	1.33333	0.66667	1.33333
TRINITY_DN101365_c0_g1_i1.p1	0.889961	55.3139	61.3299	0.901908	1.6	0	1.2	1.2	1	1	1.33333	0.66667	2	0	0.66667	1.33333	0.5	1.5	0	2	1	1	1.5	1.5	0	0	2	1	0.5	0.5	2	0.5	1.5	1	1.5	0.5	0	4	0	0	1	1	1	1	2	0	2	0	0
TRINITY_DN101367_c0_g1_i3.p1	1.68727	35.861	37.1894	0.96428	0.21505	0.64516	2.96774	0.17204	0.2	1.8	0.09524	1.90476	1.86885	0.13115	0.10811	1.89189	0.09091	0.86364	2.81818	0.22727	2	0	0	0.24324	2.75676	0.12121	1.87879	0.0354	0.95575	2.90265	0.10619	0	2	1	1.68	0.32	0.26087	2.17391	0.26087	1.30435	0.03509	1.96491	0.66667	1.33333	0.51852	2	1.40741	0.07407	1.88889
TRINITY_DN101369_c0_g1_i1.p1	1.18565	49.8114	52.7322	0.944611	1.51724	0.68966	1.51724	0.27586	0	2	0.25	1.75	2	0	0.4	1.6	1.25	0.25	1	1.5	2	0	0.75	0	2.25	1	1	0	2.66667	0	1.33333	0	2	1	1.84615	0.15385	1.6	0.4	1.2	0.8	0.88889	1.11111	0	0	0	4	0	0	1.4
TRINITY_DN101370_c0_g1_i1.p1	1.43356	51.374	47.8534	1.07357	0.94118	0.94118	2.11765	0	0	0	0.28571	1.71429	1.33333	0.66667	0.8	1.2	1.6	0	2.4	0	1.33333	0.66667	0.85714	0	2.14286	0.4	1.6	0.44444	2.22222	0.88889	0.44444	0	0	1	1.45455	0.54545	0.5	1.5	1	1	0	2	0	2	0	1	2	1	2
TRINITY_DN101373_c0_g1_i1.p1	0.587727	53.502	55.8832	0.95739	1.2	0.2	0.8	1.8	1.5	0.5	1.66667	0.33333	1.42857	0.57143	1	1	1.53846	0.61538	0.61538	1.23077	0	2	1.5	0.75	0.75	0.5	1.5	0.66667	2.66667	0	0.66667	1.2	0.8	1	0.5	1.5	1.71429	0.57143	1.71429	0	1.25	0.75	0.66667	1.33333	0	1.5	0.5	2	0.66667
TRINITY_DN101374_c0_g1_i1.p1	1.17825	54.5815	59.8181	0.912458	1.11111	1.33333	0.88889	0.66667	0.5	1.5	1.6	0.4	1.42857	0.57143	0	2	1.66667	0.66667	1	0.66667	0.8	1.2	1.5	0.75	0.75	0.92308	1.07692	0.5	1	2	0.5	0	2	1	1.25	0.75	1.5	1	1	0.5	0.66667	1.33333	2	0	1	2	1	0	0
TRINITY_DN101375_c0_g1_i1.p2	1.44509	51.2929	49.3131	1.04015	0	1.09091	1.81818	1.09091	2	0	0	2	2	0	0	2	0.57143	1.71429	1.14286	0.57143	1.77778	0.22222	0	0.75	2.25	0.83333	1.16667	0	1.33333	2.66667	0	1	1	1	1.71429	0.28571	0	0	2.66667	1.33333	1.5	0.5	0.8	1.2	0.66667	0.66667	0.66667	2	2
TRINITY_DN101380_c0_g1_i1.p1	0.950719	50.0128	61.5202	0.812949	1.6	0	1.6	0.8	0	0	0.5	1.5	1.2	0.8	2	0	0.57143	0.28571	0.28571	2.85714	0	2	0	1	2	0.375	1.625	1	2	0	1	2	0	1	1	1	2	2	0	0	0	2	0	0	2.66667	0	0	1.33333	2
TRINITY_DN101383_c0_g1_i1.p1	1.28158	54.7188	60.5956	0.903016	1.5	0.16667	0.83333	1.5	0	0	1.55556	0.44444	1.07692	0.92308	1.11111	0.88889	1	1	0.4	1.6	1	1	0.6	0.3	2.1	0.63158	1.36842	0.26667	0.26667	1.33333	2.13333	0.57143	1.42857	1	0.33333	1.66667	1.77778	0.44444	1.77778	0	1	1	1.33333	0.66667	0	0	0	0	0.66667
TRINITY_DN101385_c0_g1_i1.p1	1.19767	51.6177	56.8125	0.908562	2.5	0	0.5	1	0	0	0.5	1.5	1.46667	0.53333	0	2	1.33333	0	1.33333	1.33333	1.44	0.56	0.5	0.5	2	0.33333	1.66667	1.6	1.6	0.8	0	0	2	1	1	1	1.5	2	0.5	0	0.85714	1.14286	0	0	3	1	0	0	1
TRINITY_DN10138_c0_g1_i1.p1	0.581034	55.4083	59.7256	0.927714	1.06667	1.06667	0.26667	1.6	0.66667	1.33333	1	1	1	1	1.09091	0.90909	0.30769	2.15385	1.53846	0	1	1	1.5	0.6	0.9	0.85714	1.14286	0.36364	1.45455	1.45455	0.72727	0	2	1	1.55556	0.44444	2	2	0	0	0.85714	1.14286	0	0	0	2.66667	0	1.33333	1.2
TRINITY_DN101390_c0_g1_i1.p1	1.5374	50.0707	47.9963	1.04322	0	1.5	2.5	0	0	0	0.33333	1.66667	1.33333	0.66667	0.66667	1.33333	0.28571	1.14286	2.57143	0	2	0	1.28571	0	1.71429	0	2	0	0	3.33333	0.66667	0	2	1	2	0	2	0	2	0	0.28571	1.71429	0	2	2	2	0	0	2
TRINITY_DN101392_c0_g1_i1.p1	1.48974	48.2426	46.8784	1.0291	0.61538	0.61538	1.53846	1.23077	0	2	0	2	1.77778	0.22222	0.8	1.2	1.71429	0	2.28571	0	2	0	1.5	0	1.5	0	2	0	2.66667	1.33333	0	0	0	1	2	0	0	2.4	1.6	0	0	2	0	0	0.44444	2.66667	0	0.88889	0
TRINITY_DN101393_c0_g1_i1.p1	0.92113	54.7572	62.6444	0.874096	0.4	1.2	0.4	2	1.14286	0.85714	1	1	0	2	0.66667	1.33333	1.09091	0.36364	1.45455	1.09091	0.5	1.5	0	3	0	1	1	0.57143	0.57143	1.71429	1.14286	1	1	1	0.33333	1.66667	4	0	0	0	0.5	1.5	1	1	0	1.33333	2.66667	0	0.8
TRINITY_DN10139_c0_g1_i1.p1	1.32722	51.4977	57.2434	0.899627	0.36364	1.09091	1.81818	0.72727	0	2	1.33333	0.66667	1	1	0.54545	1.45455	0.4	0.6	1.2	1.8	0.85714	1.14286	0.52941	0.35294	2.11765	0.44444	1.55556	0.4	0.8	1.6	1.2	0	2	1	1.63636	0.36364	0	0.33333	0.33333	3.33333	0	2	1.2	0.8	0	1.09091	2.18182	0.72727	2
TRINITY_DN1013_c0_g1_i3.p1	1.02982	55.4698	62.1977	0.89183	0.92308	0.30769	1.23077	1.53846	0.5	1.5	1.2	0.8	1.52	0.48	1	1	1.26316	1.05263	0.21053	1.47368	0.33333	1.66667	0.5	0.25	2.25	1.22222	0.77778	0.70588	1.41176	1.17647	0.70588	0.66667	1.33333	1	0.57143	1.42857	0.44444	2.22222	1.33333	0	1.5	0.5	1.63636	0.36364	1.71429	0	1.14286	1.14286	1.33333
TRINITY_DN101400_c0_g1_i1.p1	1.32222	50.5209	51.9717	0.972085	1	0	2	1	0	0	0	2	1.5	0.5	0.4	1.6	0.70588	0.47059	2.35294	0.47059	1.6	0.4	0.75	0.375	1.875	0.5	1.5	1	2	1	0	1	1	1	2	0	0.4	0.8	1.2	1.6	0.85714	1.14286	0	0	0.72727	2.54545	0	0.72727	1.66667
TRINITY_DN101401_c0_g1_i1.p1	1.37939	57.032	57.8342	0.986129	1	0.88889	1.22222	0.88889	0.42105	1.57895	1.05882	0.94118	0.88	1.12	0.57143	1.42857	0.8	1	1.4	0.8	1.27273	0.72727	0.58929	0.64286	1.76786	0.96774	1.03226	0.65672	1.49254	0.83582	1.01493	0.57143	1.42857	1	1.0625	0.9375	1.04348	1.56522	1.21739	0.17391	1.07692	0.92308	1.25	0.75	0.90909	1.45455	1.09091	0.54545	1.33333
TRINITY_DN101408_c0_g1_i1.p1	0.806867	55.6496	60.7096	0.916652	2.28571	0	1.14286	0.57143	1	1	0.5	1.5	0.85714	1.14286	1.2	0.8	0.44444	1.33333	0	2.22222	0.5	1.5	1	1.5	0.5	1.75	0.25	1.09091	0.72727	0.72727	1.45455	0.8	1.2	1	0.88889	1.11111	1.6	0.8	0.8	0.8	0	2	1.33333	0.66667	1	0.5	1	1.5	0
TRINITY_DN101410_c0_g1_i1.p1	0.87382	53.8698	59.9553	0.898499	1	0	1	2	0	2	1.5	0.5	1.18182	0.81818	2	0	0	0.66667	2	1.33333	0.4	1.6	0	0	0	1	1	0	1.84615	0	2.15385	0.66667	1.33333	1	0	0	1.14286	1.14286	0	1.71429	0.66667	1.33333	0	2	1.09091	1.45455	0.72727	0.72727	0.66667
TRINITY_DN101411_c0_g1_i1.p1	1.55849	49.1097	47.6928	1.02971	0.85714	1	1.57143	0.57143	0	0	0.66667	1.33333	2	0	0	2	1.42857	0.57143	2	0	1.33333	0.66667	0	0	3	0.71429	1.28571	0	2.46154	0.92308	0.61538	0	2	0	1.5	0.5	3	0	0	1	0.5	1.5	0	0	0	4	0	0	2
TRINITY_DN101415_c0_g1_i1.p1	1.1682	58.4679	60.8783	0.960406	0.70588	1.05882	1.05882	1.17647	1	1	1.14286	0.85714	1.11111	0.88889	0.8	1.2	0.85714	1.14286	1.42857	0.57143	1.66667	0.33333	1	0.875	1.125	0.61538	1.38462	0.95238	1.52381	0.57143	0.95238	0	2	1	1.71429	0.28571	1.14286	1.14286	1.14286	0.57143	0.88889	1.11111	1	1	0.66667	0.66667	2	0.66667	1.6
TRINITY_DN101424_c0_g1_i1.p1	0.878049	54.9843	62.3865	0.881349	1.42857	0.28571	0.28571	2	0	0	0.4	1.6	0.66667	1.33333	2	0	0.54545	0.72727	1.63636	1.09091	0.8	1.2	1.5	0	1.5	0.92308	1.07692	0	1.33333	1.33333	1.33333	0	2	1	1.33333	0.66667	0	1.6	1.6	0.8	1.33333	0.66667	1.42857	0.57143	2	1.2	0	0.8	0.66667
TRINITY_DN101427_c0_g1_i1.p1	1.28696	55.3542	60.1823	0.919775	0.38095	0.7619	0.95238	1.90476	0	0	0.92308	1.07692	0.92308	1.07692	0.66667	1.33333	1.5	0.5	1.5	0.5	0	2	0.6	0.4	2	0.28571	1.71429	0.42105	1.47368	1.26316	0.84211	0.22222	1.77778	1	1.09091	0.90909	1.33333	0.66667	1.33333	0.66667	1	1	0.8	1.2	1	0	2	1	0.66667
TRINITY_DN101429_c0_g1_i1.p1	1.34317	50.6829	50.6028	1.00158	1	1	1.5	0.5	0	2	0.66667	1.33333	2	0	0	2	1.2	0	1.6	1.2	0	2	0.42857	1.07143	1.5	0	2	0	2.28571	1.42857	0.28571	0.66667	1.33333	1	2	0	2	2	0	0	0	2	0	2	0.28571	1.71429	1.14286	0.85714	1
TRINITY_DN101430_c0_g1_i1.p1	0.701826	53.5836	57.2899	0.935306	3	0.33333	0	0.66667	2	0	1.27273	0.72727	0.8	1.2	1.55556	0.44444	1.11111	0.88889	1.11111	0.88889	0.5	1.5	1.28571	0.85714	0.85714	1.55556	0.44444	0.75	0.25	1.75	1.25	0.92308	1.07692	1	0.72727	1.27273	1.2	0.4	2.4	0	0.44444	1.55556	1	1	0.44444	0.88889	0.88889	1.77778	1
TRINITY_DN101433_c0_g1_i1.p4	1.11385	56.3001	62.0095	0.907927	1.2	1.2	0.8	0.8	0	2	0.8	1.2	0.66667	1.33333	1.33333	0.66667	0.8	0.8	0	2.4	2	0	0.85714	0.42857	1.71429	1.42857	0.57143	1	1	1	1	0.5	1.5	1	1.33333	0.66667	0.8	0.8	0	2.4	1.66667	0.33333	0.66667	1.33333	0.66667	1.33333	0.66667	1.33333	1
TRINITY_DN101433_c0_g1_i1.p1	1.26316	47.5686	48.6065	0.978647	0.64865	0.97297	2.16216	0.21622	0.5	1.5	0.57143	1.42857	1.42857	0.57143	0.66667	1.33333	1.69231	0.15385	1.53846	0.61538	1.77778	0.22222	0.375	0	2.625	0	0	0	1.71429	1.71429	0.57143	0	2	1	1.88889	0.11111	1	1.33333	0.83333	0.83333	0.54545	1.45455	0	0	0	0	0	4	2
TRINITY_DN101435_c0_g1_i1.p2	1.47242	48.8263	46.4647	1.05083	0.61538	2.76923	0.30769	0.30769	1	1	1.11111	0.88889	2	0	0	0	0	1.6	2.4	0	0	2	0	0.6	2.4	0.22222	1.77778	0	0.66667	3.33333	0	0	2	1	0	2	2	1	0	1	0.33333	1.66667	0	2	0	1.33333	2.66667	0	1
TRINITY_DN101437_c0_g1_i1.p2	1.73333	41.3157	39.0991	1.05669	0.15385	1.38462	2.46154	0	0	2	0.42105	1.57895	1.875	0.125	0.22222	1.77778	0.69565	0.17391	2.95652	0.17391	1.33333	0.66667	0.6	0	2.4	0	2	0	0.90909	2.72727	0.36364	0	2	1	1.85714	0.14286	0	2.15385	0	1.84615	0.30769	1.69231	2	0	0	2.4	1.6	0	2
TRINITY_DN10143_c0_g1_i2.p1	0.948387	54.3382	58.0831	0.935525	2	0	0	2	0.92308	1.07692	1.625	0.375	0.7	1.3	1	1	1.23077	0.30769	1.84615	0.61538	0	2	1.90909	0.54545	0.54545	0.5	1.5	0.88889	0.88889	1.33333	0.88889	0.57143	1.42857	1	0.28571	1.71429	1.55556	0.44444	1.33333	0.66667	1.25	0.75	1.6	0.4	0	0	0	4	0
TRINITY_DN101445_c0_g1_i1.p1	1.02902	53.8673	57.9488	0.929567	1.25	0.25	2	0.5	0	2	0.42857	1.57143	1.06667	0.93333	0	2	1.05263	0.63158	1.26316	1.05263	0.8	1.2	0.5	1	1.5	0.66667	1.33333	0	1.86667	0.8	1.33333	1	1	1	1	1	2.66667	1.33333	0	0	1.33333	0.66667	0.66667	1.33333	0	3	1	0	0.75
TRINITY_DN101446_c0_g1_i1.p1	0.888268	56.3992	62.1064	0.908106	0.36364	1.09091	0.90909	1.63636	2	0	1.42857	0.57143	0.88889	1.11111	1	1	0.92308	0.92308	0.92308	1.23077	1.33333	0.66667	0.6	1.8	0.6	1.11111	0.88889	0.70588	2.11765	0.94118	0.23529	1	1	1	0.71429	1.28571	2.4	0.8	0.26667	0.53333	0.83333	1.16667	2	0	2.66667	0	1.33333	0	1
TRINITY_DN101448_c0_g1_i1.p1	0.464135	53.5854	57.2872	0.935382	2	0.33333	0.33333	1.33333	0	0	2	0	0	2	0	2	1.90476	0	1.14286	0.95238	1	1	1.5	0.75	0.75	1	1	0	1.6	1.6	0.8	0	2	1	0.5	1.5	1.71429	0.57143	1.14286	0.57143	1.38462	0.61538	0	0	1.6	2.4	0	0	1
TRINITY_DN10144_c0_g1_i1.p1	1.16036	55.5226	61.6302	0.900899	0.88889	0.44444	0.88889	1.77778	0	0	1	1	1.14286	0.85714	0.57143	1.42857	0.4	1.6	0.8	1.2	0	2	0	1	2	0.8	1.2	0.66667	0.66667	2	0.66667	0	2	1	1.2	0.8	1.33333	1.33333	1.33333	0	0.66667	1.33333	0.8	1.2	0	4	0	0	0
TRINITY_DN101451_c0_g1_i1.p1	1.24545	51.6306	52.8671	0.976611	0.85714	0.28571	2	0.85714	0	0	1.16667	0.83333	0.75	1.25	0	0	1	0	2.5	0.5	1	1	0	0	3	0.4	1.6	0	1.23077	1.84615	0.92308	0	0	1	2	0	1.33333	1.33333	0	1.33333	0.33333	1.66667	1	1	0.66667	2	0.66667	0.66667	2
TRINITY_DN101452_c0_g1_i1.p1	1.51234	48.5718	48.8352	0.994606	0.85714	1.14286	1.42857	0.57143	0.57143	1.42857	0.54545	1.45455	1.27273	0.72727	0	2	0.61538	0	2.46154	0.92308	2	0	0.42857	0	2.57143	0.25	1.75	0	1.66667	2	0.33333	0	0	1	1.42857	0.57143	0.66667	0.66667	0.66667	2	0.5	1.5	2	0	1.33333	2	0.66667	0	2
TRINITY_DN10145_c0_g1_i1.p1	1.0687	53.296	58.0024	0.918859	0.72727	1.09091	0.72727	1.45455	0	2	0.22222	1.77778	1	1	0.82353	1.17647	2.28571	0.57143	0.57143	0.57143	1	1	0	0	0	0.8	1.2	0.16667	1.66667	0.66667	1.5	0.5	1.5	1	1.6	0.4	1.14286	0.57143	1.71429	0.57143	0.57143	1.42857	1	1	2	0.5	1.5	0	0.66667
TRINITY_DN101461_c0_g1_i1.p1	1.15686	52.1327	61.0504	0.853929	0.8	0.8	1.6	0.8	1.33333	0.66667	1	1	1.2	0.8	0.66667	1.33333	2.66667	0.44444	0.88889	0	0.8	1.2	1	0	2	0.2	1.8	0.8	2	0.4	0.8	1.2	0.8	1	1.33333	0.66667	1	0	3	0	2	0	1.33333	0.66667	4	0	0	0	2
TRINITY_DN101463_c0_g1_i1.p2	1.59104	42.1694	42.2479	0.998142	0	1.2	2.4	0.4	0	2	0.35294	1.64706	1.81818	0.18182	0	2	0.44444	0.22222	3	0.33333	1.75	0.25	0.66667	0	2.33333	0.11765	1.88235	0.14815	0.88889	2.07407	0.88889	0.33333	1.66667	1	1.77778	0.22222	0.17391	1.21739	0.34783	2.26087	0.36364	1.63636	1.14286	0.85714	0	2.22222	1.33333	0.44444	2
TRINITY_DN101466_c0_g1_i1.p1	1.28415	51.7085	56.5737	0.914002	1.14286	0	2.28571	0.57143	0	2	0.71429	1.28571	1.33333	0.66667	0.33333	1.66667	1.33333	0	2	0.66667	0.66667	1.33333	1.28571	0.42857	1.28571	0.66667	1.33333	0.23529	1.64706	1.64706	0.47059	0	2	1	1.5	0.5	1	1.5	0.5	1	1.33333	0.66667	2	0	1.71429	1.14286	0	1.14286	1
TRINITY_DN101467_c0_g1_i1.p1	1.50303	53.5457	50.3349	1.06379	1.23077	0.92308	1.23077	0.61538	0.66667	1.33333	0.6	1.4	1.41176	0.58824	0.66667	1.33333	1.6	0	1.6	0.8	2	0	0	0.42857	2.57143	0.15385	1.84615	0.5	1	2	0.5	0	2	1	1.5	0.5	0.5	1.5	0	2	0	2	0.5	1.5	1	1	2	0	1
TRINITY_DN10146_c0_g1_i1.p1	0.671115	54.5252	58.2815	0.935549	2.11765	0.23529	0.47059	1.17647	1	1	2	0	0.7619	1.2381	1.33333	0.66667	0.28571	1.42857	0.85714	1.42857	0	2	2.25	0.75	0	0.85714	1.14286	0.8	0	0.8	2.4	1	1	1	0.71429	1.28571	1.42857	0.85714	1.71429	0	1	1	1.25	0.75	0.57143	0.57143	2.28571	0.57143	0.88889
TRINITY_DN101476_c0_g1_i1.p1	1.12704	53.6678	61.1039	0.878304	1.14286	0.57143	0	2.28571	2	0	1.75	0.25	1.5	0.5	0	2	4	0	0	0	0.4	1.6	0	1.5	1.5	0.5	1.5	0.72727	1.09091	1.45455	0.72727	0.4	1.6	1	0.5	1.5	1.71429	1.71429	0	0.57143	0.5	1.5	1.2	0.8	0	0	2.66667	1.33333	1.6
TRINITY_DN101477_c0_g1_i1.p3	1.8012	40.8595	36.1124	1.13145	0.54545	1.81818	1.63636	0	0	2	0	2	2	0	0.5	1.5	1.25	0.5	2.25	0	2	0	0.14286	0	2.85714	0	2	0	3.2381	0.7619	0	0	0	1	2	0	0	2.66667	0	1.33333	0	2	0	2	1	1.5	0	1.5	2
TRINITY_DN101478_c0_g1_i1.p1	0.731757	52.7703	58.0546	0.908977	1.33333	0.33333	0.66667	1.66667	1	1	2	0	1.33333	0.66667	1	1	1	0.25	0.5	2.25	0.66667	1.33333	1.33333	0	1.66667	1	1	0	0.57143	1.71429	1.71429	0.66667	1.33333	1	0.44444	1.55556	1.33333	1.33333	0	1.33333	0	2	1	1	4	0	0	0	1
TRINITY_DN101479_c0_g1_i1.p1	1.00284	57.6426	61.4861	0.93749	0.97436	0.25641	1.12821	1.64103	0.66667	1.33333	1	1	0.84211	1.15789	0.78788	1.21212	0.6	1.4	1.06667	0.93333	1.09091	0.90909	0.89189	0.64865	1.45946	1.14286	0.85714	0.4898	1.63265	1.06122	0.81633	0.53333	1.46667	1	0.85714	1.14286	0.92308	1.23077	1.38462	0.46154	0.95238	1.04762	0.75	1.25	2.28571	1.71429	0	0	0.8
TRINITY_DN101481_c0_g1_i1.p1	1.34268	54.141	55.4051	0.977184	0	1	1	2	0	2	0.33333	1.66667	1.42857	0.57143	0.33333	1.66667	1.6	0	1.2	1.2	2	0	1.2	0	1.8	0.6	1.4	0	1.71429	1.14286	1.14286	0	2	1	2	0	1	1	1	1	0	2	0	2	0	0.8	0.8	2.4	1.5
TRINITY_DN101482_c0_g1_i1.p1	1.09043	55.6297	56.7885	0.979594	1.33333	1	1	0.66667	0	2	1.66667	0.33333	1.6	0.4	0.28571	1.71429	1.33333	0.7619	1.33333	0.57143	0.66667	1.33333	1	0	2	0	2	0.44444	1.77778	0.88889	0.88889	0.5	1.5	0	0.8	1.2	1	0.66667	1	1.33333	0	2	0.5	1.5	0	1.71429	0.57143	1.71429	1.55556
TRINITY_DN101489_c0_g1_i1.p2	1.23294	45.8435	45.4168	1.0094	0.4	0.4	2	1.2	0	0	0	2	1.73913	0.26087	0	0	0.8	1.6	1.6	0	2	0	0	0	3	0	2	0.30769	0	3.69231	0	0	0	0	2	0	2	1	0	1	0.23529	1.76471	0	2	0.61538	0.61538	2.46154	0.30769	2
TRINITY_DN10148_c0_g1_i1.p1	1.11111	52.4132	55.9396	0.936961	0.66667	0	2.66667	0.66667	0	2	1.33333	0.66667	0.5	1.5	0	2	0.5	0.5	2.5	0.5	0.8	1.2	1	0.66667	1.33333	0.57143	1.42857	0.5	3	0	0.5	0	0	1	1	1	0.66667	0.66667	2	0.66667	0	2	1.33333	0.66667	1.2	2.4	0	0.4	2
TRINITY_DN101493_c0_g1_i1.p2	1.60236	43.1401	43.3083	0.996116	0.58824	1.17647	2	0.23529	0	2	0.4	1.6	1.78947	0.21053	0.30769	1.69231	0.65306	0.08163	2.93878	0.32653	1.6	0.4	0.54545	0	2.45455	0.23529	1.76471	0	1.21739	2.26087	0.52174	0	2	1	1.80645	0.19355	0.25	1	1	1.75	0.85714	1.14286	1	1	0	2.33333	1	0.66667	2
TRINITY_DN101494_c0_g1_i1.p1	0.948433	56.2463	62.8595	0.894794	1.45455	0	0.72727	1.81818	1.2	0.8	1.2	0.8	0.8	1.2	0.75	1.25	1	1.5	0.5	1	0.66667	1.33333	1.8	0.6	0.6	1.45455	0.54545	0.5	0.5	0	3	0.66667	1.33333	1	1.11111	0.88889	0.66667	1.66667	0.66667	1	1.14286	0.85714	1.5	0.5	0.30769	1.23077	1.84615	0.61538	1.6
TRINITY_DN101495_c0_g1_i1.p2	1.56304	44.8237	44.2709	1.01249	0.53333	0.53333	2.66667	0.26667	0	0	0	2	1.6	0.4	0.5	1.5	1.5	0	0.5	2	0	0	0.375	0	2.625	0	2	0	2.66667	0.66667	0.66667	0	0	1	2	0	0	1.71429	0.57143	1.71429	0	2	0	2	1.33333	0	1.33333	1.33333	2
TRINITY_DN101496_c0_g1_i1.p1	1.26154	53.9566	58.4568	0.923017	1	0.33333	1.33333	1.33333	0	0	0.8	1.2	1.27273	0.72727	1	1	0.8	1.6	0	1.6	0	0	0	0	3	0.72727	1.27273	0.57143	0.57143	2.85714	0	0.66667	1.33333	1	1.5	0.5	0	0	0.66667	3.33333	0.8	1.2	2	0	0	0	4	0	1.5
TRINITY_DN101497_c0_g1_i1.p1	1.82105	46.1561	39.8198	1.15912	1.33333	0.88889	1.77778	0	0	2	0.6	1.4	2	0	0	2	0.8	0	3.2	0	1.33333	0.66667	0	0	3	0	0	0	1.6	0.8	1.6	0	0	1	2	0	0	1	0	3	0	2	0	2	0	0	0	0	2
TRINITY_DN101498_c0_g1_i1.p1	0.872084	52.707	59.114	0.891616	0	0.5	2.5	1	0	0	0	2	2	0	0	2	2.08696	0	1.04348	0.86957	2	0	3	0	0	0.66667	1.33333	0	1.33333	2.66667	0	0	0	1	1.6	0.4	0.72727	0.36364	1.45455	1.45455	0.5	1.5	1.33333	0.66667	4	0	0	0	1
TRINITY_DN1014_c0_g1_i2.p1	1.36047	51.5341	53.3069	0.966744	1.11111	1.11111	1.44444	0.33333	0.22222	1.77778	1.2	0.8	1.6	0.4	0.2963	1.7037	0.11429	1.37143	1.82857	0.68571	1.55556	0.44444	0.13636	0.40909	2.45455	0.63158	1.36842	0.27586	1.93103	1.24138	0.55172	1.5	0.5	1	1.33333	0.66667	0.26667	1.46667	0.53333	1.73333	0.71429	1.28571	0.72727	1.27273	0.55172	0.55172	1.93103	0.96552	1.8
TRINITY_DN101501_c0_g1_i1.p1	1.39521	50.2638	51.7223	0.971801	1.81818	0.36364	0.72727	1.09091	0	2	0.72727	1.27273	2	0	0.44444	1.55556	0.90909	0	2.54545	0.54545	1.6	0.4	0.75	0	2.25	0.61538	1.38462	0.28571	1.71429	1.42857	0.57143	0	2	1	1.63636	0.36364	0.61538	1.23077	0.92308	1.23077	1	1	1	1	0	1.45455	0.72727	1.81818	1.6
TRINITY_DN101505_c0_g1_i1.p1	0.702913	54.6136	59.9039	0.911687	1.33333	0.38095	0.38095	1.90476	0.5	1.5	1.46667	0.53333	0.55556	1.44444	1.33333	0.66667	1.45455	1.45455	0	1.09091	0	2	2	0.5	0.5	0.92308	1.07692	0.7619	1.14286	0.38095	1.71429	0.75	1.25	1	1.2	0.8	1.23077	0.61538	1.84615	0.30769	1.27273	0.72727	1.09091	0.90909	0.8	1.6	0	1.6	1.71429
TRINITY_DN101508_c0_g1_i1.p1	0.89259	53.0894	57.2701	0.927	1	0.75	1.5	0.75	0	2	0.33333	1.66667	1.2	0.8	0	2	1	0	2	1	0.66667	1.33333	1.28571	0	1.71429	0.5	1.5	0	0.44444	2.66667	0.88889	0	2	1	1.2	0.8	1.5	1.5	0.5	0.5	0.66667	1.33333	1.5	0.5	1.33333	2.66667	0	0	0.4
TRINITY_DN101509_c0_g1_i1.p1	0.768254	54.3236	59.2087	0.917494	1.62963	0.14815	0.44444	1.77778	0	2	1.44	0.56	0.77419	1.22581	1	1	1.41176	0.94118	0.94118	0.70588	0.66667	1.33333	1.2	0.75	1.05	0.95	1.05	0.94118	0.70588	0.94118	1.41176	0.28571	1.71429	1	0.66667	1.33333	1.84615	0.30769	1.84615	0	1	1	1.05263	0.94737	1.6	0.53333	1.06667	0.8	0.44444
TRINITY_DN101514_c0_g1_i1.p1	1.08526	54.9893	58.0888	0.946642	1.33333	0.38095	1.33333	0.95238	0	2	0.5	1.5	1.36842	0.63158	1	1	1.6	0	1.6	0.8	0	0	1	0.5	1.5	0.33333	1.66667	0.30769	0.61538	1.53846	1.53846	0	2	1	1.5	0.5	0.4	1	1	1.6	1	1	0.5	1.5	0	1.6	1.6	0.8	2
TRINITY_DN101518_c0_g1_i1.p1	1.35722	51.2827	58.1418	0.882028	1.33333	1.33333	0.66667	0.66667	0	0	1	1	1.5	0.5	0	2	1.6	0	2.4	0	0	0	1.5	0	1.5	0.30769	1.69231	0.66667	1	2.33333	0	0	0	0	1.66667	0.33333	2.28571	1.14286	0	0.57143	1	1	2	0	0.8	0.8	0	2.4	2
TRINITY_DN101529_c0_g1_i1.p2	1.20508	52.5858	54.3499	0.967542	2.22222	0.88889	0.88889	0	0	2	1.33333	0.66667	0	0	0	2	0.36364	0	2.54545	1.09091	2	0	0	0	3	1	1	0	1.33333	1.33333	1.33333	0	0	1	1.4	0.6	2	0	2	0	0.57143	1.42857	2	0	0	2	0	2	1.71429
TRINITY_DN10152_c0_g1_i4.p1	0.912451	54.7534	61.6649	0.887918	0.96	0.32	1.44	1.28	1.5	0.5	1.33333	0.66667	1.28571	0.71429	0.54545	1.45455	0.42105	2.10526	1.05263	0.42105	0.57143	1.42857	1.3125	0.9375	0.75	0.75	1.25	0.69565	1.04348	1.73913	0.52174	0.33333	1.66667	1	1.17647	0.82353	2.4	0	0.8	0.8	0.25	1.75	1.07692	0.92308	1.14286	0.57143	1.71429	0.57143	1.42857
TRINITY_DN10153_c2_g1_i6.p1	1.27117	48.9026	50.4764	0.968821	0.8	0.13333	2.8	0.26667	0	2	0.82353	1.17647	1.42857	0.57143	0.22222	1.77778	0.36364	1.45455	2.18182	0	1.46667	0.53333	0.83333	0.5	1.66667	1.11111	0.88889	0.29268	2.34146	0.4878	0.87805	0.66667	1.33333	1	1.27273	0.72727	0.75676	1.18919	1.51351	0.54054	1.5	0.5	0	2	0.55172	1.24138	0.82759	1.37931	1.5
TRINITY_DN10153_c3_g1_i1.p1	0.84048	56.6415	62.0514	0.912816	1.2	0.4	2.4	0	1	1	1.2	0.8	1.33333	0.66667	1	1	1.66667	0.66667	1	0.66667	1.25	0.75	0.75	1.5	0.75	2	0	1	0	3	0	0.66667	1.33333	1	1	1	1.71429	0.57143	1.14286	0.57143	0.8	1.2	1	1	0	2	0	2	0.5
TRINITY_DN101546_c0_g1_i1.p1	0.790698	52.3174	58.8126	0.889561	2.35294	0	0.70588	0.94118	1.5	0.5	1.33333	0.66667	0.6	1.4	1.33333	0.66667	0.94118	0.94118	0.70588	1.41176	0.66667	1.33333	1.76471	0.70588	0.52941	1.25	0.75	0.33333	0.83333	1.16667	1.66667	0.23529	1.76471	1	0	2	1.09091	0.72727	1.81818	0.36364	0.93333	1.06667	0.5	1.5	1.33333	1.33333	1.33333	0	0.57143
TRINITY_DN10154_c0_g1_i1.p1	0.92805	55.1264	59.5251	0.926103	1.11111	0	1.55556	1.33333	0	2	1.11111	0.88889	1	1	1.38462	0.61538	2	0.4	0.8	0.8	2	0	1.5	0.6	0.9	0.59259	1.40741	0	1.09091	1.45455	1.45455	2	0	1	0.5	1.5	1.25	0.25	1.5	1	1.33333	0.66667	0.85714	1.14286	0.36364	0	1.81818	1.81818	0.5
TRINITY_DN101551_c0_g1_i1.p1	1.26265	51.511	56.5836	0.910352	0.57143	0	2.85714	0.57143	0	0	0	2	0.90909	1.09091	0.33333	1.66667	0.8	0	2.66667	0.53333	1.5	0.5	2.25	0	0.75	0.94118	1.05882	0.72727	1.81818	1.09091	0.36364	0	2	1	0	2	0.72727	1.45455	0.72727	1.09091	0.33333	1.66667	1	1	2	0	2	0	0
TRINITY_DN101557_c0_g1_i1.p1	1.04908	51.5655	57.9186	0.89031	1.09091	0	1.45455	1.45455	0.33333	1.66667	1.2	0.8	0	2	1.38462	0.61538	0	0	4	0	1.33333	0.66667	1.09091	1.36364	0.54545	0.4	1.6	0	2.58824	0.47059	0.94118	1.33333	0.66667	1	2	0	1	2	0.5	0.5	1.66667	0.33333	1.33333	0.66667	2.66667	0	1.33333	0	2
TRINITY_DN10155_c0_g1_i1.p1	1.10843	52.6613	54.9449	0.958438	0.8	1.2	1.4	0.6	2	0	0.875	1.125	1.07692	0.92308	0.4	1.6	0.23529	1.41176	0.94118	1.41176	0.66667	1.33333	0.6	0	2.4	0.5	1.5	0.4	1.6	2	0	0.66667	1.33333	1	0	2	0	0.61538	1.53846	1.84615	0.33333	1.66667	0.33333	1.66667	1.09091	0.36364	2.18182	0.36364	0.66667
TRINITY_DN101560_c0_g1_i1.p1	1.41317	53.0854	50.987	1.04116	1	0	3	0	0.52632	1.47368	0.33333	1.66667	1.11111	0.88889	0	2	0	1	3	0	2	0	1.2	0.6	1.2	0.4	1.6	0	1.33333	2.66667	0	0	2	1	2	0	0.8	1.6	1.2	0.4	0	2	2	0	0	4	0	0	1.42857
TRINITY_DN101566_c0_g1_i1.p2	1.70356	42.5693	38.3235	1.11079	0	0.72727	3.27273	0	0	0	0.2	1.8	2	0	0.57143	1.42857	0	0	4	0	2	0	0.42857	0	2.57143	0	2	0	1.6	2.4	0	0	2	1	2	0	0.8	0.8	0	2.4	0	2	2	0	0.8	2.8	0.4	0	2
TRINITY_DN10156_c0_g1_i5.p1	0.671357	53.761	62.0682	0.86616	1	0.2	0.8	2	0.8	1.2	1.88235	0.11765	0.66667	1.33333	1.17647	0.82353	0.57143	0.57143	0.85714	2	0.28571	1.71429	1.15385	0.23077	1.61538	0.66667	1.33333	0.47059	1.88235	0.70588	0.94118	1	1	1	0.58824	1.41176	1.75	1.25	1	0	1	1	0.66667	1.33333	1.77778	0.44444	1.33333	0.44444	1.33333
TRINITY_DN101571_c0_g1_i1.p1	1.68372	39.4988	38.3298	1.0305	0.31373	2.11765	1.4902	0.07843	0	2	0.3	1.7	1.76471	0.23529	0	2	0.19048	0	3.80952	0	2	0	0	0	3	0	2	0.15385	1.53846	2.30769	0	0.5	1.5	1	2	0	0.84211	1.89474	0.21053	1.05263	0.6	1.4	0	2	0.61538	2.46154	0.61538	0.30769	2
TRINITY_DN101572_c0_g1_i1.p1	1.15731	53.9923	57.2137	0.943695	0	1.23077	1.23077	1.53846	0.66667	1.33333	0	2	1.38462	0.61538	0.66667	1.33333	0.36364	0	2.54545	1.09091	0.8	1.2	0	1.5	1.5	0.33333	1.66667	0.8	0	2.4	0.8	0	0	1	2	0	0.66667	1.33333	0.66667	1.33333	1.33333	0.66667	2	0	1.33333	0	2.66667	0	0
TRINITY_DN101584_c0_g1_i1.p1	1.76271	43.7117	38.5681	1.13336	0	1	2	1	0	2	0.22222	1.77778	1.16667	0.83333	0	2	0	0	4	0	2	0	0	0	3	0.28571	1.71429	0.5	1.5	1.5	0.5	0	2	1	2	0	0	1.6	0	2.4	0	2	0	2	0	4	0	0	2
TRINITY_DN101586_c0_g1_i1.p2	1.79085	46.2032	44.0721	1.04835	0.36364	1.09091	2.54545	0	0	2	0.57143	1.42857	1.75	0.25	0.66667	1.33333	0.66667	0.66667	2.66667	0	2	0	0.78947	0.15789	2.05263	0.5	1.5	0	2.57143	1.42857	0	0	2	1	1.75	0.25	1.2	1.6	0.4	0.8	0	2	0.4	1.6	0	2.4	0.8	0.8	1
TRINITY_DN101587_c0_g1_i1.p1	0.478462	53.1361	53.4788	0.993592	2.66667	0.66667	0	0.66667	2	0	1.33333	0.66667	0.66667	1.33333	1	1	1.83133	0.48193	0.77108	0.91566	0	2	2.4	0	0.6	0.76923	1.23077	0.85714	0.57143	0.57143	2	2	0	1	0	2	0	0	4	0	1	1	1.33333	0.66667	0	0	1	3	0
TRINITY_DN101589_c0_g1_i1.p1	0.995804	51.037	49.9691	1.02137	0.95238	1.90476	1.14286	0	0	0	0	2	2	0	0	2	1.03704	0.74074	1.48148	0.74074	0	2	0	0	0	0	2	0	2	2	0	0	0	1	1.33333	0.66667	0	2.4	0.8	0.8	0	2	1	1	0	2	0	2	0.66667
TRINITY_DN10158_c0_g1_i2.p1	1.10064	52.8015	54.9396	0.961083	0.93023	0.83721	1.39535	0.83721	0.66667	1.33333	0.74286	1.25714	1.51613	0.48387	0.82353	1.17647	0.16667	1.16667	1.83333	0.83333	1.66667	0.33333	1.2	0.3	1.5	0.57143	1.42857	0.30769	1.69231	1.69231	0.30769	0.8	1.2	1	1	1	1.2	1.6	1	0.2	0.19048	1.80952	0.44444	1.55556	0	1.53846	2.46154	0	1
TRINITY_DN101593_c0_g1_i1.p2	1.03967	54.1271	62.6025	0.864616	1.33333	0.33333	0.33333	2	0.5	1.5	1.33333	0.66667	0	0	0.33333	1.66667	1	1	0.25	1.75	0	0	1.33333	0.66667	1	0	2	0.8	1.33333	1.33333	0.53333	0.57143	1.42857	1	0.85714	1.14286	2.4	0.8	0.8	0	0	2	0	0	1.33333	1.33333	1.33333	0	0.66667
TRINITY_DN101595_c0_g1_i1.p1	1.02111	54.9365	62.5353	0.878488	1.4	0.6	0.6	1.4	1.14286	0.85714	1.14286	0.85714	0.66667	1.33333	0.6	1.4	1.23077	0.92308	0.61538	1.23077	0.66667	1.33333	1.5	0	1.5	0.92308	1.07692	0.53333	2.66667	0.53333	0.26667	0.5	1.5	1	1.09091	0.90909	1.81818	0.72727	0	1.45455	1.2	0.8	0	2	0.8	0	0.8	2.4	0.5
TRINITY_DN1015_c0_g1_i6.p1	1.1327	52.8739	56.1461	0.94172	1.14286	0.91429	1.14286	0.8	2	0	0.48	1.52	1.5	0.5	0.66667	1.33333	1.07042	1.29577	1.1831	0.4507	1.2	0.8	0.5625	0	2.4375	0	2	0	1.93548	1.29032	0.77419	0	2	1	1	1	0.94118	1.29412	1.05882	0.70588	0.1	1.9	1	1	0.33333	1.66667	1.33333	0.66667	0.83333
TRINITY_DN1015_c0_g2_i1.p1	1.06783	54.9839	60.3802	0.910628	1.03704	0.74074	1.03704	1.18519	0	2	0.90909	1.09091	1.09091	0.90909	1	1	1.20548	1.53425	0.82192	0.43836	0.8	1.2	0.75	0	2.25	0.375	1.625	0.54545	1.45455	1.27273	0.72727	0	2	1	1.33333	0.66667	1.54839	0.64516	1.16129	0.64516	0	2	0.5	1.5	1	0	2	1	0.88889
TRINITY_DN1015_c1_g1_i4.p3	1.53077	44.859	42.1239	1.06493	0.72727	0	2.90909	0.36364	0	0	0.33333	1.66667	0.75	1.25	0	2	0	0.5	3.5	0	2	0	0.66667	0.66667	1.66667	0	2	0	3.2	0.4	0.4	0	2	1	2	0	0	1.6	1.6	0.8	1	1	0	0	1.14286	2.85714	0	0	2
TRINITY_DN1015_c1_g1_i4.p1	0.825243	54.0252	60.4678	0.893454	1.26316	0.42105	1.26316	1.05263	1.42857	0.57143	1.53846	0.46154	0.94737	1.05263	0.66667	1.33333	0.85714	1	0.71429	1.42857	1	1	2	1	0	0.375	1.625	0.6	0.6	0.8	2	0.46154	1.53846	1	1	1	1.21212	0.24242	1.93939	0.60606	1.13043	0.86957	0.83333	1.16667	4	0	0	0	0.375
TRINITY_DN101600_c0_g1_i1.p1	1.02466	55.4582	60.3681	0.918667	1.2	0.4	1.2	1.2	0	0	0.54545	1.45455	1.6	0.4	1.33333	0.66667	1.77778	0	2.22222	0	0	2	0.75	0	2.25	0.5	1.5	1	1	1	1	1	1	0	1.2	0.8	0	0	0	4	1.14286	0.85714	2	0	0.5	1	1	1.5	0
TRINITY_DN101607_c0_g1_i2.p1	0.569106	52.9076	57.3021	0.92331	1.63636	0.36364	0.45455	1.54545	0	2	1	1	0.8	1.2	1.55556	0.44444	0.92308	0.46154	0.46154	2.15385	0	2	2.14286	0.21429	0.64286	1.4	0.6	1.53846	0.30769	0.30769	1.84615	0.61538	1.38462	1	1	1	1.71429	0	2.28571	0	1.14286	0.85714	0.85714	1.14286	0	0	0	4	1.33333
TRINITY_DN101610_c0_g1_i1.p1	0.784195	52.5966	55.6525	0.94509	1.53846	0.30769	0.30769	1.84615	0.85714	1.14286	1.5	0.5	1	1	1.2	0.8	0.5	1.5	0.75	1.25	0	2	1.09091	0.54545	1.36364	0.85714	1.14286	0	0.66667	2	1.33333	0	2	1	0.72727	1.27273	1.2	0.8	2	0	1.33333	0.66667	1	1	0	0	1.6	2.4	0.66667
TRINITY_DN101616_c0_g1_i1.p2	0.906325	46.7162	41.1662	1.13482	0.44444	3.11111	0.44444	0	0	0	0.28571	1.71429	2	0	0	2	1.33333	0	2.66667	0	0	0	0	0	3	0.26667	1.73333	0	3	1	0	0	2	1	2	0	0.5	1.5	0	2	1	1	0	2	0.8	1.6	0.8	0.8	2
TRINITY_DN101618_c0_g1_i2.p1	0.59322	47.9936	50.4172	0.951929	0.85714	0.28571	2.28571	0.57143	0.66667	1.33333	0.5	1.5	1.78947	0.21053	0.57143	1.42857	0.57143	0.65306	2.04082	0.73469	0.90909	1.09091	1.5	0	1.5	0.54545	1.45455	0.11429	1.25714	2.4	0.22857	0.66667	1.33333	1	1.47368	0.52632	0.63158	1.26316	1.26316	0.84211	0.25	1.75	1.2	0.8	0	1.06667	2.93333	0	1.25
TRINITY_DN10161_c0_g1_i2.p1	0.766571	57.0063	61.3033	0.929906	0.70588	0	1.17647	2.11765	0.8	1.2	1.29412	0.70588	0.75862	1.24138	1.5	0.5	1.04348	0.86957	1.21739	0.86957	0	2	1.2	0.6	1.2	1.29412	0.70588	0.53333	0.53333	1.6	1.33333	0.75	1.25	1	0.875	1.125	1	0.66667	1.83333	0.5	1.5	0.5	1.06667	0.93333	0.88889	0.44444	0.88889	1.77778	1.17647
TRINITY_DN101622_c0_g1_i1.p2	0.653029	49.3238	52.5674	0.938296	0.66667	0.66667	0.66667	2	0	2	1.2	0.8	0.5	1.5	0.57143	1.42857	2.22222	1.77778	0	0	1.33333	0.66667	0.66667	1	1.33333	0.8	1.2	0	3.47826	0.17391	0.34783	0	0	1	1.09091	0.90909	1.09091	1.45455	0	1.45455	1	1	0	0	0.66667	0.66667	2	0.66667	2
TRINITY_DN101623_c0_g1_i1.p1	1.04633	50.4946	60.0435	0.840967	1.71429	0.85714	0.85714	0.57143	0	2	0.54545	1.45455	1.5	0.5	0	2	2.11765	0.70588	0	1.17647	1.2	0.8	1	0.2	1.8	0.75	1.25	0	0.57143	0	3.42857	0	2	0	2	0	1.71429	0.57143	0	1.71429	1.2	0.8	0	2	0	2	2	0	0
TRINITY_DN101625_c0_g1_i1.p1	1.07112	56.8353	61.7456	0.920475	0.57143	0.57143	0.57143	2.28571	0.5	1.5	0.85714	1.14286	1	1	1	1	1.14286	0.85714	0.85714	1.14286	1	1	1.5	0.3	1.2	0.71429	1.28571	0.63158	0.84211	1.26316	1.26316	1.33333	0.66667	1	0	2	0	0.57143	1.71429	1.71429	0	2	0	2	0	0	1.33333	2.66667	1.33333
TRINITY_DN101626_c0_g1_i1.p1	1.31232	50.0891	54.8139	0.913803	1.14286	1.14286	0.57143	1.14286	0	0	0.66667	1.33333	2	0	1	1	0.36364	0.36364	2.54545	0.72727	1.5	0.5	1.5	0	1.5	0.83333	1.16667	0.4	0.4	2.4	0.8	0	2	1	1.5	0.5	0.44444	0.88889	1.77778	0.88889	0	2	1.2	0.8	0	3.33333	0	0.66667	2
TRINITY_DN101627_c0_g1_i1.p2	0.727273	48.8588	45.735	1.0683	0	0.85714	2.57143	0.57143	0	0	0.4	1.6	2	0	1	1	0.53333	0.8	2.4	0.26667	0	2	0.33333	0.33333	2.33333	0	2	0	1.33333	2.66667	0	0.5	1.5	1	1.6	0.4	0	2.66667	0.66667	0.66667	0	2	0	2	2	2	0	0	1.5
TRINITY_DN101629_c0_g1_i2.p1	1.03646	53.9595	58.2618	0.926156	2	0.5	0.5	1	2	0	1.75	0.25	1.5	0.5	1.14286	0.85714	0.44444	2.66667	0.44444	0.44444	0	0	0.5	1.5	1	1	1	0.44444	1.33333	1.33333	0.88889	0.85714	1.14286	1	0	2	3	0	0	1	0.6	1.4	0	0	1	0	2	1	1.33333
TRINITY_DN101636_c0_g1_i1.p1	1.42753	51.377	57.2342	0.897663	1.71429	1.14286	0.28571	0.85714	0	0	1.5	0.5	0.5	1.5	0.4	1.6	0.66667	1.33333	0.66667	1.33333	1	1	2	0	1	0.28571	1.71429	0	0.88889	1.33333	1.77778	1	1	1	1.57143	0.42857	1	0	2	1	0.28571	1.71429	0	2	0	1.33333	1.33333	1.33333	1
TRINITY_DN10163_c0_g1_i2.p2	1.14019	55.0684	61.5208	0.895118	1	1	2	0	0.66667	1.33333	0.75	1.25	1	1	1.33333	0.66667	0.88889	0.44444	0.44444	2.22222	1	1	1.8	0	1.2	0.90909	1.09091	0.36364	1.45455	0.72727	1.45455	0	2	1	0.8	1.2	0	0	0	4	0.57143	1.42857	1.33333	0.66667	2	0	1.33333	0.66667	1.4
TRINITY_DN10163_c0_g1_i2.p1	0.655545	52.4489	57.473	0.912583	0.94118	0.35294	0.70588	2	1	1	1	1	0.57143	1.42857	1.44	0.56	1.17073	0.97561	0.29268	1.56098	0.66667	1.33333	1.9	0.5	0.6	1.25	0.75	0.53333	0.53333	0.93333	2	0.4	1.6	1	1.2	0.8	0.57143	0.19048	3.04762	0.19048	1.2	0.8	0.88889	1.11111	2	2	0	0	0.58824
TRINITY_DN101645_c0_g1_i1.p1	1.3465	49.8403	54.1953	0.919642	0.66667	0.66667	2	0.66667	0	0	0.22222	1.77778	1.42857	0.57143	0	0	1.14286	0	2.57143	0.28571	2	0	0.6	0	2.4	0.42857	1.57143	1.14286	2.28571	0	0.57143	0	2	1	1.5	0.5	0	2.66667	1.33333	0	1.33333	0.66667	0	0	1	2	0	1	2
TRINITY_DN10164_c0_g1_i5.p3	0.842754	54.7905	61.525	0.89054	0.66667	0.66667	1.33333	1.33333	2	0	2	0	1.2	0.8	0.8	1.2	1.6	0.53333	0.8	1.06667	0	0	1	1	1	0	2	0.5	0.5	1.5	1.5	1	1	1	0	2	4	0	0	0	0.5	1.5	0.66667	1.33333	1.33333	1.33333	0	1.33333	1
TRINITY_DN10164_c0_g1_i5.p1	0.979146	55.9506	60.8766	0.919082	0.66667	0.22222	2.22222	0.88889	0.66667	1.33333	1.47368	0.52632	0.5	1.5	1.16667	0.83333	0.6	0.4	1.4	1.6	1.07692	0.92308	0.78947	0.63158	1.57895	0.72727	1.27273	0.26667	2.13333	0.8	0.8	1.2	0.8	1	1.25	0.75	0.66667	0.66667	1.83333	0.83333	1.27273	0.72727	1.2	0.8	0.85714	1.14286	1.42857	0.57143	0.57143
TRINITY_DN101651_c0_g1_i1.p1	1.08972	51.7531	59.7116	0.866718	1.6	0	1.25714	1.14286	1	1	0.25	1.75	1.3	0.7	0.75	1.25	1.86667	0.26667	1.06667	0.8	0.66667	1.33333	1.10526	0	1.89474	0.55556	1.44444	0	1.88235	0.94118	1.17647	0	2	1	1.75	0.25	0.85714	1.71429	0.85714	0.57143	0.71429	1.28571	0	2	0.57143	1.14286	1.14286	1.14286	1.42857
TRINITY_DN101657_c0_g1_i1.p1	1.21256	51.7686	52.2799	0.99022	0.61538	0.61538	1.23077	1.53846	0	0	1.33333	0.66667	1.33333	0.66667	2	0	0.2	1.2	2.2	0.4	0	0	0	0.6	2.4	0.8	1.2	0	2.66667	1.33333	0	0	2	1	2	0	0.66667	2	0	1.33333	2	0	2	0	1.33333	1.33333	1.33333	0	1.2
TRINITY_DN101658_c0_g1_i1.p1	1.358	46.9426	44.1417	1.06345	1.2	0	2.8	0	0	2	0.54545	1.45455	1.75	0.25	0.5	1.5	0.66667	0	3.33333	0	2	0	1.2	0	1.8	0	2	0.8	1.6	0	1.6	0	0	1	2	0	0	2	1	1	0.66667	1.33333	0	0	0	2.28571	0	1.71429	0
TRINITY_DN101659_c0_g1_i1.p2	1.68305	42.4469	39.0485	1.08703	0.15385	0.46154	3.07692	0.30769	1	1	0.09091	1.90909	1.33333	0.66667	0	2	0.90909	0.36364	2.36364	0.36364	2	0	0.42857	0.42857	2.14286	0.33333	1.66667	0	2.66667	1.33333	0	0	2	1	1.89474	0.10526	0.5	1.5	1	1	1	1	0	2	1.5	2.5	0	0	1.75
TRINITY_DN10165_c0_g1_i1.p2	0.961609	50.5806	52.087	0.971079	0	1.33333	0.66667	2	0.5	1.5	2	0	1.07692	0.92308	1.75	0.25	0.8	1.86667	0.53333	0.8	1	1	1.5	0.375	1.125	0	2	0	0	3.11111	0.88889	1	1	1	0	2	0.88889	0.88889	0.44444	1.77778	2	0	0.4	1.6	0	1	2	1	0
TRINITY_DN101663_c0_g1_i1.p1	0.571429	54.4459	58.2849	0.934134	0.48	0.64	2.08	0.8	0	0	0.63158	1.36842	1.55556	0.44444	0.83333	1.16667	0.95238	0.19048	1.71429	1.14286	1.5	0.5	0.875	0.25	1.875	0.58824	1.41176	0.59259	1.33333	1.18519	0.88889	0.85714	1.14286	1	1.16667	0.83333	0.85714	0.57143	0.85714	1.71429	1.25	0.75	1	1	1.42857	1.14286	1.14286	0.28571	1.23077
TRINITY_DN101667_c0_g1_i1.p1	0.944667	53.754	62.0349	0.866512	1.13043	0.43478	1.3913	1.04348	0.4	1.6	0.72	1.28	1.28571	0.71429	1.25	0.75	1.08824	0.61765	1.11765	1.17647	1.4	0.6	0.25	0.5	2.25	1.15789	0.84211	0.09091	1.27273	2.18182	0.45455	0	2	1	1.33333	0.66667	1.45	0.8	1.45	0.3	0.78261	1.21739	1	1	2.18182	0.72727	0.36364	0.72727	1.6
TRINITY_DN10166_c0_g2_i1.p1	0.786517	51.7831	57.027	0.908045	0.8	0.8	0	2.4	0.66667	1.33333	2	0	0.8	1.2	1.25	0.75	1.33333	0	0	2.66667	0.5	1.5	1.66667	0.33333	1	1.11111	0.88889	1	0	2	1	1.5	0.5	1	2	0	4	0	0	0	1	1	2	0	0	2	2	0	1
TRINITY_DN10166_c1_g1_i1.p1	0.971292	52.5146	56.4152	0.930859	2	0	0	2	2	0	2	0	0.5	1.5	1	1	4	0	0	0	1.14286	0.85714	1.5	0	1.5	1	1	0.25	1	0	2.75	0	2	1	1	1	0.57143	1.14286	1.71429	0.57143	1.66667	0.33333	2	0	1.33333	1.33333	0	1.33333	2
TRINITY_DN101671_c0_g1_i1.p1	0.919487	53.8185	56.4437	0.95349	1.71429	0.28571	0.28571	1.71429	1.6	0.4	1.5	0.5	1.30435	0.69565	1.5	0.5	2	0	0	2	0	2	0.75	0	2.25	1.07692	0.92308	0.5	0	1	2.5	1.71429	0.28571	1	0.5	1.5	2	0	0	2	0.75	1.25	0.8	1.2	2	0	2	0	1
TRINITY_DN101676_c0_g1_i1.p1	1.42649	45.8874	40.391	1.13608	0.2	2	1.3	0.5	0	2	0	2	1.5	0.5	0	2	0	1.81818	1.63636	0.54545	0.66667	1.33333	0.75	0	2.25	0.33333	1.66667	0	2	2	0	0	2	1	1.75	0.25	0	0.88889	0.44444	2.66667	0	2	0	2	0.4	2	0.8	0.8	2
TRINITY_DN101681_c0_g1_i1.p1	1.56536	43.1318	37.8812	1.13861	0	1.86667	2.13333	0	0.33333	1.66667	0	2	2	0	0	2	0	1.2	2.8	0	2	0	0	0	3	0	2	0.26667	1.33333	2.4	0	0	2	1	2	0	0	0	2	2	0	2	0	2	0.5	2.5	1	0	2
TRINITY_DN101682_c0_g1_i1.p1	1.17799	53.7706	61.0175	0.881232	2.28571	0.57143	1.14286	0	0	2	0.66667	1.33333	1.14286	0.85714	1	1	0.8	0	1.6	1.6	0	2	1.33333	0.33333	1.33333	1	1	1.33333	1.66667	1	0	0	2	1	0.5	1.5	2	0	1	1	1.5	0.5	1	1	1	1	0	2	0.66667
TRINITY_DN101683_c0_g1_i1.p2	1.3311	44.0829	42.4498	1.03847	1.33333	0	2.66667	0	0	0	0	2	1.14286	0.85714	1	1	0.57143	0	3.42857	0	2	0	0	0	3	0	2	0	2.4	1.6	0	0	2	1	2	0	1.33333	0.88889	0.88889	0.88889	2	0	0	2	0	4	0	0	2
TRINITY_DN101686_c0_g1_i1.p1	1.04459	58.5524	61.9513	0.945136	1.03226	0.77419	0.90323	1.29032	1.2	0.8	1.04762	0.95238	1.28571	0.71429	0.76923	1.23077	0.61538	1.23077	1.38462	0.76923	0.57143	1.42857	1.08333	1.08333	0.83333	0.76923	1.23077	0.48485	1.09091	1.09091	1.33333	0.44444	1.55556	1	0.7619	1.2381	1.37931	0.13793	1.51724	0.96552	0.93333	1.06667	0.44444	1.55556	0.72727	1.09091	1.45455	0.72727	1.33333
TRINITY_DN101688_c0_g1_i1.p1	1.0691	55.5171	58.4571	0.949707	1.41667	0.91667	1	0.66667	0.36364	1.63636	1.52	0.48	0.93333	1.06667	1	1	0.90323	1.41935	1.16129	0.51613	0.76923	1.23077	1.07143	0.21429	1.71429	0.90909	1.09091	0.125	1.25	0.875	1.75	0.8	1.2	1	0.25	1.75	0.8	1.2	1.6	0.4	0.66667	1.33333	0.8	1.2	0.61538	0.92308	1.53846	0.92308	0.8
TRINITY_DN10168_c0_g1_i1.p1	1.08231	55.8872	60.4179	0.925011	0.94118	0.47059	1.64706	0.94118	0.66667	1.33333	1.33333	0.66667	0.66667	1.33333	1	1	1.06667	0.8	1.06667	1.06667	1.4	0.6	0.81818	0.81818	1.36364	0.75	1.25	0.5	2.25	1	0.25	0.8	1.2	1	1.2	0.8	2.18182	1.09091	0.36364	0.36364	0.8	1.2	0.5	1.5	0	1	1	2	2
TRINITY_DN101696_c0_g1_i1.p1	0.975155	54.5329	61.4966	0.886763	0.70588	0.23529	2.11765	0.94118	1.42857	0.57143	1.69231	0.30769	1	1	1.2	0.8	1.81818	1.09091	0.72727	0.36364	0.8	1.2	0.64286	1.5	0.85714	0.71429	1.28571	1.17647	0.94118	1.17647	0.70588	0	2	1	0.66667	1.33333	1.77778	0.88889	1.33333	0	0.8	1.2	0.83333	1.16667	0	0.66667	2	1.33333	1
TRINITY_DN101697_c0_g1_i1.p1	1.28585	52.9175	55.8107	0.94816	0.30769	1.84615	0.92308	0.92308	0	2	0.625	1.375	1.13043	0.86957	1	1	0.2963	0.88889	2.07407	0.74074	1.14286	0.85714	0.66667	0.66667	1.66667	0.57143	1.42857	0.6	0.6	2.4	0.4	0	2	1	0.8	1.2	1.06667	0.8	1.06667	1.06667	1.2	0.8	0.66667	1.33333	0.30769	2.15385	1.23077	0.30769	1.63636
TRINITY_DN101698_c0_g1_i2.p1	0.900826	54.6507	62.156	0.879251	1.62963	0.14815	0.88889	1.33333	0.8	1.2	1.2	0.8	0.9	1.1	0.88889	1.11111	0.88889	0.88889	0.66667	1.55556	0.85714	1.14286	2	0.2	0.8	0.83333	1.16667	0.23529	0.94118	0.70588	2.11765	0.8	1.2	1	1	1	0.66667	0.33333	2.66667	0.33333	1.04762	0.95238	0.71429	1.28571	2	0	1.5	0.5	2
TRINITY_DN101699_c0_g1_i1.p1	0.602767	53.409	55.7505	0.958	1.89474	0.21053	0.63158	1.26316	1.55556	0.44444	1.15789	0.84211	0.69231	1.30769	1.11111	0.88889	0.95238	0.7619	0.38095	1.90476	0.33333	1.66667	2.1	0.6	0.3	0.94118	1.05882	0.44444	0.44444	0.44444	2.66667	0.85714	1.14286	1	0.54545	1.45455	2.11765	0.47059	0.94118	0.47059	1.42857	0.57143	1.16667	0.83333	2	0	1	1	0.44444
TRINITY_DN10169_c0_g1_i1.p1	0.658582	53.6167	57.2376	0.936739	1.88235	0.23529	0	1.88235	0	0	0.5	1.5	0.52632	1.47368	0	0	0.8	0.8	0.8	1.6	0	2	0.75	0.75	1.5	1	1	0.8	0.8	0.8	1.6	0	2	1	0.66667	1.33333	2.4	0.4	0.8	0.4	0.25	1.75	0	0	0	0	4	0	0.5
TRINITY_DN1016_c0_g1_i3.p1	0.854839	57.0595	60.3725	0.945124	1.81132	0.37736	0.5283	1.28302	1.14286	0.85714	1.35	0.65	1.05455	0.94545	0.95652	1.04348	1.24324	0.81081	0.86486	1.08108	0.25	1.75	1.88571	0.25714	0.85714	0.58065	1.41935	0.8	0.7	0.8	1.7	0.75862	1.24138	1	0.63158	1.36842	1.14286	1.28571	1.28571	0.28571	1.11111	0.88889	1.06667	0.93333	0.7619	0.57143	1.14286	1.52381	0.63158
TRINITY_DN101701_c0_g1_i1.p1	0.734091	52.3393	55.3011	0.946442	2.33333	0.33333	0.33333	1	0.66667	1.33333	1.42857	0.57143	1.07692	0.92308	2	0	0.72727	1.81818	0	1.45455	0.66667	1.33333	1.5	0.25	1.25	1.33333	0.66667	1.33333	0	1.33333	1.33333	1	1	1	0	2	2.28571	0	1.71429	0	0	2	1.33333	0.66667	0	1.33333	1.33333	1.33333	0.4
TRINITY_DN101702_c0_g1_i1.p1	1.21135	46.9754	50.8554	0.923705	2.5	0.5	1	0	0	0	1	1	1.83333	0.16667	1.5	0.5	2.46154	0	1.53846	0	1	1	0.85714	0	2.14286	0	2	0	2.66667	0	1.33333	0	2	0	2	0	0	1.33333	1.33333	1.33333	0.16667	1.83333	0	0	4	0	0	0	0
TRINITY_DN101703_c0_g1_i1.p2	1.62437	47.016	42.7996	1.09851	0	2.85714	1.14286	0	1	1	1	1	2	0	0.8	1.2	0.57143	1.71429	1.71429	0	0	0	1.8	0	1.2	0	2	0	0	4	0	0	2	1	0	0	0.8	0	1.6	1.6	0.4	1.6	0	2	0	2	2	0	1.33333
TRINITY_DN101704_c0_g1_i1.p1	0.775801	56.0279	61.3895	0.912663	1	0.25	0.25	2.5	0.875	1.125	1	1	1	1	0.88889	1.11111	1.46667	0.66667	0.93333	0.93333	0.33333	1.66667	1.5	1	0.5	0.5	1.5	4	0	0	0	0	2	1	0.7619	1.2381	0.94118	0.70588	1.88235	0.47059	0.85714	1.14286	1	1	1.14286	1.42857	0.57143	0.85714	1.2
TRINITY_DN101705_c0_g1_i1.p3	1.35183	46.8959	46.5136	1.00822	0.90909	0.18182	2.54545	0.36364	0	0	0	2	1.6	0.4	0.4	1.6	0.4	0	3.6	0	2	0	1	0	2	0	2	0	1.23077	0.92308	1.84615	0	2	0	1.5	0.5	0.30769	1.23077	0.30769	2.15385	0	2	2	0	0	2	1	1	1.33333
TRINITY_DN101707_c0_g1_i1.p1	1.26087	52.0278	51.5937	1.00841	0.53333	0.53333	2.4	0.53333	0	2	0.54545	1.45455	2	0	0	2	1.09091	1.09091	1.81818	0	1.33333	0.66667	0	0.5	2.5	0	2	0.72727	1.81818	1.09091	0.36364	0	2	1	1.71429	0.28571	0.30769	1.23077	1.53846	0.92308	0	2	0	0	0.8	0.8	0	2.4	1.5
TRINITY_DN101710_c0_g1_i1.p1	0.636459	52.5774	55.6742	0.944376	1.33333	0	0.53333	2.13333	1.33333	0.66667	1.45455	0.54545	0.47059	1.52941	1.4	0.6	2	0.5	0.25	1.25	1	1	2.4	0.6	0	0.875	1.125	0.4	0.8	1.2	1.6	1	1	1	0.57143	1.42857	1.33333	0.66667	2	0	1.33333	0.66667	1.71429	0.28571	2	0.66667	0.66667	0.66667	0.57143
TRINITY_DN101715_c0_g1_i1.p1	1.28087	52.9455	57.7283	0.91715	2.15385	0.30769	0	1.53846	1.6	0.4	1.55556	0.44444	0.85714	1.14286	1	1	0	0.8	0.8	2.4	0.8	1.2	1.66667	1	0.33333	1	1	0.32	0.8	0.8	2.08	0.8	1.2	1	0.76923	1.23077	2.8	0	0.4	0.8	1.07692	0.92308	1	1	1	0	1	2	1
TRINITY_DN101718_c0_g1_i1.p1	1.2161	54.72	60.0393	0.911403	2.28571	0	1.71429	0	0	2	0	0	0.8	1.2	0	2	2.5	0.5	0.5	0.5	2	0	1.8	0	1.2	0.625	1.375	0.8	0.8	1.6	0.8	0	2	1	1.33333	0.66667	0	1.6	1.6	0.8	1.14286	0.85714	0.44444	1.55556	0.57143	1.14286	1.14286	1.14286	1
TRINITY_DN10171_c0_g1_i2.p2	0.562963	53.9353	57.777	0.933508	0.57143	1.14286	1.71429	0.57143	0.5	1.5	0.85714	1.14286	0.33333	1.66667	0	2	0	0.66667	2	1.33333	0	2	0.6	0.3	2.1	0.4	1.6	0.44444	1.33333	1.77778	0.44444	0	2	1	0.4	1.6	0.8	0	0.8	2.4	0.28571	1.71429	0	2	1.14286	0.57143	0.57143	1.71429	2
TRINITY_DN10171_c0_g2_i1.p1	1.41067	54.7588	58.0304	0.943623	1.71429	0	1.71429	0.57143	1	1	0.85714	1.14286	0.66667	1.33333	0	2	0.57143	1.71429	1.14286	0.57143	0.66667	1.33333	0.54545	0.54545	1.90909	0.47059	1.52941	1.09091	0.36364	1.45455	1.09091	0	2	1	0.4	1.6	0.8	0.8	0.8	1.6	0.25	1.75	0	2	0	0.8	0.8	2.4	1
TRINITY_DN10171_c0_g3_i2.p1	0.837979	54.3014	62.0747	0.874775	0	0.72727	1.09091	2.18182	0	2	1.75	0.25	1.45455	0.54545	1.16667	0.83333	1.33333	1	0.66667	1	1	1	0	0	3	2	0	0	0.8	1	2.2	0.33333	1.66667	1	1	1	1.11111	0.88889	1.55556	0.44444	1.2	0.8	0	2	1	1	1	1	1.5
TRINITY_DN101721_c0_g1_i1.p1	1.23768	47.6668	51.6817	0.922315	1.26316	0.42105	2.10526	0.21053	0	0	0.66667	1.33333	1.73333	0.26667	0	2	0	0	3.2	0.8	1.33333	0.66667	0	0	3	0	2	0	2.15385	1.23077	0.61538	0	0	1	2	0	1.81818	0.72727	0.72727	0.72727	1.33333	0.66667	0	0	0.30769	2.76923	0	0.92308	1.2
TRINITY_DN101724_c0_g1_i1.p1	1.80814	40.7963	36.8944	1.10576	0.23529	0.47059	2.82353	0.47059	0	2	0.22222	1.77778	2	0	1	1	0	1	3	0	2	0	0	0.6	2.4	0	2	0	2	2	0	0	0	1	1.66667	0.33333	0.66667	2	0	1.33333	0.18182	1.81818	0	0	0	1.09091	2.54545	0.36364	2
TRINITY_DN101725_c0_g1_i2.p1	0.753507	54.8988	59.1038	0.928854	0.57143	0.57143	0.57143	2.28571	0.8	1.2	1	1	0.85714	1.14286	1.25	0.75	1.14286	1.33333	0.57143	0.95238	0.5	1.5	1	1	1	0.85714	1.14286	0.57143	0.95238	0.7619	1.71429	0.44444	1.55556	1	0.5	1.5	1.6	0	1.8	0.6	0.94737	1.05263	0.8	1.2	0	0	1.33333	2.66667	1.2
TRINITY_DN101727_c0_g1_i1.p1	0.756598	57.0884	60.0944	0.949979	1	0.5	1	1.5	0	2	2	0	0.72727	1.27273	0	2	0	0.66667	2	1.33333	0	2	1	1	1	1.11111	0.88889	1.14286	0	2.28571	0.57143	0	2	1	0.66667	1.33333	1.68421	0.42105	1.26316	0.63158	1.14286	0.85714	1	1	0	4	0	0	0.66667
TRINITY_DN101728_c0_g1_i1.p1	1.08824	43.1359	45.6473	0.944983	1.82609	0	2.08696	0.08696	0	2	0	2	0	0	0	2	0.85714	0	2.85714	0.28571	2	0	0	0	3	0	2	0	3.2	0	0.8	0	0	1	2	0	1.23077	0.92308	0.61538	1.23077	0	2	0	0	0	2	0	2	1.75
TRINITY_DN10172_c0_g2_i1.p1	1.15408	54.5434	58.9369	0.925454	0	1	1	2	0	2	1	1	1.66667	0.33333	1	1	0	0	2.4	1.6	0	2	1.5	0	1.5	0.66667	1.33333	0.57143	0.57143	1.42857	1.42857	0	0	1	1	1	0	2	1	1	0	2	2	0	0	0	0	0	0
TRINITY_DN101732_c0_g1_i1.p1	1.29534	48.5931	55.4755	0.875938	0	0.5	2	1.5	1.33333	0.66667	0.44444	1.55556	0.95238	1.04762	0	2	1.33333	0	2.66667	0	2	0	0.9	0	2.1	0.66667	1.33333	0.5	0	2	1.5	0	2	1	1.66667	0.33333	1.6	0.8	0.4	1.2	1.71429	0.28571	0	0	3	0.5	0	0.5	0
TRINITY_DN101733_c0_g1_i1.p1	0.908012	56.0705	57.2006	0.980243	1.23077	0.61538	0.92308	1.23077	0.66667	1.33333	1.6	0.4	1	1	1.33333	0.66667	1.14286	1.71429	0.28571	0.85714	0	2	0.75	0.75	1.5	0.88889	1.11111	1.71429	0.28571	0.57143	1.42857	0.36364	1.63636	1	1	1	0	0	1.33333	2.66667	1.33333	0.66667	1	1	0.66667	1.33333	1.33333	0.66667	0.85714
TRINITY_DN101737_c0_g1_i1.p1	0.850679	54.972	59.9407	0.917106	1.21212	0.36364	0.9697	1.45455	1.66667	0.33333	1.24138	0.75862	0.7619	1.2381	1.29412	0.70588	1.56522	0.69565	0.52174	1.21739	0.28571	1.71429	1.36364	1	0.63636	1.07692	0.92308	0.75	0.5	1	1.75	0.73684	1.26316	1	1.07692	0.92308	0	0.8	2.4	0.8	1.1	0.9	0.76923	1.23077	0	1.71429	2.28571	0	1
TRINITY_DN101738_c0_g1_i1.p1	1.43149	50.0133	43.4028	1.15231	0.42105	1.47368	1.47368	0.63158	1	1	0	2	2	0	1	1	0.30769	1.53846	2.15385	0	0	2	1	0	2	0	2	0	1.14286	2.28571	0.57143	0	0	1	1.6	0.4	0	1.71429	0.57143	1.71429	0.25	1.75	0	0	0	0	4	0	2
TRINITY_DN10173_c0_g1_i1.p1	0.893401	54.3472	61.3998	0.885136	1	0.66667	1.66667	0.66667	0.66667	1.33333	1.5	0.5	1.33333	0.66667	0.4	1.6	0.88889	0.44444	0.44444	2.22222	1.33333	0.66667	0	3	0	0.22222	1.77778	0.47059	0.70588	1.17647	1.64706	1	1	1	0.66667	1.33333	1.33333	1.33333	1.33333	0	1.11111	0.88889	1	1	1.5	1	0	1.5	0.85714
TRINITY_DN10173_c0_g1_i1.p2	0.974684	56.2376	62.6262	0.897988	1.33333	0	1.33333	1.33333	1	1	1	1	1.5	0.5	1.14286	0.85714	0.8	0.4	1.6	1.2	0.66667	1.33333	1.2	0.6	1.2	1.2	0.8	0	2.28571	1.71429	0	0	2	1	0.57143	1.42857	1.5	0.5	2	0	0	2	1.2	0.8	0	0	0	0	1
TRINITY_DN101740_c0_g1_i1.p1	0.945375	48.4554	51.4406	0.941968	1.67742	0.64516	1.54839	0.12903	0	2	0.66667	1.33333	1	1	0.61538	1.38462	1	0.07692	2.30769	0.61538	1.75	0.25	3	0	0	0	2	1	0	0	3	0	0	1	1.42857	0.57143	0	1.46667	1.2	1.33333	0.33333	1.66667	0	0	0	3.42857	0	0.57143	1.75
TRINITY_DN101747_c0_g1_i1.p1	0.986143	55.1641	61.8137	0.892425	1.71429	0.28571	0.28571	1.71429	1.33333	0.66667	0.75	1.25	0	2	0.7619	1.2381	0.70588	1.17647	0.94118	1.17647	0.33333	1.66667	1.33333	1	0.66667	1.11111	0.88889	0.63158	0.84211	0.84211	1.68421	0.57143	1.42857	1	0.5	1.5	2.66667	0.66667	0	0.66667	1.23077	0.76923	1.2	0.8	1.33333	2.66667	0	0	1.09091
TRINITY_DN101751_c0_g1_i1.p1	1.13102	54.3375	60.2563	0.901773	2.4	0	0.8	0.8	0	2	0.66667	1.33333	1	1	0	2	0	2	0	2	0.33333	1.66667	0.66667	0.33333	2	1.2	0.8	0.57143	1.71429	0.57143	1.14286	0	0	1	0.75	1.25	0	2.85714	0.57143	0.57143	1.5	0.5	0	2	1.33333	2.66667	0	0	1
TRINITY_DN101752_c0_g1_i1.p1	1.46974	50.437	47.8888	1.05321	1	1	2	0	0	2	0.8	1.2	1	1	0	2	0.4	0.8	2.4	0.4	2	0	0	0	3	0.5	1.5	0.33333	3	0.66667	0	0	0	1	1.42857	0.57143	0	1	1	2	0.5	1.5	2	0	0.57143	2.28571	0	1.14286	2
TRINITY_DN101753_c0_g1_i1.p3	1.08997	52.5973	54.596	0.963391	0.70588	0.23529	1.17647	1.88235	0	0	0	2	1.28571	0.71429	0	0	0.66667	0.33333	1	2	2	0	0	0.6	2.4	0	2	0	0	4	0	0	2	1	1	1	4	0	0	0	1	1	1.2	0.8	0.8	1.6	0.8	0.8	1.5
TRINITY_DN101756_c0_g1_i1.p2	0.948323	55.1796	57.0693	0.966888	0.72727	0.36364	1.81818	1.09091	0	2	1.11111	0.88889	0.66667	1.33333	0.57143	1.42857	0	1.33333	0.66667	2	0	2	1.5	0	1.5	1.33333	0.66667	0	1.6	1.6	0.8	0	0	1	0.85714	1.14286	0	1.71429	0.57143	1.71429	0.57143	1.42857	1	1	0	1.6	0.8	1.6	1.33333
TRINITY_DN101759_c0_g1_i1.p2	1.34748	50.4659	46.2336	1.09154	0.30769	0.61538	2.15385	0.92308	0	2	0.4	1.6	2	0	0	2	1	0.5	2.5	0	1.33333	0.66667	1.2	0	1.8	0	0	0	1.33333	0.66667	2	0	2	1	1.33333	0.66667	0	1.33333	0.66667	2	0	2	2	0	0.8	1.6	0.8	0.8	2
TRINITY_DN101760_c0_g1_i1.p1	0.690696	53.8876	60.6156	0.889005	1.14286	0.38095	1.33333	1.14286	0.66667	1.33333	1.06667	0.93333	1.33333	0.66667	1.06667	0.93333	0.61538	0.61538	2	0.76923	1.33333	0.66667	0.8	0	2.2	1	1	0.42105	0.84211	1.68421	1.05263	0.66667	1.33333	1	1.125	0.875	1.33333	0.53333	2.13333	0	0.4	1.6	1.5	0.5	0.44444	1.33333	1.77778	0.44444	1.6
TRINITY_DN101763_c0_g1_i1.p1	0.985646	55.5957	59.5937	0.932912	0.4	0.4	2	1.2	0	2	1	1	1	1	1	1	1.26316	1.26316	1.05263	0.42105	2	0	0.6	0.2	2.2	1	1	0.33333	1	1.66667	1	2	0	1	1.33333	0.66667	1.6	0.8	1.6	0	0.57143	1.42857	1.33333	0.66667	0.5	2	1	0.5	1.5
TRINITY_DN101765_c0_g1_i1.p1	1.47784	52.0567	56.5276	0.920908	0	0	4	0	0	0	0.4	1.6	1	1	0.66667	1.33333	0	2.4	0.8	0.8	2	0	0.6	0	2.4	1.45455	0.54545	0.8	1.2	1.6	0.4	0	2	1	2	0	0	2	2	0	1.14286	0.85714	1.27273	0.72727	0	0	4	0	0.66667
TRINITY_DN101771_c0_g1_i4.p1	0.923228	55.527	61.8791	0.897347	2.22222	0.66667	0.44444	0.66667	0	0	1.66667	0.33333	1.09091	0.90909	1.27273	0.72727	0.85714	0.28571	0.85714	2	1.33333	0.66667	1	1	1	1	1	0	2	1.33333	0.66667	0	2	1	0.8	1.2	1.33333	0.66667	1.33333	0.66667	0.66667	1.33333	0.66667	1.33333	0	0	3	1	0.4
TRINITY_DN101773_c0_g1_i1.p1	1.42857	51.3937	58.8834	0.872805	0.8	1.2	0	2	0.66667	1.33333	1.33333	0.66667	1.77778	0.22222	0.66667	1.33333	2	0	1	1	0	2	0	0.42857	2.57143	0.75	1.25	0	2	2	0	0.5	1.5	1	0	2	0	2	0	2	0.5	1.5	0	2	0	0	0	4	2
TRINITY_DN101774_c0_g1_i1.p1	0.745435	53.3154	57.9897	0.919394	1.8	0.2	0.6	1.4	1	1	1.41176	0.58824	0.84211	1.15789	1.42857	0.57143	0.44444	1.11111	0.44444	2	0.57143	1.42857	1.125	1.5	0.375	1.21739	0.78261	1.14286	1.71429	0	1.14286	0.18182	1.81818	1	0.375	1.625	2	0	1.5	0.5	1.33333	0.66667	0.8	1.2	1.33333	1.33333	0.88889	0.44444	0.90909
TRINITY_DN101780_c0_g1_i1.p1	0.859167	52.4196	62.1257	0.843767	1.33333	0	0.88889	1.77778	2	0	1.2	0.8	1.71429	0.28571	0.75	1.25	1.75	0.25	1.25	0.75	2	0	0	0	3	1.2	0.8	0.57143	1.71429	0.57143	1.14286	0	0	1	2	0	2.66667	0.44444	0	0.88889	1.5	0.5	0	2	0	4	0	0	0
TRINITY_DN101781_c0_g1_i1.p1	1.14083	48.6744	55.527	0.87659	2.58824	0.47059	0.47059	0.47059	0	2	1	1	1.6	0.4	0	2	0.57143	0	3.14286	0.28571	1	1	0.75	0	2.25	0	2	0	2.66667	1.33333	0	2	0	1	2	0	1.77778	0.88889	0.44444	0.88889	0	2	0	2	0.8	0.8	0	2.4	2
TRINITY_DN101782_c0_g1_i1.p2	1.79866	51.193	45.8293	1.11704	0.8	1.6	0.8	0.8	0	2	1.11111	0.88889	2	0	0.66667	1.33333	0	1.14286	1.71429	1.14286	2	0	0.375	0.375	2.25	0	2	0	3.2	0.8	0	0	2	1	1.66667	0.33333	0	1.33333	0	2.66667	0	2	0.33333	1.66667	0	2.66667	1.33333	0	2
TRINITY_DN101783_c0_g1_i1.p1	1.00301	56.7519	62.7942	0.903776	1.77778	0.88889	0.44444	0.88889	1.33333	0.66667	1.14286	0.85714	1	1	1.33333	0.66667	0.66667	1.66667	0.33333	1.33333	1.5	0.5	0.85714	0.42857	1.71429	0.4	1.6	0.8	1.6	0.8	0.8	0	2	1	1.6	0.4	1	2	0	1	1	1	1.2	0.8	1.71429	0.57143	0.57143	1.14286	1.5
TRINITY_DN101786_c0_g1_i1.p1	1.33333	53.5264	56.1936	0.952536	0	0.57143	1.71429	1.71429	0	0	0.25	1.75	1.14286	0.85714	0.5	1.5	1	1	0	2	0	2	0	0	3	0.5	1.5	0	0	3	1	0.66667	1.33333	1	1.5	0.5	0	0	2	2	0	2	1.33333	0.66667	0.8	1.6	0.8	0.8	1.6
TRINITY_DN101787_c0_g1_i1.p1	1.43933	42.7369	40.2652	1.06139	0.38095	0	3.2381	0.38095	0	0	0.31579	1.68421	1.76471	0.23529	0	2	0.25	0	3	0.75	2	0	1.5	0	1.5	0	2	0	1.25	2.5	0.25	0	0	1	2	0	0	2	0.4	1.6	0.2	1.8	0	0	0.44444	2.22222	0.66667	0.66667	1.81818
TRINITY_DN10178_c0_g1_i1.p1	0.81571	56.0613	61.3785	0.91337	1.09091	0.36364	0.72727	1.81818	0.66667	1.33333	1.05263	0.94737	1.07143	0.92857	1.2	0.8	1.4	0.8	0.4	1.4	0.84211	1.15789	1.15385	0.46154	1.38462	0.95652	1.04348	0.48	1.44	0.96	1.12	0.8	1.2	1	0.47619	1.52381	0.92308	1.23077	1.53846	0.30769	0.7619	1.2381	1.46667	0.53333	1.14286	0.57143	0.85714	1.42857	1
TRINITY_DN101796_c0_g1_i1.p1	0.778272	52.541	54.7421	0.959791	2.10526	1.05263	0.21053	0.63158	2	0	1.45455	0.54545	1.4	0.6	1.2	0.8	1.14286	1.14286	1.14286	0.57143	0.66667	1.33333	0	0	3	0.5	1.5	0.8	0	1.6	1.6	0	2	1	0.66667	1.33333	2	0	1.33333	0.66667	1.33333	0.66667	0.4	1.6	0	1	0.5	2.5	1
TRINITY_DN101799_c0_g1_i1.p1	0.619718	52.0757	55.2314	0.942864	1.33333	0.26667	0.53333	1.86667	1	1	1.68421	0.31579	0.8	1.2	1.6	0.4	0.90909	1.27273	0.54545	1.27273	1.5	0.5	1.33333	1	0.66667	1.23077	0.76923	1.33333	1.33333	0	1.33333	0.4	1.6	1	0.14286	1.85714	3	0	1	0	0.6	1.4	1.06667	0.93333	2.22222	0	0.88889	0.88889	0.90909
TRINITY_DN101804_c0_g1_i1.p1	1.3924	50.0688	51.9121	0.964492	1.33333	0	2.33333	0.33333	0	2	1.6	0.4	1	1	0.22222	1.77778	0.8	1.6	1.6	0	1.25	0.75	0.54545	0.27273	2.18182	2	0	0.42105	2.73684	0.63158	0.21053	0.33333	1.66667	1	1.11111	0.88889	0.57143	1.14286	1.71429	0.57143	1.2	0.8	1.2	0.8	0.57143	1.71429	1.14286	0.57143	1.5
TRINITY_DN101811_c0_g1_i1.p1	0.751037	53.2984	54.927	0.97035	2.54545	0	0	1.45455	1.14286	0.85714	1.5	0.5	1	1	1.45455	0.54545	1.25	0.75	0.5	1.5	0.66667	1.33333	1.875	0.375	0.75	1.07692	0.92308	1	0.66667	0.33333	2	0	2	1	0.4	1.6	1.14286	0.57143	1.71429	0.57143	0	2	0.66667	1.33333	0	1	1	2	0
TRINITY_DN101812_c0_g1_i1.p1	1.42439	48.6376	50.8638	0.956232	1.33333	0.66667	1.66667	0.33333	0	2	0.90909	1.09091	1.6	0.4	0.66667	1.33333	1.33333	0	0	2.66667	1.5	0.5	1.125	0	1.875	0	2	0	2.66667	0.66667	0.66667	0	2	1	1.55556	0.44444	0	0	1.14286	2.85714	0.2	1.8	0.66667	1.33333	0	3.33333	0	0.66667	1.33333
TRINITY_DN101813_c0_g1_i1.p1	1.56364	48.4081	47.9237	1.01011	1.33333	0	1.86667	0.8	0	2	0.28571	1.71429	1.4	0.6	0.57143	1.42857	0.88889	0.44444	2.66667	0	2	0	0.75	0.75	1.5	0.44444	1.55556	0	0.44444	3.11111	0.44444	0	2	1	1.5	0.5	1.33333	0	0	2.66667	0.25	1.75	0	2	0	4	0	0	1
TRINITY_DN101816_c0_g1_i1.p1	1.72189	46.3011	41.0028	1.12922	0	1	2.5	0.5	0	2	0	2	1.625	0.375	1	1	0	2	2	0	1.5	0.5	0.42857	0	2.57143	0	2	0.44444	0.88889	2.66667	0	0	2	1	1	1	0	2.4	0	1.6	0	2	0	0	0	3.07692	0.92308	0	0
TRINITY_DN101817_c0_g1_i1.p1	1.08603	53.4099	60.4302	0.883828	1.77778	0.2963	1.62963	0.2963	0	2	0	2	0.66667	1.33333	0.66667	1.33333	1.2	0.8	1.6	0.4	1.6	0.4	0.6	0	2.4	0.48276	1.51724	0.5	1	0.5	2	0	0	1	1.5	0.5	1.53846	1.84615	0.61538	0	0.57143	1.42857	1	1	1.33333	1	0.66667	1	0.66667
TRINITY_DN101818_c0_g1_i1.p1	1.33743	49.0139	49.1483	0.997265	1.33333	0.88889	1.33333	0.44444	0.5	1.5	0.57143	1.42857	1.45455	0.54545	0.5	1.5	0.23529	0.23529	3.29412	0.23529	2	0	0.375	0	2.625	1.2	0.8	1	1.75	1	0.25	0.66667	1.33333	1	1.33333	0.66667	1.17647	0.94118	0.23529	1.64706	0	2	0	2	0.57143	2.28571	1.14286	0	1.33333
TRINITY_DN101819_c0_g1_i1.p1	1.00782	47.5508	53.0387	0.89653	0.8	0	1.2	2	1.33333	0.66667	0.5	1.5	1.86667	0.13333	0.90909	1.09091	0.28571	1.71429	1.42857	0.57143	1.42857	0.57143	1.2	0	1.8	0	2	0	0.70588	3.29412	0	0	2	1	1	1	1.33333	1.33333	0.66667	0.66667	0	2	0	2	2.4	0	0.8	0.8	1.6
TRINITY_DN101825_c0_g1_i1.p1	1.07466	53.7018	61.838	0.868427	0	2	2	0	2	0	2	0	0.66667	1.33333	1	1	0	1.14286	1.14286	1.71429	0	0	1.8	0.6	0.6	0	2	0	4	0	0	0	2	1	0.66667	1.33333	1	0.5	1.5	1	2	0	2	0	0	0	0	0	1
TRINITY_DN101829_c0_g1_i1.p1	1.01089	54.2253	59.1091	0.917377	1.2	0.8	0.4	1.6	0	2	0.6	1.4	0.88889	1.11111	2	0	1.2	0	0.8	2	0	0	0.85714	0.42857	1.71429	0	2	0	2	1.33333	0.66667	0	2	1	1.14286	0.85714	1.33333	2.22222	0.44444	0	0.8	1.2	2	0	2	1.2	0	0.8	2
TRINITY_DN101832_c0_g1_i2.p1	0.985479	52.2574	57.3956	0.910477	2	0.57143	1.42857	0	1	1	0.8	1.2	1	1	0.36364	1.63636	1.09091	1.09091	1.09091	0.72727	0	2	1.61538	0.23077	1.15385	1.6	0.4	0.92308	1.53846	0.30769	1.23077	0.5	1.5	1	1	1	0.70588	0.94118	2.35294	0	0.4	1.6	0	2	0	1.33333	0	2.66667	1.33333
TRINITY_DN101838_c0_g1_i1.p1	1.5493	45.376	45.6732	0.993493	0.72727	1.09091	1.63636	0.54545	0	0	0.4	1.6	1.44444	0.55556	1	1	0	1	2.5	0.5	0	2	0	0	3	0.25	1.75	0	1.26316	2.73684	0	0	0	0	2	0	0	2	0	2	0	2	1.5	0.5	0.5	2.5	0.5	0.5	2
TRINITY_DN101842_c0_g1_i1.p1	0.764463	55.4921	62.4609	0.888429	0.4	0	1.6	2	2	0	1.14286	0.85714	0.94118	1.05882	1	1	1.14286	0.57143	0.57143	1.71429	0.8	1.2	1	1.25	0.75	0.66667	1.33333	0.66667	1.66667	1	0.66667	0.85714	1.14286	1	0.76923	1.23077	1	0	2	1	0	2	0.88889	1.11111	0.57143	1.14286	1.14286	1.14286	1
TRINITY_DN101849_c0_g1_i1.p1	0.770126	53.243	59.0933	0.900999	1.6	0.4	0.4	1.6	0.90909	1.09091	1.625	0.375	1.03704	0.96296	1.2	0.8	1.33333	1.14286	0.38095	1.14286	1	1	0.42857	0.42857	2.14286	0.58824	1.41176	0.72727	1.09091	1.09091	1.09091	0	2	1	0.5	1.5	2.85714	0	1.14286	0	1.71429	0.28571	1.33333	0.66667	4	0	0	0	0.82353
TRINITY_DN10184_c0_g1_i5.p1	0.840237	55.1858	61.625	0.89551	1.06667	0.17778	0.88889	1.86667	1.5	0.5	1.41176	0.58824	1.23077	0.76923	1.63636	0.36364	1.16667	0.91667	1.33333	0.58333	0.44444	1.55556	0.75	1.35	0.9	1.03226	0.96774	0.5	0.75	1.5	1.25	0.625	1.375	1	0.95	1.05	1.76271	0.40678	1.55932	0.27119	0.72973	1.27027	1.25	0.75	1.09091	0	1.09091	1.81818	1.26316
TRINITY_DN101854_c0_g1_i1.p2	1.67558	39.3933	33.2918	1.18327	0	2	1.71429	0.28571	0	2	0	2	1.5	0.5	0	2	0	0	4	0	2	0	0	0	3	0	2	0	1.64706	2.35294	0	0	0	0	1	1	0	1	0	3	0	2	0	0	0	4	0	0	2
TRINITY_DN101859_c0_g1_i1.p1	1.4936	49.8246	48.9278	1.01833	0.5	1.25	1.58333	0.66667	0.15385	1.84615	0.71429	1.28571	1.69231	0.30769	0.37037	1.62963	0.8	0.66667	2	0.53333	1.63636	0.36364	0.875	0.25	1.875	0.4	1.6	0	1.5	2.16667	0.33333	0.28571	1.71429	1	1.53846	0.46154	0	0.8	0.8	2.4	0.28571	1.71429	0.66667	1.33333	0.8	1.92	0.8	0.48	2
TRINITY_DN101867_c0_g1_i1.p1	1.00691	55.0216	61.5522	0.893901	2.28571	0	1.14286	0.57143	2	0	1.6	0.4	1.14286	0.85714	0.66667	1.33333	0.8	0.8	0.8	1.6	0	0	1.2	1.8	0	0.88889	1.11111	2.4	0.8	0	0.8	0.66667	1.33333	1	1.33333	0.66667	1.6	0.8	1.6	0	0.33333	1.66667	0.8	1.2	1.6	0	0.8	1.6	1.6
TRINITY_DN101868_c0_g1_i1.p2	1.13128	50.7262	49.6863	1.02093	1.64706	0.70588	1.41176	0.23529	0	0	1.14286	0.85714	1.65217	0.34783	0	0	1.5	1	1	0.5	2	0	0	0	3	0	2	0	2.66667	0.88889	0.44444	0	2	1	2	0	0	1	3	0	0	2	0	2	1	1	1.2	0.8	2
TRINITY_DN101871_c0_g1_i1.p1	0.886	56.8907	61.8441	0.919905	1.83333	0.33333	1.16667	0.66667	1.33333	0.66667	1.125	0.875	1	1	0.72727	1.27273	1.63636	0.54545	0.36364	1.45455	0.66667	1.33333	0.71429	0.85714	1.42857	0.90909	1.09091	0.38095	0.95238	1.14286	1.52381	0.8	1.2	1	0.92308	1.07692	1.89474	0.63158	1.05263	0.42105	1.15789	0.84211	1.5	0.5	1.5	1	1	0.5	1
TRINITY_DN101872_c0_g1_i1.p1	1.26839	52.748	57.3802	0.919272	1.18519	0.2963	1.33333	1.18519	0.4	1.6	0.5	1.5	1.33333	0.66667	0.33333	1.66667	1.33333	0.66667	1.33333	0.66667	1.33333	0.66667	0.69231	0.23077	2.07692	0.375	1.625	0.5	1.375	1.75	0.375	0	2	1	1.5	0.5	1.81818	1.45455	0.36364	0.36364	1.33333	0.66667	0.22222	1.77778	0	2.4	0.8	0.8	1.2
TRINITY_DN101878_c0_g1_i1.p1	0.932584	54.9146	60.4334	0.90868	2.66667	0	1.33333	0	0.76923	1.23077	1.16667	0.83333	1.14286	0.85714	1.2	0.8	1.6	0.8	0.8	0.8	0.66667	1.33333	0.66667	1.66667	0.66667	1.28571	0.71429	0	1	2	1	1.14286	0.85714	1	1.09091	0.90909	1.33333	0.8	1.86667	0	0.75	1.25	1.42857	0.57143	0.8	0.8	0.8	1.6	0
TRINITY_DN101886_c0_g1_i1.p1	0.974359	56.6295	62.1129	0.911719	1.6	0	1.2	1.2	2	0	1.14286	0.85714	1.2	0.8	0.88889	1.11111	1.42857	0.57143	0.57143	1.42857	0.33333	1.66667	1.5	1	0.5	0.6	1.4	0.36364	0.72727	1.45455	1.45455	1	1	1	1.33333	0.66667	2	1	0.5	0.5	1	1	2	0	0.8	0	2.4	0.8	1.77778
TRINITY_DN10188_c0_g1_i2.p2	1.0296	54.9752	59.8023	0.919282	0.44444	0	1.33333	2.22222	0	2	1	1	1.27273	0.72727	0	2	1.16667	0.83333	1.5	0.5	2	0	3	0	0	0.47059	1.52941	0	0	4	0	0	0	1	0.33333	1.66667	1.71429	0.57143	0.57143	1.14286	0	2	0	0	0	0	4	0	2
TRINITY_DN101890_c0_g1_i1.p1	1.00252	47.499	49.7862	0.95406	2	0.53333	1.46667	0	0.22222	1.77778	1.14286	0.85714	2	0	0	2	2.125	0.125	1.625	0.125	1.6	0.4	1.5	0	1.5	0	2	0	1	1.5	1.5	0	0	1	1	1	0.32	1.12	1.92	0.64	0.8	1.2	0	0	0	1.33333	0	2.66667	1.66667
TRINITY_DN101893_c0_g1_i1.p1	0.683685	51.3288	54.1673	0.947598	2.90909	0	0.36364	0.72727	0.5	1.5	1.64706	0.35294	1.14286	0.85714	1.6	0.4	1.71429	0.57143	0.28571	1.42857	0.85714	1.14286	1.66667	0.66667	0.66667	1.28571	0.71429	1.06667	0	0.26667	2.66667	0.44444	1.55556	1	0.5	1.5	1.33333	1.33333	1.33333	0	1.33333	0.66667	0	2	0	1.33333	2.66667	0	0.25
TRINITY_DN101895_c0_g1_i2.p1	1.52539	47.3335	48.2805	0.980385	1.71429	1.42857	0.85714	0	0.57143	1.42857	2	0	1	1	0.5	1.5	0.54545	2.54545	0.36364	0.54545	0	2	0.6	0.3	2.1	0.18182	1.81818	0.26667	1.86667	1.06667	0.8	0	2	1	1.33333	0.66667	0	0	0	4	0	2	0	2	0	0	0	0	1.71429
TRINITY_DN101896_c0_g1_i2.p1	0.761506	55.4502	59.2352	0.936102	1.125	0.5	0.375	2	1.33333	0.66667	1.58333	0.41667	0.87805	1.12195	1.23077	0.76923	1.27273	0.90909	0.90909	0.90909	0.33333	1.66667	0.95455	1.09091	0.95455	0.75	1.25	0.92308	0.76923	0.92308	1.38462	0.8	1.2	1	0.70588	1.29412	2.31579	0.63158	1.05263	0	1.11111	0.88889	1.25	0.75	1.53846	0.30769	0.30769	1.84615	0.76923
TRINITY_DN101897_c0_g1_i1.p1	0.775934	53.1135	59.7102	0.889521	1.06667	0.53333	1.06667	1.33333	0.4	1.6	1.83333	0.16667	0.84211	1.15789	1.11111	0.88889	1.06667	0.8	1.06667	1.06667	0.8	1.2	1.36364	0.54545	1.09091	1.27273	0.72727	0	1	1.5	1.5	0	2	1	0.76923	1.23077	2	0	1.6	0.4	0.5	1.5	1.6	0.4	0.66667	0.66667	2	0.66667	0.33333
TRINITY_DN10189_c0_g1_i2.p2	0.931876	56.6971	61.6958	0.918978	1.47368	0.84211	1.05263	0.63158	0	0	0.75	1.25	0.5	1.5	0	2	0.30769	1.84615	0.61538	1.23077	1.2	0.8	1.5	0	1.5	1.5	0.5	0.94118	2.11765	0.47059	0.47059	1	1	1	1.16667	0.83333	0.68293	1.17073	1.46341	0.68293	0.97959	1.02041	0	2	0	1.33333	1.33333	1.33333	1
TRINITY_DN10189_c0_g1_i2.p1	0.677083	55.5161	59.9096	0.926665	1.39535	0.18605	0.74419	1.67442	0.85714	1.14286	1.53846	0.46154	0.75862	1.24138	1.33333	0.66667	1.08108	0.64865	0.75676	1.51351	0.36364	1.63636	1.5	0.375	1.125	0.75	1.25	0.30769	1.53846	1.23077	0.92308	0.66667	1.33333	1	0.57143	1.42857	1.33333	0.66667	1.73333	0.26667	1.05263	0.94737	0.33333	1.66667	0.8	0.26667	2.13333	0.8	1.33333
TRINITY_DN1018_c0_g1_i1.p1	0.851992	52.4262	59.3611	0.883174	2	0.44444	0.22222	1.33333	2	0	1.6	0.4	1.5	0.5	1	1	0.77419	0.90323	0.64516	1.67742	1	1	1.75	0.75	0.5	0.44444	1.55556	0	2	0	2	0.36364	1.63636	1	0	2	0	1.14286	1.71429	1.14286	0.75	1.25	1.71429	0.28571	1.71429	1.14286	0.57143	0.57143	0
TRINITY_DN1018_c0_g1_i1.p2	0.96319	56.8325	60.8956	0.933278	1	1	1	1	0	2	1.6	0.4	1	1	1	1	1.33333	1.33333	0.88889	0.44444	0.5	1.5	1.28571	0.42857	1.28571	0.25	1.75	0.57143	0	1.71429	1.71429	0.66667	1.33333	1	0.66667	1.33333	1.33333	0	1.33333	1.33333	0.85714	1.14286	1.33333	0.66667	0	0	0	4	2
TRINITY_DN101902_c0_g1_i1.p1	1.15517	55.1492	55.0676	1.00148	0.92308	0.92308	1.84615	0.30769	0.6	1.4	1	1	1.5	0.5	0.4	1.6	0.57143	1.28571	1.42857	0.71429	1.6	0.4	1	0	2	0.5	1.5	0.28571	1.42857	1.14286	1.14286	0	2	1	1	1	1.09091	0.90909	0.54545	1.45455	0.4	1.6	1	1	0	1.14286	1.71429	1.14286	1
TRINITY_DN101906_c0_g1_i1.p1	0.716632	53.6443	56.7845	0.9447	2.4	0	1.6	0	2	0	1	1	1	1	1.5	0.5	1.81818	0.72727	0.36364	1.09091	0.25	1.75	1.63636	1.09091	0.27273	1.5	0.5	0	0	1.33333	2.66667	0.5	1.5	1	2	0	1.5	0.5	2	0	2	0	0.66667	1.33333	0.66667	1.33333	0.66667	1.33333	0
TRINITY_DN101908_c0_g1_i1.p1	1.04356	53.9168	53.6466	1.00504	1	1.33333	0.66667	1	1	1	1.42857	0.57143	1.6	0.4	1.14286	0.85714	0	2.66667	0	1.33333	1.33333	0.66667	1.5	0	1.5	1	1	0	0.92308	1.53846	1.53846	0.66667	1.33333	1	0	2	0.57143	0	0.57143	2.85714	2	0	2	0	0	1.14286	1.14286	1.71429	2
TRINITY_DN10190_c0_g1_i2.p1	1.18299	53.4419	57.7455	0.925473	0.92308	1.53846	0.92308	0.61538	0.66667	1.33333	1.5	0.5	1.42857	0.57143	0	2	0.53333	2.13333	0.53333	0.8	2	0	0.42857	0.85714	1.71429	0.75	1.25	0.84211	0.42105	1.68421	1.05263	0.33333	1.66667	1	0	2	0.92308	2.15385	0.61538	0.30769	0	2	0.88889	1.11111	0.57143	1.14286	1.71429	0.57143	2
TRINITY_DN101912_c0_g1_i1.p1	0.741117	53.881	58.3888	0.922797	0	0	0	4	0	2	1.5	0.5	0.66667	1.33333	0.8	1.2	1.42857	1.42857	0.28571	0.85714	0	2	2.25	0	0.75	1	1	1.33333	0	0	2.66667	2	0	1	1	1	2	1	1	0	1	1	1	1	0	0	0	0	0.57143
TRINITY_DN101915_c0_g1_i1.p1	1.45791	49.9426	47.3362	1.05506	0.30769	2.46154	0.92308	0.30769	0	0	0	2	1.63636	0.36364	0	2	1.33333	0	2.66667	0	1	1	0	0	3	0.33333	1.66667	0	2	1.6	0.4	0	2	1	1.5	0.5	1.33333	1.33333	0	1.33333	0.46154	1.53846	0	2	1.71429	0.57143	1.14286	0.57143	2
TRINITY_DN101918_c0_g1_i1.p2	0.976424	54.2769	62.2002	0.872616	1.33333	0.88889	0.44444	1.33333	0.85714	1.14286	1.375	0.625	0.875	1.125	1	1	0.75	1	0.5	1.75	0.5	1.5	1	0	2	1.14286	0.85714	0	0	3	1	0	2	1	0.5	1.5	1.33333	0.44444	1.33333	0.88889	1.33333	0.66667	1	1	0	2	2	0	1.6
TRINITY_DN10191_c0_g1_i3.p2	1.52764	45.8975	46.3729	0.989748	0.28571	0.28571	2.85714	0.57143	0	2	0.53333	1.46667	1.33333	0.66667	0.85714	1.14286	0.75	0	3.25	0	1	1	1.33333	0	1.66667	0.375	1.625	0	3	1	0	0	2	1	1.33333	0.66667	0	0	1.33333	2.66667	0.8	1.2	0	0	0	1	1	2	1.8
TRINITY_DN10191_c0_g4_i1.p2	1.40822	40.2016	41.8072	0.961595	1.23077	0	2.76923	0	0	2	0.36364	1.63636	2	0	0	2	1.7931	0	2.2069	0	2	0	0.75	0	2.25	0	2	0	1.71429	1.14286	1.14286	0	0	1	2	0	0	2.85714	1.14286	0	0	2	0	2	0	2	0	2	2
TRINITY_DN10191_c1_g1_i1.p1	1.1157	50.132	54.2697	0.923757	0	0.5	3.5	0	0	2	0	2	0.5	1.5	0.66667	1.33333	1	0.66667	2	0.33333	0.6	1.4	0	0	3	1.33333	0.66667	1.33333	0	0	2.66667	0	0	1	2	0	2	1	0	1	0.8	1.2	1.2	0.8	1	1	1	1	1.6
TRINITY_DN101921_c0_g1_i1.p1	0.856818	56.0508	60.0267	0.933764	1.2	0.8	0.8	1.2	0	0	1.38462	0.61538	1	1	0.66667	1.33333	2	0.5	0.5	1	0	2	1.33333	0.66667	1	1.33333	0.66667	0.5	1.5	0.5	1.5	0.66667	1.33333	1	0.5	1.5	2	1	1	0	1	1	2	0	0	2	2	0	1.66667
TRINITY_DN101923_c0_g1_i1.p1	0.80826	54.3985	58.8009	0.92513	2	0.6	0.6	0.8	2	0	1.5	0.5	1	1	1.66667	0.33333	1.86667	1.06667	0.53333	0.53333	0	2	1.36364	0.54545	1.09091	0.66667	1.33333	0.38095	0.57143	1.14286	1.90476	0	2	1	1	1	3	0	1	0	0.88889	1.11111	1.33333	0.66667	0.88889	1.77778	0	1.33333	1.42857
TRINITY_DN101924_c0_g1_i1.p1	0.661241	53.8083	56.831	0.946812	0	0	0	4	0.75	1.25	2	0	1	1	2	0	0	1.33333	0	2.66667	0.57143	1.42857	1	1.5	0.5	1.14286	0.85714	0.8	0.8	1.6	0.8	0.66667	1.33333	1	0	2	1.77778	0.44444	1.77778	0	0.8	1.2	1	1	1.33333	1.33333	0	1.33333	0
TRINITY_DN10192_c0_g1_i1.p1	0.827098	52.2813	57.9181	0.902676	1.84615	0	1.23077	0.92308	1.33333	0.66667	1.71429	0.28571	1.0625	0.9375	1.14286	0.85714	2	0.66667	0.33333	1	0	0	2.25	0	0.75	0.70588	1.29412	0	1.33333	1.33333	1.33333	1	1	1	1	1	2	0	1.6	0.4	0.8	1.2	1.66667	0.33333	2.66667	1.33333	0	0	0.5
TRINITY_DN101933_c0_g1_i1.p1	0.635342	51.8688	56.1602	0.923586	1.26316	0	0.63158	2.10526	2	0	2	0	0.66667	1.33333	0	2	1.71429	0.57143	1.71429	0	1	1	2.25	0.375	0.375	1.16667	0.83333	1.14286	0.57143	0.57143	1.71429	0.5	1.5	1	0	2	1.14286	0	2.28571	0.57143	0.8	1.2	0.5	1.5	4	0	0	0	0
TRINITY_DN101934_c0_g1_i1.p1	0.783092	54.8737	58.5919	0.936541	0	0	2.66667	1.33333	0	0	1.33333	0.66667	0.875	1.125	2	0	1.77778	1.33333	0.44444	0.44444	0.66667	1.33333	1.71429	1.28571	0	1.09091	0.90909	0.57143	0.85714	0.85714	1.71429	1	1	1	0.4	1.6	3.2	0	0.8	0	1.14286	0.85714	1.33333	0.66667	2.66667	1.33333	0	0	1
TRINITY_DN101937_c0_g1_i1.p1	1.40936	49.5605	51.8363	0.956096	0.59574	1.10638	1.44681	0.85106	1	1	0.22222	1.77778	1.47826	0.52174	0.57143	1.42857	0.3871	1.67742	1.29032	0.64516	1.77778	0.22222	0.14286	1	1.85714	0.4	1.6	0.2963	0.88889	2.37037	0.44444	0	2	1	1.47826	0.52174	1.33333	1.33333	1.03704	0.2963	0.75	1.25	0.85714	1.14286	0	2.66667	0.66667	0.66667	1.77778
TRINITY_DN10193_c0_g1_i10.p1	0.96334	54.733	62.1096	0.881233	1.84615	0.30769	0.61538	1.23077	0	2	1.2	0.8	0.8	1.2	0	2	1.2	0.4	0.8	1.6	0.8	1.2	0.66667	1	1.33333	1	1	0.44444	0.88889	1.33333	1.33333	0.57143	1.42857	1	0.4	1.6	0.5	0.5	3	0	0.4	1.6	2	0	0.8	0.8	2.4	0	0.8
TRINITY_DN101940_c0_g1_i1.p1	1.21991	54.1142	55.2237	0.979909	0.8	1.33333	1.33333	0.53333	0	0	0.94118	1.05882	1.31429	0.68571	0	0	0.88889	0	1.77778	1.33333	0	2	1.8	0	1.2	0.36364	1.63636	2.66667	1.33333	0	0	0	0	1	2	0	0.33333	1.33333	0.66667	1.66667	0.71429	1.28571	0.66667	1.33333	1.14286	1.71429	0.57143	0.57143	2
TRINITY_DN101942_c0_g1_i1.p1	1.73156	46.1963	40.4124	1.14312	0	0.57143	3.42857	0	0	2	0.22222	1.77778	2	0	0	2	1	0	2.33333	0.66667	0	0	0.75	0	2.25	0	2	0	2.4	1.2	0.4	0	0	1	2	0	0	3	1	0	0	2	1	1	0	4	0	0	2
TRINITY_DN101945_c0_g1_i1.p1	0.912621	54.773	59.6051	0.918931	1.71429	0.28571	0.85714	1.14286	0	2	2	0	0.75	1.25	1.33333	0.66667	1.33333	1.33333	0.44444	0.88889	2	0	1	0.75	1.25	0.8	1.2	0.57143	0.57143	1.71429	1.14286	0.57143	1.42857	1	0.4	1.6	2.28571	0.57143	1.14286	0	1.33333	0.66667	0.5	1.5	0	2	0	2	1
TRINITY_DN10194_c0_g1_i2.p1	0.934394	57.3418	62.8088	0.912958	1.23077	0.30769	0.92308	1.53846	1	1	1.25	0.75	0.86957	1.13043	1	1	0.61538	1.23077	1.07692	1.07692	0.875	1.125	1.08	0.72	1.2	0.8	1.2	0.45714	1.37143	1.02857	1.14286	0.4	1.6	1	0.58824	1.41176	2	0.66667	0.88889	0.44444	0.38095	1.61905	1.07692	0.92308	0.5	1.25	0.75	1.5	1.11111
TRINITY_DN101958_c0_g1_i2.p1	1.02166	51.5081	56.6883	0.90862	1.92593	0.44444	1.33333	0.2963	0	2	1.55556	0.44444	1.14286	0.85714	0.66667	1.33333	1.14286	0	2.28571	0.57143	1.33333	0.66667	0.75	0	2.25	0.28571	1.71429	0	0.66667	1.33333	2	0	0	1	1.11111	0.88889	2.66667	1.33333	0	0	0	2	2	0	0	1.33333	0	2.66667	0
TRINITY_DN10195_c0_g2_i1.p1	1.44612	53.0341	56.0725	0.945813	0.76923	2.30769	0.61538	0.30769	0.5	1.5	0.89655	1.10345	1.30769	0.69231	0.47059	1.52941	0.4	0.8	0.8	2	1	1	1.05	0.45	1.5	0.68571	1.31429	0.40816	1.55102	1.63265	0.40816	0.33333	1.66667	1	1.33333	0.66667	0.8	1.44	0.64	1.12	0.5	1.5	1	1	0.8	0.8	2.4	0	1.125
TRINITY_DN101960_c0_g1_i1.p2	1.61547	50.5044	49.7576	1.01501	0	0	4	0	0	2	0.66667	1.33333	1.55556	0.44444	0	2	1.33333	0	2.66667	0	1.2	0.8	1.5	0	1.5	0.54545	1.45455	0	1.33333	2.66667	0	0	2	1	2	0	0	0	0	4	0.4	1.6	2	0	0.36364	2.54545	1.09091	0	2
TRINITY_DN101962_c0_g1_i1.p1	1.12069	52.7959	57.2729	0.92183	0.75	0.5	2.25	0.5	0.66667	1.33333	0.63158	1.36842	1.75	0.25	0.42857	1.57143	1.66667	0	2	0.33333	1.27273	0.72727	0.75	0.75	1.5	0.57143	1.42857	1	1	1	1	0	2	1	0.66667	1.33333	1.23077	0.61538	1.84615	0.30769	1	1	2	0	1	0	1	2	2
TRINITY_DN101963_c0_g1_i1.p1	1.26719	54.1196	60.9374	0.888118	0	1	2	1	2	0	1.2	0.8	1	1	0	2	1	1	1	1	2	0	1.2	0.6	1.2	0	2	0.5	0.5	1.5	1.5	0.33333	1.66667	1	2	0	0	0.66667	1.33333	2	0.8	1.2	0.8	1.2	0.8	0	3.2	0	2
TRINITY_DN101964_c0_g1_i1.p1	1.06642	53.1867	56.5512	0.940505	0.8	0.53333	2.13333	0.53333	0	0	0.66667	1.33333	1.42857	0.57143	1	1	2	0	2	0	1	1	2.4	0	0.6	0	2	0.4	1.2	0.8	1.6	0	2	1	0	2	1.33333	1.33333	1.33333	0	0	2	0	0	1.14286	0.57143	1.14286	1.14286	1.5
TRINITY_DN10196_c0_g1_i2.p1	0.935345	56.6121	61.1588	0.925657	1.16667	0.66667	0.33333	1.83333	1	1	0.94118	1.05882	1.1	0.9	1	1	1	1.6	0.6	0.8	0.8	1.2	2.11765	0.17647	0.70588	0.90909	1.09091	0.84211	1.05263	1.05263	1.05263	0.75	1.25	1	0.53333	1.46667	2.22222	0.88889	0.44444	0.44444	1	1	1.5	0.5	0.66667	0.66667	1.33333	1.33333	1
TRINITY_DN101972_c0_g1_i1.p1	1.21595	53.0554	56.9196	0.932111	0.66667	1.33333	1.33333	0.66667	0	0	0.8	1.2	1.09091	0.90909	0.25	1.75	2.28571	0	1.71429	0	1.5	0.5	1.875	0.375	0.75	0.57143	1.42857	0.88889	1.33333	1.33333	0.44444	0	2	1	1	1	0.92308	0.92308	1.23077	0.92308	0.66667	1.33333	2	0	0	3.5	0	0.5	2
TRINITY_DN101973_c0_g1_i1.p1	1.20621	56.0054	61.115	0.916394	0.8	0.4	0.8	2	0.85714	1.14286	1.63636	0.36364	1.05882	0.94118	1	1	0.53333	1.33333	0.26667	1.86667	1.11111	0.88889	1.5	0.75	0.75	1.14286	0.85714	1.6	1.2	0	1.2	0.44444	1.55556	1	1	1	1.14286	1.71429	1.14286	0	1.66667	0.33333	1	1	0	1	1	2	1
TRINITY_DN101974_c0_g1_i1.p2	1.74416	49.5023	45.8042	1.08074	1	1	2	0	0	0	0.83333	1.16667	1.5	0.5	0.33333	1.66667	1	0.5	1.5	1	1	1	0.6	0.3	2.1	0	2	0	2.18182	1.81818	0	0	2	1	2	0	0	2.66667	0	1.33333	0.4	1.6	0	2	0	2	0	2	1
TRINITY_DN101975_c0_g1_i1.p1	1.31367	52.5146	51.5466	1.01878	0.36364	1.45455	1.45455	0.72727	0	0	1.25	0.75	1.55556	0.44444	0.5	1.5	0.5	1.5	1.5	0.5	2	0	1.5	1.5	0	0.66667	1.33333	0	0	4	0	0.5	1.5	0	2	0	1.14286	1.14286	0.57143	1.14286	0.28571	1.71429	0.66667	1.33333	0	2.66667	1.33333	0	1.33333
TRINITY_DN101976_c0_g1_i2.p1	1.66454	40.8766	37.1907	1.09911	0.28571	1.14286	2.57143	0	0	2	0.61538	1.38462	2	0	0	2	0.33333	0	3.66667	0	2	0	0	0	3	0	2	0.28571	2	1.71429	0	0	2	1	2	0	0	2	0.5	1.5	0	2	0	0	0	4	0	0	2
TRINITY_DN101977_c0_g1_i1.p1	1.30568	52.7984	51.4223	1.02676	0	1.2	2	0.8	0	0	0.33333	1.66667	1.5	0.5	0	2	0.57143	0.28571	2	1.14286	0	0	1.2	0	1.8	0.4	1.6	1.33333	0.66667	2	0	0	2	1	1.6	0.4	0	0.8	1.6	1.6	0.4	1.6	0	2	0	4	0	0	0.66667
TRINITY_DN10197_c0_g1_i1.p1	1.12525	52.9972	57.9496	0.91454	2	0.36364	1.09091	0.54545	0	2	1	1	1.625	0.375	1.33333	0.66667	0	2.28571	1.14286	0.57143	0.66667	1.33333	3	0	0	0.25	1.75	0.4	1.6	1.2	0.8	0	2	1	2	0	0	4	0	0	0.5	1.5	1	1	1	0	1	2	1
TRINITY_DN101983_c0_g1_i1.p1	1.02597	55.0338	60.8803	0.903967	1.45455	0.36364	0	2.18182	0.5	1.5	0.85714	1.14286	1.11111	0.88889	1.45455	0.54545	0.33333	1.33333	1	1.33333	1.33333	0.66667	1.8	0.6	0.6	0.44444	1.55556	0	1.6	1.6	0.8	0.85714	1.14286	1	1	1	1.71429	1.14286	1.14286	0	1	1	0.8	1.2	0	1	2	1	0.85714
TRINITY_DN101985_c0_g1_i1.p1	1.82822	45.0676	39.259	1.14796	0	2	2	0	0	2	0.83333	1.16667	2	0	0.5	1.5	0	1	3	0	2	0	0.75	0	2.25	0.28571	1.71429	0	2	2	0	0	2	1	1.5	0.5	0	2.22222	0	1.77778	0	2	0	2	0	3.6	0.4	0	1.2
TRINITY_DN101986_c0_g1_i1.p1	1.28509	46.8145	48.4331	0.966581	0.8	2.4	0.53333	0.26667	0.5	1.5	0.44444	1.55556	1.42857	0.57143	0	2	1	0.66667	0	2.33333	0	2	0.6	0	2.4	0.52632	1.47368	0	0.61538	3.38462	0	0	2	1	0.8	1.2	0.19048	0.38095	0.57143	2.85714	0	2	1	1	0.4	0.8	2.6	0.2	1.5
TRINITY_DN101988_c0_g1_i1.p1	0.99691	57.0851	60.6192	0.9417	0.72727	1.09091	0.72727	1.45455	2	0	1.2	0.8	1.55556	0.44444	1.5	0.5	0.66667	1	1	1.33333	0	0	1.09091	0.81818	1.09091	0.75	1.25	0.36364	0.36364	1.45455	1.81818	0.33333	1.66667	1	0.5	1.5	1	1.5	1.5	0	0.5	1.5	0.66667	1.33333	0	0	0	0	1
TRINITY_DN101989_c0_g1_i2.p1	1.04218	48.1119	52.8641	0.910105	1.52727	0.50909	1.6	0.36364	0.8	1.2	0	2	1.66667	0.33333	0.18182	1.81818	1.67442	0.27907	1.95349	0.09302	1.5	0.5	0.54545	0	2.45455	0	2	0.26667	2.13333	0.8	0.8	2	0	1	1.73333	0.26667	0.57143	1.52381	1.71429	0.19048	0.82353	1.17647	0	0	0	1.33333	1.33333	1.33333	2
TRINITY_DN101990_c0_g1_i1.p1	1.39425	50.4279	50.5906	0.996784	1.5	2.5	0	0	0	2	0.85714	1.14286	1.84615	0.15385	1	1	2.28571	1.14286	0.57143	0	0	0	0	0	3	1.2	0.8	0	1.77778	1.77778	0.44444	0	2	1	1	1	0	0.66667	1.33333	2	0.66667	1.33333	0	2	2	0	0	2	0.57143
TRINITY_DN101993_c0_g1_i1.p1	1.31417	52.8726	54.5218	0.969752	0	1	2.5	0.5	0	0	0.5	1.5	0.85714	1.14286	0.33333	1.66667	1.45455	0	1.81818	0.72727	2	0	0	0	3	1.09091	0.90909	0	1.14286	2.85714	0	0	2	1	1	1	1.33333	2.66667	0	0	2	0	0	2	0.8	0.8	1.6	0.8	1
TRINITY_DN101999_c0_g1_i1.p2	0.842105	50.7089	51.0656	0.993015	1.09091	2.18182	0.36364	0.36364	1.66667	0.33333	1.75	0.25	1.8	0.2	0	0	1.33333	0	1.33333	1.33333	0	2	0	1.5	1.5	0	2	0	1.33333	1.33333	1.33333	0.4	1.6	1	0	2	1	1	1	1	1	1	1.2	0.8	1.33333	0.44444	0.88889	1.33333	0.66667
TRINITY_DN10199_c0_g1_i1.p1	0.967164	54.6556	59.5403	0.91796	1.6	0.8	0.8	0.8	2	0	1.33333	0.66667	0.71429	1.28571	0	2	0.44444	0.44444	0.44444	2.66667	2	0	1	0	2	0.85714	1.14286	0.66667	0.66667	1.33333	1.33333	0.33333	1.66667	1	1	1	1.14286	0.57143	1.14286	1.14286	1	1	1.6	0.4	1.33333	0	0	2.66667	1.6
TRINITY_DN1019_c0_g1_i6.p2	1.70397	52.4135	53.8273	0.973735	0	1.6	1.2	1.2	2	0	0.5	1.5	1.6	0.4	0	2	0	1.71429	2.28571	0	2	0	1.2	0	1.8	0.22222	1.77778	0.66667	0	2	1.33333	0	2	1	1.33333	0.66667	0	2	2	0	0	2	0	2	1.14286	0.57143	0.57143	1.71429	1
TRINITY_DN101_c0_g1_i3.p1	0.870637	56.5969	60.2701	0.939054	1.84615	0.46154	0.46154	1.23077	0.66667	1.33333	1.28	0.72	0.96	1.04	1.2381	0.7619	1.09091	1	0.63636	1.27273	0.5	1.5	1.28571	0.42857	1.28571	0.64516	1.35484	0.27586	0.55172	1.24138	1.93103	1.06667	0.93333	1	0.85714	1.14286	1.28	0.96	1.44	0.32	0.77778	1.22222	1.33333	0.66667	0.69565	1.21739	0.34783	1.73913	1.14286
TRINITY_DN101_c0_g2_i1.p1	0.880246	57.0104	60.4904	0.94247	1.5	0.375	1	1.125	1	1	1.21739	0.78261	1.07692	0.92308	1.04762	0.95238	1.26829	0.78049	0.87805	1.07317	0.66667	1.33333	1.8	0.3	0.9	0.68966	1.31034	0.76923	0.30769	1.23077	1.69231	0.57143	1.42857	1	0.9	1.1	1.4	0.8	1.6	0.2	0.875	1.125	1.05882	0.94118	0.69565	0.69565	0.69565	1.91304	1.15789
TRINITY_DN102000_c0_g1_i1.p1	0.516915	46.3735	45.5897	1.01719	0.71429	0.71429	2	0.57143	0	2	0.5	1.5	1.7	0.3	0.4	1.6	1.8	0	2.2	0	1.75	0.25	1	0	2	0.17391	1.82609	0	1.73913	1.56522	0.69565	0	2	1	1.81818	0.18182	0	1.33333	1.33333	1.33333	0	2	0	2	0	3.33333	0	0.66667	2
TRINITY_DN102001_c0_g1_i1.p1	0.787155	55.4971	59.5887	0.931336	1.04348	1.3913	0.69565	0.86957	0	0	0	2	1	1	0	2	1.14286	0	2.28571	0.57143	0	2	2	0	1	1	1	0	1.33333	2.66667	0	0	0	1	0.8	1.2	0.57143	0.38095	1.52381	1.52381	1	1	0	2	1.6	0.8	0.8	0.8	0
TRINITY_DN102005_c0_g1_i1.p2	1.61856	41.3597	37.6416	1.09878	0	0	2.85714	1.14286	0	2	0	2	1	1	0	2	0.85714	0	3.14286	0	2	0	0	0.375	2.625	1.07692	0.92308	0.4	3.6	0	0	0	0	1	1.75	0.25	1.14286	2.85714	0	0	1.33333	0.66667	0	0	2	2	0	0	1
TRINITY_DN102007_c0_g1_i1.p1	1.14432	55.6586	60.4595	0.920593	0.76923	0.92308	1.23077	1.07692	1	1	1.41176	0.58824	1.33333	0.66667	0.33333	1.66667	0.92308	1.38462	0.61538	1.07692	0.44444	1.55556	1.73684	0.15789	1.10526	0.47619	1.52381	0.17391	1.3913	1.73913	0.69565	0.83333	1.16667	1	0.66667	1.33333	1.45455	0.36364	0.90909	1.27273	0.25	1.75	1	1	0.66667	0	2.66667	0.66667	1.55556
TRINITY_DN102012_c0_g1_i1.p1	1.4183	37.6564	50.7164	0.74249	1.3913	0	2.6087	0	0	2	0.78261	1.21739	0.61111	1.38889	0	2	0.22222	0	1.55556	2.22222	1.42857	0.57143	0.25	0	2.75	0.51429	1.48571	0	3.57895	0	0.42105	0	2	1	1.64706	0.35294	3.73333	0.26667	0	0	2	0	0	0	0	2.28571	0	1.71429	2
TRINITY_DN102016_c0_g1_i1.p2	0.689498	55.898	61.335	0.911356	1.25	0.75	1.25	0.75	2	0	1.25	0.75	1	1	1.5	0.5	1.66667	0.33333	1.16667	0.83333	1	1	1.5	1.5	0	0	0	0	1.71429	1.14286	1.14286	1	1	0	0	0	4	0	0	0	0.5	1.5	2	0	0	1.5	1	1.5	0
TRINITY_DN102018_c0_g1_i1.p2	1.77293	47.2658	44.3327	1.06616	1	0	2.5	0.5	0	2	0.4	1.6	1.77778	0.22222	0	2	0	0	4	0	0.66667	1.33333	0.6	0	2.4	0.2	1.8	0	1.71429	0.57143	1.71429	0	2	1	2	0	0	1	1	2	0	2	0	2	0	2.66667	0	1.33333	2
TRINITY_DN102019_c0_g1_i1.p1	1.51745	48.2167	49.3521	0.976994	0.5	0	3	0.5	1	1	0.85714	1.14286	1.29412	0.70588	0.5	1.5	1.14286	0	2.85714	0	0	0	0.42857	0.42857	2.14286	0.33333	1.66667	0.8	2.4	0.8	0	0	2	1	1.66667	0.33333	0.5	1.5	0.5	1.5	0.4	1.6	2	0	0	2.4	1.2	0.4	2
TRINITY_DN10201_c0_g1_i1.p1	1.06879	55.0214	62.0905	0.886148	1	0.33333	1	1.66667	0.5	1.5	1	1	0.75	1.25	0.66667	1.33333	0.44444	0	2.66667	0.88889	0.66667	1.33333	0.6	0.6	1.8	1.2	0.8	1.33333	2.66667	0	0	0	2	1	1.33333	0.66667	1.6	0	0.8	1.6	1.33333	0.66667	1	1	0	4	0	0	1
TRINITY_DN102020_c0_g1_i1.p1	1.29158	54.2899	59.3165	0.915258	0.4	0.8	1.2	1.6	0	0	1.2	0.8	1.09091	0.90909	1.33333	0.66667	0.4	0.8	2	0.8	0	2	1.2	0.6	1.2	0.63158	1.36842	1	1	1	1	0	2	1	2	0	2	0	1	1	0.66667	1.33333	2	0	0	1	2	1	1.33333
TRINITY_DN102024_c0_g1_i1.p1	1.34169	53.9421	57.7295	0.934394	0	0.72727	1.09091	2.18182	0	0	0.70588	1.29412	1.6	0.4	0.5	1.5	0.30769	0.61538	2.15385	0.92308	0.5	1.5	0.9	0	2.1	0.4	1.6	0.33333	1	1.66667	1	1	1	1	1.2	0.8	0.66667	0.66667	0	2.66667	0.85714	1.14286	2	0	0.66667	0.66667	2	0.66667	1.33333
TRINITY_DN102029_c0_g1_i1.p1	0.919268	55.6787	59.763	0.931658	1.17647	0.70588	0.94118	1.17647	1	1	1.22222	0.77778	0.84211	1.15789	0.875	1.125	0.8	0.64	0.96	1.6	0.44444	1.55556	0.9	0.9	1.2	0.5	1.5	0.57143	1.71429	0.38095	1.33333	0.66667	1.33333	1	1	1	0.85714	0.57143	2.57143	0	1.14286	0.85714	1.6	0.4	0.66667	2	0.66667	0.66667	0.90909
TRINITY_DN10202_c0_g1_i1.p1	1.06146	54.1382	60.7102	0.891748	0.61538	1.23077	0.61538	1.53846	0.5	1.5	1.33333	0.66667	2	0	0.75	1.25	0.66667	0	0.66667	2.66667	1	1	0.75	0.375	1.875	0.6	1.4	0.57143	1.14286	0.57143	1.71429	0.66667	1.33333	1	1	1	0.33333	0.33333	2	1.33333	0	2	1	1	0.57143	1.71429	0.57143	1.14286	1
TRINITY_DN102030_c0_g1_i2.p1	0.992531	47.3586	47.7271	0.992279	0.34286	0.91429	1.94286	0.8	0	2	0.54545	1.45455	1.5	0.5	0.35294	1.64706	0.8	0.32	2.72	0.16	1.71429	0.28571	0.25	0	2.75	0.64	1.36	0	1.81818	2	0.18182	0	2	1	1.69231	0.30769	0.54545	1.09091	0.72727	1.63636	1.33333	0.66667	0	2	0	2.5	1	0.5	1.69231
TRINITY_DN102032_c0_g1_i1.p1	1.45231	52.1184	52.8471	0.986211	0.66667	1	2	0.33333	0.44444	1.55556	1.04348	0.95652	0.90909	1.09091	0.4	1.6	0.5	0.5	2	1	1.5	0.5	1.2	0	1.8	0.61538	1.38462	0.5	1.75	1.5	0.25	0.66667	1.33333	1	1	1	0.72727	1.09091	0	2.18182	1	1	0.25	1.75	0	1.6	1.86667	0.53333	1.71429
TRINITY_DN10203_c0_g1_i2.p1	1.11392	55.9633	62.2873	0.89847	2	1	0	1	0	0	1.33333	0.66667	0.5	1.5	1.6	0.4	0	2	1	1	1	1	2	1	0	0.8	1.2	0.44444	1.33333	0.88889	1.33333	1.25	0.75	1	0	2	0	0	4	0	0.66667	1.33333	0	2	0	1.6	2.4	0	1.33333
TRINITY_DN102040_c0_g1_i1.p1	1.03849	56.9877	60.3171	0.944802	1	1.2	1	0.8	0	0	0.85714	1.14286	1.09091	0.90909	1.33333	0.66667	0	0.72727	2.18182	1.09091	0	0	3	0	0	0.42857	1.57143	1.14286	0.57143	1.14286	1.14286	0	2	1	1.6	0.4	0.8	1.6	0.8	0.8	0.66667	1.33333	0	2	1	0	1	2	1.14286
TRINITY_DN102043_c0_g1_i1.p1	1.13239	54.9807	60.4984	0.908796	0.66667	1.11111	1.33333	0.88889	2	0	0.61538	1.38462	1	1	1.33333	0.66667	0	1	1	2	0.57143	1.42857	1.875	0.375	0.75	0.25	1.75	0.30769	1.84615	1.53846	0.30769	0	2	1	1	1	1.53846	1.23077	0	1.23077	1.05882	0.94118	2	0	2	0.66667	1.33333	0	1
TRINITY_DN102044_c0_g1_i1.p1	0.717907	57.8359	61.2337	0.944511	1.06667	1.06667	1.06667	0.8	0	0	0.75	1.25	0.83333	1.16667	0	2	1.71429	0.57143	0.57143	1.14286	1.5	0.5	1.2	0.6	1.2	1.33333	0.66667	0.8	1.6	1.2	0.4	2	0	1	1.33333	0.66667	1.68421	0.42105	1.05263	0.84211	0.85714	1.14286	1.66667	0.33333	2.22222	0.88889	0	0.88889	1.14286
TRINITY_DN102045_c0_g1_i1.p1	0.591422	49.7212	49.0484	1.01372	0.18182	0.90909	2.18182	0.72727	0	0	0.4	1.6	1.55556	0.44444	0.71429	1.28571	0.54545	0.18182	2.36364	0.90909	2	0	0.35294	0.17647	2.47059	0.61538	1.38462	0.21053	1.89474	1.05263	0.84211	1	1	1	1.71429	0.28571	1.2	0.8	0.4	1.6	0.66667	1.33333	0	0	0	1.71429	1.14286	1.14286	1.66667
TRINITY_DN102049_c0_g1_i1.p1	0.839329	53.7487	57.2987	0.938044	0.5	0.5	1.5	1.5	0	0	0.8	1.2	0	2	0	2	0.94118	0.94118	1.64706	0.47059	1	1	0	0	3	0	0	0	1.71429	2.28571	0	0	0	1	1.33333	0.66667	1.33333	1.33333	0.88889	0.44444	1.33333	0.66667	1.5	0.5	2.66667	0	0	1.33333	0.85714
TRINITY_DN10204_c0_g1_i1.p1	0.796562	56.9068	61.7694	0.921278	1.75	0.5	0.25	1.5	1.09091	0.90909	1.25	0.75	1.2	0.8	2	0	1.23077	0	1.23077	1.53846	1.2	0.8	1.2	0.9	0.9	1.33333	0.66667	1.33333	0.66667	0	2	1	1	1	1.66667	0.33333	1.14286	0.57143	1.71429	0.57143	1.14286	0.85714	1.25	0.75	1.53846	1.23077	0.92308	0.30769	0.85714
TRINITY_DN102050_c0_g1_i1.p1	0.882243	53.5442	60.4382	0.885933	1.14286	0	2.85714	0	1.33333	0.66667	1	1	0	2	2	0	1.33333	1.33333	1.33333	0	0.57143	1.42857	1	0	2	0	2	0.8	1.6	0.8	0.8	1	1	1	1.33333	0.66667	1.6	1.33333	1.06667	0	1.2	0.8	0	2	0	0	0	0	2
TRINITY_DN102052_c0_g1_i1.p1	0.823164	56.3715	60.7303	0.928227	1.77273	0.18182	0.5	1.54545	1.07692	0.92308	1.08108	0.91892	0.86567	1.13433	1.11111	0.88889	1	0.77778	0.88889	1.33333	0.93333	1.06667	1.13208	1.01887	0.84906	1	1	0.34483	0.55172	1.10345	2	0.69565	1.30435	1	0.75	1.25	1.3913	0.52174	1.73913	0.34783	1.12281	0.87719	1.14286	0.85714	0.55556	1	1.22222	1.22222	0.88889
TRINITY_DN102058_c0_g1_i1.p1	0.71159	54.4631	56.6434	0.961508	2.18182	0	0.72727	1.09091	1.33333	0.66667	1.6	0.4	1.33333	0.66667	1	1	1.09091	1.81818	0.36364	0.72727	0	2	2	1	0	1.33333	0.66667	0	1.14286	1.14286	1.71429	0.8	1.2	1	0	2	0	2	1	1	1.33333	0.66667	0.66667	1.33333	2.4	0	0.8	0.8	1.2
TRINITY_DN10205_c0_g1_i3.p2	0.782779	51.9065	57.9591	0.895571	0.72727	0.72727	0.36364	2.18182	1	1	1.66667	0.33333	2	0	2	0	0	3	1	0	0	2	1	1	1	0.57143	1.42857	0.57143	0.57143	0.57143	2.28571	0.5	1.5	1	0	2	1.6	1.6	0.8	0	1.66667	0.33333	1	1	0	4	0	0	0
TRINITY_DN10205_c0_g1_i3.p1	0.695652	56.0086	61.5914	0.909357	1.5	0.5	0.75	1.25	0.66667	1.33333	1.27273	0.72727	1.11111	0.88889	1.25	0.75	0.5	0.5	1	2	1	1	1.8	0.8	0.4	0.90909	1.09091	0.57143	1.71429	0.57143	1.14286	0.76923	1.23077	1	0.4	1.6	0.72727	0.72727	2.54545	0	1	1	0.33333	1.66667	0	0	0	4	0.85714
TRINITY_DN102064_c0_g1_i1.p1	0.893617	54.2134	60.9206	0.889903	2.13333	0.53333	0.8	0.53333	1	1	1.5	0.5	0.94118	1.05882	1.2	0.8	1.33333	0.8	0.53333	1.33333	0	2	2	0	1	0.875	1.125	1.33333	0.88889	1.33333	0.44444	0	2	1	1	1	0.8	0	3.2	0	1.33333	0.66667	1.17647	0.82353	0	2	2	0	1.66667
TRINITY_DN102068_c0_g1_i1.p1	1.0375	53.3034	58.9417	0.904341	1	0.25	1.5	1.25	0	2	0	2	1	1	0.66667	1.33333	0.33333	0	3.33333	0.33333	0.8	1.2	1	0	2	0	2	0.57143	0.57143	1.14286	1.71429	0.66667	1.33333	1	1	1	0.66667	0	2	1.33333	1	1	0	0	2	2	0	0	0.5
TRINITY_DN102069_c0_g1_i1.p1	1.03798	53.5774	59.7706	0.896384	0.88889	0.44444	1.33333	1.33333	2	0	1.07692	0.92308	1.11111	0.88889	0.66667	1.33333	0	1.33333	1.86667	0.8	1	1	0.33333	0	2.66667	1	1	0.61538	0.30769	2.46154	0.61538	0	2	1	1.6	0.4	0.47059	2.11765	1.41176	0	0.8	1.2	1.25	0.75	0.57143	1.14286	2.28571	0	2
TRINITY_DN10206_c0_g1_i2.p1	1.33006	50.8194	55.3521	0.918112	0.54545	1.45455	0.72727	1.27273	0	2	0.94118	1.05882	1.69231	0.30769	0.30769	1.69231	0.75	0	2.5	0.75	1.2	0.8	0.5	0.25	2.25	0.58824	1.41176	0.75	0.75	0.5	2	0	2	1	1.71429	0.28571	1.23077	1.23077	0.61538	0.92308	0	2	0.5	1.5	0.38095	2.28571	0.57143	0.7619	1.2
TRINITY_DN10206_c0_g2_i7.p1	1.28367	53.2251	55.3581	0.961469	0.72727	1.33333	1.57576	0.36364	0.66667	1.33333	0.69565	1.30435	1.33333	0.66667	0.82353	1.17647	0.72727	0.18182	2.72727	0.36364	1.5	0.5	0.63158	0.31579	2.05263	0.33333	1.66667	0.2963	1.77778	1.48148	0.44444	0	2	1	1.5	0.5	0.84211	0.84211	0.84211	1.47368	0.72727	1.27273	0	2	0.8	1.6	0.48	1.12	0.75
TRINITY_DN10206_c0_g3_i1.p1	1.38418	48.4972	50.6619	0.957272	1.29032	1.03226	1.41935	0.25806	0.5	1.5	0.55556	1.44444	1.06667	0.93333	0.18182	1.81818	0	0.22222	3.55556	0.22222	1	1	0.27273	0.54545	2.18182	0.35294	1.64706	0	2.24	1.28	0.48	0.18182	1.81818	1	1.8	0.2	0.66667	0.88889	0.66667	1.77778	0.5	1.5	0.4	1.6	0.57143	2	0.57143	0.85714	1.71429
TRINITY_DN10206_c1_g1_i1.p1	1.27054	53.6635	57.0703	0.940305	1.42857	1.14286	1.14286	0.28571	2	0	0.8	1.2	1.26316	0.73684	0.8	1.2	1	0.25	1.75	1	1.5	0.5	0.54545	0.54545	1.90909	0.36364	1.63636	0	1.6	0.6	1.8	0	2	1	1.5	0.5	0.44444	1.33333	0.88889	1.33333	0.5	1.5	0.8	1.2	0	2.54545	1.45455	0	1.14286
TRINITY_DN10206_c2_g1_i1.p1	1.24933	51.0889	52.8217	0.967195	0.75	0.5	2.5	0.25	1	1	0.90909	1.09091	1.5	0.5	0.76923	1.23077	0.61538	1.23077	1.23077	0.92308	2	0	1	0	2	0.57143	1.42857	0	2.28571	1.42857	0.28571	0.66667	1.33333	1	1.6	0.4	0.70588	1.41176	1.17647	0.70588	0.6	1.4	1.33333	0.66667	0.61538	2.61538	0.15385	0.61538	1
TRINITY_DN10206_c3_g1_i1.p1	0.901563	51.8031	55.8066	0.928261	1.26316	1.05263	1.47368	0.21053	1	1	1.33333	0.66667	1	1	1	1	2.22222	0	1.77778	0	0	2	0	0	0	0.5	1.5	0	1.33333	1	1.66667	0	0	1	0	0	0	0	1	3	0	2	1	1	1	1	1	1	2
TRINITY_DN102073_c0_g1_i1.p1	1.44954	50.6586	52.7561	0.960242	1.28	1.12	1.12	0.48	1.33333	0.66667	0.4	1.6	1.40541	0.59459	0.25	1.75	1.53846	0	1.53846	0.92308	1.33333	0.66667	1.36364	0	1.63636	0.5	1.5	0	1.90476	1.14286	0.95238	0	2	1	1.6	0.4	0	1.5	0.5	2	0.58333	1.41667	0.5	1.5	0	2.25	0.75	1	1.42857
TRINITY_DN102076_c0_g1_i1.p1	0.865	55.6398	59.3885	0.936878	0.92308	0.61538	1.84615	0.61538	0	2	1.16667	0.83333	0.4	1.6	0.72727	1.27273	1.41176	0.47059	1.17647	0.94118	0.66667	1.33333	0	3	0	0	2	0	1.4	0.4	2.2	0	2	0	0	2	0.8	2.4	0	0.8	0.8	1.2	0	0	1	1	1.5	0.5	0
TRINITY_DN102080_c0_g1_i1.p1	1.53119	48.1063	48.7506	0.986784	0.30769	2.46154	0.61538	0.61538	0	0	0.33333	1.66667	1.36842	0.63158	1	1	0	0.61538	2.46154	0.92308	0	2	0	0.27273	2.72727	0.44444	1.55556	0.53333	0.8	2.66667	0	0	2	1	1.4	0.6	0.72727	2.18182	0.36364	0.72727	0.33333	1.66667	0.5	1.5	1.5	1.25	1.25	0	0.5
TRINITY_DN10208_c0_g1_i1.p1	1.12704	55.3602	60.4888	0.915214	1.55556	0.22222	0.44444	1.77778	2	0	1.2	0.8	2	0	0.77778	1.22222	0.66667	1.33333	0.44444	1.55556	0.66667	1.33333	0.83333	0.66667	1.5	1.14286	0.85714	0	1.77778	1.11111	1.11111	0.57143	1.42857	1	0.8	1.2	0.36364	1.09091	1.81818	0.72727	0	2	0.66667	1.33333	1	1	2	0	1
TRINITY_DN102091_c0_g1_i1.p1	0.758842	54.0465	52.7794	1.02401	2.28571	0.57143	0.57143	0.57143	0	0	1.5	0.5	1.2	0.8	2	0	1.77778	0.88889	0.44444	0.88889	0.66667	1.33333	1.5	0.75	0.75	1	1	0	0.57143	1.71429	1.71429	0.66667	1.33333	1	1.2	0.8	0	0	4	0	0	2	2	0	2	0	0	2	0
TRINITY_DN102095_c0_g1_i1.p1	0.927597	56.0081	59.6529	0.9389	1.66667	0.33333	0.33333	1.66667	1	1	1.5	0.5	1.33333	0.66667	1	1	1.14286	0.28571	1.14286	1.42857	0	2	1.8	0.9	0.3	1.6	0.4	0.26667	0.53333	1.6	1.6	1	1	1	1	1	0.88889	0.44444	2.22222	0.44444	0.5	1.5	2	0	2.4	0	0.8	0.8	1
TRINITY_DN10209_c0_g1_i3.p1	1.07936	51.143	60.5688	0.844379	0	0	0	0	0	0	1	1	0	0	1.14286	0.85714	2	2	0	0	0	2	2.4	0	0.6	0	2	0.72727	1.81818	0.72727	0.72727	0.5	1.5	0	0.66667	1.33333	4	0	0	0	1.42857	0.57143	0	0	0	0	0	0	0.4
TRINITY_DN10209_c0_g2_i1.p1	0.96185	52.2848	60.4009	0.865629	1	0	1.5	1.5	1.33333	0.66667	1.42857	0.57143	1	1	1	1	0.7619	0.7619	0.95238	1.52381	1	1	1.71429	0.21429	1.07143	0.8	1.2	0.33333	2	0.22222	1.44444	0.85714	1.14286	1	1.07143	0.92857	3.33333	0.16667	0.5	0	1.63636	0.36364	1	1	0	0	2.66667	1.33333	0.72727
TRINITY_DN1020_c0_g1_i1.p1	1.23377	55.4002	58.0951	0.953612	1.5	0.75	0.66667	1.08333	0.88889	1.11111	1.30769	0.69231	1.36364	0.63636	0.82353	1.17647	1.2	1.33333	0.4	1.06667	0.75	1.25	1	0.91667	1.08333	0.57143	1.42857	0	1	2	1	0.22222	1.77778	1	0.92308	1.07692	0.7619	0.95238	1.33333	0.95238	0.9	1.1	0.25	1.75	0.47059	0.70588	1.41176	1.41176	1.14286
TRINITY_DN102100_c0_g1_i1.p1	1.09018	54.9767	60.3997	0.910215	0.88889	0.44444	1.77778	0.88889	0	2	1.11111	0.88889	2	0	0.4	1.6	0.57143	1.71429	0.57143	1.14286	2	0	2.14286	0	0.85714	1	1	2	2	0	0	0.66667	1.33333	1	1	1	2.4	0	0.8	0.8	2	0	0	2	0	0	4	0	1
TRINITY_DN102105_c0_g1_i1.p2	1.31323	55.4115	59.449	0.932085	1.33333	0	1.33333	1.33333	0	2	1.33333	0.66667	1.38462	0.61538	0.5	1.5	0	1.14286	1.71429	1.14286	1	1	1.2	0.6	1.2	0.25	1.75	0.8	0.4	0.8	2	0.5	1.5	1	0.66667	1.33333	2	0	2	0	1	1	0.5	1.5	0	0	0	0	1.33333
TRINITY_DN102107_c0_g1_i1.p1	0.748718	55.3246	62.3942	0.886695	1.2	0.93333	0.8	1.06667	0	2	1.63636	0.36364	1.2	0.8	0.8	1.2	1.68421	0.63158	0.42105	1.26316	1.2	0.8	1.6875	0.75	0.5625	1	1	0	1.4	1	1.6	0.25	1.75	1	1.2	0.8	1	1.4	1.4	0.2	0.4	1.6	1.11111	0.88889	1.09091	1.45455	0.72727	0.72727	1.33333
TRINITY_DN10210_c0_g1_i3.p1	0.737384	53.4477	58.2082	0.918216	1.5	0.5	0	2	1.33333	0.66667	1.55556	0.44444	0.93333	1.06667	1.11111	0.88889	0.94118	0.47059	0.70588	1.88235	0	2	1.09091	0.54545	1.36364	0.8	1.2	1	0	0.33333	2.66667	1	1	1	0.66667	1.33333	0.8	0.4	1.2	1.6	1.25	0.75	1.55556	0.44444	1.33333	0	2.66667	0	1.4
TRINITY_DN102112_c0_g1_i1.p1	0.862112	55.104	55.1308	0.999514	2	0	0	2	2	0	1.5	0.5	0.5	1.5	1	1	2	2	0	0	1.14286	0.85714	1.8	0	1.2	1.05882	0.94118	1.77778	0.44444	0.88889	0.88889	0.5	1.5	1	0.33333	1.66667	0	0	0	0	1.11111	0.88889	0.8	1.2	1.33333	0	1.33333	1.33333	0
TRINITY_DN102114_c0_g1_i1.p1	1.75577	42.395	38.4948	1.10132	0	0.75	2.75	0.5	2	0	0.5	1.5	2	0	0	2	0.28571	0.85714	2.85714	0	0	0	0	0	3	0.21053	1.78947	0	1.2	2.8	0	2	0	1	1.8	0.2	0	0.8	0	3.2	0.18182	1.81818	0	0	0	2.8	1.2	0	2
TRINITY_DN102119_c0_g1_i1.p1	1.27852	50.628	52.2343	0.969248	0	2.37037	1.18519	0.44444	0.5	1.5	0.44444	1.55556	0.85714	1.14286	0.57143	1.42857	0.14286	1.42857	1.57143	0.85714	0.5	1.5	0.75	0.25	2	0.28571	1.71429	0	3.2	0	0.8	0	0	1	1.33333	0.66667	1.77778	0.44444	0	1.77778	0	2	1	1	0	2	1	1	0
TRINITY_DN10211_c0_g1_i1.p1	0.827292	56.6187	60.6013	0.934282	1.25	0.375	0.875	1.5	1	1	1.36842	0.63158	0.8125	1.1875	1.16667	0.83333	1.57576	0.9697	0.84848	0.60606	0.66667	1.33333	1.36364	0.95455	0.68182	1.03704	0.96296	0.6	0.8	1	1.6	0.66667	1.33333	1	0.47619	1.52381	2.11765	0.70588	0.47059	0.70588	0.54545	1.45455	1.4	0.6	0.33333	1	0.66667	2	0.85714
TRINITY_DN102120_c0_g1_i1.p2	1.55195	47.8564	44.8359	1.06737	0.94118	1.64706	1.17647	0.23529	0.5	1.5	0.54545	1.45455	1.875	0.125	0.57143	1.42857	0.4	1.2	0.8	1.6	2	0	0.25	0	2.75	0	2	0	2.15385	1.23077	0.61538	0	2	1	1	1	0.5	2	0.5	1	1	1	0	2	1	1.5	1	0.5	2
TRINITY_DN102122_c0_g1_i1.p2	0.880886	55.5123	58.5408	0.948267	2	0.5	1.5	0	0	0	0	0	0	0	1.25	0.75	1.51724	0.55172	0.82759	1.10345	0	0	0	3	0	0	2	0	0.8	2.4	0.8	0	2	0	1.48148	0.51852	2	0	2	0	0.6	1.4	0	0	0	0	0	0	2
TRINITY_DN102123_c0_g1_i1.p1	0.93981	54.4348	62.6642	0.868675	0.57143	0	2.28571	1.14286	1.33333	0.66667	1.55556	0.44444	1.25	0.75	0.5	1.5	1	1	1	1	0.66667	1.33333	0.5	0.5	2	1	1	0.5	0.5	2	1	1	1	1	0.66667	1.33333	2.66667	0	1.33333	0	2	0	1.33333	0.66667	1.33333	0.66667	0.66667	1.33333	0.5
TRINITY_DN102124_c0_g1_i1.p1	0.841043	53.923	57.8665	0.931852	1.6	1.2	0.8	0.4	0	0	2	0	1.4	0.6	0.5	1.5	2.31579	0.63158	0.42105	0.63158	2	0	1.5	0	1.5	0	2	0	4	0	0	0.5	1.5	1	1	1	2.4	0	1.6	0	0.85714	1.14286	1	1	2	0	2	0	1
TRINITY_DN102128_c0_g1_i1.p1	0.600522	54.1943	61.4517	0.881901	0.8	0.4	1.2	1.6	1.2	0.8	1.75	0.25	1.42857	0.57143	1	1	0.54545	1.63636	1.09091	0.72727	0.4	1.6	0.64286	0.42857	1.92857	1	1	0.66667	0.66667	1.66667	1	0	2	1	0.44444	1.55556	1.33333	1.33333	1.33333	0	2	0	1.2	0.8	0	1.33333	1.33333	1.33333	1.33333
TRINITY_DN102130_c0_g1_i1.p1	0.80724	53.5522	57.427	0.932527	1.64706	1.64706	0	0.70588	2	0	2	0	2	0	0.4	1.6	0.88889	1.33333	0.44444	1.33333	1.33333	0.66667	1.66667	0.33333	1	0.8	1.2	0.5	0	2	1.5	1	1	1	0.4	1.6	0.88889	0.88889	1.77778	0.44444	0.8	1.2	0.85714	1.14286	2.22222	0.44444	0.88889	0.44444	1
TRINITY_DN102132_c0_g1_i1.p1	1.26411	55.9491	61.1405	0.915091	1.71429	0.57143	0.57143	1.14286	0	0	1.33333	0.66667	1.11111	0.88889	0.5	1.5	1.33333	1.33333	0	1.33333	1.33333	0.66667	0.42857	0	2.57143	1	1	0.57143	1.14286	1.14286	1.14286	2	0	1	1.5	0.5	1.14286	1.71429	0.57143	0.57143	1.2	0.8	0.4	1.6	0	2.66667	0	1.33333	1
TRINITY_DN102135_c0_g1_i1.p1	1.36085	53.3267	57.6418	0.925139	1.71429	1.14286	0	1.14286	1	1	1.625	0.375	1	1	1.14286	0.85714	0.75	1.25	0.75	1.25	1	1	1.5	0.25	1.25	0.69565	1.30435	0	0.44444	1.77778	1.77778	0	2	1	1.06667	0.93333	0.44444	0.88889	0.88889	1.77778	0.75	1.25	0.75	1.25	0	1.33333	2.66667	0	1.2
TRINITY_DN102136_c0_g1_i1.p1	1.04296	50.0649	54.1759	0.924118	0.46512	1.30233	1.30233	0.93023	0	0	1	1	1.4	0.6	0.2	1.8	0.625	0.375	2.75	0.25	1.5	0.5	1.10526	0.15789	1.73684	0.35714	1.64286	0.16667	1	2.33333	0.5	0.5	1.5	1	1.75	0.25	1	0.83333	0.33333	1.83333	0.875	1.125	0	0	1.33333	1.33333	0	1.33333	2
TRINITY_DN102137_c0_g1_i1.p1	1.15283	55.25	59.4654	0.929112	1.23077	0.30769	0.92308	1.53846	0	2	0.90909	1.09091	1.38462	0.61538	0.8	1.2	0.66667	0	2.66667	0.66667	2	0	1	0.33333	1.66667	0	2	0.88889	0.88889	1.33333	0.88889	0	2	1	1.33333	0.66667	1.6	0.8	0.8	0.8	0.4	1.6	2	0	1.33333	1.33333	0.66667	0.66667	1
TRINITY_DN102146_c0_g1_i1.p1	1.23251	49.8839	55.4806	0.899123	1.18519	0.74074	0.74074	1.33333	0	2	0.4	1.6	2	0	0.2	1.8	1.07692	0	2.46154	0.46154	1	1	1.4	0	1.6	1	1	0.41379	1.51724	1.51724	0.55172	0	2	1	2	0	1.14286	0	0.57143	2.28571	0	2	0.5	1.5	0	0.66667	2	1.33333	2
TRINITY_DN102150_c0_g1_i1.p1	0.789104	51.8647	62.5353	0.829367	0.5	2	0.5	1	0	0	1.71429	0.28571	0.5	1.5	0	0	0.5	1.5	1.5	0.5	0.66667	1.33333	2	0	1	0	2	0	0.44444	2.66667	0.88889	0	2	1	1.42857	0.57143	1	0.66667	2	0.33333	1	1	2	0	3.33333	0.66667	0	0	1.6
TRINITY_DN102154_c0_g1_i1.p1	1.38829	45.3909	42.285	1.07345	0.8	2.13333	1.06667	0	0	0	0.14286	1.85714	1.45455	0.54545	0	2	1.23077	0.30769	2.46154	0	2	0	0	0	3	0	2	0	2.85714	0.57143	0.57143	0	2	1	1.33333	0.66667	0	2.22222	0.88889	0.88889	0	2	0.66667	1.33333	0	3	0.75	0.25	2
TRINITY_DN102155_c0_g1_i5.p1	0.918919	56.6922	58.6354	0.96686	1.14286	0.7619	0.95238	1.14286	1	1	1.4	0.6	1.16667	0.83333	0.90909	1.09091	0.8	1.6	0.53333	1.06667	0.28571	1.71429	1.61538	0.23077	1.15385	0.77778	1.22222	0.33333	0	1	2.66667	0.5	1.5	1	0.66667	1.33333	0.8	0.8	1.6	0.8	0.66667	1.33333	1	1	1	0.5	1	1.5	0.33333
TRINITY_DN102162_c0_g1_i1.p1	1.16465	55.6426	58.2532	0.955185	1.81818	0.72727	0.36364	1.09091	0	0	1.11111	0.88889	1.375	0.625	0.66667	1.33333	0.8	0.53333	1.6	1.06667	1	1	0.75	0	2.25	0.2	1.8	0.5	1.5	1	1	1	1	1	2	0	1.33333	1.33333	0	1.33333	0.66667	1.33333	1	1	0.8	1.6	1.6	0	1.66667
TRINITY_DN102164_c0_g1_i1.p1	1.53333	46.1096	39.5803	1.16496	0	2.72	0.96	0.32	0	2	0.75	1.25	1.5	0.5	0.8	1.2	0	1.6	2.4	0	2	0	0.75	0	2.25	0	2	0	2	2	0	0	2	1	2	0	0	1.33333	0	2.66667	0.66667	1.33333	0	0	0	1.71429	2.28571	0	2
TRINITY_DN102169_c0_g1_i1.p1	0.857143	57.4281	62.3141	0.921591	0.66667	1.33333	1.33333	0.66667	0	2	1.45455	0.54545	0.33333	1.66667	0	2	1.09091	0.72727	1.09091	1.09091	2	0	1	1	1	0.66667	1.33333	0	2	1	1	0	2	1	0.66667	1.33333	2.22222	0.44444	1.33333	0	0.75	1.25	1	1	4	0	0	0	0.66667
TRINITY_DN10216_c0_g1_i6.p1	0.8375	54.1367	61.0669	0.886515	1	0	3	0	0	0	1	1	1	1	1.5	0.5	1.33333	2	0	0.66667	1.33333	0.66667	1.5	0	1.5	1.25	0.75	1.45455	1.45455	0	1.09091	0	2	0	0	2	1.6	0.8	0.8	0.8	2	0	1.14286	0.85714	1.33333	0	0	2.66667	2
TRINITY_DN102170_c0_g1_i1.p1	1.34594	52.0119	52.3294	0.993933	0.36364	1.45455	1.45455	0.72727	0.5	1.5	0.4	1.6	0.88889	1.11111	0	2	0	0.66667	2.66667	0.66667	1	1	1.8	0	1.2	0	2	0.57143	1.14286	1.71429	0.57143	0	0	1	0.66667	1.33333	0	2	2	0	0.5	1.5	0	0	0	4	0	0	1
TRINITY_DN102173_c0_g1_i1.p1	1.03896	57.1379	62.3864	0.915871	0.66667	0.55556	1.44444	1.33333	0.33333	1.66667	1.23077	0.76923	1.0625	0.9375	0.72727	1.27273	0.95238	0.95238	0.95238	1.14286	1.2	0.8	1.10526	0.63158	1.26316	0.91892	1.08108	0.43243	1.18919	1.72973	0.64865	0.4	1.6	1	0.83333	1.16667	1.88889	0.77778	0.77778	0.55556	0.78571	1.21429	1.09091	0.90909	0.36364	0.72727	2	0.90909	1.30435
TRINITY_DN102174_c0_g1_i1.p1	0.927644	56.4726	62.5957	0.90218	0.75	1	0.75	1.5	0.4	1.6	1	1	1.27273	0.72727	0.66667	1.33333	1.05263	1.05263	0.63158	1.26316	1.33333	0.66667	1.5	0	1.5	1.09091	0.90909	0	2.54545	0.72727	0.72727	0	2	1	1	1	2	1	1	0	1.33333	0.66667	0	0	1.33333	0.66667	0.66667	1.33333	2
TRINITY_DN10217_c0_g1_i3.p1	1.16034	51.0733	55.4881	0.920437	1.2	1.2	1.2	0.4	0	2	1.4	0.6	1.73333	0.26667	0.66667	1.33333	1.25	0.5	1.75	0.5	0	0	0	0.6	2.4	0.66667	1.33333	0	3.55556	0.44444	0	0	0	1	2	0	1.33333	0	1.33333	1.33333	2	0	0	0	0	0	0	0	0
TRINITY_DN10217_c0_g2_i2.p2	1.26351	49.5048	50.6483	0.977423	1.33333	1.83333	0.66667	0.16667	0	0	0.66667	1.33333	1.46667	0.53333	0	2	0	0	2.8	1.2	0	0	0.6	0.6	1.8	0	2	0	2.4	1.6	0	0	0	1	2	0	1.33333	0	0	2.66667	0	2	0	0	4	0	0	0	0
TRINITY_DN10217_c1_g1_i2.p1	0.885191	53.2989	62.3132	0.855339	1.05263	0.42105	0.84211	1.68421	0	0	1.2	0.8	1.23077	0.76923	1	1	1.33333	0	1.77778	0.88889	2	0	0	0	3	0.28571	1.71429	0	1.33333	0.44444	2.22222	0	2	1	2	0	3	0	1	0	0	2	0	0	0	0	0	4	2
TRINITY_DN10217_c3_g1_i1.p1	0.961637	49.4983	58.394	0.847661	2.08696	0.34783	0.86957	0.69565	0	0	0.6	1.4	1.53846	0.46154	0	2	2.33333	0	1.66667	0	0	0	0	0.5	2.5	0.25	1.75	1	1.5	0.5	1	0	2	1	2	0	0	0	2	2	2	0	0	0	0	0	0	0	0
TRINITY_DN102182_c0_g1_i1.p3	1.4927	43.917	41.5827	1.05614	0.36364	0.36364	2.90909	0.36364	0	0	0	2	2	0	0	2	1.45455	0	1.81818	0.72727	2	0	0	0	3	0.28571	1.71429	0	4	0	0	0	0	1	2	0	0	2.66667	1.33333	0	0.4	1.6	0	0	0	4	0	0	1
TRINITY_DN102185_c0_g1_i1.p1	0.986301	53.096	60.1933	0.882092	1.6	0	1.2	1.2	0	2	1.2	0.8	1.33333	0.66667	1.5	0.5	1.66667	1.33333	0	1	1	1	0.81818	0.81818	1.36364	0.4	1.6	0.57143	0	1.71429	1.71429	0.5	1.5	1	0.4	1.6	2	1	1	0	0	2	2	0	4	0	0	0	0
TRINITY_DN102187_c0_g1_i1.p1	0.981053	55.1736	60.5332	0.91146	1.77778	0.66667	0.88889	0.66667	1.33333	0.66667	0.66667	1.33333	0.77778	1.22222	1.07692	0.92308	1.84615	0.61538	0.30769	1.23077	0.4	1.6	0.5	0.5	2	0.72727	1.27273	0.85714	0.85714	0.85714	1.42857	0.57143	1.42857	1	0	2	2.18182	0.36364	0.72727	0.72727	2	0	1	1	1.33333	1.33333	0	1.33333	0.5
TRINITY_DN102190_c0_g1_i1.p1	1.02381	55.7155	60.043	0.927927	1.83333	0.66667	0.66667	0.83333	1.42857	0.57143	1.14286	0.85714	1.07692	0.92308	0.55556	1.44444	0.5	0.25	1.75	1.5	0.90909	1.09091	1.15385	0.92308	0.92308	0.66667	1.33333	0.57143	2	0	1.42857	0	2	1	1.25	0.75	0.66667	2.66667	0.66667	0	1	1	1.16667	0.83333	0.5	2	1	0.5	1.66667
TRINITY_DN102193_c0_g1_i1.p1	1.32045	51.9216	55.4278	0.936743	1.33333	0	1.77778	0.88889	0	0	0.85714	1.14286	1.09091	0.90909	0	2	0.8	0.8	2.4	0	2	0	0.75	0	2.25	0	2	1.33333	2	0.66667	0	1	1	1	2	0	1	3	0	0	0	2	0	0	0	1.6	0	2.4	2
TRINITY_DN10219_c0_g1_i2.p1	0.884044	55.7035	62.6325	0.889371	0.72727	0.36364	1.45455	1.45455	0.75	1.25	1.14286	0.85714	1.14286	0.85714	1	1	1.5	1	0.25	1.25	2	0	1.33333	1	0.66667	0.75	1.25	0	2.5	0	1.5	0.5	1.5	1	2	0	1.5	0.5	2	0	1.14286	0.85714	0.8	1.2	1.6	1.6	0.8	0	1
TRINITY_DN1021_c0_g1_i3.p1	1.17153	53.3286	56.7324	0.940003	1.8	0.3	0.2	1.7	1.27273	0.72727	1.45455	0.54545	0.75	1.25	1.29032	0.70968	1.11111	0.66667	0.51852	1.7037	1	1	2.12903	0.48387	0.3871	1.5	0.5	0.78049	0.58537	0.97561	1.65854	0.53846	1.46154	1	0.6	1.4	1.41176	0.23529	1.64706	0.70588	0.83333	1.16667	0.66667	1.33333	0.30769	0.92308	1.23077	1.53846	0.72727
TRINITY_DN102201_c0_g1_i1.p1	1.0408	51.8379	55.6015	0.932311	1.11111	0.66667	1.55556	0.66667	0	2	0.92308	1.07692	0.85714	1.14286	0	2	1.52381	0.38095	1.33333	0.7619	1.2	0.8	0.6	0	2.4	0.5	1.5	0	2.11765	1.41176	0.47059	0	2	1	1.77778	0.22222	1	1.5	1	0.5	1.33333	0.66667	2	0	1.14286	0.57143	1.14286	1.14286	2
TRINITY_DN102204_c0_g1_i1.p1	1.85626	38.4353	36.5085	1.05278	0.63158	0.42105	2.73684	0.21053	0	2	0	2	1.83333	0.16667	0	2	0.70588	0	3.05882	0.23529	1.75	0.25	0.4	0	2.6	0	2	0	0.90909	3.09091	0	0	0	1	1.77778	0.22222	0	2.22222	1.33333	0.44444	0	2	0	2	0	4	0	0	1.75
TRINITY_DN102207_c0_g1_i1.p2	1.58103	49.2993	45.2148	1.09034	0	1.42857	2.28571	0.28571	1	1	0.33333	1.66667	1.71429	0.28571	0	2	0	0.66667	2	1.33333	2	0	0.33333	0.33333	2.33333	0.88889	1.11111	0	1.5	2.5	0	0	0	1	1.6	0.4	0.57143	1.14286	0.57143	1.71429	0.8	1.2	0	2	0.8	3.2	0	0	1
TRINITY_DN102209_c0_g1_i1.p1	0.590164	43.6815	43.059	1.01446	0.23529	0.94118	2.35294	0.47059	0	2	0.52632	1.47368	1.7	0.3	0.5	1.5	0.375	1	2.25	0.375	1.66667	0.33333	0.14286	0	2.85714	0.28571	1.71429	0	0.7619	3.04762	0.19048	0	2	1	1.27273	0.72727	1.04348	2.43478	0.52174	0	0.33333	1.66667	0	2	0	2	1.6	0.4	1.86667
TRINITY_DN10220_c0_g1_i5.p1	0.883673	56.0436	62.197	0.901066	1.11111	0.22222	1.33333	1.33333	1.5	0.5	1.2	0.8	1	1	1.2	0.8	0.57143	0.57143	0.85714	2	1.5	0.5	1.5	0	1.5	0.625	1.375	0.85714	1.71429	0.85714	0.57143	1.5	0.5	1	0.5	1.5	1	1	1.5	0.5	1.11111	0.88889	0.4	1.6	0	0	1.6	2.4	1
TRINITY_DN10220_c0_g1_i5.p2	1.10345	54.9312	61.0751	0.899404	0	0	4	0	1.2	0.8	0.5	1.5	1.33333	0.66667	2	0	0.88889	1.77778	0	1.33333	0	2	0.6	1.2	1.2	0.66667	1.33333	0	1	1.5	1.5	0	2	1	1	1	2	1	0.5	0.5	2	0	0.5	1.5	0	2	0	2	1.71429
TRINITY_DN102213_c0_g1_i1.p1	1.23626	53.8658	55.4791	0.970921	0.88889	1.33333	1.33333	0.44444	2	0	1.33333	0.66667	1.14286	0.85714	1	1	0.22222	1.11111	2	0.66667	1.2	0.8	1	0	2	1.6	0.4	0.66667	2	1.33333	0	1	1	1	2	0	0	2.66667	0	1.33333	0	2	0	2	0.8	1.6	1.6	0	1.33333
TRINITY_DN102215_c0_g1_i1.p1	1.11746	51.2942	61.9494	0.828002	1.5	0	1.5	1	0	2	1	1	0.85714	1.14286	0.28571	1.71429	0	1.6	2.4	0	0	2	2.25	0.75	0	1.66667	0.33333	0	1.33333	2.66667	0	1	1	1	2	0	2.66667	0	1.33333	0	0.8	1.2	1.5	0.5	2	0	2	0	1
TRINITY_DN102219_c0_g1_i1.p1	1.43251	48.3189	46.9721	1.02867	0.7619	1.52381	1.33333	0.38095	0	2	0.54545	1.45455	1.88889	0.11111	2	0	0.61538	0.61538	2.76923	0	1.66667	0.33333	0.6	0.3	2.1	0.57143	1.42857	0	1.77778	1.77778	0.44444	0	2	1	2	0	0	0.44444	1.77778	1.77778	0.85714	1.14286	0.33333	1.66667	0	3	0.66667	0.33333	1.66667
TRINITY_DN102220_c0_g1_i1.p1	0.762637	53.8031	57.4111	0.937155	0.57143	0.57143	0	2.85714	1	1	1.5	0.5	0.66667	1.33333	2	0	2	1.6	0.4	0	0	2	1.5	0.9	0.6	1.25	0.75	4	0	0	0	1	1	1	0.88889	1.11111	0	2	1	1	0	2	1.33333	0.66667	0.8	0.8	0	2.4	0
TRINITY_DN102223_c0_g1_i1.p1	1.08899	49.3661	58.8932	0.838231	0.66667	0.88889	1.55556	0.88889	0	0	1	1	1.14286	0.85714	0.28571	1.71429	2.26667	0	1.33333	0.4	0.88889	1.11111	0.46154	0	2.53846	0.3	1.7	0	2.66667	0.88889	0.44444	0	0	1	1.83333	0.16667	0.92308	0.92308	2.15385	0	1.6	0.4	1.25	0.75	1.09091	0.72727	0	2.18182	2
TRINITY_DN102229_c0_g1_i1.p1	1.14395	55.3266	56.9308	0.971822	0.4	1.2	1.4	1	0	0	0.8	1.2	0.85714	1.14286	0	2	0	0.5	3	0.5	2	0	0.75	0.375	1.875	0.875	1.125	1.33333	1.33333	0.66667	0.66667	0	0	1	1	1	2.66667	0.44444	0	0.88889	0.57143	1.42857	0.8	1.2	0.8	2.4	0	0.8	1.5
TRINITY_DN10222_c0_g2_i1.p1	1.14144	57.4306	62.0599	0.925406	1.6	1.6	0	0.8	1	1	1.25	0.75	0.88889	1.11111	0.66667	1.33333	0.57143	1.71429	0	1.71429	2	0	2.57143	0.42857	0	1	1	1.33333	1.33333	1.33333	0	1.5	0.5	0	0.66667	1.33333	0	0	0	0	1	1	0.66667	1.33333	0	2	0	2	1
TRINITY_DN102230_c0_g1_i1.p1	0.887324	54.5472	57.0527	0.956084	1.52381	0.7619	0	1.71429	1.2	0.8	1.8	0.2	0.75	1.25	1.36364	0.63636	0.6	1	1.2	1.2	0.4	1.6	1.44	0.6	0.96	1	1	0.74074	0.74074	1.18519	1.33333	0.42857	1.57143	1	1	1	1.6	0	1.6	0.8	1	1	1	1	0	1.33333	0	2.66667	0.66667
TRINITY_DN102235_c0_g1_i1.p3	1.30028	48.0198	53.0537	0.905117	1.52381	0.57143	1.71429	0.19048	0	2	0	2	1.75	0.25	0.33333	1.66667	1.71429	0	2.28571	0	1.33333	0.66667	0	1	2	0	2	0	2.66667	1.33333	0	0	0	1	1.42857	0.57143	1	2.5	0	0.5	1.5	0.5	0	2	0	2	0.5	1.5	0
TRINITY_DN102236_c0_g1_i1.p1	1.65479	49.5031	49.8852	0.99234	0.66667	0.66667	2	0.66667	0	2	0.83333	1.16667	1.63636	0.36364	0.5	1.5	1.33333	0	2.22222	0.44444	2	0	2	0	1	0.13333	1.86667	0.66667	2	1.33333	0	0	2	1	2	0	0	0	0	4	1	1	0	0	0	4	0	0	2
TRINITY_DN102237_c0_g1_i1.p1	1	55.4163	62.5031	0.886617	1.14286	1.14286	0.57143	1.14286	1	1	1.53846	0.46154	1.16667	0.83333	1.14286	0.85714	2.46154	0.92308	0	0.61538	0	2	0.46154	0.69231	1.84615	1.6	0.4	0.4	1.6	1.6	0.4	1	1	1	0.6	1.4	0.8	0.8	0.8	1.6	1.11111	0.88889	1.42857	0.57143	1.6	1.6	0.8	0	1
TRINITY_DN10223_c0_g1_i6.p1	0.87931	58.1133	62.5792	0.928636	0.61538	0.82051	1.23077	1.33333	0.33333	1.66667	1.35484	0.64516	1	1	0.88889	1.11111	0.72727	1.27273	0.72727	1.27273	1	1	1.55172	0.51724	0.93103	0.89655	1.10345	0.26667	0.8	1.2	1.73333	0.72727	1.27273	1	0.33333	1.66667	1	0.85714	1.57143	0.57143	1.2	0.8	1.11111	0.88889	0.2963	1.03704	1.03704	1.62963	1.6
TRINITY_DN102240_c0_g1_i1.p2	1.55317	50.834	46.7116	1.08825	1.33333	1.33333	1.33333	0	0	0	1	1	2	0	0	2	1.6	0.8	0.8	0.8	2	0	0	0	3	0.25	1.75	0	3.2	0.8	0	0	0	1	1.33333	0.66667	0.66667	1	0.66667	1.66667	0	2	0	0	1.14286	1.14286	1.71429	0	1
TRINITY_DN102242_c0_g1_i1.p1	0.765349	55.1982	62.1974	0.887468	2.18182	0.36364	0.72727	0.72727	1.33333	0.66667	1	1	0.93333	1.06667	0	2	1.52381	0	1.52381	0.95238	2	0	0.6	0	2.4	1.2	0.8	0.36364	2.18182	1.09091	0.36364	0.66667	1.33333	1	1	1	0	0.8	1.6	1.6	1	1	1	1	0.5	1	1.5	1	0
TRINITY_DN102249_c0_g1_i1.p1	0.846073	56.8294	58.8244	0.966086	1.71429	0.7619	0.38095	1.14286	2	0	1.54545	0.45455	0.84211	1.15789	1.2	0.8	1.33333	0.9697	0.72727	0.9697	0.85714	1.14286	1.5	0.8	0.7	0.63636	1.36364	0.69565	1.21739	1.21739	0.86957	0.5	1.5	1	0.71429	1.28571	0.44444	0.88889	2	0.66667	0.92308	1.07692	0.93333	1.06667	0.8	0.8	1.6	0.8	1
TRINITY_DN10224_c0_g1_i1.p1	1.19355	53.5873	59.04	0.907644	1.45455	0.36364	1.81818	0.36364	0	2	1.2	0.8	0.66667	1.33333	0.54545	1.45455	1	0.5	2.5	0	1	1	1	0.5	1.5	0.75	1.25	0.66667	2.33333	0.33333	0.66667	0	2	1	1.6	0.4	0.38095	1.33333	1.33333	0.95238	0.93333	1.06667	1.14286	0.85714	2.28571	0	0	1.71429	2
TRINITY_DN102255_c0_g1_i1.p1	0.769638	55.1343	59.6561	0.924202	1.09091	0	2.54545	0.36364	0	2	0.85714	1.14286	0.8	1.2	0.66667	1.33333	1.33333	0.53333	1.33333	0.8	0	2	1.5	0	1.5	1.2	0.8	1.77778	0.44444	0.88889	0.88889	1	1	1	1.33333	0.66667	2	0.57143	0.85714	0.57143	1.55556	0.44444	2	0	1.75	0.75	0.75	0.75	1.5
TRINITY_DN102258_c0_g1_i1.p1	0.738046	54.3887	55.7594	0.975418	1.53846	0.92308	0.30769	1.23077	1	1	1.71429	0.28571	1.6	0.4	1	1	2.13333	0.53333	0.53333	0.8	0.8	1.2	2	0.33333	0.66667	0.8	1.2	0	0	1.14286	2.85714	0.85714	1.14286	1	0.8	1.2	0.8	0.8	2	0.4	1	1	1.5	0.5	0	2	0	2	1
TRINITY_DN10225_c0_g4_i1.p1	1.1805	54.4143	60.3383	0.90182	1.68421	0.42105	1.26316	0.63158	1	1	1.26316	0.73684	1.29412	0.70588	0.33333	1.66667	1.41176	0.47059	0.94118	1.17647	1	1	0.2	0.6	2.2	0.47059	1.52941	0.5	1.66667	1	0.83333	0	2	1	0.8	1.2	2	0.66667	1	0.33333	0.72727	1.27273	0	2	0.44444	2.22222	0.88889	0.44444	2
TRINITY_DN102263_c0_g1_i1.p2	1.22373	46.7457	51.3511	0.910315	0.53333	1.33333	1.06667	1.06667	0	2	0.5	1.5	2	0	0.33333	1.66667	0.65306	0.16327	3.10204	0.08163	0.85714	1.14286	1.2	0	1.8	0.33333	1.66667	0	2.28571	1.14286	0.57143	0	0	1	1.5	0.5	0.88889	1.03704	0.59259	1.48148	0.72727	1.27273	2	0	0	1	1	2	1.33333
TRINITY_DN102267_c0_g1_i1.p1	1.0875	58.4996	60.6091	0.965195	1.09091	0	1.45455	1.45455	1	1	1.46667	0.53333	1.2	0.8	1	1	1.23077	0.61538	0.92308	1.23077	0.5	1.5	1.2	0.6	1.2	1	1	1.2	0.8	0.4	1.6	0.8	1.2	1	0.66667	1.33333	1.09091	0.36364	0.72727	1.81818	1.2	0.8	1.6	0.4	0	0	2	2	0.85714
TRINITY_DN10226_c0_g1_i1.p2	1.74922	41.6291	40.3414	1.03192	0.85714	0.57143	2.57143	0	0	2	0.30769	1.69231	2	0	0.28571	1.71429	1.6	0	2.4	0	1	1	0.92308	0	2.07692	0	2	0	2	1.33333	0.66667	0	2	1	2	0	0	1.33333	2	0.66667	0	2	0	2	0	1.71429	0	2.28571	2
TRINITY_DN102273_c0_g1_i1.p1	1	52.5688	60.7858	0.86482	0.5	0	1.5	2	0.66667	1.33333	0	2	1.33333	0.66667	2	0	0.61538	1.23077	0.61538	1.53846	0.66667	1.33333	1	0	2	2	0	0.28571	1.14286	0.85714	1.71429	1	1	0	1	1	0	2.85714	0.57143	0.57143	0	2	1	1	2	0	2	0	0.66667
TRINITY_DN102274_c0_g1_i1.p1	0.695876	53.0246	58.7711	0.902222	1.33333	1	0	1.66667	0.66667	1.33333	1	1	1.3	0.7	1.6	0.4	0.70588	1.64706	0.23529	1.41176	1	1	2	0	1	0.5	1.5	0	0.66667	0	3.33333	0.5	1.5	1	0.66667	1.33333	0.5	1	2	0.5	0.4	1.6	1.71429	0.28571	4	0	0	0	2
TRINITY_DN102276_c0_g1_i1.p1	0.990011	55.9821	61.2175	0.914479	0.75	1.25	0.5	1.5	0	2	1.42857	0.57143	1.09091	0.90909	1.2	0.8	1.45455	0	0.72727	1.81818	0.66667	1.33333	1.2	1.2	0.6	0.82353	1.17647	0	1.6	0.8	1.6	0.44444	1.55556	1	0.5	1.5	1.6	0.8	0	1.6	1.45455	0.54545	0.57143	1.42857	0	0	0	4	1.5
TRINITY_DN102279_c0_g1_i1.p1	0.763662	40.8572	38.8954	1.05044	0.17391	0.17391	3.47826	0.17391	0	2	0.22222	1.77778	2	0	0.2	1.8	0.26667	0	3.73333	0	2	0	0	0	3	0.57143	1.42857	0	1.77778	1.77778	0.44444	0	2	1	1.33333	0.66667	0.44444	1.33333	0.88889	1.33333	0.2	1.8	0.66667	1.33333	0	3.33333	0.66667	0	2
TRINITY_DN10227_c0_g1_i2.p1	0.969636	56.003	62.1934	0.900465	1.58491	0.30189	0.98113	1.13208	0.72727	1.27273	1.21739	0.78261	1.33333	0.66667	0.85714	1.14286	0.42857	0.42857	1.71429	1.42857	1.33333	0.66667	1.17857	0.53571	1.28571	0.72	1.28	0.4898	0.73469	1.46939	1.30612	0.76923	1.23077	1	0.47059	1.52941	1.63636	0.90909	1.27273	0.18182	0.57143	1.42857	1.07692	0.92308	1	1	1.33333	0.66667	1.33333
TRINITY_DN102281_c0_g1_i1.p1	0.853589	51.5515	59.4721	0.866818	2.25	0	1.5	0.25	1	1	1.63636	0.36364	1.25	0.75	1.6	0.4	1.26316	0.21053	0.42105	2.10526	0	2	2	0.25	0.75	0.83333	1.16667	0.66667	0.66667	1.33333	1.33333	0	2	1	1.2	0.8	1.45455	1.45455	1.09091	0	0.16667	1.83333	0.5	1.5	1.33333	0	1.33333	1.33333	1
TRINITY_DN102284_c0_g1_i1.p1	1.33537	50.8379	55.4949	0.916082	0.57143	2.85714	0	0.57143	2	0	0.57143	1.42857	1.8	0.2	1.2	0.8	0	0.66667	1.66667	1.66667	0.66667	1.33333	1	0	2	0.5	1.5	0.66667	0	2	1.33333	0	2	0	2	0	0.8	0	0	3.2	0.5	1.5	0.66667	1.33333	0	4	0	0	0
TRINITY_DN102288_c0_g1_i1.p1	1.08108	55.105	59.3841	0.927942	1.2	0	1.6	1.2	0	2	0.8	1.2	0.75	1.25	0.90909	1.09091	0.72727	2.18182	0.36364	0.72727	0.4	1.6	1.92857	0	1.07143	1	1	0.7619	0.57143	0.95238	1.71429	0	2	1	0.8	1.2	1	1.5	1	0.5	0.33333	1.66667	0	2	0	1.33333	1.33333	1.33333	1
TRINITY_DN10228_c0_g1_i2.p1	1.07929	55.5604	61.6199	0.901663	0.92308	1.53846	0.92308	0.61538	1.5	0.5	1.65217	0.34783	0.92308	1.07692	0.75	1.25	1.75	1.25	0.25	0.75	0.33333	1.66667	0.5625	0.375	2.0625	0.875	1.125	0.7619	1.33333	0.7619	1.14286	1	1	1	1.25	0.75	1.71429	0.28571	0.28571	1.71429	1.5	0.5	0.57143	1.42857	1.42857	0.85714	1.14286	0.57143	2
TRINITY_DN102302_c0_g1_i1.p1	1.06818	54.6425	60.2516	0.906905	0.42105	0.42105	1.05263	2.10526	0	2	0.92308	1.07692	1.66667	0.33333	0.8	1.2	1.33333	0.85714	1.14286	0.66667	0.22222	1.77778	0	1.2	1.8	0.4	1.6	0.36364	1.45455	1.45455	0.72727	0.25	1.75	1	1.27273	0.72727	0.4	0.4	1.6	1.6	0.48276	1.51724	0.8	1.2	2	0	1	1	1.16667
TRINITY_DN102307_c0_g1_i1.p1	1.08784	58.3781	61.1971	0.953936	1.45455	0.54545	0.90909	1.09091	1	1	1.6	0.4	1.22222	0.77778	1.33333	0.66667	0.72727	1.63636	0.72727	0.90909	0.75	1.25	1.42105	0.47368	1.10526	0.875	1.125	0.8	0.96	1.44	0.8	0.5	1.5	1	0.73684	1.26316	1.6	0	1.6	0.8	1	1	0.75	1.25	1	1	1	1	1.55556
TRINITY_DN102308_c0_g1_i1.p1	0.872458	57.2086	62.904	0.909459	1.33333	0	2.66667	0	0	0	1	1	0.4	1.6	1	1	0.66667	1.33333	1.33333	0.66667	0.57143	1.42857	0	3	0	0	2	0.30769	1.23077	0.92308	1.53846	0	2	1	1.33333	0.66667	1.45455	0	0.72727	1.81818	1.25	0.75	1.33333	0.66667	1.6	1.6	0.8	0	0
TRINITY_DN102309_c0_g1_i1.p1	1.06612	51.0457	55.1268	0.925969	0.74074	0.2963	2.22222	0.74074	0	0	0.8	1.2	1.5	0.5	0	2	0.85714	0.57143	1.71429	0.85714	0	0	0	0	3	0.5	1.5	1.33333	2.66667	0	0	0	2	1	0.85714	1.14286	1.6	1.6	0.4	0.4	0	2	0	0	0	1.23077	0.30769	2.46154	1.5
TRINITY_DN10230_c0_g1_i2.p1	0.718929	52.705	58.0759	0.907519	1.04348	0	0.69565	2.26087	2	0	1.63636	0.36364	1.33333	0.66667	2	0	1.33333	1.11111	0.44444	1.11111	0.22222	1.77778	1.5	0.75	0.75	0.8	1.2	0.28571	0.85714	2	0.85714	0.72727	1.27273	1	1	1	0.8	0.53333	1.6	1.06667	0.4	1.6	1.2	0.8	0.8	1.2	0.8	1.2	0.5
TRINITY_DN102313_c0_g1_i1.p2	0.693694	53.3644	59.142	0.90231	1.05263	0.21053	1.47368	1.26316	1.33333	0.66667	0.76923	1.23077	0.88889	1.11111	0	2	1.71429	0.19048	0.95238	1.14286	0	2	0	0	0	2	0	0	1.86667	1.6	0.53333	0	2	0	0	2	4	0	0	0	1	1	1.5	0.5	0.92308	1.23077	1.23077	0.61538	1
TRINITY_DN102314_c0_g1_i1.p1	1.02339	51.8713	48.7809	1.06335	1.71429	1.71429	0.57143	0	0	2	1.71429	0.28571	1.53846	0.46154	0.66667	1.33333	0.66667	0.66667	0.66667	2	0	2	1	1	1	0	2	0	1.33333	2.66667	0	0.5	1.5	1	0	2	0	1.33333	1.33333	1.33333	0	2	0	2	0	4	0	0	0.33333
TRINITY_DN102321_c0_g1_i1.p1	1.09348	56.2925	59.0931	0.952607	0.57143	0.85714	0.85714	1.71429	0	0	0.57143	1.42857	0.44444	1.55556	0	0	1.33333	0	1.33333	1.33333	2	0	0.5	0.5	2	1	1	0.5	1.5	2	0	0	2	1	1.33333	0.66667	1.14286	1.71429	0.57143	0.57143	0.4	1.6	2	0	1.6	0	1.6	0.8	1.33333
TRINITY_DN102328_c0_g1_i1.p1	1.19027	54.7954	57.929	0.945906	0.94118	1.41176	0.70588	0.94118	1.33333	0.66667	0.88889	1.11111	1.55556	0.44444	1.14286	0.85714	0.22222	2	0.88889	0.88889	1	1	0.81818	0.27273	1.90909	0.57143	1.42857	0	2.22222	0.44444	1.33333	0.2	1.8	1	0	2	1	1	1	1	0.6	1.4	1.33333	0.66667	2	0	2	0	1.33333
TRINITY_DN102329_c0_g1_i1.p1	0.984615	53.4437	59.7652	0.894228	1.6	1.2	0.4	0.8	2	0	1.6	0.4	1.33333	0.66667	1	1	0	0.66667	2.66667	0.66667	2	0	1.5	0	1.5	0	0	1.33333	0	2.66667	0	0	2	1	0.5	1.5	1.14286	0.85714	1.14286	0.85714	2	0	2	0	0	4	0	0	2
TRINITY_DN10232_c0_g2_i1.p1	0.967309	42.5025	44.9917	0.944674	1.6	0.5	1.8	0.1	0	2	0.46154	1.53846	1.78947	0.21053	0.1	1.9	1.9	0	1.9	0.2	2	0	1.08333	0	1.91667	0	2	0	2.21538	1.23077	0.55385	0	2	1	1.84615	0.15385	0.18182	2.18182	0.54545	1.09091	0	2	0	2	0	1.41176	0.47059	2.11765	1.71429
TRINITY_DN102331_c0_g1_i1.p2	1.10962	55.8364	60.6605	0.920474	0.84211	1.05263	0.63158	1.47368	1.33333	0.66667	1.14286	0.85714	1.14286	0.85714	0.88889	1.11111	0.70588	0.70588	1.17647	1.41176	0	2	0.33333	0.66667	2	0.22222	1.77778	0.7619	1.33333	1.33333	0.57143	0.33333	1.66667	1	0.57143	1.42857	0.66667	1.33333	0.44444	1.55556	0.8	1.2	1.66667	0.33333	1.33333	1.33333	0	1.33333	1.2
TRINITY_DN102344_c0_g1_i1.p1	1.02584	52.0563	54.5863	0.953651	0.44444	1.33333	2	0.22222	0	0	0.83333	1.16667	0.4	1.6	2	0	1.14286	1.71429	0.57143	0.57143	1	1	0	0	3	2	0	0.22222	2.22222	0.66667	0.88889	0	0	1	2	0	3	0	1	0	0.4	1.6	0	0	0.28571	1.42857	0.85714	1.42857	2
TRINITY_DN102345_c0_g1_i1.p1	1.17419	47.0629	44.3613	1.0609	0.53333	3.2	0	0.26667	2	0	1.66667	0.33333	2	0	0	2	0.8	2	0.4	0.8	0	2	2	0	1	0	2	0	0	0	4	0	2	1	0.57143	1.42857	1.33333	0	0	2.66667	0	2	0	2	0	0	0	0	1
TRINITY_DN10234_c0_g1_i1.p1	1.78495	48.3884	41.9855	1.1525	0	1	3	0	0	2	0	2	0	2	0.33333	1.66667	0	0	2.66667	1.33333	2	0	0	0.33333	2.66667	1	1	1.06667	1.6	0.53333	0.8	2	0	1	2	0	0.8	2.4	0.8	0	0	0	2	0	0	4	0	0	0
TRINITY_DN102351_c0_g1_i1.p1	0.838488	52.1502	59.5965	0.875055	1.66667	0	0	2.33333	0	2	1.42857	0.57143	0.8	1.2	1.16667	0.83333	1.09091	1.09091	0.72727	1.09091	1	1	0.64286	1.07143	1.28571	1.33333	0.66667	0	0.44444	1.33333	2.22222	0.5	1.5	1	0.66667	1.33333	1.6	1.6	0	0.8	1	1	0	2	2	0	0	2	2
TRINITY_DN102351_c1_g1_i2.p1	0.879449	51.8681	56.9738	0.910385	2.43478	0	0.52174	1.04348	0	2	1	1	1.25	0.75	1.375	0.625	2	0.85714	0.28571	0.85714	0	2	1.05882	1.05882	0.88235	0.53333	1.46667	0.86957	0.34783	0.69565	2.08696	0.42857	1.57143	1	0.61538	1.38462	1.33333	0.88889	1.77778	0	0.2	1.8	1.2	0.8	1.14286	0	1.71429	1.14286	1.2
TRINITY_DN102353_c0_g1_i1.p1	0.805834	54.1593	61.5359	0.880125	1.77778	0	1.33333	0.88889	0	0	0.93333	1.06667	0.4	1.6	0.5	1.5	0.5	0.5	2.5	0.5	0	2	0.85714	0.42857	1.71429	1	1	0	0	3.2	0.8	0	0	1	0.66667	1.33333	1.23077	0.61538	1.84615	0.30769	0.8	1.2	2	0	2	2	0	0	1.5
TRINITY_DN102354_c0_g1_i3.p1	0.742678	54.2101	56.3355	0.962272	1.88235	0.47059	0.47059	1.17647	0.66667	1.33333	1.68421	0.31579	1	1	1.5	0.5	1.11111	1.55556	0.22222	1.11111	0.33333	1.66667	2	0.75	0.25	1.22222	0.77778	0.30769	0.61538	1.23077	1.84615	0.72727	1.27273	1	1.09091	0.90909	1	0.2	2.2	0.6	1.33333	0.66667	0.92308	1.07692	0	0	0	4	1.07692
TRINITY_DN102357_c0_g1_i1.p1	1.48101	51.7404	53.5246	0.966666	1.33333	0.66667	1.33333	0.66667	0	2	0.84211	1.15789	1.56098	0.43902	1	1	0.28571	2	1.42857	0.28571	1.6	0.4	0.3	0.3	2.4	0.625	1.375	0.94118	0.70588	2.11765	0.23529	0.66667	1.33333	1	1.5	0.5	0.26667	2.4	0.53333	0.8	0.36364	1.63636	1	1	1.11111	0.88889	1.77778	0.22222	1.5
TRINITY_DN102358_c0_g1_i1.p1	1.06977	54.1306	58.1165	0.931415	1.06667	0	2.13333	0.8	0.5	1.5	0.92308	1.07692	1.27273	0.72727	0.66667	1.33333	0.52174	1.04348	1.56522	0.86957	2	0	0.9	0.9	1.2	1.2	0.8	0	2.33333	0.33333	1.33333	0	0	1	1.33333	0.66667	2.18182	0.72727	1.09091	0	1.33333	0.66667	0	2	0	1.33333	0	2.66667	1.6
TRINITY_DN10235_c0_g1_i1.p1	0.730955	52.463	57.8837	0.906352	2.11765	0.23529	0.70588	0.94118	0	0	1	1	0.66667	1.33333	1.71429	0.28571	1.47368	1.05263	0.42105	1.05263	0.16667	1.83333	2.14286	0.85714	0	0.4	1.6	0.8	0.4	0.4	2.4	0.25	1.75	1	1	1	0.7619	0.38095	1.90476	0.95238	0.5	1.5	0.8	1.2	2.66667	0	0	1.33333	0.83333
TRINITY_DN10236_c0_g1_i1.p1	1.00644	54.0445	58.2054	0.928514	1.66667	0	0.33333	2	0	2	1.46667	0.53333	1.38462	0.61538	0	2	1.2	1.2	0.4	1.2	0.5	1.5	1.28571	0.42857	1.28571	0.8	1.2	0	0.53333	1.33333	2.13333	0.5	1.5	1	0.22222	1.77778	2	0	1	1	0.6	1.4	0.4	1.6	1.2	1.2	0.8	0.8	1.2
TRINITY_DN102370_c0_g1_i1.p1	0.875127	53.1614	59.5912	0.892102	3	0	0	1	0.66667	1.33333	1.8	0.2	0.83333	1.16667	0.8	1.2	0.4	0.8	0.8	2	0.8	1.2	2	0.5	0.5	1.2	0.8	0.44444	0.44444	0.44444	2.66667	0.66667	1.33333	1	0.85714	1.14286	0.8	0.4	2.4	0.4	0.8	1.2	0.4	1.6	0.66667	0.66667	1.33333	1.33333	1.5
TRINITY_DN102371_c0_g1_i1.p1	1.29344	52.5381	59.8023	0.87853	2.4	0	0.8	0.8	0.4	1.6	1.5	0.5	1.33333	0.66667	0.66667	1.33333	0.5	0.5	1.5	1.5	1.33333	0.66667	3	0	0	0.54545	1.45455	0	0.66667	3.33333	0	0	0	1	2	0	1	2	1	0	0.4	1.6	1.33333	0.66667	0	0.8	2.4	0.8	0.66667
TRINITY_DN102373_c0_g1_i1.p1	1.15649	52.4654	61.1614	0.857819	0	0	1.33333	2.66667	1.66667	0.33333	1.23077	0.76923	1.2	0.8	0.66667	1.33333	1.45455	0.36364	0	2.18182	0.85714	1.14286	0.66667	1	1.33333	0	2	0	2.4	1.6	0	0.28571	1.71429	1	0.5	1.5	2.4	0.8	0	0.8	0.33333	1.66667	0.88889	1.11111	0	2	0	2	1.33333
TRINITY_DN102374_c0_g1_i1.p2	1.57055	46.3221	43.3808	1.0678	0	0	4	0	0	2	0.46667	1.53333	1.73333	0.26667	0	2	1.5	0	2.33333	0.16667	1.61905	0.38095	1	0	2	0	2	0	1.77778	1.33333	0.88889	0	2	0	2	0	0	2	2	0	0	2	2	0	2	2	0	0	2
TRINITY_DN10237_c0_g1_i1.p1	1.25767	54.1357	58.9231	0.918752	1.17647	0.70588	1.41176	0.70588	0.8	1.2	1.2	0.8	1.14286	0.85714	0	2	0.66667	0.66667	2	0.66667	0	2	1.5	0.375	1.125	0.76923	1.23077	0.44444	0.44444	1.77778	1.33333	0.28571	1.71429	1	0.25	1.75	0.92308	1.23077	0.92308	0.92308	0	2	0.5	1.5	1.33333	0	2.22222	0.44444	2
TRINITY_DN102381_c0_g1_i1.p1	1.36932	49.2529	51.969	0.947736	0.57143	1	1.57143	0.85714	1	1	0	2	1.8	0.2	0.75	1.25	0.85714	0.57143	0.85714	1.71429	2	0	0.75	0	2.25	0.2	1.8	0	2	2	0	0.5	1.5	1	2	0	0.66667	3.33333	0	0	0.4	1.6	2	0	0.57143	0.57143	2.85714	0	1.66667
TRINITY_DN102382_c0_g1_i2.p1	1.12256	48.6763	50.2571	0.968546	0.36364	0	2.18182	1.45455	0	2	0.4	1.6	0.93333	1.06667	0	2	0.4	0	3.2	0.4	1.6	0.4	0	0	3	1.11111	0.88889	0.36364	1.81818	1.81818	0	2	0	1	2	0	2.13333	0.53333	0.8	0.53333	1.81818	0.18182	0	0	0.44444	3.11111	0	0.44444	1.6
TRINITY_DN102385_c0_g1_i1.p1	0.990955	53.7673	61.2234	0.878215	0.36364	0	0.72727	2.90909	0	0	1	1	1.04	0.96	0	2	2.66667	0.66667	0	0.66667	2	0	0	0	3	1.14286	0.85714	1	0.5	1	1.5	1	1	1	1.66667	0.33333	0	4	0	0	1	1	1.09091	0.90909	1	1	1	1	1
TRINITY_DN102388_c0_g1_i1.p1	0.697917	52.6719	58.9595	0.893357	1.23077	0.30769	0	2.46154	0	0	0.85714	1.14286	1.14286	0.85714	0	2	1.5	0	0.5	2	0	0	2	0	1	1.2	0.8	0	4	0	0	2	0	1	1.33333	0.66667	2.85714	1.14286	0	0	1.25	0.75	0.85714	1.14286	1.6	0.4	1.6	0.4	1
TRINITY_DN102389_c0_g1_i1.p1	1.38275	55.0725	60.5522	0.909505	0.8	0	1.6	1.6	2	0	0.66667	1.33333	1.38462	0.61538	0.4	1.6	2.66667	0	1.33333	0	0	2	0.6	1.2	1.2	1.25	0.75	0.53333	0.8	1.86667	0.8	0.75	1.25	1	1.75	0.25	1.5	1.5	1	0	2	0	1.33333	0.66667	2	0	2	0	2
TRINITY_DN10238_c0_g1_i1.p1	1.17684	55.5483	61.585	0.901978	1.17647	0.58824	1.29412	0.94118	0	0	1.52381	0.47619	1.46667	0.53333	0.96	1.04	0.9697	1.69697	1.09091	0.24242	0.66667	1.33333	0.83333	0.5	1.66667	0.82353	1.17647	0.27273	1.54545	0.45455	1.72727	0.28571	1.71429	1	0.4	1.6	1.08108	1.18919	0.86486	0.86486	1	1	1.33333	0.66667	0.85714	1.14286	1.71429	0.28571	1.11111
TRINITY_DN102390_c0_g1_i1.p1	2.00719	47.1612	40.4769	1.16514	0.8	0.8	2.4	0	0	2	0.66667	1.33333	2	0	0	2	0.88889	0.44444	0.44444	2.22222	2	0	0	0	3	0	2	0	4	0	0	0	2	1	2	0	0	3.2	0	0.8	1	1	0	0	2	2	0	0	2
TRINITY_DN102393_c0_g1_i1.p1	1.4703	49.5169	48.9256	1.01209	0	0	2.4	1.6	0	2	0.5	1.5	1.71429	0.28571	2	0	0	0.5	3	0.5	2	0	1.8	0	1.2	0.4	1.6	0	2.66667	0.66667	0.66667	0	2	1	0	0	1	1.5	0.5	1	0.33333	1.66667	0	2	1.14286	2.85714	0	0	1.5
TRINITY_DN10239_c0_g1_i6.p1	0.89357	55.9897	61.3043	0.913308	1.6	0.53333	0.53333	1.33333	1	1	1.29412	0.70588	0.84848	1.15152	0.57143	1.42857	0	1.09091	0.72727	2.18182	0.5	1.5	1.125	0.75	1.125	1.5	0.5	0	1.77778	0.88889	1.33333	1	1	1	0.2	1.8	0.88889	0.44444	1.77778	0.88889	0.61538	1.38462	1.33333	0.66667	1.33333	1.33333	1.33333	0	0.57143
TRINITY_DN1023_c0_g1_i1.p1	1.01782	54.8914	61.3558	0.894641	1.33333	0.66667	1.33333	0.66667	0.66667	1.33333	1.5	0.5	1.66667	0.33333	0.66667	1.33333	1.23077	0.61538	0.92308	1.23077	2	0	0.75	0.75	1.5	1.09091	0.90909	0	0.5	1	2.5	0.28571	1.71429	1	1.6	0.4	2	0.66667	0	1.33333	0.4	1.6	1.55556	0.44444	2.4	0.8	0	0.8	1.2
TRINITY_DN1023_c0_g2_i1.p1	1.32261	51.2816	54.5178	0.94064	0.86957	0.34783	1.91304	0.86957	1.2	0.8	0.93333	1.06667	1.11111	0.88889	0	2	0.66667	0.66667	2.66667	0	1.2	0.8	0.3	0.3	2.4	0.30769	1.69231	0.2	3.2	0.4	0.2	1	1	1	1.45455	0.54545	0.57143	1.71429	1.14286	0.57143	1.11111	0.88889	1.33333	0.66667	1.45455	1.09091	1.09091	0.36364	1
TRINITY_DN1023_c0_g3_i1.p1	0.687679	53.7618	56.7403	0.947506	1.41935	0.25806	0.3871	1.93548	1.27273	0.72727	1.65217	0.34783	0.89655	1.10345	1.2	0.8	1.33333	0.82051	0.61538	1.23077	0.30769	1.69231	1.75	0.75	0.5	0.96552	1.03448	0.61538	1.23077	0.30769	1.84615	0.66667	1.33333	1	0.52632	1.47368	1.03226	0.64516	1.80645	0.51613	0.4	1.6	1	1	0	0.61538	1.84615	1.53846	0.5
TRINITY_DN102402_c0_g1_i1.p1	1.71487	46.0639	42.4135	1.08607	0.63158	1.47368	1.68421	0.21053	0	2	0.66667	1.33333	2	0	0	2	0.36364	0.72727	2.54545	0.36364	1.2	0.8	0.75	0.1875	2.0625	0	2	0	1.8	2	0.2	0	0	1	2	0	0	3	1	0	0.25	1.75	0.5	1.5	0	2.22222	0.44444	1.33333	2
TRINITY_DN102404_c0_g1_i1.p1	0.9699	48.9414	49.4826	0.989063	0.66667	0	2.33333	1	0.66667	1.33333	0.42857	1.57143	1.64706	0.35294	0.85714	1.14286	0	1.81818	1.81818	0.36364	2	0	0.75	0	2.25	0	2	0.53333	1.6	1.6	0.26667	0	0	1	1	1	0.36364	1.81818	1.09091	0.72727	0.33333	1.66667	0.66667	1.33333	0.66667	1	2.33333	0	1
TRINITY_DN102410_c0_g1_i1.p1	1.07292	54.4512	58.7719	0.926484	0.7619	0.57143	1.14286	1.52381	0	2	0.66667	1.33333	1	1	0.66667	1.33333	1.6	0.8	1.6	0	0.66667	1.33333	1.5	0	1.5	0	2	0.83333	1.33333	0.83333	1	0	2	1	1.5	0.5	0.53333	1.86667	0.8	0.8	0	2	1	1	0.8	1.6	0.8	0.8	0
TRINITY_DN102412_c0_g1_i1.p1	1.34557	52.6124	52.0987	1.00986	0.30769	0.61538	2.76923	0.30769	0.58333	1.41667	0.84	1.16	0.83333	1.16667	0.5	1.5	0.36364	1.09091	1.81818	0.72727	1.5	0.5	0.85714	0	2.14286	0.72727	1.27273	0	1	1.5	1.5	0	2	1	1.35714	0.64286	1.2	2	0.4	0.4	0	2	1	1	0.66667	2	0	1.33333	1
TRINITY_DN102414_c0_g1_i1.p1	1.3056	48.286	48.9225	0.98699	0.57143	0	1.71429	1.71429	0.8	1.2	0.33333	1.66667	2	0	0	2	1	1.5	1	0.5	1.5	0.5	0	0.75	2.25	0	2	0	0.70588	2.82353	0.47059	0	0	0	0	0	0.70588	1.88235	1.17647	0.23529	0.28571	1.71429	0.66667	1.33333	0.4	2.4	1.2	0	2
TRINITY_DN10241_c0_g1_i1.p1	1.18625	55.3857	60.4348	0.916454	2	1	0	1	0	0	0.88889	1.11111	0.76923	1.23077	1	1	2.66667	1.33333	0	0	0	2	0.5	1	1.5	0.57143	1.42857	0	1.6	0.8	1.6	0	2	1	1	1	0	4	0	0	1.66667	0.33333	1	1	0	0	2.66667	1.33333	2
TRINITY_DN102428_c0_g1_i1.p1	1.0846	55.44	61.3571	0.903563	1	1	1	1	0	0	2	0	1.5	0.5	1	1	0.66667	1.33333	0	2	2	0	0.75	1.5	0.75	0.57143	1.42857	0	1.33333	1.77778	0.88889	0.66667	1.33333	1	0.66667	1.33333	0	2	2	0	1.33333	0.66667	0.66667	1.33333	2.66667	0	1.33333	0	1.25
TRINITY_DN102429_c0_g1_i1.p1	0.816112	56.0489	60.3138	0.929288	1.06667	0.26667	1.06667	1.6	2	0	0.63158	1.36842	0.75	1.25	0.66667	1.33333	2.18182	0	1.45455	0.36364	0.8	1.2	0	1.5	1.5	1	1	0	0	1.33333	2.66667	0	2	1	1	1	1.6	0.8	1.2	0.4	1	1	1.33333	0.66667	2.4	0.8	0	0.8	0.8
TRINITY_DN102433_c0_g1_i1.p1	1.45152	48.8947	46.5734	1.04984	0.30769	1.53846	2.15385	0	0	2	0.66667	1.33333	1.75	0.25	0.66667	1.33333	1.77778	0	2.22222	0	2	0	2	0	1	0	2	0	3	1	0	0	0	1	2	0	0	1.14286	1.14286	1.71429	0.66667	1.33333	0.4	1.6	0	0	0	4	1.42857
TRINITY_DN102435_c0_g1_i2.p1	1.4261	48.1134	48.7207	0.987535	0.82353	1.17647	1.64706	0.35294	0	2	1.05263	0.94737	1.5	0.5	0.28571	1.71429	1.09091	0.36364	2.30303	0.24242	2	0	0.91304	0	2.08696	0	2	0.23529	1.88235	1.41176	0.47059	0	2	1	1.45455	0.54545	0.23529	1.88235	1.41176	0.47059	0.33333	1.66667	0	2	0	3.55556	0	0.44444	1.66667
TRINITY_DN102436_c0_g1_i1.p1	1.16026	55.8694	60.3046	0.926453	0	1.33333	1.33333	1.33333	1	1	0.66667	1.33333	1.2381	0.7619	1	1	0.30769	1.23077	0.92308	1.53846	0.66667	1.33333	1	1	1	0.42105	1.57895	0.33333	1.33333	1	1.33333	0.28571	1.71429	1	1	1	2.13333	0.26667	0.8	0.8	1.5	0.5	1.11111	0.88889	0.88889	0.44444	0.88889	1.77778	2
TRINITY_DN102440_c0_g1_i1.p2	1.84332	49.9713	47.2551	1.05748	1.14286	1.14286	1.14286	0.57143	0	2	0.66667	1.33333	1.63636	0.36364	0.5	1.5	0.66667	0.66667	2	0.66667	2	0	0	0.3	2.7	0	2	0.4	1.2	2	0.4	0.5	1.5	1	1.66667	0.33333	0	0	0	4	0	2	0	0	0.5	3	0	0.5	1.5
TRINITY_DN102441_c0_g1_i1.p3	1.24615	48.8528	46.3767	1.05339	2	1	1	0	0	0	1.33333	0.66667	2	0	2	0	1.53846	0	2.15385	0.30769	1	1	1.5	0	1.5	0.66667	1.33333	0	1.71429	1.71429	0.57143	0	2	0	2	0	0	0	0.8	3.2	0	2	0	0	0	2	0	2	2
TRINITY_DN102442_c0_g1_i1.p1	1.06409	53.3129	62.6547	0.8509	1.09091	1.81818	1.09091	0	0.66667	1.33333	1.6	0.4	1.09091	0.90909	0.8	1.2	1.14286	0.57143	1.14286	1.14286	0	2	0.25	0.5	2.25	0.46154	1.53846	0	1.33333	1.77778	0.88889	0.66667	1.33333	1	1.5	0.5	0.5	0	3	0.5	1.42857	0.57143	2	0	2	2	0	0	0
TRINITY_DN102450_c0_g1_i1.p1	1.24213	52.8749	54.9631	0.962007	1.52381	0.19048	1.90476	0.38095	0	2	0.8	1.2	2	0	0	2	1.66667	0	1.33333	1	0	0	0.85714	0	2.14286	0.66667	1.33333	0.88889	2.22222	0.44444	0.44444	0.66667	1.33333	1	1.6	0.4	0	2	1	1	1.6	0.4	0	0	4	0	0	0	1.66667
TRINITY_DN102452_c0_g1_i1.p3	0.667546	49.2122	58.7705	0.837362	0	0.16667	2.33333	1.5	0	0	0.88889	1.11111	0.47059	1.52941	0	0	0.71795	0.82051	1.94872	0.51282	1.42857	0.57143	0	0	0	0	0	0	0.33333	1.66667	2	0	0	0	0	0	1.77778	1.77778	0	0.44444	0	2	0	0	0.6	0.6	1.2	1.6	0
TRINITY_DN102454_c0_g1_i1.p1	1.22587	54.6626	56.8153	0.962111	0.7619	1.14286	1.14286	0.95238	1	1	0.54545	1.45455	1.125	0.875	0.57143	1.42857	0.47059	0.47059	2.35294	0.70588	1.63636	0.36364	0.5625	0.1875	2.25	0.33333	1.66667	0.36364	0.72727	1.81818	1.09091	1.33333	0.66667	1	1.33333	0.66667	1.2	1.2	0.8	0.8	1	1	0.85714	1.14286	0.72727	1.45455	0.72727	1.09091	2
TRINITY_DN102455_c0_g1_i1.p2	0.747941	54.0405	61.4627	0.879241	1.55556	1.11111	0.66667	0.66667	0	2	1.66667	0.33333	1.14286	0.85714	1	1	0.61538	0.76923	0.76923	1.84615	0.66667	1.33333	0.42857	0	2.57143	1.33333	0.66667	0	2	0	2	0.75	1.25	1	1	1	0.8	0	1.6	1.6	0.66667	1.33333	0.57143	1.42857	1.53846	0.61538	0.30769	1.53846	1
TRINITY_DN102456_c0_g1_i1.p1	1.37349	52.5425	53.2344	0.987003	1.71429	0.85714	1.14286	0.28571	0	2	1	1	1.66667	0.33333	1	1	0.52174	0.69565	2.26087	0.52174	2	0	0.54545	0	2.45455	0.66667	1.33333	0.26667	1.6	1.33333	0.8	0	2	1	1.71429	0.28571	1.33333	2	0.66667	0	0.8	1.2	0	2	0	4	0	0	2
TRINITY_DN102458_c0_g1_i1.p1	0.751312	53.1217	57.1698	0.929192	1.6	0	0.8	1.6	2	0	1.75	0.25	0.4	1.6	2	0	0.8	0.8	1.2	1.2	0	2	1.71429	0.85714	0.42857	0.6	1.4	0	0.57143	2.85714	0.57143	2	0	1	1	1	2	2	0	0	1	1	2	0	1.33333	0	1.33333	1.33333	0
TRINITY_DN102467_c0_g1_i1.p1	0.960227	55.6345	60.0472	0.926513	1.09091	0.72727	1.09091	1.09091	0	2	1.2	0.8	0.71429	1.28571	1.33333	0.66667	1.47368	0.42105	1.68421	0.42105	1.2	0.8	1	0.66667	1.33333	1.11111	0.88889	1	1	2	0	0	0	1	1.55556	0.44444	2.66667	0	0	1.33333	1.5	0.5	1.33333	0.66667	1.33333	0.88889	0	1.77778	1.14286
TRINITY_DN10246_c0_g1_i1.p1	1.13837	52.4147	59.881	0.875314	1.14286	0	0.85714	2	1	1	1	1	1.62963	0.37037	0.61538	1.38462	1.14286	1.52381	0.38095	0.95238	0.66667	1.33333	1.36364	0.54545	1.09091	0	2	1.53846	0.92308	0.92308	0.61538	0	2	1	0.66667	1.33333	1.84615	0.30769	1.53846	0.30769	1.42857	0.57143	0.92308	1.07692	0.4	1.6	1.6	0.4	1
TRINITY_DN102470_c0_g1_i1.p1	1.08868	57.3363	60.2891	0.951023	1.33333	0.66667	0.66667	1.33333	2	0	1.2	0.8	1.11111	0.88889	1	1	0.8	1.2	0.4	1.6	0.5	1.5	1.5	0.5	1	0.66667	1.33333	1	0	2	1	0	2	1	1.33333	0.66667	0	0	1.33333	2.66667	0.5	1.5	1.2	0.8	1.33333	1.33333	1.33333	0	1.33333
TRINITY_DN102472_c0_g1_i1.p1	0.636854	51.4935	55.8115	0.922632	0.57143	1.42857	1.14286	0.85714	0.66667	1.33333	0.44444	1.55556	1.06667	0.93333	0.88889	1.11111	1.16667	1.16667	1	0.66667	2	0	0	0.42857	2.57143	0.66667	1.33333	0	1.62963	2.07407	0.2963	0.57143	1.42857	1	1.42857	0.57143	0	0	0	4	0.33333	1.66667	1.14286	0.85714	1.6	1.2	0.8	0.4	1.75
TRINITY_DN102474_c0_g1_i1.p1	1.54125	46.3016	42.236	1.09626	0.53333	2.93333	0.53333	0	0	0	0.25	1.75	2	0	1	1	0	0	4	0	1.33333	0.66667	0.75	0.75	1.5	0	2	0	1.81818	1.45455	0.72727	0	0	1	1.5	0.5	0	1	0	3	1.33333	0.66667	0	2	0	3	0	1	2
TRINITY_DN102478_c0_g1_i1.p1	1.18457	49.75	56.204	0.885168	1.71429	0	2.28571	0	0.5	1.5	0.66667	1.33333	1	1	0	2	0.30769	0	2.15385	1.53846	0	2	2.25	0.75	0	1.75	0.25	0.21053	2.52632	1.05263	0.21053	1	1	1	1.6	0.4	2	2	0	0	1	1	1.6	0.4	2	0	2	0	1
TRINITY_DN10247_c0_g1_i1.p1	0.903226	55.6928	59.9119	0.929578	1.6	0	0.4	2	0	0	0	0	2	0	0.85714	1.14286	1.5	0.75	1	0.75	0.66667	1.33333	0	3	0	1	1	1.2	0.4	0.8	1.6	0.25	1.75	1	0	0	2.66667	0	0	1.33333	0	2	0	2	0	0	0	4	1.5
TRINITY_DN102481_c0_g1_i1.p1	1.21143	51.5529	52.8251	0.975917	0.95238	0.7619	1.71429	0.57143	0	0	0.6	1.4	2	0	0	2	1.53846	0	1.84615	0.61538	1	1	1.38462	0	1.61538	1	1	0.57143	2.28571	1.14286	0	2	0	1	1.33333	0.66667	0.8	3.2	0	0	1.6	0.4	0	0	4	0	0	0	1.14286
TRINITY_DN102486_c0_g1_i1.p1	1.58342	49.3334	49.7121	0.992382	1.04348	0.86957	1.73913	0.34783	0	2	0.55556	1.44444	1.2	0.8	0.53333	1.46667	0.66667	0.44444	2.66667	0.22222	1.6	0.4	1	0.16667	1.83333	0.45455	1.54545	0.66667	1.33333	2	0	0	2	1	1.85714	0.14286	0.36364	1.09091	0.72727	1.81818	0.77778	1.22222	0	2	0.85714	2.85714	0	0.28571	1.45455
TRINITY_DN102494_c0_g1_i2.p1	1.15588	54.1246	56.7219	0.95421	0.36364	0.72727	1.81818	1.09091	0.75	1.25	0.8	1.2	1.63636	0.36364	1.5	0.5	0	1.14286	1.71429	1.14286	0	0	0.85714	0.42857	1.71429	1.09091	0.90909	0.4	2.8	0	0.8	1	1	1	1.33333	0.66667	0.4	2.4	0.6	0.6	1.6	0.4	1.2	0.8	0.8	0.8	1.2	1.2	1.66667
TRINITY_DN10249_c0_g1_i2.p1	0.807292	55.2268	62.4567	0.884241	1.42857	0.28571	1.71429	0.57143	1.33333	0.66667	1.33333	0.66667	1	1	0.8	1.2	0.44444	0.66667	0.66667	2.22222	1.2	0.8	0.6	0.6	1.8	1	1	0.72727	0.72727	1.09091	1.45455	0	2	1	1	1	2.46154	0	0.92308	0.61538	0.85714	1.14286	1.6	0.4	0.8	0.8	0.8	1.6	1
TRINITY_DN1024_c0_g1_i2.p1	1.38009	53.7179	59.397	0.904387	0	1.33333	2.66667	0	0.8	1.2	0.57143	1.42857	1.6	0.4	1	1	0.61538	0.92308	0.92308	1.53846	0	2	1.2	1.2	0.6	0.85714	1.14286	0.8	1.6	0.8	0.8	0	2	1	1.53846	0.46154	0.8	0.8	2.4	0	0.66667	1.33333	1.25	0.75	1	0	3	0	0
TRINITY_DN102501_c0_g1_i1.p2	1.61067	47.8733	44.4398	1.07726	0.33333	1.33333	2.33333	0	2	0	0.75	1.25	1.66667	0.33333	1	1	1.6	0	2	0.4	2	0	0.42857	0	2.57143	0.5	1.5	0	2	2	0	0	2	1	1.33333	0.66667	0.57143	2.28571	0.57143	0.57143	0	2	0	2	1.33333	2.66667	0	0	2
TRINITY_DN102502_c0_g1_i1.p1	1.36	48.8587	52.3223	0.933803	0.8	0	3.2	0	0	2	0.2	1.8	1.14286	0.85714	0.36364	1.63636	1.53846	0	2.15385	0.30769	1.5	0.5	0.42857	0	2.57143	0	2	0	1.14286	1.42857	1.42857	1	1	1	1.38462	0.61538	1.41176	1.41176	0.94118	0.23529	0.66667	1.33333	0	0	0.44444	3.11111	0	0.44444	2
TRINITY_DN102504_c0_g1_i1.p1	1.41242	54.5334	57.9224	0.941491	1	0.66667	1	1.33333	0	2	1.14286	0.85714	1.5	0.5	0.88889	1.11111	0	1.5	2	0.5	1.33333	0.66667	1.09091	1.09091	0.81818	1.14286	0.85714	0	4	0	0	1.5	0.5	1	1.6	0.4	0	2	1.33333	0.66667	0	2	0.28571	1.71429	1.6	0.8	1.6	0	1.42857
TRINITY_DN102505_c0_g1_i1.p2	1.39481	48.7648	46.9715	1.03818	2	1	1	0	1.33333	0.66667	0.66667	1.33333	2	0	0	2	0.8	0	2.4	0.8	0	0	0	0	3	0.4	1.6	0	2	1.33333	0.66667	0	0	1	2	0	0.5	2	0.5	1	0	2	0	0	0.8	0.8	0.8	1.6	2
TRINITY_DN102506_c0_g1_i1.p1	1.17841	55.3171	60.7655	0.910337	0	1.6	1.6	0.8	0.5	1.5	1.33333	0.66667	0.8	1.2	0.5	1.5	2.28571	1.14286	0	0.57143	1	1	2.4	0	0.6	1.33333	0.66667	0.5	0.5	2	1	0.4	1.6	1	1.11111	0.88889	2	0	1	1	0.57143	1.42857	0	2	0	2	0	2	1
TRINITY_DN10250_c0_g1_i1.p1	1.21694	54.9827	57.6019	0.954529	0.66667	1.33333	0.66667	1.33333	0.8	1.2	1.75	0.25	1.53846	0.46154	0.25	1.75	1.06667	1.86667	0.26667	0.8	1	1	0.81818	0.81818	1.36364	0.33333	1.66667	0	0.8	2.13333	1.06667	0.33333	1.66667	1	0.72727	1.27273	0.44444	0.88889	1.77778	0.88889	1	1	0.72727	1.27273	0	1.77778	1.77778	0.44444	1
TRINITY_DN10250_c0_g2_i1.p1	1.08411	58.1926	61.5615	0.945276	1.11111	0.66667	1.11111	1.11111	1.27273	0.72727	1.41176	0.58824	1.23077	0.76923	1.33333	0.66667	0.2963	1.33333	1.18519	1.18519	1.71429	0.28571	1.15385	0.69231	1.15385	0.46154	1.53846	0.42105	1.26316	1.26316	1.05263	0.5	1.5	1	0.44444	1.55556	1.23077	0.92308	1.23077	0.61538	1.27273	0.72727	0.88889	1.11111	0	1	2	1	1
TRINITY_DN102515_c0_g1_i1.p1	0.823144	52.8754	56.3621	0.938138	2.85714	0	0	1.14286	1	1	1.6	0.4	1.45455	0.54545	1	1	0.33333	1.33333	1	1.33333	1	1	3	0	0	1	1	0.57143	0.28571	0.57143	2.57143	1.2	0.8	1	0	2	1.33333	1.33333	1.33333	0	1.14286	0.85714	1	1	2	0	0	2	1
TRINITY_DN102523_c0_g1_i1.p1	1.39105	48.2597	48.6739	0.99149	0.36364	3.27273	0.36364	0	0	0	2	0	1.5	0.5	0.5	1.5	0.44444	2.66667	0.88889	0	2	0	1.5	0	1.5	0.28571	1.71429	0.57143	1.71429	1.14286	0.57143	0	2	1	0	2	1.14286	0.57143	0	2.28571	0.5	1.5	0	2	0.8	1.6	1.6	0	1
TRINITY_DN102526_c0_g1_i1.p1	1.05908	56.1415	60.2534	0.931757	1.33333	0	0.88889	1.77778	2	0	1.71429	0.28571	1.33333	0.66667	0.75	1.25	0	0.8	2.4	0.8	0.66667	1.33333	1.2	1.8	0	0.85714	1.14286	0.57143	0.57143	1.14286	1.71429	0	2	1	0	2	0.44444	0.88889	1.77778	0.88889	1	1	0	2	0	1	2	1	1
TRINITY_DN102528_c0_g1_i1.p1	1.15264	54.6866	58.3944	0.936504	2.28571	0.57143	1.14286	0	0	0	0.83333	1.16667	0.8	1.2	0.66667	1.33333	0.66667	0.66667	2	0.66667	1.33333	0.66667	1.2	0	1.8	0	0	0	2	2	0	1	1	1	1	1	1.23077	0.61538	0.30769	1.84615	1.11111	0.88889	0	0	0	2	1.33333	0.66667	0
TRINITY_DN102529_c0_g1_i1.p1	1.21965	54.1947	58.4667	0.926933	0.71429	1	1.14286	1.14286	0.5	1.5	0.77778	1.22222	1.68	0.32	0.76923	1.23077	1	0.33333	1.83333	0.83333	0.66667	1.33333	1.05882	0.52941	1.41176	0	2	0.30769	1.38462	1.23077	1.07692	0	2	1	1.75	0.25	1.17647	0.47059	1.17647	1.17647	0.4	1.6	1	1	0.72727	1.45455	0.72727	1.09091	1.33333
TRINITY_DN102530_c0_g1_i1.p1	0.88	52.5323	57.4608	0.914228	0	2	0.28571	1.71429	0	0	1.11111	0.88889	0.66667	1.33333	0	2	0	1.5	2.5	0	0	0	1.5	1.5	0	1.33333	0.66667	4	0	0	0	2	0	1	2	0	2.4	0	1.6	0	1.5	0.5	0	2	0	1.33333	2.66667	0	0
TRINITY_DN102533_c0_g1_i1.p1	0.759872	51.5747	58.886	0.87584	1.14286	1.14286	0	1.71429	2	0	1.77778	0.22222	0.84211	1.15789	0.66667	1.33333	0	0	0.36364	3.63636	0.66667	1.33333	1.2	0.6	1.2	1.33333	0.66667	2	0.66667	0	1.33333	0.25	1.75	1	0	2	1.71429	0	2.28571	0	1.33333	0.66667	1.33333	0.66667	0	4	0	0	1.23077
TRINITY_DN102536_c0_g1_i1.p2	1.51646	41.2916	42.3933	0.974012	0.72727	0.18182	3.09091	0	0	2	0.66667	1.33333	2	0	0	2	2	0	2	0	2	0	1.90909	0	1.09091	0	2	0	1.52381	1.90476	0.57143	0	2	1	2	0	0.4	1.6	1.2	0.8	0	2	0	0	0	2	0	2	2
TRINITY_DN102537_c0_g1_i1.p1	0.828141	54.1277	61.4058	0.881475	0.66667	0.33333	2.33333	0.66667	2	0	0.5	1.5	0.88889	1.11111	2	0	1.33333	0	1.33333	1.33333	0	0	0.85714	0.85714	1.28571	1	1	2.66667	0	1.33333	0	0	2	1	0.76923	1.23077	2	0	2	0	1.14286	0.85714	1	1	1.6	0	0.8	1.6	2
TRINITY_DN102538_c0_g1_i3.p2	0.810277	54.8658	58.1055	0.944245	1.71429	0.57143	0.57143	1.14286	1.2	0.8	1.6	0.4	0.77778	1.22222	1.66667	0.33333	2	0.8	0.4	0.8	1	1	1.71429	0.85714	0.42857	0.6	1.4	0	1.53846	0.61538	1.84615	0	2	1	0	2	0.88889	0.44444	1.77778	0.88889	0.85714	1.14286	0.8	1.2	1	2	0	1	1.14286
TRINITY_DN102538_c0_g1_i3.p1	1.04961	54.7573	59.8181	0.915397	0.92308	0.76923	1.07692	1.23077	1	1	1.64286	0.35714	0.83871	1.16129	0.95652	1.04348	1.28571	0.85714	0.71429	1.14286	0.57143	1.42857	1.3	0.6	1.1	0.5	1.5	0.75676	0.86486	0.64865	1.72973	0.31579	1.68421	1	0.26667	1.73333	1.45455	0.36364	0.90909	1.27273	0.42857	1.57143	0.66667	1.33333	0.88889	0.22222	2.44444	0.44444	1.28571
TRINITY_DN10253_c0_g1_i5.p3	0.829016	52.7628	61.5847	0.856752	1	0	1	2	0	2	1.6	0.4	0.66667	1.33333	0.57143	1.42857	0	0.8	0	3.2	0	2	1.5	1	0.5	1.4	0.6	0	1.77778	0.44444	1.77778	0.5	1.5	1	0	2	1.14286	1.42857	0.85714	0.57143	1.33333	0.66667	1	1	2.66667	0	0	1.33333	0
TRINITY_DN10253_c0_g1_i5.p1	0.832258	54.5619	58.7611	0.928538	2.08	0.32	0.32	1.28	1	1	1.6129	0.3871	0.82353	1.17647	1.3913	0.6087	1.64706	1.05882	0.70588	0.58824	0.92308	1.07692	1.88889	0.55556	0.55556	0.94737	1.05263	0.4	0.8	1	1.8	0.57143	1.42857	1	1.16667	0.83333	1.16667	0.66667	2	0.16667	1.14286	0.85714	0.6087	1.3913	1.81818	0.36364	1.45455	0.36364	0.61538
TRINITY_DN10253_c1_g1_i3.p1	1.01438	55.6601	61.7498	0.901381	1.45455	1.09091	1.09091	0.36364	0.4	1.6	0.88889	1.11111	0.8	1.2	0.28571	1.71429	0.8	0.8	2.4	0	0.8	1.2	1.33333	0.66667	1	0.83333	1.16667	1.6	0.8	0.8	0.8	1	1	1	1.5	0.5	1.71429	0.85714	1.14286	0.28571	1.11111	0.88889	1.14286	0.85714	0	2.8	0	1.2	1
TRINITY_DN102541_c0_g1_i1.p1	1.67574	53.593	53.8076	0.996012	0	2	0	2	0	0	0.33333	1.66667	0.5	1.5	0.28571	1.71429	0.8	0.8	0.8	1.6	2	0	1.2	0	1.8	0.66667	1.33333	0	3.2	0	0.8	0.5	1.5	1	1	1	0	1	1	2	1	1	0	2	1	2	1	0	1.6
TRINITY_DN102543_c0_g1_i1.p2	0.899428	45.2657	45.2275	1.00084	1	0.85714	1.57143	0.57143	0	2	0.63636	1.36364	1.85714	0.14286	0.18182	1.81818	1.16667	0.33333	2.33333	0.16667	1.42857	0.57143	0.5625	0	2.4375	0.10526	1.89474	0.33333	2	1	0.66667	0	2	1	1.63636	0.36364	0.8	1.86667	0.26667	1.06667	0.22222	1.77778	0	2	0.57143	2.28571	1.14286	0	1.83333
TRINITY_DN102544_c0_g1_i1.p1	1.375	51.0669	50.7796	1.00566	0	2	0	2	0	2	0.22222	1.77778	2	0	2	0	0.28571	0.57143	2.57143	0.57143	2	0	1.8	0	1.2	0	2	0	0.88889	1.77778	1.33333	0	2	1	1.2	0.8	0.57143	1.14286	1.14286	1.14286	0	2	0	0	1	0	2	1	1.33333
TRINITY_DN102548_c0_g1_i1.p1	1.11093	51.7342	55.3214	0.935157	0.85714	1.42857	1.42857	0.28571	0	2	0.66667	1.33333	1.66667	0.33333	1.33333	0.66667	1.33333	0.53333	1.6	0.53333	1.71429	0.28571	0	0	3	1.5	0.5	0	2.28571	1.71429	0	1	1	1	2	0	1	0.5	2	0.5	0.85714	1.14286	2	0	0.66667	2.33333	0.66667	0.33333	2
TRINITY_DN102550_c0_g1_i1.p2	1.436	47.0488	48.6819	0.966454	1.18519	0.2963	2.37037	0.14815	0	0	0.84211	1.15789	1.78378	0.21622	0	2	2	0.5	1.5	0	1.2	0.8	0.9	0	2.1	0	2	0	2.16667	1	0.83333	0	2	1	1.69231	0.30769	0	2	0	2	1.09091	0.90909	0.33333	1.66667	0.23529	2.35294	0.23529	1.17647	2
TRINITY_DN102551_c0_g1_i1.p1	0.990121	56.6106	62.4313	0.906766	1.6	0.53333	0.26667	1.6	0	2	1.11111	0.88889	1.33333	0.66667	0.88889	1.11111	1.77778	0.44444	0.88889	0.88889	0	2	1.07143	0.85714	1.07143	1	1	0.36364	1.09091	1.45455	1.09091	1	1	1	0.88889	1.11111	1.2	1.6	1.2	0	1.5	0.5	0.88889	1.11111	1.6	0	1.6	0.8	2
TRINITY_DN102555_c0_g1_i1.p1	1.78689	46.0609	41.702	1.10452	0.72727	1.81818	1.45455	0	0	2	0.42857	1.57143	2	0	0	2	1.71429	0	2.28571	0	1.33333	0.66667	0	0	3	0.19048	1.80952	0.8	0.8	2	0.4	0	0	1	1.6	0.4	0	2	0	2	0.66667	1.33333	0	2	0	3.2	0.8	0	2
TRINITY_DN102556_c0_g1_i1.p1	1.26994	56.2175	58.3032	0.964227	0	2.5	1	0.5	1.33333	0.66667	1.14286	0.85714	1.5	0.5	0	2	0.44444	0.88889	1.77778	0.88889	1.2	0.8	0.25	1	1.75	0.66667	1.33333	0.88889	1.33333	0.88889	0.88889	0	2	1	1	1	1.6	0.8	0.8	0.8	0.5	1.5	2	0	0.8	1.6	0.8	0.8	2
TRINITY_DN10255_c0_g1_i1.p1	0.807095	54.666	57.9228	0.943773	1.71429	0.11429	0.68571	1.48571	0.8	1.2	1.44444	0.55556	0.95652	1.04348	1.25	0.75	1.42857	0.85714	0.57143	1.14286	0.18182	1.81818	1.69565	0.65217	0.65217	0.78947	1.21053	1.03226	0.25806	1.41935	1.29032	0.77778	1.22222	1	0	2	0.8	0.8	2.4	0	1.09091	0.90909	1.44444	0.55556	1.09091	0.72727	1.09091	1.09091	0.66667
TRINITY_DN102561_c0_g1_i1.p3	0.909953	52.0108	59.7746	0.870115	1.14286	0.28571	2.28571	0.28571	0	2	0.66667	1.33333	1.09091	0.90909	0	0	1.63636	0.90909	0.72727	0.72727	0	0	1.5	1.5	0	0	2	0	2	2	0	0	0	1	1.5	0.5	0	0	0	0	0	0	0.94737	1.05263	1	1	0	2	0.75
TRINITY_DN102565_c0_g1_i1.p1	1.67372	41.2965	42.4838	0.972053	0.18182	0.72727	2.90909	0.18182	0	2	0.27586	1.72414	1.66667	0.33333	0.5	1.5	1.09091	0	2.72727	0.18182	2	0	0.52941	0	2.47059	0.07692	1.92308	0	1.7931	2.06897	0.13793	0	2	1	1.63636	0.36364	0	2	0.71429	1.28571	0.13333	1.86667	0	2	0	2.66667	0	1.33333	2
TRINITY_DN102569_c0_g1_i1.p1	0.844311	53.6551	59.4984	0.901791	1.44444	0.11111	0.55556	1.88889	1.23077	0.76923	1.45946	0.54054	1	1	0.85714	1.14286	0.93617	0.85106	0.76596	1.44681	0.71429	1.28571	1.42857	0.85714	0.71429	0.82353	1.17647	0.5	0.375	1.5	1.625	0.75	1.25	1	1.09091	0.90909	1	0.14286	2.42857	0.42857	0.94118	1.05882	0.73684	1.26316	0.66667	0.44444	0.88889	2	1.28571
TRINITY_DN10256_c0_g2_i1.p1	0.537269	45.0469	44.0674	1.02223	1	0.33333	2.66667	0	0	2	0.61538	1.38462	1.53846	0.46154	0.33333	1.66667	1.27273	0.36364	2.18182	0.18182	2	0	0.16667	0	2.83333	0.09524	1.90476	0.19048	1.52381	1.33333	0.95238	0	2	1	2	0	0.44444	1.77778	0	1.77778	1	1	0.66667	1.33333	0	2.66667	0	1.33333	1.5
TRINITY_DN102571_c0_g1_i1.p1	1.37662	48.7477	46.1045	1.05733	0.57143	1.42857	1.71429	0.28571	0	0	0.28571	1.71429	1.38462	0.61538	0	0	1.2	0	2.8	0	0.66667	1.33333	0	0	3	0	2	0.44444	0.44444	2.66667	0.44444	0	0	1	0.66667	1.33333	0	1.33333	2.66667	0	0.5	1.5	0	2	0	1.45455	2.18182	0.36364	1.71429
TRINITY_DN102580_c0_g1_i1.p1	1.11932	54.6258	57.2702	0.953826	0.4	0.8	1.2	1.6	0	0	0.57143	1.42857	0.66667	1.33333	0	2	1	0.5	1.5	1	0	2	0	0.5	2.5	0.90909	1.09091	1	1.66667	0.66667	0.66667	0	0	1	1.33333	0.66667	0.72727	1.81818	0.72727	0.72727	1.6	0.4	0	2	0	2	1	1	0
TRINITY_DN102584_c0_g1_i1.p1	1.0699	52.8748	59.7864	0.884395	1.71429	0	1.71429	0.57143	0	2	1.16667	0.83333	0.66667	1.33333	0.66667	1.33333	1.75	0.25	1.75	0.25	2	0	0.85714	0	2.14286	0.42857	1.57143	0.28571	1.71429	0.57143	1.42857	0	2	1	1.2	0.8	2	1.5	0	0.5	0.66667	1.33333	2	0	1.33333	1.33333	0	1.33333	0
TRINITY_DN102585_c0_g1_i1.p2	1.6257	49.5066	50.9209	0.972226	0.8	0.8	0.8	1.6	0	0	1.2	0.8	1.71429	0.28571	0	2	1.33333	0	2.66667	0	2	0	1	0	2	0	2	0	1.33333	2	0.66667	0	2	1	1.6	0.4	0	3	1	0	0	2	0	0	2	0	0	2	2
TRINITY_DN102587_c0_g1_i1.p2	1.56066	54.0435	52.5559	1.02831	1	0.5	2.5	0	0	2	0.85714	1.14286	1.09091	0.90909	0.66667	1.33333	0.8	0.8	2.4	0	2	0	0.85714	0	2.14286	0.44444	1.55556	0	1.77778	1.33333	0.88889	0	2	1	1.5	0.5	1	0	2	1	0	2	0	2	4	0	0	0	0
TRINITY_DN102588_c0_g1_i1.p1	1.17277	55.0615	61.2591	0.89883	1.11111	0.22222	1.11111	1.55556	0.8	1.2	1	1	0.58824	1.41176	1.5	0.5	0.94118	0.94118	0.94118	1.17647	0.93333	1.06667	1.5	0.5	1	1	1	0	0.90909	1.63636	1.45455	0	2	1	0	2	2	0.57143	0.85714	0.57143	0.4	1.6	1.28571	0.71429	0.5	0.5	1.5	1.5	0.88889
TRINITY_DN10258_c0_g1_i1.p1	0.935561	56.5371	59.7325	0.946505	0	0	0	0	1.2	0.8	1	1	2	0	1.14286	0.85714	0	0	0	4	1.2	0.8	1.71429	0.42857	0.85714	2	0	0.44444	1.33333	0.88889	1.33333	0.8	1.2	1	1.33333	0.66667	1.71429	1.42857	0.57143	0.28571	2	0	2	0	4	0	0	0	0
TRINITY_DN102590_c0_g1_i2.p1	1.4186	52.2222	57.7098	0.90491	0.36364	0.72727	1.45455	1.45455	1	1	1.15789	0.84211	1.5625	0.4375	0.33333	1.66667	0.92308	2.46154	0.30769	0.30769	0.66667	1.33333	1.17391	0.78261	1.04348	0.81818	1.18182	0.57143	1.14286	1.85714	0.42857	0	2	1	1	1	2	0	2	0	0.66667	1.33333	0.85714	1.14286	1.71429	0.57143	1.71429	0	1.27273
TRINITY_DN102594_c0_g1_i1.p1	1.04624	55.7727	59.8688	0.931582	0.94118	0	1.64706	1.41176	0	2	1.42857	0.57143	0.66667	1.33333	0	2	1.33333	0.53333	1.33333	0.8	0.66667	1.33333	1.63636	0	1.36364	0.85714	1.14286	0.57143	1.71429	1.14286	0.57143	0	2	1	1.33333	0.66667	0.8	1.6	1.06667	0.53333	0.57143	1.42857	1	1	0	1.33333	1.33333	1.33333	1
TRINITY_DN102596_c0_g1_i1.p1	1.29268	50.2264	54.1869	0.92691	0.57143	0.57143	0.57143	2.28571	0	2	2	0	1.33333	0.66667	0	2	1.26316	1.68421	0.84211	0.21053	2	0	0.75	0.75	1.5	1	1	0.25	0.75	2.25	0.75	0	2	1	0.5	1.5	1.33333	0	0.53333	2.13333	1.33333	0.66667	0.33333	1.66667	0	2.22222	1.77778	0	1.33333
TRINITY_DN102599_c0_g1_i1.p1	1.46081	52.0015	53.1671	0.978077	0.59259	1.33333	1.18519	0.88889	0	0	0.72727	1.27273	1.71429	0.28571	0	2	1.6	0.8	0.8	0.8	0	0	2.25	0	0.75	0.30769	1.69231	0	0.8	1.6	1.6	0	2	1	1.2	0.8	0	0	0	4	0	0	0	0	0	2	0	2	2
TRINITY_DN10259_c0_g1_i2.p1	0.860783	56.3091	62.7997	0.896646	1.55556	0.22222	1.55556	0.66667	0	2	1.63636	0.36364	0.78261	1.21739	1	1	0.96552	1.24138	0.82759	0.96552	1.33333	0.66667	2.18182	0.81818	0	0.92308	1.07692	0.8	1.6	0.8	0.8	1	1	1	0.75	1.25	0.61538	0.61538	2.46154	0.30769	0.72727	1.27273	0.9	1.1	1.17647	1.41176	0.94118	0.47059	1.6
TRINITY_DN1025_c0_g1_i1.p1	1.06256	56.0469	60.7252	0.922959	1.63636	0.72727	0.90909	0.72727	1	1	1.5	0.5	1.33333	0.66667	0	2	1.27273	0.90909	0.54545	1.27273	0.5	1.5	0.81818	0	2.18182	0.66667	1.33333	0.85714	1.71429	0.85714	0.57143	0	2	1	0.92308	1.07692	1.6	0.8	0.8	0.8	0.66667	1.33333	0.66667	1.33333	0	0	0	4	1.42857
TRINITY_DN102601_c0_g1_i1.p1	1.14841	52.5008	54.1726	0.969139	0	1.14286	2.28571	0.57143	0	0	1.14286	0.85714	0	2	0	2	1.33333	0	1.33333	1.33333	2	0	0.33333	0.33333	2.33333	0	0	0	1.6	1.2	1.2	0	0	0	1	1	1.5	1	0.5	1	0.8	1.2	0	2	0.4	2.4	0.4	0.8	1
TRINITY_DN102604_c0_g1_i1.p1	1.65806	49.5725	48.9276	1.01318	0.88889	0.88889	2.22222	0	0.5	1.5	0.28571	1.71429	1.55556	0.44444	0	2	2	2	0	0	1.5	0.5	0.42857	0.42857	2.14286	1.5	0.5	0.26667	1.06667	1.86667	0.8	0	2	1	2	0	0.88889	1.77778	0	1.33333	0	2	0.57143	1.42857	0	3	0	1	2
TRINITY_DN102605_c0_g1_i1.p2	1.77938	46.8989	41.7551	1.12319	0	1.5	1.5	1	0	2	0.36364	1.63636	2	0	0	2	0.66667	1.66667	1.66667	0	2	0	0.33333	0	2.66667	0.18182	1.81818	0	2.5	1.5	0	0	2	1	2	0	4	0	0	0	0.33333	1.66667	0.4	1.6	1.33333	0	2.66667	0	2
TRINITY_DN10260_c0_g1_i1.p1	0.655905	50.2101	56.9633	0.881446	0	0.4	1.2	2.4	1	1	2	0	2	0	0	2	0	1.6	0.8	1.6	1	1	0	0.6	2.4	1.33333	0.66667	0.44444	0.44444	0.44444	2.66667	0	2	0	1.33333	0.66667	2.66667	0	0.66667	0.66667	2	0	0	2	1.14286	1.71429	0.57143	0.57143	0.66667
TRINITY_DN102614_c0_g1_i1.p1	1.31818	55.8678	58.0085	0.963097	0.88889	0	1.77778	1.33333	0	2	0.88889	1.11111	0.85714	1.14286	1	1	0	1.45455	1.81818	0.72727	1.6	0.4	1.125	0.375	1.5	0.66667	1.33333	2.22222	1.33333	0.44444	0	0.57143	1.42857	1	1.14286	0.85714	1.6	0.4	0.4	1.6	1.33333	0.66667	1	1	1.33333	1.33333	1.33333	0	1.5
TRINITY_DN102618_c0_g1_i1.p1	0.621795	50.3455	53.0488	0.949041	2.06452	0.12903	0.3871	1.41935	1.5	0.5	1.6	0.4	0.87805	1.12195	1.42857	0.57143	1.71429	0.28571	0	2	0.33333	1.66667	2.2	0.8	0	1.07692	0.92308	0.63158	1.05263	0.84211	1.47368	0.95238	1.04762	1	0.5	1.5	1.33333	0.22222	2.22222	0.22222	0.6	1.4	1.15789	0.84211	1.71429	1.14286	0.57143	0.57143	0.34783
TRINITY_DN102620_c0_g1_i1.p1	1.50447	44.1609	42.8766	1.02995	0.8	2.24	0.8	0.16	0.66667	1.33333	0.66667	1.33333	2	0	0.4	1.6	0.28571	0.85714	2.28571	0.57143	1.2	0.8	1.2	0	1.8	0	2	0.44444	0.44444	3.11111	0	0	2	1	1.33333	0.66667	0	4	0	0	0	2	0	2	0.66667	0	2.66667	0.66667	2
TRINITY_DN102628_c0_g1_i1.p1	1.21058	56.4867	58.9924	0.957525	0.84211	1.68421	0.63158	0.84211	0	0	1.13043	0.86957	1.25	0.75	0.8	1.2	1.16667	1.16667	1	0.66667	1	1	0.84	0.84	1.32	0.5	1.5	0.44444	1.03704	2.07407	0.44444	0.66667	1.33333	1	0.75	1.25	1.09091	0.36364	1.09091	1.45455	0.57143	1.42857	0.8	1.2	1.26316	0	1.89474	0.84211	1.125
TRINITY_DN102629_c0_g1_i1.p1	1.44959	47.6572	44.6942	1.06629	0.4	0.8	2	0.8	0	2	0	2	2	0	0.28571	1.71429	0	0	3.33333	0.66667	2	0	0	0	3	0.5	1.5	0	2	2	0	1	1	1	1.71429	0.28571	0.88889	1.33333	0.44444	1.33333	0.5	1.5	2	0	0.30769	3.07692	0	0.61538	2
TRINITY_DN10262_c0_g1_i2.p1	1.09184	53.0904	59.2285	0.896366	0.5	1.5	1	1	2	0	1.29412	0.70588	1.22222	0.77778	1	1	1.18519	0.59259	0.88889	1.33333	0.66667	1.33333	1	0.25	1.75	0.46154	1.53846	0.21053	0.84211	1.26316	1.68421	0.5	1.5	1	0	2	1.23077	1.23077	0.30769	1.23077	1	1	1.55556	0.44444	0	0.44444	3.55556	0	1.33333
TRINITY_DN102633_c0_g1_i1.p2	1.30993	50.6021	57.9308	0.873492	0.36364	0.72727	1.45455	1.45455	0	0	0	0	1.75	0.25	0	2	0.57143	0	1.71429	1.71429	2	0	1	0.5	1.5	0.125	1.875	0	2.28571	0.57143	1.14286	0	2	1	0	0	0	4	0	0	2	0	1	1	0	2.5	0	1.5	0
TRINITY_DN102637_c0_g1_i1.p1	1.29188	53.6076	56.8367	0.943186	0	1.71429	0	2.28571	0	0	0.71429	1.28571	1.45455	0.54545	0	2	1.71429	0	1.71429	0.57143	2	0	0	0	3	0.61538	1.38462	0	0	2	2	0	0	1	1.33333	0.66667	0.8	1.6	1.6	0	0	2	0	0	2	2	0	0	2
TRINITY_DN102638_c0_g1_i1.p1	0.973579	50.9632	52.2076	0.976164	0.83333	0.33333	2	0.83333	0.57143	1.42857	0.53333	1.46667	1.33333	0.66667	0.88889	1.11111	0.52174	1.21739	1.73913	0.52174	1	1	0.5625	0.375	2.0625	0.5	1.5	0.15385	1.84615	1.84615	0.15385	0.5	1.5	1	1.5	0.5	0.30769	2.15385	0.92308	0.61538	0	2	1.11111	0.88889	0.75	1.25	1	1	1.75
TRINITY_DN102639_c0_g1_i1.p2	1.28519	45.9719	46.4914	0.988826	0.88889	0.33333	2.22222	0.55556	0.57143	1.42857	0.66667	1.33333	1.8	0.2	0.28571	1.71429	1.73913	0	1.91304	0.34783	0	2	1.25	0	1.75	0.8	1.2	0	1.6	0.8	1.6	0	2	1	1.63636	0.36364	0.36364	2.18182	0.72727	0.72727	1	1	0	0	0.66667	2.66667	0.66667	0	1.28571
TRINITY_DN10263_c0_g1_i1.p1	1.27101	56.0566	59.5896	0.940711	0.38095	0.95238	1.14286	1.52381	1.33333	0.66667	1.25	0.75	1.33333	0.66667	1.33333	0.66667	1.6	1.6	0.8	0	0.5	1.5	0.85714	0.42857	1.71429	0.28571	1.71429	0.33333	1.66667	1	1	0.44444	1.55556	1	1.33333	0.66667	0	2	1	1	0	2	0.5	1.5	0	2	2	0	1.6
TRINITY_DN102642_c0_g1_i1.p1	1.07229	55.4077	62.2401	0.890225	0.5	0.5	2	1	0	2	1.4	0.6	1.4	0.6	0.66667	1.33333	1.09091	0.36364	1.09091	1.45455	2	0	1.5	0	1.5	1.44444	0.55556	0.88889	1.33333	0.44444	1.33333	0.4	1.6	1	1.11111	0.88889	0.83333	0.33333	0.66667	2.16667	0.85714	1.14286	1.33333	0.66667	0.66667	1.33333	1.33333	0.66667	2
TRINITY_DN102643_c0_g1_i1.p1	1.15584	54.0649	61.9887	0.872173	0.44444	0	2.22222	1.33333	1	1	1.2	0.8	1.25	0.75	0.85714	1.14286	2	1.33333	0.33333	0.33333	0	2	0.9	0.6	1.5	0.66667	1.33333	0	1.33333	1.33333	1.33333	0.57143	1.42857	1	1	1	2	0	0	2	1	1	0	2	2	0	2	0	1
TRINITY_DN102645_c0_g1_i1.p1	0.974576	53.4773	56.4952	0.946581	1.4	1	0.4	1.2	2	0	1.4	0.6	1.21569	0.78431	1.27273	0.72727	1.30233	1.02326	0.37209	1.30233	0.8	1.2	1.90909	0.81818	0.27273	0.55556	1.44444	1.14286	0.57143	1.71429	0.57143	0	2	1	0.70588	1.29412	1.11111	0.66667	1.55556	0.66667	0.66667	1.33333	0.82353	1.17647	0.66667	0	3.33333	0	0.4
TRINITY_DN102647_c0_g1_i1.p1	1.24227	54.2481	58.3034	0.930445	0.66667	1.33333	1.33333	0.66667	1	1	0.54545	1.45455	1.33333	0.66667	0	2	1.2	0.4	1.6	0.8	1.33333	0.66667	0.75	0	2.25	0.5	1.5	0	1.05263	2.10526	0.84211	2	0	1	1.6	0.4	2.28571	0.57143	0.57143	0.57143	0.92308	1.07692	0	2	0.8	0.8	0.8	1.6	0.8
TRINITY_DN102649_c0_g1_i1.p1	0.876374	53.5671	57.9519	0.924337	0.57143	1.14286	2.28571	0	0	0	0.4	1.6	1.38462	0.61538	0.4	1.6	0.37736	1.28302	1.28302	1.0566	2	0	0.75	0	2.25	0.57143	1.42857	0	1.6	2.4	0	0	0	1	0	0	1.16667	0.66667	1.41667	0.75	0.22222	1.77778	0	2	2	1	1	0	1.5
TRINITY_DN102656_c0_g1_i1.p1	0.768844	55.3342	62.6557	0.883147	2	0.66667	0.33333	1	0	0	0.5	1.5	0.22222	1.77778	1	1	1.25	0.75	1.75	0.25	0	2	0	1	2	0.88889	1.11111	1.14286	1.71429	0.57143	0.57143	2	0	1	1	1	1.6	0.8	0.8	0.8	0.76923	1.23077	1.5	0.5	0.85714	1.14286	0.57143	1.42857	0.4
TRINITY_DN102657_c0_g1_i1.p1	1.0314	53.4301	59.0149	0.905366	0.30769	0	2.46154	1.23077	1.33333	0.66667	0.8	1.2	1	1	0.4	1.6	1.14286	1.14286	0.57143	1.14286	1	1	0.5	0.5	2	1.25	0.75	0.88889	2.22222	0.44444	0.44444	0	2	1	1.33333	0.66667	1.14286	1.71429	1.14286	0	1	1	1.33333	0.66667	0	4	0	0	2
TRINITY_DN10265_c0_g1_i11.p1	0.890122	57.941	61.1371	0.947722	2.05128	0.41026	0.71795	0.82051	1.2	0.8	1.38095	0.61905	0.91304	1.08696	1.03448	0.96552	0.94737	0.73684	1.36842	0.94737	1.11111	0.88889	1.3125	1.21875	0.46875	1.05556	0.94444	0.87805	0.78049	0.68293	1.65854	0.88889	1.11111	1	0.7619	1.2381	1.3913	0.86957	1.56522	0.17391	1.03448	0.96552	1.12	0.88	1	0.75	1.25	1	1
TRINITY_DN10265_c1_g1_i1.p1	0.938111	56.49	62.3105	0.906589	0.88889	0.88889	1.33333	0.88889	0	2	1.11111	0.88889	1	1	0.57143	1.42857	2	1.33333	0	0.66667	2	0	1	2	0	1.6	0.4	1	0	1	2	0	0	1	0.57143	1.42857	2	0	2	0	1.11111	0.88889	1.5	0.5	0	0	2	2	1
TRINITY_DN10265_c1_g3_i1.p1	0.996721	54.0735	58.3968	0.925967	0	0	4	0	2	0	2	0	0	2	1.2	0.8	1	1	2	0	0.90909	1.09091	0.75	0.75	1.5	2	0	0.4	2.4	0	1.2	1	1	1	1.33333	0.66667	1.2	0	2	0.8	1	1	0	2	0	0	1.33333	2.66667	0
TRINITY_DN102661_c0_g1_i1.p1	1.40557	48.3695	52.3649	0.923701	0.625	0.875	1.375	1.125	0	2	1.10345	0.89655	1.61538	0.38462	0.73684	1.26316	0.71429	0.14286	2.71429	0.42857	1.66667	0.33333	1.61538	0	1.38462	0.08333	1.91667	0.8	1.2	1.8	0.2	0.2	1.8	1	1.77778	0.22222	0.66667	1.11111	1.33333	0.88889	0.5	1.5	0.5	1.5	0	2.10526	0.21053	1.68421	1.83333
TRINITY_DN102662_c0_g1_i1.p1	0.976096	53.543	62.0591	0.862774	1.23077	0	1.23077	1.53846	0	2	1.2	0.8	1	1	0.88889	1.11111	0.30769	0.61538	1.23077	1.84615	1.14286	0.85714	1.2	0.6	1.2	0	2	2.4	0.4	0.4	0.8	1	1	1	0	2	2	0.5	1.5	0	1	1	0.22222	1.77778	2.66667	1.33333	0	0	1.55556
TRINITY_DN102668_c0_g1_i1.p1	1.12081	48.0106	52.2149	0.919481	1.3913	0.34783	1.73913	0.52174	0	0	0.61538	1.38462	1.76471	0.23529	0.66667	1.33333	1.21212	0.12121	2.18182	0.48485	1.6	0.4	0.75	0	2.25	0.125	1.875	0.28571	0.85714	0.85714	2	0	2	1	2	0	0.42105	0.84211	1.68421	1.05263	0.28571	1.71429	0.5	1.5	0	2.66667	0	1.33333	1.71429
TRINITY_DN102669_c0_g1_i1.p1	1.24064	53.3565	54.4076	0.980681	0.8	0.8	1.86667	0.53333	0	0	1.6	0.4	1.11111	0.88889	0	0	1.14286	0.57143	1.71429	0.57143	0	0	0	0	3	0.25	1.75	0.72727	1.09091	1.45455	0.72727	0	2	1	1.5	0.5	1.6	1.6	0	0.8	0.33333	1.66667	0	0	0.66667	2	1	0.33333	1.5
TRINITY_DN10266_c0_g1_i1.p1	0.805583	55.4186	60.0075	0.923528	2.15385	0.30769	0.30769	1.23077	2	0	1.42857	0.57143	1.11111	0.88889	0	0	0.85714	1.71429	0.28571	1.14286	0.5	1.5	1.5	0	1.5	0.875	1.125	0.5	0	1	2.5	0.5	1.5	1	0.66667	1.33333	1.6	0.8	1.2	0.4	0.85714	1.14286	0	0	0	0	2	2	1.2
TRINITY_DN102670_c0_g1_i1.p1	0.916236	56.1649	60	0.936082	1.23077	0.61538	0.61538	1.53846	2	0	1.69231	0.30769	0.83333	1.16667	0.66667	1.33333	1.33333	0.66667	0.66667	1.33333	1	1	1.28571	0.42857	1.28571	0.61538	1.38462	0.57143	0.85714	1.14286	1.42857	0	2	1	0.75	1.25	0.88889	0.88889	1.77778	0.44444	0.33333	1.66667	1	1	0.57143	1.14286	1.71429	0.57143	0.5
TRINITY_DN102673_c0_g1_i1.p1	0.706721	54.2654	56.4699	0.960962	2.57143	0	0.28571	1.14286	0	0	1.42857	0.57143	1.33333	0.66667	0.88889	1.11111	1.77778	0.88889	0.44444	0.88889	0.66667	1.33333	2.25	0.75	0	1	1	0.44444	0.88889	1.33333	1.33333	0.66667	1.33333	1	0	2	0	0	4	0	2	0	1.2	0.8	1.71429	1.14286	0	1.14286	2
TRINITY_DN102675_c0_g1_i1.p1	1.297	51.7802	51.1218	1.01288	1.17647	0.70588	1.41176	0.70588	0	2	0.4	1.6	1.5	0.5	1	1	2	0	2	0	0	2	1.5	0	1.5	0	2	0	2	1	1	0	0	1	2	0	0.57143	1.71429	0.57143	1.14286	0	2	0	0	0	0	0	4	2
TRINITY_DN102676_c0_g1_i1.p1	0.802589	55.2511	57.8065	0.955794	1.72727	0.45455	0.54545	1.27273	1.06667	0.93333	1.6	0.4	0.9697	1.0303	1.47368	0.52632	1.625	1	0.375	1	0.8	1.2	2.07692	0.23077	0.69231	0.92683	1.07317	0.66667	1.06667	1.06667	1.2	0.77778	1.22222	1	0.4	1.6	1.41176	0.70588	1.41176	0.47059	1.22222	0.77778	0.8	1.2	0.72727	0.36364	1.09091	1.81818	0.88889
TRINITY_DN102677_c0_g1_i1.p2	1.2972	51.9052	49.0154	1.05896	0.95238	0.7619	1.33333	0.95238	0	2	0.66667	1.33333	1.33333	0.66667	0	2	1.64706	0.23529	1.41176	0.70588	2	0	0	0	3	0	2	0	2	0.66667	1.33333	0	2	1	1.2	0.8	0.66667	1.33333	0.66667	1.33333	0.66667	1.33333	0	0	0	4	0	0	2
TRINITY_DN10267_c0_g1_i5.p1	1.22441	54.0174	56.8672	0.949887	0.26667	1.33333	1.33333	1.06667	0	2	1.33333	0.66667	1.70588	0.29412	0.72727	1.27273	0.90909	1.63636	1.09091	0.36364	0.66667	1.33333	0.27273	0.81818	1.90909	0.55556	1.44444	0	0.66667	2.44444	0.88889	0	2	1	0.88889	1.11111	1.04348	1.04348	0.69565	1.21739	0.66667	1.33333	0.5	1.5	0.70588	0.23529	1.88235	1.17647	1.5
TRINITY_DN10267_c1_g1_i3.p2	0.762053	54.9411	62.2074	0.883192	1.71429	1.14286	0	1.14286	0	2	0.83333	1.16667	0.66667	1.33333	0	2	1.21212	0	1.81818	0.9697	0	0	1.5	0	1.5	1	1	0	1	3	0	0	0	1	0	0	1.33333	0	2.66667	0	2	0	0	0	0	4	0	0	2
TRINITY_DN10267_c3_g1_i1.p2	1.42442	44.8814	49.2183	0.911884	1.23077	0.30769	2.46154	0	0	0	0.54545	1.45455	2	0	0	0	1.63636	0	2	0.36364	2	0	0.42857	0.42857	2.14286	0	2	0	1.33333	0.66667	2	0	2	1	1.6	0.4	2.85714	0	0	1.14286	0	2	0	0	0	2.66667	0	1.33333	2
TRINITY_DN102682_c0_g1_i1.p1	0.674157	55.0592	58.4199	0.942473	1.71429	0.57143	0.28571	1.42857	1	1	0.4	1.6	1	1	0	0	0.8	0.8	0	2.4	0	2	1.2	1.2	0.6	1	1	1.84615	0.30769	1.23077	0.61538	1	1	1	0	2	4	0	0	0	1.66667	0.33333	1.66667	0.33333	1.33333	1.33333	1.33333	0	0.5
TRINITY_DN102687_c0_g1_i1.p1	0.880223	56.1218	57.7194	0.972321	1.2	0.4	0.8	1.6	2	0	2	0	2	0	0.66667	1.33333	0.8	1.6	0.8	0.8	1	1	0.75	0	2.25	0.25	1.75	0	1.33333	1.77778	0.88889	2	0	1	0.85714	1.14286	0.66667	0.66667	1.33333	1.33333	0.8	1.2	0	2	1.33333	1.33333	1.33333	0	1.33333
TRINITY_DN102688_c0_g1_i1.p1	1.36116	49.8573	52.9709	0.941221	0.96	0.96	1.44	0.64	0	2	0.85714	1.14286	1.36364	0.63636	0.33333	1.66667	0.70588	0.94118	2.35294	0	0.85714	1.14286	1.2	0.2	1.6	0.22222	1.77778	0	0.7619	2.85714	0.38095	0	2	1	1.33333	0.66667	0.53333	1.86667	0.53333	1.06667	0.25	1.75	1.2	0.8	0.66667	1.66667	1.33333	0.33333	1.71429
TRINITY_DN102689_c0_g1_i1.p2	0.795699	52.5337	51.8835	1.01253	1.33333	0	0.66667	2	2	0	1.42857	0.57143	0.75	1.25	1.2	0.8	1.06667	2.4	0	0.53333	0	2	0	3	0	0.66667	1.33333	0	0	4	0	0	2	1	2	0	2	0	1	1	1.2	0.8	0.5	1.5	0	0	2.66667	1.33333	0
TRINITY_DN102695_c0_g1_i1.p1	0.761178	55.6899	58.1732	0.957312	0.85714	0.57143	0.85714	1.71429	2	0	1.65217	0.34783	1.11111	0.88889	0.8	1.2	0.66667	0	2	1.33333	0	2	1.36364	0.81818	0.81818	1.09091	0.90909	0.4	0.8	1.2	1.6	0.85714	1.14286	1	0.4	1.6	1	0.5	2	0.5	1.33333	0.66667	1.33333	0.66667	0	2	0	2	0
TRINITY_DN102697_c0_g1_i1.p1	1.28415	53.1136	54.0012	0.983563	0.57143	1.14286	2	0.28571	2	0	0	2	1.33333	0.66667	0.4	1.6	0.30769	1.23077	2.15385	0.30769	0.5	1.5	0.5	0	2.5	1.2	0.8	0.66667	1.33333	2	0	0	2	0	1.33333	0.66667	0	1	1	2	0.5	1.5	0	2	0	0	0	4	1.66667
TRINITY_DN102699_c0_g1_i1.p1	0.968273	53.7287	58.2925	0.921709	1.81818	0.72727	0	1.45455	0.88889	1.11111	1.46667	0.53333	0.83333	1.16667	1.36842	0.63158	1.86667	1.6	0.53333	0	0.5	1.5	1.26316	1.26316	0.47368	1.14286	0.85714	0.44444	0.88889	0.88889	1.77778	0.33333	1.66667	1	0.54545	1.45455	1	2	0.5	0.5	0.75	1.25	1.6	0.4	1.33333	1.33333	0	1.33333	0.8
TRINITY_DN10269_c0_g1_i1.p1	1.85238	40.5978	37.415	1.08507	0.125	2.5	1.25	0.125	0	0	0	2	1.81132	0.18868	0	2	1	1	2	0	1.42857	0.57143	0.54545	0	2.45455	0	2	0	0.94118	3.05882	0	0	0	1	2	0	0.66667	1	0	2.33333	0.2	1.8	0	2	0.23529	2.11765	1.05882	0.58824	2
TRINITY_DN1026_c0_g1_i1.p1	0.803371	57.1202	60.8973	0.937976	1.39837	0.39024	0.61789	1.5935	0.79167	1.20833	1.48	0.52	0.91057	1.08943	0.97674	1.02326	1.13475	1.16312	0.70922	0.99291	0.62222	1.37778	1.5375	0.9	0.5625	0.63768	1.36232	0.85393	0.80899	1.39326	0.94382	0.63636	1.36364	1	0.65217	1.34783	1.56098	0.53659	1.46341	0.43902	0.88372	1.11628	0.92063	1.07937	0.68966	0.82759	1.17241	1.31034	1.19048
TRINITY_DN102707_c0_g1_i1.p1	0.731034	55.1379	58.5181	0.942237	2	0	1	1	1	1	2	0	0.54545	1.45455	2	0	0	1.14286	1.14286	1.71429	0	2	1.28571	0.85714	0.85714	1.71429	0.28571	1.33333	1.33333	0.66667	0.66667	0.66667	1.33333	1	0.8	1.2	1.33333	0	1.66667	1	0.5	1.5	0.85714	1.14286	0	0	4	0	0.66667
TRINITY_DN102709_c0_g1_i2.p1	1.39793	42.8373	44.1376	0.97054	1.33333	0.4	1.86667	0.4	0.57143	1.42857	0.22222	1.77778	0.4	1.6	0.33333	1.66667	1.41935	0	2.32258	0.25806	1.14286	0.85714	0	0.27273	2.72727	0	2	0.23529	2.82353	0.94118	0	0	2	1	1.90476	0.09524	0.44444	2.22222	1.33333	0	0.85714	1.14286	1	1	0	0	0	4	1.75
TRINITY_DN10270_c0_g1_i1.p1	0.890855	58.1218	62.3998	0.931442	1.47368	0.31579	0.94737	1.26316	0.88889	1.11111	1.55556	0.44444	1.2	0.8	0.96552	1.03448	0.97297	0.75676	0.64865	1.62162	0.5	1.5	1.22222	0.88889	0.88889	0.36364	1.63636	0.43478	1.47826	0.95652	1.13043	1.2	0.8	1	1	1	1.04348	0.86957	1.56522	0.52174	1.16667	0.83333	0.5	1.5	1.33333	0.8	1.6	0.26667	0.33333
TRINITY_DN102710_c0_g1_i1.p1	0.90672	54.2452	62.1845	0.872327	1.71429	0	1.14286	1.14286	1.5	0.5	1	1	2	0	2	0	1.71429	0.57143	1.14286	0.57143	0	2	0.75	0	2.25	1.53846	0.46154	0.66667	0.66667	0.66667	2	0	2	1	1.33333	0.66667	2	0	2	0	0	2	1	1	1.45455	0	0.72727	1.81818	2
TRINITY_DN102711_c0_g1_i1.p1	1.23557	54.2985	55.77	0.973615	1	1	1.33333	0.66667	0	0	1	1	1.5	0.5	0	2	1.6	0	1.6	0.8	0	0	0.75	0.75	1.5	0	2	1	1	2	0	0	2	1	2	0	1.42857	0.85714	0.57143	1.14286	0	0	1	1	0	0	4	0	2
TRINITY_DN102716_c0_g1_i1.p1	0.817073	52.6401	55.9987	0.940024	2.22222	0.44444	0	1.33333	1	1	2	0	2	0	0.66667	1.33333	1.66667	0	1.33333	1	0	2	1.5	1	0.5	0.22222	1.77778	1	0	0	3	0.28571	1.71429	0	0	2	1	0	3	0	1.2	0.8	1	1	2.66667	1.33333	0	0	0
TRINITY_DN102717_c0_g1_i1.p1	1.67836	42.1029	40.0874	1.05028	0.64	0.48	2.72	0.16	0	2	0.33333	1.66667	2	0	0	2	1.2	0	2.8	0	2	0	0.3	0	2.7	0	2	0	3.11111	0.88889	0	0	2	1	2	0	0	3.5	0.5	0	0	2	0	2	0.61538	1.53846	0.61538	1.23077	2
TRINITY_DN102718_c0_g1_i1.p1	1.08696	53.5441	59.201	0.904446	1.23077	0.30769	2.15385	0.30769	0.66667	1.33333	2	0	1	1	0	2	0.8	0	1.6	1.6	1	1	0.6	0.9	1.5	1.5	0.5	0	2.66667	1.33333	0	0	2	1	0	2	0.36364	0.36364	2.18182	1.09091	0.66667	1.33333	0	2	1.71429	1.14286	1.14286	0	2
TRINITY_DN102719_c0_g1_i2.p1	0.850153	56.9602	60.9845	0.934011	1.17647	0.47059	0.70588	1.64706	1.5	0.5	1.53846	0.46154	0.70588	1.29412	1.25	0.75	1	0.83333	1	1.16667	0.75	1.25	1.5	0.66667	0.83333	1.4	0.6	0.30769	0.61538	1.23077	1.84615	0.4	1.6	1	1	1	0.8	0	1.6	1.6	1	1	1.2	0.8	0	1	0	3	1
TRINITY_DN10271_c0_g1_i6.p1	1.34032	48.9746	51.8917	0.943785	0.84507	0.67606	1.80282	0.67606	0.66667	1.33333	0.61818	1.38182	1.41463	0.58537	0.6	1.4	1.01493	0.0597	2.44776	0.47761	1.71429	0.28571	1.04348	0.26087	1.69565	0.59091	1.40909	0	1.81132	1.58491	0.60377	0	2	1	1.66667	0.33333	0.75676	1.62162	0.75676	0.86486	0.5	1.5	0.66667	1.33333	0.42105	2.84211	0.10526	0.63158	1.42857
TRINITY_DN10271_c0_g2_i1.p2	1.27173	46.2222	51.3725	0.899746	1.27273	0.36364	1.81818	0.54545	0	0	0.66667	1.33333	1.73333	0.26667	0.2	1.8	2.22222	0	1.77778	0	2	0	1	0	2	0.125	1.875	0	2.75	0.25	1	0	2	1	1.71429	0.28571	1.66667	0.33333	0.66667	1.33333	0	2	0	0	0.36364	1.81818	0	1.81818	2
TRINITY_DN10271_c0_g3_i1.p1	1.20259	47.6624	53.6971	0.887616	1.88235	0.23529	1.41176	0.47059	0	0	0.85714	1.14286	1.55556	0.44444	0	2	2.15385	0	1.84615	0	0	2	0	0	3	0	2	0	2.58824	0.47059	0.94118	0	2	0	2	0	1.33333	0	2	0.66667	0.4	1.6	2	0	0.88889	1.77778	0	1.33333	2
TRINITY_DN10271_c0_g4_i1.p3	1.50236	47.3996	45.5203	1.04128	1.86667	1.6	0.26667	0.26667	0	0	0.54545	1.45455	2	0	0.33333	1.66667	0.44444	0	3.55556	0	0	0	1.5	0	1.5	0	2	0	1.71429	2.28571	0	0	2	1	1	1	0	2	0	2	0.66667	1.33333	0	2	0	3.33333	0	0.66667	2
TRINITY_DN10271_c0_g5_i1.p1	1.68432	46.7856	46.9107	0.997333	1.66667	0.33333	1.66667	0.33333	0	0	0.36364	1.63636	1.71429	0.28571	0.57143	1.42857	1.14286	0	2.28571	0.57143	2	0	0	3	0	0	2	0	2.4	0.8	0.8	0	2	1	1.71429	0.28571	0	4	0	0	1.33333	0.66667	0	0	1	2	1	0	1.33333
TRINITY_DN10271_c1_g1_i1.p1	1.03628	49.1374	59.5202	0.825558	1.71429	0	2	0.28571	0	2	1.6	0.4	1	1	0	2	2.8	0	0.8	0.4	2	0	2	0	1	0.25	1.75	0.66667	2.66667	0	0.66667	0	2	1	2	0	2	0.66667	1.33333	0	0.75	1.25	2	0	2.66667	0.66667	0	0.66667	2
TRINITY_DN10271_c2_g1_i1.p1	1.51875	49.144	48.9432	1.0041	1.14286	0	2.28571	0.57143	0	0	0.46154	1.53846	1.77778	0.22222	0.85714	1.14286	1.2	0	2.4	0.4	2	0	1.2	0	1.8	0.2	1.8	0	2.85714	0.85714	0.28571	1	1	1	1.6	0.4	1.33333	1.33333	0	1.33333	1	1	0	0	0	2.66667	0	1.33333	2
TRINITY_DN10271_c3_g1_i1.p2	1.71293	42.7136	37.2323	1.14722	0.75	1	2.25	0	0	0	0.54545	1.45455	2	0	0	2	0.4	0	3.6	0	2	0	0	0	3	0	2	0	1.75	2	0.25	0	0	1	2	0	0	2	1	1	0	2	0	0	0	3.42857	0	0.57143	2
TRINITY_DN10271_c4_g1_i1.p1	1.44395	43.9612	44.5993	0.985693	0.53333	0.53333	2.93333	0	0	0	0.28571	1.71429	1.81818	0.18182	0	2	1.33333	0	2.13333	0.53333	2	0	0	0	3	0	2	0	2.46154	1.23077	0.30769	0	2	0	2	0	2	1.33333	0	0.66667	0	2	2	0	0.36364	1.45455	0	2.18182	1.71429
TRINITY_DN102720_c0_g1_i1.p1	1.5277	49.7275	44.6244	1.11436	0.70588	1.17647	1.64706	0.47059	0	2	0	2	2	0	1	1	0.5	0.5	2	1	2	0	0.42857	0	2.57143	0	2	0	2.4	1.6	0	0	2	1	1.11111	0.88889	0	1.5	1	1.5	0	2	1	1	0	3.2	0	0.8	2
TRINITY_DN102722_c0_g1_i1.p2	1.33143	52.9069	51.3602	1.03011	0.36364	1.81818	1.09091	0.72727	1	1	1	1	1.6	0.4	1	1	0	2.4	0	1.6	1	1	0	1	2	0.28571	1.71429	0	1.14286	2.85714	0	0.5	1.5	1	2	0	1.33333	1.33333	0.66667	0.66667	0	2	0	2	0.8	0.8	0.8	1.6	1.5
TRINITY_DN102724_c0_g1_i1.p2	1.9292	44.142	41.6382	1.06013	0	1	2.5	0.5	0.5	1.5	0.33333	1.66667	1.375	0.625	0	2	0	1.33333	2.66667	0	2	0	0.33333	0	2.66667	0.26667	1.73333	0	0.33333	3.66667	0	2	0	1	1.2	0.8	0.33333	1.66667	0	2	0	2	0	2	0	3	1	0	1.6
TRINITY_DN102725_c0_g1_i1.p1	1.65489	47.0352	46.6295	1.0087	0.5	0.5	2.5	0.5	0	2	0.5	1.5	1.48148	0.51852	1	1	0.28571	1.71429	1.71429	0.28571	1.33333	0.66667	0.33333	0	2.66667	0.31579	1.68421	0.22222	1.11111	2.66667	0	0	2	1	1.6	0.4	0.5	2	0.5	1	0.14286	1.85714	0.5	1.5	0.72727	1.45455	1.45455	0.36364	2
TRINITY_DN10272_c0_g1_i1.p1	0.853333	55.4769	59.7503	0.928479	0.8	0.8	1.2	1.2	0.90909	1.09091	1.4	0.6	0.75	1.25	1.2	0.8	1	1.5	0	1.5	0	2	1.5	1.25	0.25	0.75	1.25	1.33333	0.66667	0	2	0.57143	1.42857	0	1	1	1.71429	1.14286	1.14286	0	2	0	1.25	0.75	0	2	0	2	1.5
TRINITY_DN102732_c0_g1_i1.p1	1.35363	49.0513	52.5282	0.933809	1.75	0.25	1	1	0	2	0.72727	1.27273	1.625	0.375	0.16667	1.83333	1.4	0.2	2.4	0	1.6	0.4	0.54545	0	2.45455	0	2	0	1	1.33333	1.66667	0.28571	1.71429	1	1.75	0.25	1.33333	0.95238	0.7619	0.95238	0.28571	1.71429	0	2	0	2.85714	0	1.14286	1.55556
TRINITY_DN102734_c0_g1_i1.p1	1.30391	50.0563	56.0003	0.893858	0.28571	0.57143	2.57143	0.57143	2	0	0.72727	1.27273	1.33333	0.66667	0.90909	1.09091	0.57143	1.52381	1.14286	0.7619	1	1	2.45455	0	0.54545	0.5	1.5	0.18182	1.63636	1.27273	0.90909	0	0	1	1.5	0.5	1.66667	0.33333	1.33333	0.66667	0	2	2	0	0.66667	0.66667	2	0.66667	2
TRINITY_DN10273_c0_g1_i1.p1	1.50789	49.2239	51.2508	0.960451	0	0.63158	2.73684	0.63158	0.4	1.6	0.88889	1.11111	1.5	0.5	0.46154	1.53846	0.88889	1.33333	1.77778	0	1.25	0.75	0.66667	0.5	1.83333	0.625	1.375	0.12903	2.70968	0.51613	0.64516	0	2	1	1.25	0.75	1.06667	0.8	0.26667	1.86667	0.625	1.375	1.2	0.8	0	1.42857	0.85714	1.71429	2
TRINITY_DN102742_c0_g1_i2.p1	0.969765	52.4978	60.9256	0.861671	1	0.16667	0.66667	2.16667	0.66667	1.33333	1.28	0.72	1.35294	0.64706	0.75	1.25	0.33333	0.33333	0	3.33333	0.66667	1.33333	1.61538	0.69231	0.69231	0.75	1.25	0.4	0.4	1.2	2	0.53333	1.46667	1	0.5	1.5	1.77778	0.22222	1.55556	0.44444	1.5	0.5	1.2	0.8	1	0.5	0.5	2	1.16667
TRINITY_DN102744_c0_g1_i1.p1	0.763562	55.0077	58.6451	0.937976	1.4	0.4	0.5	1.7	1.09091	0.90909	1.35484	0.64516	0.94118	1.05882	1.05263	0.94737	1.33333	0.61538	0.82051	1.23077	0.75	1.25	1.6875	0.5625	0.75	0.96	1.04	0.27586	0.68966	1.24138	1.7931	0.70588	1.29412	1	0.78261	1.21739	0.85714	0.57143	2.28571	0.28571	1.45455	0.54545	0.66667	1.33333	1	1	0	2	0.66667
TRINITY_DN102746_c0_g1_i1.p1	1.64593	40.8064	40.2523	1.01377	1.24444	0.88889	1.68889	0.17778	0.4	1.6	0.28571	1.71429	1.68421	0.31579	0	2	0.32	0	3.52	0.16	2	0	0	0	3	0.125	1.875	0.12903	1.54839	2.32258	0	0	0	1	1.84615	0.15385	0	2	0	2	0.5	1.5	0	0	0	4	0	0	1.91304
TRINITY_DN102748_c0_g1_i1.p1	0.777194	46.4311	48.6983	0.953444	0.72727	1.45455	1.81818	0	0.61538	1.38462	0.25	1.75	0	2	0.66667	1.33333	0	1.23077	2.15385	0.61538	1.33333	0.66667	1.2	0	1.8	0	2	0	0.5	3	0.5	0	0	1	1.33333	0.66667	2	2	0	0	2	0	2	0	0.53333	1.6	1.33333	0.53333	1.33333
TRINITY_DN102749_c0_g1_i1.p1	1.21429	51.4934	50.9847	1.00998	0	0	0	0	2	0	0	0	0	2	0	2	1.33333	0	1.33333	1.33333	1	1	0.92308	0.69231	1.38462	1.625	0.375	0	1.6	0.8	1.6	2	0	1	1.42857	0.57143	2.66667	0.66667	0	0.66667	1.33333	0.66667	2	0	1.33333	0	0	2.66667	2
TRINITY_DN102750_c0_g1_i1.p1	0.797578	56.217	62.4462	0.900247	0.53333	0.53333	1.33333	1.6	0	0	1.2	0.8	1	1	1.6	0.4	0.72727	1.45455	0.72727	1.09091	0	0	1	0.5	1.5	0.5	1.5	1.6	0	0.8	1.6	0	0	1	0.5	1.5	1.45455	1.81818	0.36364	0.36364	1	1	0	2	2.66667	0	0	1.33333	0.57143
TRINITY_DN102752_c0_g1_i1.p1	1.04191	54.9534	56.607	0.970788	1	1.25	1.5	0.25	0.33333	1.66667	0.66667	1.33333	1	1	0.8	1.2	1.33333	0.66667	2	0	1.14286	0.85714	0	0.75	2.25	1	1	0	1.55556	0.88889	1.55556	0	0	0	1	1	2.22222	0.88889	0.88889	0	0.33333	1.66667	0.66667	1.33333	0.8	2	0.8	0.4	0
TRINITY_DN102753_c0_g1_i1.p1	0.697143	53.5424	59.6943	0.896943	1.66667	0	0.33333	2	0.8	1.2	1.2	0.8	0	2	0	2	0.85714	0.85714	0.85714	1.42857	0.8	1.2	0.75	0.75	1.5	0.4	1.6	2.66667	0	0	1.33333	0.5	1.5	1	0.57143	1.42857	0	2.66667	1.33333	0	0.66667	1.33333	1.33333	0.66667	0	0	1.33333	2.66667	0.88889
TRINITY_DN102757_c0_g1_i1.p1	1.41909	50.8152	49.6076	1.02434	0.66667	0	1.33333	2	2	0	0.44444	1.55556	1.16667	0.83333	0	2	0.44444	0.44444	2.66667	0.44444	2	0	0	0	3	0.57143	1.42857	0.44444	3.11111	0.44444	0	0	2	0	2	0	1	2	1	0	1.42857	0.57143	2	0	0.66667	2	1.33333	0	2
TRINITY_DN102759_c0_g1_i2.p1	0.800857	53.3079	59.0722	0.902419	1.76471	0	0.58824	1.64706	0.94737	1.05263	1.39394	0.60606	1.17949	0.82051	1.05263	0.94737	1.38462	0.61538	0.76923	1.23077	0.33333	1.66667	1.8	1.2	0	1.1	0.9	0.5	1	0.66667	1.83333	0.90909	1.09091	1	0.63158	1.36842	2.5	0.5	1	0	1	1	1.14286	0.85714	0.4	2	0.8	0.8	0.6
TRINITY_DN10275_c0_g1_i1.p1	0.927644	53.427	61.7636	0.865024	2.66667	0.33333	1	0	0.66667	1.33333	0.5	1.5	1	1	1.5	0.5	0.53333	0.53333	0.53333	2.4	1	1	1.8	0	1.2	0.33333	1.66667	1.33333	1.33333	1.33333	0	1.33333	0.66667	1	0.8	1.2	0	0.8	2.4	0.8	1.33333	0.66667	1.11111	0.88889	1.33333	1.33333	1.33333	0	0
TRINITY_DN102760_c0_g1_i1.p1	0.922931	54.5741	59.4539	0.917923	1.6	0.4	0.8	1.2	1	1	1	1	0	2	1	1	0	0	4	0	1	1	1.2	0	1.8	1.6	0.4	0	1.77778	0	2.22222	0.66667	1.33333	1	2	0	1.81818	0.72727	0.72727	0.72727	1	1	2	0	0	0	1.33333	2.66667	2
TRINITY_DN102762_c0_g1_i1.p1	0.762408	56.1993	59.6277	0.942503	1.77778	0	1.33333	0.88889	1	1	1.55556	0.44444	1	1	1	1	2	1.2	0.8	0	1	1	1.5	0.75	0.75	1	1	0.5	1	1	1.5	1.27273	0.72727	1	0.4	1.6	0.66667	0.66667	2	0.66667	1.33333	0.66667	1	1	0.8	0.8	1.6	0.8	0
TRINITY_DN102766_c0_g1_i1.p2	1.76954	38.6015	38.2615	1.00889	0.21053	0.84211	2.73684	0.21053	0	2	0.18182	1.81818	1.71429	0.28571	0.72727	1.27273	0	0.22222	3.77778	0	1.54545	0.45455	0.17647	0.35294	2.47059	0.22222	1.77778	0	2.28571	1.52381	0.19048	2	0	1	2	0	0.23529	3.05882	0	0.70588	0.21053	1.78947	0	0	0	3.77778	0.22222	0	2
TRINITY_DN102773_c0_g1_i1.p2	1.71202	43.4389	39.8064	1.09125	0.44444	0.88889	1.77778	0.88889	0	2	0.8	1.2	1.8	0.2	0	2	1	0	3	0	2	0	0	0	0	0	2	0	0.92308	2.15385	0.92308	0	0	1	2	0	0	2.66667	0.66667	0.66667	0	2	0	0	0	3	0	1	2
TRINITY_DN102777_c0_g1_i1.p1	0.923256	55.5819	59.1058	0.94038	0.88889	0.44444	0.44444	2.22222	1.6	0.4	2	0	1	1	1.11111	0.88889	1	1	0	2	1.33333	0.66667	1.5	0.75	0.75	0.8	1.2	0	0.66667	0.66667	2.66667	0	2	1	1.4	0.6	1.71429	0.57143	1.14286	0.57143	0.8	1.2	1	1	0	1.33333	1.33333	1.33333	0
TRINITY_DN102779_c0_g1_i1.p2	1.22476	44.9996	40.5887	1.10867	1	0.33333	1	1.66667	1	1	2	0	1.73913	0.26087	0	0	0	1	3	0	0	0	0	0	0	1	1	0	0.28571	3.14286	0.57143	0	2	0	0	0	4	0	0	0	0.26667	1.73333	0	2	0.66667	1	1.66667	0.66667	1
TRINITY_DN10277_c1_g1_i1.p2	1.5856	51.065	50.1322	1.01861	0	1.14286	2.28571	0.57143	0	0	0.4	1.6	1.42857	0.57143	0.22222	1.77778	1.14286	0	2.28571	0.57143	2	0	1	0	2	0	2	0	4	0	0	0	0	1	1.6	0.4	0.66667	0.66667	2	0.66667	0	2	2	0	0.8	1.6	0	1.6	0
TRINITY_DN10277_c1_g2_i1.p2	1.60247	46.6598	45.952	1.0154	1.42857	0.28571	2.28571	0	0	0	0.4	1.6	1.8	0.2	0.25	1.75	1.71429	0	1.71429	0.57143	2	0	0.42857	0	2.57143	0	2	0	2.28571	1.14286	0.57143	0	0	1	2	0	0.66667	2	0.66667	0.66667	0	2	2	0	1.6	2.4	0	0	0
TRINITY_DN10277_c2_g1_i1.p1	1.30599	50.831	57.4067	0.885454	0.33333	0	2	1.66667	0	0	0.4	1.6	1.33333	0.66667	0.33333	1.66667	1.53846	0.30769	1.84615	0.30769	0	0	0	0	3	0.25	1.75	0.66667	1.33333	2	0	0	2	1	1.14286	0.85714	1	0	3	0	1.33333	0.66667	2	0	1.33333	0	0	2.66667	0
TRINITY_DN102780_c0_g1_i1.p1	1.23397	48.0758	52.1567	0.921757	1.09091	0.72727	2.18182	0	1.33333	0.66667	0.2	1.8	2	0	0.5	1.5	0.5	0.5	1.75	1.25	1	1	0	0	3	0.11765	1.88235	0	0	2.66667	1.33333	0	0	1	1.75	0.25	0	2.46154	0.61538	0.92308	1	1	2	0	0	1	0.66667	2.33333	2
TRINITY_DN102782_c0_g1_i1.p1	1.13762	52.2785	56.7925	0.920518	0	2	2	0	0	2	2	0	2	0	1	1	1.33333	0.66667	2	0	1	1	1	0	2	0	2	0	1.6	1.6	0.8	0	2	1	1.5	0.5	1.33333	0.33333	2.33333	0	0.5	1.5	0	0	0	4	0	0	2
TRINITY_DN102784_c0_g1_i2.p1	1.16332	51.9823	55.9498	0.929088	1.4	1	1.2	0.4	0.5	1.5	1.15789	0.84211	1.41176	0.58824	0.6087	1.3913	1.28571	1.85714	0.71429	0.14286	0.88889	1.11111	1.15385	0	1.84615	0.75	1.25	0.21053	2.31579	0.52632	0.94737	0	2	1	0.8	1.2	0.38095	1.52381	2.09524	0	0.5	1.5	0.66667	1.33333	0.42105	1.26316	1.89474	0.42105	0.8
TRINITY_DN102785_c0_g1_i1.p1	0.989144	50.6016	53.517	0.945524	1.5	0.5	0.83333	1.16667	1.33333	0.66667	1.80952	0.19048	1.08333	0.91667	1.72727	0.27273	2.08696	1.04348	0.34783	0.52174	0.4	1.6	1.42857	0.57143	1	1.11111	0.88889	0.95238	0.7619	0.57143	1.71429	0	2	1	0.33333	1.66667	0.57143	0	3.42857	0	0.33333	1.66667	1.42857	0.57143	0	0	1.6	2.4	0.44444
TRINITY_DN102789_c0_g1_i1.p1	0.79171	55.459	59.5576	0.931183	1.71429	0.19048	0.57143	1.52381	1.2	0.8	1.46154	0.53846	1.28571	0.71429	0.81818	1.18182	0.86957	0.6087	0.78261	1.73913	0.6	1.4	1.82143	0.96429	0.21429	0.75	1.25	1	0.66667	0.5	1.83333	0.8	1.2	1	0.57143	1.42857	1.2	1	1.4	0.4	1	1	1.11111	0.88889	0.53333	1.06667	1.33333	1.06667	0.70588
TRINITY_DN102790_c0_g1_i1.p1	0.768889	51.9133	61.826	0.839668	1.53846	1.84615	0.61538	0	0	2	1.33333	0.66667	0.46154	1.53846	0	0	1	0.6	2.2	0.2	0	2	0	0	3	2	0	0.57143	1.71429	0	1.71429	0	0	1	0	2	3	0	0	1	0.66667	1.33333	0	2	1.6	0.8	0	1.6	2
TRINITY_DN102791_c0_g1_i1.p1	0.794606	55.2057	60.3547	0.914688	1.44	0.32	0.48	1.76	1.33333	0.66667	1.46154	0.53846	0.90909	1.09091	0.45455	1.54545	0.9697	0.84848	0.72727	1.45455	0.8	1.2	1.57143	0.85714	0.57143	1.16667	0.83333	0.92308	0.61538	1.23077	1.23077	0.36364	1.63636	1	0.59259	1.40741	1.18519	0.44444	1.77778	0.59259	1.29412	0.70588	1	1	1	2	0	1	1.28571
TRINITY_DN102792_c0_g1_i1.p2	0.569135	54.0101	54.4695	0.991566	2.25	0	0.75	1	2	0	1.33333	0.66667	1.14286	0.85714	0	2	1.51724	0.96552	0.68966	0.82759	0	2	1.36364	0.81818	0.81818	0.66667	1.33333	0.57143	0	0.57143	2.85714	0.57143	1.42857	1	0.5	1.5	1.42857	0.57143	2	0	0.66667	1.33333	1.66667	0.33333	0	0	0	0	0.85714
TRINITY_DN102794_c0_g1_i1.p2	1.42119	47.1684	43.4833	1.08475	1.47368	1.05263	1.47368	0	0	0	0.66667	1.33333	1.66667	0.33333	0.5	1.5	1.33333	0	2.66667	0	0	0	0.42857	0	2.57143	0	2	0	2	1.5	0.5	0	2	0	2	0	0.44444	1.77778	0.44444	1.33333	0	2	0.66667	1.33333	0	2.85714	0.57143	0.57143	2
TRINITY_DN102796_c0_g1_i1.p1	0.963054	54.5353	59.6234	0.914663	1.33333	0.57143	0.19048	1.90476	0.75	1.25	1.85714	0.14286	1.33333	0.66667	1	1	1.33333	0.33333	1	1.33333	0.66667	1.33333	1.5	0.75	0.75	0.92308	1.07692	0.55172	0.68966	1.24138	1.51724	0.85714	1.14286	1	0.5	1.5	0.44444	0.44444	1.77778	1.33333	1.14286	0.85714	1.42857	0.57143	1.71429	0	1.14286	1.14286	1.33333
TRINITY_DN1027_c0_g1_i10.p1	1.76891	45.3346	42.6964	1.06179	0.4	0.8	2.8	0	0	2	0.33333	1.66667	1.73333	0.26667	1	1	0	0.75	2.25	1	1	1	0	0	3	0.125	1.875	0	3.27273	0.36364	0.36364	0	2	1	1.33333	0.66667	0	1.33333	0	2.66667	0	2	0	2	0.5	1	1.5	1	0
TRINITY_DN1027_c1_g1_i1.p1	1.55022	49.822	52.9717	0.94054	0.51613	0.25806	1.67742	1.54839	0	2	1.16667	0.83333	1.31429	0.68571	0.35714	1.64286	0.5	1.125	1.875	0.5	1.5	0.5	0.84375	0.1875	1.96875	0.30303	1.69697	0.41667	2.25	0.91667	0.41667	0.46154	1.53846	1	1.33333	0.66667	1.18519	1.03704	0.88889	0.88889	0.42105	1.57895	0.70588	1.29412	0.6	1.4	1	1	1.55556
TRINITY_DN102806_c0_g1_i1.p1	0.876529	53.3976	60.4326	0.883589	1.6	0	0	2.4	0	2	1.66667	0.33333	0.66667	1.33333	1.5	0.5	0	0.8	0.8	2.4	0.8	1.2	1.875	0.75	0.375	0.57143	1.42857	0.5	2	0	1.5	0.5	1.5	1	1	1	2.5	0	1	0.5	1	1	1	1	0.66667	0.66667	0.66667	2	0.4
TRINITY_DN102807_c0_g1_i1.p1	0.761605	52.2981	56.8581	0.9198	0.70588	0.94118	1.64706	0.70588	0	0	0.58824	1.41176	1	1	0.58824	1.41176	0.48	0.16	2.16	1.2	1.33333	0.66667	0	0.75	2.25	0.6	1.4	0.66667	1.33333	2	0	0	0	1	1.5	0.5	0.26667	1.33333	1.86667	0.53333	0.66667	1.33333	1.33333	0.66667	1.33333	0	1.77778	0.88889	1.77778
TRINITY_DN10280_c0_g1_i1.p1	0.881132	52.6734	62.8745	0.837755	2.18182	0.72727	0	1.09091	0	2	1.33333	0.66667	0.66667	1.33333	0.8	1.2	0	1.33333	0.44444	2.22222	0	0	0	0.75	2.25	0.90909	1.09091	0	2.46154	0.30769	1.23077	0	2	1	0.66667	1.33333	0.4	1.6	1.6	0.4	1.6	0.4	1	1	1.33333	0.44444	1.77778	0.44444	1.33333
TRINITY_DN102811_c0_g1_i1.p2	1.12235	47.1604	47.1817	0.999549	1.05263	0	2.73684	0.21053	0	2	0.5	1.5	2	0	0	0	2.5	0	1.5	0	0	0	0	0	3	0	2	0	2.4	0	1.6	0	2	1	0	0	0	2	2	0	0	0	0	0	0	0	0	0	2
TRINITY_DN102816_c0_g1_i1.p2	0.825267	52.7788	56.0651	0.941384	2	0	1	1	0.96296	1.03704	0.66667	1.33333	1.66667	0.33333	1.5	0.5	0.72727	0.90909	1.27273	1.09091	2	0	0	0	3	0.75	1.25	0	1.33333	2.66667	0	0	2	0	1.38462	0.61538	0.25	1.75	2	0	0.33333	1.66667	1	1	0	2	2	0	0.8
TRINITY_DN102818_c0_g1_i1.p1	0.820345	54.1903	51.5616	1.05098	1.06667	1.6	0.26667	1.06667	0	0	1.2	0.8	1.66667	0.33333	1	1	0.44444	2.22222	0.44444	0.88889	0	0	2.25	0.75	0	1	1	0.8	0	2.4	0.8	0	2	1	0	2	0.57143	0.57143	0	2.85714	2	0	1.2	0.8	0.8	0.8	1.6	0.8	0
TRINITY_DN102823_c0_g1_i1.p1	1.57961	43.7586	40.345	1.08461	0.4	1	2.6	0	0	2	0	2	1.71429	0.28571	1	1	0	1.45455	1.81818	0.72727	0	2	0	0.42857	2.57143	0.33333	1.66667	0.25	0.75	3	0	2	0	1	2	0	0	2.22222	0.44444	1.33333	0	2	0	2	0	1.33333	2.22222	0.44444	1.66667
TRINITY_DN102825_c0_g1_i1.p1	1.71726	46.4752	43.3649	1.07172	1	0.75	2	0.25	0	0	0.18182	1.81818	1.81818	0.18182	2	0	0.57143	0	3.42857	0	2	0	1.2	0.3	1.5	0	2	0.22222	0.88889	2.44444	0.44444	1	1	1	1.71429	0.28571	0	1.33333	1.33333	1.33333	0.125	1.875	0.66667	1.33333	0.66667	1.33333	1.33333	0.66667	2
TRINITY_DN102827_c0_g1_i1.p1	1.03205	56.3683	62.8575	0.896763	1.33333	0.66667	1.33333	0.66667	1.2	0.8	1.2	0.8	0.33333	1.66667	1.14286	0.85714	0.5	1	1.5	1	2	0	1	2	0	0.5	1.5	0.30769	1.23077	1.84615	0.61538	0	2	1	1	1	0.8	0.4	1.2	1.6	1	1	1	1	1.6	1.6	0.8	0	2
TRINITY_DN102835_c0_g1_i1.p1	1.07551	53.6196	61.7778	0.867943	2.4	0	0.8	0.8	0	0	2	0	1	1	1	1	0	0	0	4	1.33333	0.66667	1	0.5	1.5	1.33333	0.66667	0	3.33333	0.66667	0	1	1	1	1	1	1.71429	0.57143	0	1.71429	0.4	1.6	2	0	2.4	0	0.4	1.2	0
TRINITY_DN102839_c0_g1_i1.p1	0.986547	54.7247	59.644	0.917522	1.33333	0.88889	0.44444	1.33333	1.14286	0.85714	0.75	1.25	1	1	0	2	1	0.5	1.75	0.75	1	1	0.5	1	1.5	0.66667	1.33333	0	1.6	2.4	0	0	2	1	2	0	4	0	0	0	0.33333	1.66667	1	1	0	0	4	0	1
TRINITY_DN10283_c0_g1_i1.p1	0.969072	55.5655	61.8444	0.898473	1.17647	0.23529	0.94118	1.64706	0.28571	1.71429	1.5	0.5	0.92308	1.07692	1	1	0.66667	1.33333	1	1	1.6	0.4	1.25	1	0.75	0.8	1.2	0.92308	0.30769	0.92308	1.84615	0	2	1	0.85714	1.14286	2.22222	0	1.33333	0.44444	0.72727	1.27273	0	2	1.71429	0	2.28571	0	1
TRINITY_DN102847_c0_g1_i2.p1	0.82866	55.296	58.5741	0.944035	2.4	0.53333	0.26667	0.8	1	1	1.77778	0.22222	1.2	0.8	0.5	1.5	1.33333	0.44444	0.88889	1.33333	0.88889	1.11111	1.71429	0.42857	0.85714	1.11111	0.88889	0.8	0.4	0.8	2	1.2	0.8	0	0.42857	1.57143	0.92308	1.23077	1.23077	0.61538	0.88889	1.11111	0.8	1.2	0	0	2	2	1.5
TRINITY_DN10284_c0_g1_i2.p1	1.29375	54.379	56.5356	0.961854	0.47059	1.17647	1.17647	1.17647	0.28571	1.71429	1.38462	0.61538	1.375	0.625	0.66667	1.33333	0.88889	2.66667	0.44444	0	0.5	1.5	1.5	0.375	1.125	0.72727	1.27273	0.42105	0.84211	1.68421	1.05263	0.57143	1.42857	1	0.6	1.4	0.5	1	1.5	1	0	2	0	2	0.33333	1	2	0.66667	1.46667
TRINITY_DN102850_c0_g1_i1.p1	1.02031	48.4935	50.3611	0.962916	0.8	2	0.6	0.6	0.4	1.6	0.61538	1.38462	1.30769	0.69231	0.66667	1.33333	0.66667	0.4	2.4	0.53333	0.75	1.25	0.75	0.125	2.125	0.27273	1.72727	0.17391	1.3913	1.73913	0.69565	0	2	1	2	0	0.38095	0.7619	0	2.85714	0.33333	1.66667	0.66667	1.33333	0.47059	1.41176	0.94118	1.17647	2
TRINITY_DN102853_c0_g1_i1.p1	1.51299	51.4025	53.9278	0.953173	0.88889	1.77778	0.88889	0.44444	0	0	0.54545	1.45455	0.90909	1.09091	0.14286	1.85714	2.22222	0	1.33333	0.44444	2	0	0.66667	0.33333	2	0.5	1.5	0.61538	1.53846	1.53846	0.30769	0	2	1	1.33333	0.66667	0.57143	1.71429	0	1.71429	1	1	0	0	1	1	1	1	1
TRINITY_DN102856_c0_g1_i1.p1	0.722078	56.1629	61.3373	0.91564	0.94118	0.70588	0.94118	1.41176	0	0	1.07692	0.92308	0.90909	1.09091	0.8	1.2	1.84615	0.92308	0.30769	0.92308	0	2	1.5	0	1.5	0	2	0	4	0	0	1	1	1	1	1	1.06667	0.26667	2.13333	0.53333	1.23077	0.76923	1.66667	0.33333	0.8	0	1.6	1.6	0
TRINITY_DN102865_c0_g1_i1.p1	1.41302	51.7283	56.7798	0.911034	0.30769	2.46154	0.92308	0.30769	0.66667	1.33333	0.6	1.4	1.69231	0.30769	0.5	1.5	0	0	1	3	0.66667	1.33333	1.28571	0	1.71429	1.14286	0.85714	0.4	0.8	1.2	1.6	0.5	1.5	1	1.2	0.8	1	1	1	1	0.66667	1.33333	1	1	0.8	0.8	1.6	0.8	2
TRINITY_DN102866_c0_g1_i1.p1	0.746988	58.3728	62.1021	0.939949	1.37143	0.68571	0.91429	1.02857	0	0	1.17647	0.82353	0.7	1.3	1	1	1.45455	0.72727	0.36364	1.45455	0	2	0.66667	0.66667	1.66667	0.84211	1.15789	0	0.8	1.2	2	0	2	1	1	1	1.14286	1	0.85714	1	0.66667	1.33333	2	0	1.33333	0.44444	0.88889	1.33333	1.2
TRINITY_DN102867_c0_g1_i1.p1	1.88636	46.6019	43.2681	1.07705	0	0.66667	0.66667	2.66667	0	2	0	2	2	0	0.28571	1.71429	0.57143	0.57143	2.85714	0	2	0	0.3	0.3	2.4	0.2	1.8	0.4	0.4	2.4	0.8	0	0	1	1.6	0.4	1	2	0	1	0.4	1.6	0	2	0	3.11111	0.44444	0.44444	2
TRINITY_DN102868_c0_g1_i1.p1	1.32903	49.4524	49.4346	1.00036	0.5	2	1.5	0	0	2	1	1	2	0	0	2	1.2	0	2.4	0.4	0	0	0	0	3	0	2	0	1.33333	1.33333	1.33333	0	0	1	1.2	0.8	1.77778	0.44444	1.33333	0.44444	0.33333	1.66667	0	0	0	4	0	0	2
TRINITY_DN102869_c0_g1_i1.p2	1.14821	53.3892	52.1301	1.02415	0.57143	1.14286	2.28571	0	0	0	0.72727	1.27273	1.66667	0.33333	0	2	1.14286	0	1.71429	1.14286	0	0	1.5	0	1.5	0	2	0	1.8	1	1.2	0	2	1	0	0	0.44444	1.11111	1.11111	1.33333	0.33333	1.66667	1	1	0.66667	2	0	1.33333	1.5
TRINITY_DN102870_c0_g1_i1.p1	1.61439	41.2576	40.3039	1.02366	0.34286	1.25714	2.05714	0.34286	0	2	0.2	1.8	1.83333	0.16667	0	2	0.875	0	3	0.125	1.63636	0.36364	0.21429	0	2.78571	0	2	0	1.29032	2.58065	0.12903	0	2	1	1.85714	0.14286	0	1.14286	0.38095	2.47619	0.18182	1.81818	2	0	0	2.57143	0.85714	0.57143	1.83333
TRINITY_DN102877_c0_g1_i1.p1	1.11775	53.5922	56.9424	0.941165	0.77419	0.90323	1.67742	0.64516	0	0	0.6	1.4	1.26316	0.73684	0.4	1.6	1	0	3	0	1	1	1.5	1.5	0	0.53333	1.46667	0.5	1	1	1.5	0	2	1	1.5	0.5	0.4	1.06667	1.2	1.33333	1.11111	0.88889	1.6	0.4	0	2.5	0	1.5	1.33333
TRINITY_DN102878_c0_g1_i1.p3	1.13418	51.1835	55.4489	0.923075	0.72727	1.45455	1.09091	0.72727	0.4	1.6	0.85714	1.14286	0	0	0	2	0.76923	0.15385	2.46154	0.61538	2	0	0	0	3	2	0	0	0	0	0	0	2	1	0.5	1.5	0.84211	0.42105	0.84211	1.89474	0.66667	1.33333	2	0	0	0	4	0	2
TRINITY_DN10287_c0_g1_i1.p1	1.15646	55.7529	57.826	0.964149	1.26316	0	1.05263	1.68421	1	1	1.63636	0.36364	0.83333	1.16667	1.52941	0.47059	1.25	0.625	0.875	1.25	0.66667	1.33333	1	0.83333	1.16667	0.83333	1.16667	0.72727	0.72727	1.09091	1.45455	0.57143	1.42857	1	0.58824	1.41176	1.71429	0	2	0.28571	1.09091	0.90909	1.2	0.8	0.66667	0.66667	1.66667	1	0.5
TRINITY_DN102883_c0_g1_i1.p1	1.05357	55.3227	60.5953	0.912987	1.33333	0.88889	0	1.77778	0	0	1.16667	0.83333	1	1	0.8	1.2	1.09091	1.09091	1.81818	0	2	0	0	3	0	0	2	0	3.2	0.8	0	0	2	0	1.6	0.4	0	0	1	3	0.85714	1.14286	0	0	1.2	1.2	1.2	0.4	1.14286
TRINITY_DN102885_c0_g1_i1.p1	0.93733	51.4397	57.848	0.889222	1.33333	0	1.33333	1.33333	1	1	0.5	1.5	0.5	1.5	0.4	1.6	2.13333	0	0.53333	1.33333	2	0	0.5	0	2.5	0.33333	1.66667	0	2.4	0.8	0.8	0	2	1	2	0	3	1	0	0	1.33333	0.66667	2	0	4	0	0	0	0
TRINITY_DN102887_c0_g1_i1.p1	1.16415	55.159	55.0016	1.00286	0.72727	1.45455	0.36364	1.45455	0	2	1.2	0.8	1.71429	0.28571	2	0	0.61538	1.53846	1.53846	0.30769	0	2	1.2	0	1.8	0.85714	1.14286	0.8	0.8	1.6	0.8	0.57143	1.42857	1	1.33333	0.66667	0.57143	0	1.14286	2.28571	1	1	1	1	0	0	0	0	1
TRINITY_DN102888_c0_g1_i1.p1	1.41928	51.6243	55.3224	0.933154	0.47059	1.17647	2.11765	0.23529	0	2	0.73684	1.26316	1.5	0.5	0.66667	1.33333	0.4	0	1.8	1.8	1.33333	0.66667	0.85714	0	2.14286	0.5	1.5	0.5	1	1.5	1	0	2	1	1.77778	0.22222	1.42857	1.71429	0	0.85714	1.2	0.8	0	0	0	2.66667	0	1.33333	2
TRINITY_DN102892_c0_g1_i1.p1	0.912052	55.586	59.6199	0.93234	1.45455	0.36364	0.36364	1.81818	0	2	1.6	0.4	1	1	0.88889	1.11111	0.8	1.6	0	1.6	0.66667	1.33333	1.5	0.64286	0.85714	1.33333	0.66667	0.5	0.25	2	1.25	1	1	1	0.5	1.5	0	0	3	1	1.33333	0.66667	0	2	1.33333	1.33333	1.33333	0	1.33333
TRINITY_DN102897_c0_g1_i1.p1	1.54079	45.553	47.2301	0.964491	1.2	0	2.4	0.4	0	2	0.55556	1.44444	2	0	0	2	0.66667	0	2.88889	0.44444	2	0	0.6	0	2.4	0	2	0	1.8	1.6	0.6	0	2	1	1.63636	0.36364	0	2	0.75	1.25	0.5	1.5	2	0	0	3	1	0	1.16667
TRINITY_DN1028_c0_g1_i1.p1	0.928634	57.4653	61.4009	0.935903	1.46341	0.4878	1.36585	0.68293	0	2	1.07692	0.92308	1.18182	0.81818	0.70588	1.29412	0.57143	1.14286	1.57143	0.71429	1.07692	0.92308	2.07692	0.23077	0.69231	0.42857	1.57143	0.16667	2.16667	0.5	1.16667	1.2	0.8	1	0.61538	1.38462	1.04348	0.86957	1.04348	1.04348	0.72727	1.27273	0.8	1.2	1.05263	0.84211	0.42105	1.68421	1.55556
TRINITY_DN102901_c0_g1_i1.p1	0.957184	52.9552	61.2324	0.864823	1.66667	0.66667	0.66667	1	0	2	1.33333	0.66667	1.16667	0.83333	1.42857	0.57143	1.23077	0.61538	1.23077	0.92308	1	1	0.75	0.25	2	1.5	0.5	0	2.22222	0.88889	0.88889	0	2	1	1.55556	0.44444	1.33333	1.33333	0.8	0.53333	0	2	2	0	2	0.5	0	1.5	2
TRINITY_DN102905_c0_g1_i1.p1	1.05253	54.9913	61.2397	0.897968	1.06667	0.8	1.33333	0.8	0	2	0.88889	1.11111	1.09091	0.90909	1.42857	0.57143	1.25	0.25	1.75	0.75	1	1	0.6	0.3	2.1	0.85714	1.14286	0	0.88889	2.66667	0.44444	0	2	1	1.33333	0.66667	1.75	1.25	0.5	0.5	0.8	1.2	2	0	2	1	1	0	1.5
TRINITY_DN102908_c0_g1_i1.p1	0.867797	54.4832	54.7927	0.994351	2.28571	0.57143	0	1.14286	1.5	0.5	1.55556	0.44444	2	0	2	0	0	2.66667	0	1.33333	0	2	1.71429	0.85714	0.42857	0.85714	1.14286	1.6	0	1.6	0.8	0.8	1.2	1	0.66667	1.33333	1	0	3	0	0.66667	1.33333	0.66667	1.33333	0	2	2	0	0
TRINITY_DN102909_c0_g1_i1.p1	1.0394	57.3601	62.1596	0.922787	1.33333	1.33333	1.06667	0.26667	2	0	0.4	1.6	1.25	0.75	0.5	1.5	0.44444	0.88889	1.33333	1.33333	0	2	1.2	0.6	1.2	0.72727	1.27273	0.5	1	2	0.5	0	2	1	0.66667	1.33333	0.8	1.06667	0.53333	1.6	0.85714	1.14286	1.6	0.4	1.42857	1.42857	0.57143	0.57143	0
TRINITY_DN102912_c0_g1_i1.p1	0.980207	58.5495	62.0147	0.944123	1	1.33333	1.11111	0.55556	2	0	0.95238	1.04762	1.18182	0.81818	0.70588	1.29412	1.29032	0.51613	1.67742	0.51613	1.27273	0.72727	1.56522	0.26087	1.17391	1	1	0.2	1.6	1.2	1	0.88889	1.11111	1	1.14286	0.85714	0.93333	0.66667	1.33333	1.06667	0.90909	1.09091	1.42857	0.57143	1.45455	1.45455	0	1.09091	1.23077
TRINITY_DN102913_c0_g1_i1.p1	1.82706	38.8408	38.3289	1.01336	0.21053	0.94737	2.73684	0.10526	0.33333	1.66667	0.06667	1.93333	1.84	0.16	0.1	1.9	0.14815	0.14815	3.40741	0.2963	1.75	0.25	1	0	2	0.06061	1.93939	0.14286	1.28571	2.14286	0.42857	0	2	1	2	0	0	2.5	0.33333	1.16667	0.125	1.875	0	2	0.33333	2.66667	0.33333	0.66667	2
TRINITY_DN102914_c0_g1_i1.p2	1.2234	49.6619	58.5004	0.848916	0	2	0	2	0	0	0.8	1.2	1.8	0.2	0.33333	1.66667	2.5	0	0.5	1	1.6	0.4	0	2.4	0.6	0.8	1.2	0	0	3.2	0.8	1	1	1	0.88889	1.11111	2.66667	0	0.66667	0.66667	1	1	2	0	2	0	2	0	2
TRINITY_DN102915_c0_g1_i1.p2	1.92385	46.0363	40.399	1.13954	2.66667	0	1.33333	0	0	0	0.5	1.5	2	0	0	2	0	0	0	0	1.66667	0.33333	1	0	2	0	2	0	2.66667	0.88889	0.44444	0	2	0	2	0	0	2	1.33333	0.66667	0	2	0	0	0	3.11111	0.44444	0.44444	2
TRINITY_DN10291_c0_g1_i2.p1	1.12907	56.8315	61.5034	0.924038	1.27273	0.18182	1.63636	0.90909	0.8	1.2	1.23077	0.76923	1.52941	0.47059	0.92308	1.07692	1.26316	1.26316	0.63158	0.84211	0.76923	1.23077	0.94737	0.63158	1.42105	1.08333	0.91667	0.4	1.8	0.4	1.4	0.44444	1.55556	1	0.71429	1.28571	0.94118	1.17647	1.41176	0.47059	0.875	1.125	1	1	0.92308	0.92308	1.23077	0.92308	1.63636
TRINITY_DN102927_c0_g1_i1.p1	1.46934	52.2863	53.4899	0.977499	1.42857	0.57143	2	0	0.5	1.5	0.72727	1.27273	1.35484	0.64516	0.3	1.7	0.64865	0.86486	1.40541	1.08108	1.14286	0.85714	0.78261	0.26087	1.95652	0.46154	1.53846	0.4375	2.0625	1	0.5	0.36364	1.63636	1	1.44444	0.55556	1.28571	1.14286	0.71429	0.85714	0	2	1.33333	0.66667	1.11111	1.11111	0.88889	0.88889	1.77778
TRINITY_DN102931_c0_g1_i1.p2	1.16631	57.2287	59.7406	0.957953	0.66667	0	2	1.33333	2	0	1	1	0.94118	1.05882	1.33333	0.66667	1.71429	1.14286	0.57143	0.57143	0.5	1.5	1.2	0.6	1.2	0	2	0.66667	0.66667	0.66667	2	0.5	1.5	1	1	1	0	4	0	0	0.4	1.6	0	2	0	0	4	0	1.33333
TRINITY_DN102933_c0_g1_i1.p2	1.31849	49.0529	46.8016	1.0481	0.75	2.25	1	0	1	1	0.33333	1.66667	1.63636	0.36364	0	2	0	2.66667	0	1.33333	2	0	2	0	1	1	1	0	0.8	1.6	1.6	0	2	1	0	2	1.23077	1.23077	0	1.53846	0	2	0.44444	1.55556	1.6	0.8	1.6	0	2
TRINITY_DN102934_c0_g1_i1.p1	1.18023	55.191	59.6848	0.924708	0.85714	1.42857	1.14286	0.57143	2	0	0.8	1.2	1.14286	0.85714	0.66667	1.33333	1.11111	0.44444	1.33333	1.11111	0	2	1.5	0.375	1.125	0.31579	1.68421	0	2	1	1	0.66667	1.33333	1	0.5	1.5	0.66667	0.66667	0	2.66667	0.75	1.25	1.33333	0.66667	2	1.33333	0.66667	0	1.14286
TRINITY_DN102940_c0_g1_i1.p2	1.22736	48.7683	48.2312	1.01114	0	2.54545	0.72727	0.72727	0	0	1.09091	0.90909	1.84615	0.15385	2	0	1.5	0.5	1.5	0.5	0	2	2.14286	0.42857	0.42857	0.28571	1.71429	0	0	4	0	0	2	1	0	2	0.44444	0.44444	0.44444	2.66667	1	1	0.4	1.6	1.6	0	1.6	0.8	1.5
TRINITY_DN102942_c0_g1_i1.p2	1.66431	47.2487	42.8072	1.10376	0	0.5	3.5	0	0	2	0.28571	1.71429	1.2	0.8	0	2	0	0	4	0	2	0	0	0	3	0.4	1.6	0	2.5	1.5	0	0	0	1	1.33333	0.66667	0	2	0.66667	1.33333	0.5	1.5	1	1	0	2.66667	1.33333	0	1.5
TRINITY_DN102944_c0_g1_i2.p1	1.35551	52.6226	55.9363	0.940759	0.94118	1.17647	0.94118	0.94118	0	2	0.47059	1.52941	1.75	0.25	0.3	1.7	0	0.26667	1.86667	1.86667	1.5	0.5	0.33333	0.5	2.16667	0.90909	1.09091	1.06667	1.46667	1.06667	0.4	0.57143	1.42857	1	1.09091	0.90909	0	0.57143	1.14286	2.28571	0.85714	1.14286	0.75	1.25	0.57143	0.85714	0.57143	2	1.14286
TRINITY_DN102946_c0_g1_i1.p1	1.00794	47.7464	53.9412	0.885156	1.84615	0.30769	1.4359	0.41026	2	0	0.72727	1.27273	1.6	0.4	0	2	1.6	0	2	0.4	1.55556	0.44444	0.42857	0.42857	2.14286	0	2	0	0	0	4	0	2	1	2	0	1.17647	1.17647	1.17647	0.47059	1.2	0.8	0	0	0	0	0	4	1
TRINITY_DN102952_c0_g1_i1.p1	0.900998	48.3749	47.4301	1.01992	0.53333	2.66667	0.8	0	0	2	0.5	1.5	1.75	0.25	0	2	0.92308	0.30769	2.15385	0.61538	1.2	0.8	0.85714	0.42857	1.71429	0	2	0.4	1.6	1.6	0.4	0	0	1	1.71429	0.28571	1.5	1.5	0	1	0	2	0	0	0	2.8	0	1.2	1.42857
TRINITY_DN102954_c0_g1_i1.p1	1.98635	45.8839	39.29	1.16783	0	0	4	0	0	0	0.75	1.25	1.23077	0.76923	0	2	0	0.5	3	0.5	2	0	0	0	3	0.66667	1.33333	0	2.4	1.2	0.4	0	0	1	1.66667	0.33333	0	1.33333	0	2.66667	0	2	0	2	0	4	0	0	2
TRINITY_DN102960_c0_g1_i1.p1	1.72438	50.0106	48.9398	1.02188	0	0.8	3.2	0	0	2	0.83333	1.16667	1.4	0.6	0	2	1.09091	0	2.18182	0.72727	0.66667	1.33333	0.70588	0.17647	2.11765	0.22222	1.77778	0	1.84615	1.84615	0.30769	0	2	1	1.6	0.4	2	2	0	0	1	1	1.33333	0.66667	0	3	0	1	2
TRINITY_DN102966_c0_g1_i2.p1	0.959459	54.2862	62.3214	0.871068	1.75	0.25	0.25	1.75	0.54545	1.45455	1.42857	0.57143	0.6	1.4	0.70588	1.29412	0.92308	0.61538	1.23077	1.23077	0.90909	1.09091	1.34483	0.72414	0.93103	1.2	0.8	0.21053	1.05263	0.84211	1.89474	0.43478	1.56522	1	0.66667	1.33333	1.8	0.6	1	0.6	1.38462	0.61538	1.16667	0.83333	0	0	4	0	0.94118
TRINITY_DN102968_c0_g1_i1.p1	1.16233	51.6164	60.3155	0.855773	1.14286	0.38095	1.33333	1.14286	0.66667	1.33333	1.83333	0.16667	1.6	0.4	0.8	1.2	0.47059	0	1.64706	1.88235	2	0	0.69231	0	2.30769	0.66667	1.33333	0.26667	1.86667	1.06667	0.8	0	2	1	1.6	0.4	1.84615	0.92308	0.30769	0.92308	0.8	1.2	1	1	4	0	0	0	1
TRINITY_DN10296_c0_g1_i4.p1	0.915361	54.3143	59.5936	0.911412	1.5	0	2	0.5	2	0	2	0	0.88889	1.11111	1.33333	0.66667	0.5	1.5	0.5	1.5	0	0	1	1	1	0.57143	1.42857	0	0	4	0	1	1	1	0.66667	1.33333	1.6	0	1.6	0.8	0	2	0	0	0	0	4	0	1.33333
TRINITY_DN102971_c0_g1_i1.p1	0.964567	56.3798	62.8471	0.897095	1.5	1	0.5	1	1	1	1.6	0.4	1	1	0.4	1.6	1.33333	2	0.66667	0	2	0	1	1	1	0.33333	1.66667	0.4	1.6	0.4	1.6	0	2	1	1.2	0.8	1.71429	0.57143	1.14286	0.57143	2	0	2	0	1.6	0.8	0.8	0.8	2
TRINITY_DN102974_c0_g1_i2.p1	0.861004	54.2462	58.9659	0.919959	1.33333	0	0.88889	1.77778	0	0	1.16667	0.83333	0.92308	1.07692	1	1	2.66667	1.33333	0	0	0	2	0.75	0.75	1.5	0.88889	1.11111	0	0	3	1	0.33333	1.66667	1	0.4	1.6	0.92308	0.92308	1.84615	0.30769	1	1	0.66667	1.33333	0	0	3	1	2
TRINITY_DN102979_c0_g1_i1.p2	1.36614	50.6874	50.0417	1.0129	0.8	0.4	2.6	0.2	0	0	0.85714	1.14286	2	0	0.44444	1.55556	2	0	1.5	0.5	2	0	1.8	0	1.2	0.8	1.2	0	0.57143	2.28571	1.14286	0	2	1	1	1	0	4	0	0	0	2	0	0	0	4	0	0	2
TRINITY_DN10297_c0_g1_i1.p1	1.073	52.59	61.338	0.85738	3	0	0	1	2	0	1.8	0.2	0.92308	1.07692	0.71429	1.28571	1.6	0.26667	0.53333	1.6	1.33333	0.66667	1.71429	0.42857	0.85714	0.54545	1.45455	0	0	0	0	1	1	1	0.5	1.5	1.33333	0	1.33333	1.33333	1	1	0.54545	1.45455	0	0	2.4	1.6	0.66667
TRINITY_DN102980_c0_g1_i1.p1	1.11421	53.7808	59.5965	0.902415	1	0.5	1.5	1	1.5	0.5	1.42857	0.57143	1.16667	0.83333	0	0	0	2.15385	1.84615	0	1	1	2	0	1	0.4	1.6	0.22222	1.55556	1.77778	0.44444	0.66667	1.33333	1	0.85714	1.14286	0.66667	2	1	0.33333	0.8	1.2	1	1	0.57143	0	2.85714	0.57143	2
TRINITY_DN102981_c0_g1_i1.p1	1.20126	54.2067	60.7954	0.891625	0.72727	0.72727	0.36364	2.18182	1.25	0.75	1.125	0.875	1.27273	0.72727	1.11111	0.88889	0.88889	0.88889	1.33333	0.88889	1.33333	0.66667	1.8	0.6	0.6	0.5	1.5	0	0.57143	2.85714	0.57143	0	2	1	0.44444	1.55556	1.92	0.48	0.96	0.64	0.8	1.2	1.2	0.8	1.14286	1.14286	1.14286	0.57143	0
TRINITY_DN102982_c0_g1_i1.p1	1.11131	50.2681	51.5902	0.974373	0	1.5	2	0.5	2	0	0.5	1.5	1	1	0	0	0	0	3.42857	0.57143	1.75	0.25	0.33333	0.33333	2.33333	1.2	0.8	0.26667	1.33333	0	2.4	0	0	1	1.14286	0.85714	0.57143	1.71429	0.57143	1.14286	1.14286	0.85714	0	2	0.22222	2.44444	0.44444	0.88889	2
TRINITY_DN102988_c0_g1_i1.p2	1.13693	50.8312	55.79	0.911117	1.16667	0	2	0.83333	0	2	1	1	1.46667	0.53333	0	2	0.57143	1.42857	1.57143	0.42857	2	0	0	0	3	0.52632	1.47368	0	0	4	0	0.66667	1.33333	1	1.2	0.8	0.57143	2.28571	0.7619	0.38095	0.2	1.8	2	0	0	0	4	0	1.5
TRINITY_DN102989_c0_g1_i1.p1	1.36021	44.5624	46.8083	0.952019	0.47059	0.54902	2.5098	0.47059	0	2	0.30769	1.69231	1.12	0.88	0.38095	1.61905	0.72727	0.12121	2.78788	0.36364	1.45455	0.54545	0.625	0	2.375	0.8	1.2	0.09091	2.09091	1.54545	0.27273	0	2	1	1.81818	0.18182	0.46154	1	0.84615	1.69231	0.85714	1.14286	0	2	0.11429	2.62857	0.22857	1.02857	1.63636
TRINITY_DN10298_c0_g1_i3.p1	1.41693	53.5973	54.4637	0.984092	0.63158	0.63158	1.36842	1.36842	1.2	0.8	1	1	1.33333	0.66667	0.6875	1.3125	0.55172	1.65517	1.24138	0.55172	1.33333	0.66667	0.78947	0.15789	2.05263	0.54545	1.45455	0.27907	1.95349	1.2093	0.55814	0.33333	1.66667	1	1.27273	0.72727	0.94118	0.70588	0.70588	1.64706	0.5	1.5	0.5	1.5	0.4	2.4	0.8	0.4	2
TRINITY_DN102990_c0_g1_i1.p1	1.5244	45.6052	42.3973	1.07566	0.34783	1.73913	1.21739	0.69565	0	2	1	1	1.78947	0.21053	0.22222	1.77778	0	0.5	3.5	0	1.71429	0.28571	0.66667	0.33333	2	0	2	0.30769	1.23077	2.46154	0	0	2	1	2	0	0.63158	1.89474	0	1.47368	0.22222	1.77778	0	0	0	1.81818	0.72727	1.45455	2
TRINITY_DN102995_c0_g1_i1.p1	0.863378	56.2253	60.1911	0.934113	1.5	0.25	1	1.25	1.33333	0.66667	1.2	0.8	1.11111	0.88889	1.4	0.6	1.42857	0.85714	0.57143	1.14286	1.14286	0.85714	1.5	1	0.5	0.5	1.5	1.2	2	0.8	0	0.8	1.2	1	0.4	1.6	0.72727	0.36364	1.45455	1.45455	0.66667	1.33333	0	2	0	2.66667	0	1.33333	2
TRINITY_DN102999_c0_g1_i1.p1	0.931087	47.103	46.4983	1.013	2.4	0	1.6	0	0	2	0.4	1.6	1.38462	0.61538	0	2	0.21053	1.26316	2.31579	0.21053	1.42857	0.57143	0.33333	0	2.66667	0.5	1.5	0	0.8	3.2	0	0	0	1	1.5	0.5	0.33333	1	2	0.66667	0.66667	1.33333	0	2	0	2.4	1.6	0	1.77778
TRINITY_DN10299_c0_g1_i2.p2	1.13493	52.2432	55.2428	0.945702	0.66667	1	2	0.33333	2	0	2	0	1.6	0.4	0.66667	1.33333	1	2	1	0	0.8	1.2	1.33333	0.33333	1.33333	0	2	2.66667	0	0	1.33333	0	2	1	0.8	1.2	1.64706	1.41176	0.70588	0.23529	0.4	1.6	0.33333	1.66667	0.66667	0.66667	2	0.66667	2
TRINITY_DN1029_c0_g1_i1.p1	1.21403	56.0246	60.6057	0.924411	1.21429	0.35714	0.64286	1.78571	1.14286	0.85714	1.23077	0.76923	0.47368	1.52632	1.09091	0.90909	0.8	0.8	1	1.4	0.46154	1.53846	1.30189	1.01887	0.67925	0.66667	1.33333	0.45902	1.04918	0.91803	1.57377	0.93333	1.06667	1	0.96	1.04	2.18182	0.36364	1.27273	0.18182	1.22222	0.77778	1.16667	0.83333	0.44444	1.11111	1.11111	1.33333	1.05882
TRINITY_DN102_c0_g1_i1.p1	1.0226	57.1062	61.3188	0.9313	0.63158	0.84211	1.57895	0.94737	0	2	1.29412	0.70588	0.95238	1.04762	1.05263	0.94737	1.55556	1	1.11111	0.33333	0.66667	1.33333	1.26316	0.31579	1.42105	0.54545	1.45455	0.22222	1.55556	1.11111	1.11111	0.21053	1.78947	1	0.54545	1.45455	1.21739	0.52174	1.21739	1.04348	0.28571	1.71429	1.26316	0.73684	0.46154	1.23077	1.23077	1.07692	1.57143
TRINITY_DN10300_c0_g1_i1.p1	0.836694	56.3671	61.6283	0.91463	1.14286	0.57143	0.57143	1.71429	1	1	1.2	0.8	0.88889	1.11111	1.4	0.6	1.5	1.5	0.5	0.5	0.22222	1.77778	1.10526	0.31579	1.57895	1.4	0.6	0.61538	0.61538	0.92308	1.84615	1.5	0.5	1	1.2	0.8	0.70588	0.47059	2.35294	0.47059	1.2	0.8	1.38462	0.61538	1.84615	0.61538	0.92308	0.61538	0.92308
TRINITY_DN103017_c0_g1_i1.p1	0.646154	52.1854	55.9609	0.932533	2.25	0.25	0.25	1.25	0.8	1.2	1.85714	0.14286	0.7619	1.2381	1.77778	0.22222	1.2	0.8	0.8	1.2	0.66667	1.33333	1.09091	1.90909	0	0.76923	1.23077	0.94118	1.17647	0.94118	0.94118	1	1	1	0.54545	1.45455	0.8	0.8	2.4	0	1.4	0.6	1.25	0.75	0	1.5	1.5	1	0.8
TRINITY_DN10301_c0_g1_i1.p1	0.925773	54.3996	59.3106	0.917199	1.33333	0	0.66667	2	1	1	1.5	0.5	1.22222	0.77778	1.14286	0.85714	0.64	1.44	0.96	0.96	0	2	1.90909	0.81818	0.27273	1	1	0.54545	0.72727	0.72727	2	0.75	1.25	1	0.28571	1.71429	1	0.5	1.5	1	0.35294	1.64706	1.11111	0.88889	0	1.14286	1.14286	1.71429	1.27273
TRINITY_DN103021_c0_g1_i2.p1	1.75227	39.7765	38.6698	1.02862	0.57143	0.38095	2.85714	0.19048	0	2	0.4	1.6	2	0	0.28571	1.71429	0	0	4	0	1	1	0.375	0	2.625	0	2	0.5	2.75	0.75	0	0	0	1	2	0	0	2.5	1	0.5	0.4	1.6	0	2	1	3	0	0	1
TRINITY_DN103024_c0_g1_i1.p1	1.38548	51.8097	50.8902	1.01807	0.57143	2	0.85714	0.57143	0	2	0.44444	1.55556	1.33333	0.66667	0	2	2	0.66667	0.66667	0.66667	1.2	0.8	1.125	0.75	1.125	0	2	0.72727	1.45455	1.45455	0.36364	0	2	1	2	0	0.92308	0.92308	0	2.15385	0.5	1.5	0	2	0	1.33333	2.66667	0	2
TRINITY_DN103025_c0_g1_i1.p2	1.79117	44.2065	41.0972	1.07566	1.71429	0	2.28571	0	0	2	0.25	1.75	1.5	0.5	0	2	2.4	0	1.6	0	1.5	0.5	1	0	2	0	2	0	1.33333	2.66667	0	0	0	1	2	0	0	2.66667	1.33333	0	0	2	0	0	0.8	2.4	0	0.8	2
TRINITY_DN103029_c0_g1_i1.p1	0.956879	55.0766	61.7468	0.891975	2	0.66667	0.66667	0.66667	0.8	1.2	1.2	0.8	0.8	1.2	1	1	1.71429	0.85714	0.85714	0.57143	0	0	2	0	1	1.4	0.6	0	2	2	0	0	2	1	0	2	1	1	0	2	0.4	1.6	0.5	1.5	4	0	0	0	0.85714
TRINITY_DN10302_c0_g1_i1.p1	1.23523	51.4246	54.5203	0.943219	0	0	0	4	1	1	1.33333	0.66667	0.5	1.5	0	2	1.14286	0.57143	2.28571	0	1.25	0.75	0.75	0	2.25	0.85714	1.14286	0.33333	3	0	0.66667	0	2	1	1	1	0.8	1.6	1.6	0	1	1	1	1	0.8	1.6	0	1.6	2
TRINITY_DN103030_c0_g1_i1.p1	1.48049	51.0672	52.0831	0.980495	0.66667	2	0.66667	0.66667	0	2	1	1	1.5	0.5	0	2	0.5	1	2	0.5	2	0	1.71429	0	1.28571	0.72727	1.27273	0.53333	0.8	2.13333	0.53333	0	2	1	2	0	0	0	1.33333	2.66667	0.33333	1.66667	2	0	0.57143	2.28571	1.14286	0	1.6
TRINITY_DN103032_c0_g1_i1.p1	1.16923	55.5463	61.4203	0.904364	1	1	2	0	1	1	0.57143	1.42857	0.66667	1.33333	1	1	1.09091	0.72727	1.81818	0.36364	0	0	0	2.25	0.75	0.5	1.5	0.8	0.8	1.6	0.8	1	1	1	2	0	0	0	2.4	1.6	1	1	0	2	0	0	2	2	1
TRINITY_DN103036_c0_g1_i1.p1	0.817073	54.9184	56.3008	0.975446	1	0	1	2	0	2	1.81818	0.18182	1.05882	0.94118	1.55556	0.44444	1	0.5	1	1.5	0.8	1.2	2	1	0	1.1	0.9	0.30769	0.61538	1.23077	1.84615	1.2	0.8	1	0.85714	1.14286	1.71429	0.57143	0.57143	1.14286	0	2	1	1	0.66667	0.66667	0.66667	2	0.5
TRINITY_DN103038_c0_g1_i1.p1	0.737297	54.3175	57.8002	0.939746	1.18519	0.44444	0.59259	1.77778	1.33333	0.66667	1.51724	0.48276	0.86667	1.13333	1	1	1.26316	0.63158	0.84211	1.26316	0.75	1.25	1.65	0.75	0.6	1.11111	0.88889	0.30769	0.30769	1.23077	2.15385	0.66667	1.33333	1	0.88889	1.11111	1.64706	0.23529	1.88235	0.23529	1.77778	0.22222	1.33333	0.66667	0	1.33333	1.33333	1.33333	0.18182
TRINITY_DN10303_c0_g1_i10.p1	1.33876	50.7251	53.043	0.956301	0.21053	0.63158	2.10526	1.05263	1.33333	0.66667	1.6	0.4	1	1	0.72727	1.27273	0.4	0.8	2	0.8	1.2	0.8	0.46154	0.57692	1.96154	0	2	0	2.78261	0.69565	0.52174	0	0	1	1.38462	0.61538	0.23529	2.11765	0.47059	1.17647	0.22222	1.77778	2	0	0.57143	0.57143	0.57143	2.28571	1.2
TRINITY_DN103041_c0_g1_i1.p1	0.899841	53.6001	60.1741	0.89075	0.57143	0.57143	2.57143	0.28571	0	2	0.70588	1.29412	1.41176	0.58824	0	0	1.27273	0.36364	0.72727	1.63636	2	0	3	0	0	0	2	0	1.63636	0.54545	1.81818	0	0	0	0	2	4	0	0	0	1	1	0	0	4	0	0	0	0.85714
TRINITY_DN103042_c0_g1_i1.p1	1.37982	40.8311	42.0469	0.971085	1.55556	0	2.44444	0	0	0	0	2	2	0	0	2	1.6	0	2.4	0	1	1	0.75	0	2.25	0.57143	1.42857	0	2.09091	0.81818	1.09091	0	2	1	2	0	0	1	2.5	0.5	0.13333	1.86667	0	0	0	2.66667	0	1.33333	2
TRINITY_DN103050_c1_g1_i1.p1	0.610792	50.0498	52.0901	0.960831	2.11765	0.47059	0.23529	1.17647	0.5	1.5	1.4	0.6	0.90909	1.09091	1.17647	0.82353	1.53846	0.92308	0.30769	1.23077	0	2	1.28571	1	0.71429	1.11111	0.88889	0.44444	0.66667	0.22222	2.66667	1.38462	0.61538	1	0.33333	1.66667	1	0.5	1.75	0.75	1.33333	0.66667	1.66667	0.33333	0	0	1	3	0
TRINITY_DN103054_c0_g1_i1.p1	0.825849	54.235	59.7542	0.907635	1.33333	0	0	2.66667	0	2	0.85714	1.14286	1	1	1.25	0.75	1.6	0	0.8	1.6	0.4	1.6	1.28571	0.42857	1.28571	1	1	1.33333	1.33333	0	1.33333	0	2	1	1	1	1	1	2	0	0.4	1.6	0.66667	1.33333	2.66667	0	1.33333	0	2
TRINITY_DN103057_c0_g1_i1.p1	0.87037	53.7179	61.977	0.866739	1.2	0	2.4	0.4	1.33333	0.66667	1	1	0.66667	1.33333	1.33333	0.66667	2.66667	0	0.88889	0.44444	1.2	0.8	1.8	0	1.2	1.2	0.8	0.57143	0.57143	1.14286	1.71429	1.33333	0.66667	1	1	1	1.6	2.4	0	0	0.28571	1.71429	1	1	0.8	0.4	0.8	2	0
TRINITY_DN10305_c0_g1_i2.p3	1.49897	45.4368	48.0448	0.945717	0	1	3	0	0	0	0.30769	1.69231	1.6	0.4	0	0	0.72727	0	2.90909	0.36364	2	0	0	0	3	0.33333	1.66667	0	4	0	0	0	0	1	2	0	3.33333	0	0	0.66667	1.5	0.5	0	0	0	2.66667	0	1.33333	2
TRINITY_DN103061_c0_g1_i1.p1	0.786856	54.3759	60.82	0.894046	1.26316	0.63158	1.68421	0.42105	0	0	1.42857	0.57143	1.42857	0.57143	0	2	0.66667	0	1.33333	2	0.66667	1.33333	1	0	2	0.5	1.5	0.5	0	2	1.5	0	2	1	0.8	1.2	1.33333	0.66667	2	0	1	1	1.33333	0.66667	0	0	0	0	0
TRINITY_DN103063_c0_g1_i1.p2	1.19878	51.7914	58.3403	0.887747	0	0.33333	2.33333	1.33333	0	0	1.33333	0.66667	1.16667	0.83333	0.8	1.2	1.5	0.5	1.5	0.5	1	1	1.5	0	1.5	0	2	0	2	1	1	0	2	1	1.8	0.2	1.33333	0	1.33333	1.33333	0.8	1.2	0	0	0.66667	0.66667	0	2.66667	0.88889
TRINITY_DN103066_c0_g1_i1.p1	1.57275	49.3666	48.2916	1.02226	1	0.8	1.8	0.4	0.5	1.5	0.66667	1.33333	1.75	0.25	0.61538	1.38462	0.88889	0.88889	1.55556	0.66667	1.6	0.4	1.16667	0	1.83333	0.66667	1.33333	0.18182	1.09091	2.36364	0.36364	0	0	1	1.71429	0.28571	0.72727	1.81818	0.36364	1.09091	0.5	1.5	0.5	1.5	0	3.42857	0.57143	0	2
TRINITY_DN103069_c0_g1_i1.p1	0.910273	52.2229	55.7596	0.936572	0	0	1	3	1	1	2	0	0.66667	1.33333	2	0	0	0	2.66667	1.33333	1.33333	0.66667	1	1	1	1.8	0.2	1.5	0.5	2	0	1.5	0.5	1	0.92308	1.07692	0	0	2	2	2	0	1.77778	0.22222	0	1.33333	1.33333	1.33333	1.66667
TRINITY_DN10306_c0_g1_i3.p1	0.678351	52.9739	55.2414	0.958953	1.6	0.22857	0.22857	1.94286	2	0	1.90476	0.09524	0.77551	1.22449	2	0	0.85714	0.85714	0.85714	1.42857	1.33333	0.66667	1.5	1	0.5	0.78571	1.21429	1.6	0.53333	0.26667	1.6	0.92308	1.07692	1	0.6	1.4	0	0	2	2	0.90909	1.09091	1.22222	0.77778	0.61538	0.61538	1.23077	1.53846	0.4
TRINITY_DN103075_c0_g1_i1.p1	0.541463	52.5111	51.3822	1.02197	0.8	0.8	0.8	1.6	0	2	1.2	0.8	0.8	1.2	0	2	0	0.88889	2.22222	0.88889	0	0	0	0.33333	2.66667	0.8	1.2	0.47059	1.64706	1.41176	0.47059	0.8	1.2	0	1.33333	0.66667	1.6	0	0	2.4	2	0	0	2	0	2	2	0	2
TRINITY_DN103076_c0_g1_i1.p1	1.03008	54.95	61.7883	0.889327	1.27273	0.54545	0.72727	1.45455	0	2	0.8	1.2	0.85714	1.14286	0.66667	1.33333	0.92308	0.92308	0.92308	1.23077	1	1	1.28571	0.42857	1.28571	0.33333	1.66667	0.8	0	2.8	0.4	0	2	0	2	0	1.33333	0	0.66667	2	1	1	0.8	1.2	0	0	4	0	2
TRINITY_DN103077_c0_g1_i4.p1	0.945701	55.7126	60.1317	0.92651	1.09091	0.18182	1.09091	1.63636	0.66667	1.33333	1.36842	0.63158	1.14286	0.85714	0.94118	1.05882	1.09091	1.27273	0.36364	1.27273	0	2	1.22727	1.09091	0.68182	0.81481	1.18519	0.18182	0.72727	0.90909	2.18182	0.5	1.5	1	0.72727	1.27273	1.47368	0.84211	1.47368	0.21053	0.66667	1.33333	0.88889	1.11111	0.57143	0	1.71429	1.71429	1.15789
TRINITY_DN103085_c0_g1_i1.p1	1.43413	53.109	56.2313	0.944474	0.57143	0	1.71429	1.71429	0	2	1	1	1.63636	0.36364	0	2	1.45455	0.36364	1.81818	0.36364	2	0	0.75	0.75	1.5	0.54545	1.45455	0	1.45455	1.45455	1.09091	0	2	1	1.33333	0.66667	1	2	1	0	0	2	0	0	0	4	0	0	0
TRINITY_DN103089_c0_g1_i1.p1	0.727273	55.9556	61.3939	0.91142	0.92308	0.61538	1.53846	0.92308	1.07692	0.92308	1	1	2	0	0.57143	1.42857	0.8	0.8	0.8	1.6	0.5	1.5	0.75	1.5	0.75	0.57143	1.42857	0.57143	2.85714	0.57143	0	1.14286	0.85714	1	1.33333	0.66667	1	2.5	0.5	0	1	1	0.85714	1.14286	1.33333	0	1.33333	1.33333	1
TRINITY_DN10308_c0_g1_i5.p1	0.906752	54.8917	61.1992	0.896935	1.71429	1.14286	0	1.14286	1	1	2	0	0.28571	1.71429	1	1	0.36364	1.45455	1.09091	1.09091	0	2	1.125	0.375	1.5	0.8	1.2	0	1.33333	2.66667	0	0.4	1.6	1	0	2	1	1	2	0	0	0	1	1	0	0	4	0	1.33333
TRINITY_DN10308_c0_g2_i1.p1	0.996942	54.9896	61.8145	0.889591	1.42857	1.14286	0.28571	1.14286	0.5	1.5	1.25	0.75	0.92308	1.07692	0.75	1.25	0.53333	1.6	1.33333	0.53333	0	2	1.75	0	1.25	1	1	0	0.88889	1.77778	1.33333	0.33333	1.66667	1	0.8	1.2	1.2	0	0.4	2.4	1.14286	0.85714	1.33333	0.66667	1.33333	0	2.66667	0	1.5
TRINITY_DN103090_c0_g1_i1.p1	0.797954	55.3957	61.2574	0.90431	1.2	0.8	1.2	0.8	0	0	0.8	1.2	1	1	0	2	1.33333	1.33333	0	1.33333	1	1	1.5	0	1.5	1	1	2	0.5	1.5	0	1	1	0	1.33333	0.66667	2.28571	0.28571	1.42857	0	0.75	1.25	1	1	1.6	0.8	0.8	0.8	1.6
TRINITY_DN103091_c0_g1_i1.p1	1.90135	48.4022	42.6097	1.13594	0	2.66667	0	1.33333	0	2	0.66667	1.33333	1.42857	0.57143	1	1	0	0	4	0	2	0	0	0	3	0.2	1.8	0	2	1.33333	0.66667	0	2	1	2	0	0	2.66667	0	1.33333	0	2	0	2	1	3	0	0	0
TRINITY_DN10309_c0_g1_i1.p1	1.21008	51.433	55.6059	0.924956	0.52174	0.86957	1.91304	0.69565	0	0	2	0	1.55556	0.44444	1	1	0	0.8	3.2	0	0.66667	1.33333	2.4	0	0.6	0.25	1.75	0	1.6	1.6	0.8	0	2	1	1.2	0.8	1	0	0.5	2.5	0.6	1.4	2	0	0	1	1	2	1.33333
TRINITY_DN10309_c0_g2_i1.p1	1.00806	55.7285	61.9217	0.899983	0.8	1	1.8	0.4	2	0	1.33333	0.66667	0.75	1.25	0	2	0.66667	0.66667	2	0.66667	0	2	0.42857	0.85714	1.71429	0.8	1.2	0.88889	0	1.77778	1.33333	0	2	0	1.5	0.5	1.33333	1.33333	0.66667	0.66667	0.66667	1.33333	0	2	3	1	0	0	0
TRINITY_DN1030_c0_g1_i1.p2	1.56673	45.8797	44.7793	1.02457	0.4	0.4	3.2	0	0.8	1.2	1.33333	0.66667	1	1	0	2	0.44444	0.88889	1.33333	1.33333	2	0	0.3	0.3	2.4	0.5	1.5	0	2.75	1	0.25	0	2	1	1.33333	0.66667	0.22222	2	1.33333	0.44444	2	0	0.66667	1.33333	0.36364	1.45455	1.09091	1.09091	2
TRINITY_DN1030_c0_g2_i1.p1	1.44082	47.8891	49.3032	0.971318	0.96	0.32	2.24	0.48	0	2	0.75	1.25	1	1	0.11765	1.88235	0.92308	1.23077	1.53846	0.30769	2	0	0.52941	0	2.47059	0.75	1.25	0.46154	2.30769	0.46154	0.76923	0.5	1.5	1	1.09091	0.90909	0.72727	2	1.09091	0.18182	1.14286	0.85714	1	1	0.28571	2.85714	0.85714	0	1.71429
TRINITY_DN103102_c0_g1_i1.p1	1.36716	50.5595	54.9623	0.919894	1	1	1.33333	0.66667	1	1	0.54545	1.45455	1.09091	0.90909	1.27273	0.72727	0.34783	1.3913	1.56522	0.69565	2	0	0.3	0.6	2.1	0.61538	1.38462	0.26667	0.53333	2.93333	0.26667	0	2	1	0.66667	1.33333	0	2	2	0	0	2	2	0	0	1	3	0	1.33333
TRINITY_DN103103_c0_g1_i1.p1	1.18182	53.445	56.7361	0.941993	1.33333	1.06667	1.33333	0.26667	0.4	1.6	1.64706	0.35294	1.12	0.88	1.33333	0.66667	0.88889	1.33333	0.66667	1.11111	0.54545	1.45455	2.14286	0	0.85714	0.66667	1.33333	0.25	0.5	1.25	2	0.33333	1.66667	1	0.44444	1.55556	1.71429	0.14286	1.57143	0.57143	0.4	1.6	0.85714	1.14286	0	0	3.33333	0.66667	1
TRINITY_DN103106_c0_g1_i1.p1	1.11178	53.3216	60.0976	0.88725	1.33333	0.44444	1.62963	0.59259	0	0	0.92308	1.07692	1.04762	0.95238	0.30769	1.69231	1.69231	0	1.23077	1.07692	1.14286	0.85714	0.95455	0.13636	1.90909	0.44444	1.55556	0	1.33333	1.33333	1.33333	1	1	1	0.66667	1.33333	0.4	2	0.8	0.8	0.66667	1.33333	2	0	0.8	0.8	0.4	2	1
TRINITY_DN103107_c0_g1_i2.p1	0.820399	51.5988	57.9176	0.8909	1.6	0.4	0.4	1.6	0	0	1.41176	0.58824	0.94118	1.05882	0.66667	1.33333	0	2	1.33333	0.66667	0.66667	1.33333	2.4	0.6	0	1	1	1	2	1	0	1	1	1	0.42857	1.57143	0.44444	0.88889	2.66667	0	0.8	1.2	1	1	2	1	1	0	1
TRINITY_DN103109_c0_g1_i1.p1	1.44039	49.2395	50.7226	0.970761	0.88889	0	2.22222	0.88889	0.66667	1.33333	0.76923	1.23077	1.23077	0.76923	0.22222	1.77778	0.4	0	1.6	2	1.5	0.5	1.5	0	1.5	0	2	0	1.33333	2.22222	0.44444	0	2	1	0.8	1.2	0	2.15385	0.61538	1.23077	0	2	0	0	0.8	2.4	0.4	0.4	2
TRINITY_DN10310_c0_g1_i1.p1	1.2355	56.3981	60.0843	0.93865	1	0.5	1	1.5	1.09091	0.90909	1.13636	0.86364	1.27273	0.72727	1.0303	0.9697	0.93333	2	0.53333	0.53333	0.90909	1.09091	1.11111	0.44444	1.44444	0.61111	1.38889	0.30769	1.53846	0.61538	1.53846	0.44444	1.55556	1	1	1	1.09091	0.54545	1.45455	0.90909	0.53333	1.46667	0.77778	1.22222	0.33333	0.66667	2.33333	0.66667	1.53846
TRINITY_DN103118_c0_g1_i1.p1	1.19301	53.4463	54.8989	0.97354	0	2.57143	0.28571	1.14286	1.2	0.8	0.88889	1.11111	1.4	0.6	0.5	1.5	0.34783	1.21739	0.86957	1.56522	2	0	0.5	0	2.5	0.57143	1.42857	0.53333	0.8	2.13333	0.53333	0.57143	1.42857	1	2	0	2	0	1	1	0.33333	1.66667	1.33333	0.66667	1.6	0.8	1.6	0	1.2
TRINITY_DN103120_c0_g1_i1.p1	0.97801	53.741	60.5257	0.887904	2	0.5	0.5	1	0	2	1.71429	0.28571	0.8	1.2	0.4	1.6	0	0	1.6	2.4	1	1	2	0	1	0.66667	1.33333	0.5	0.5	2.5	0.5	0.4	1.6	1	0	2	1.6	0	0.8	1.6	1.33333	0.66667	0.88889	1.11111	2	0	2	0	1
TRINITY_DN103125_c0_g1_i1.p1	1.70317	47.6218	43.3773	1.09785	0	1.14286	1.71429	1.14286	0	2	0.22222	1.77778	1.33333	0.66667	0.33333	1.66667	0	1	2	1	2	0	0	0	3	0.25	1.75	0	1.09091	2.90909	0	0	2	1	0.8	1.2	0.88889	1.33333	0.88889	0.88889	2	0	0	0	0	1.71429	2.28571	0	2
TRINITY_DN103126_c0_g1_i1.p1	0.756235	50.5166	54.8061	0.921733	2.92308	0.61538	0.46154	0	0	0	1.2	0.8	1.33333	0.66667	2	0	1.6	2.4	0	0	0.66667	1.33333	1.5	0	1.5	1.33333	0.66667	2	2	0	0	1	1	1	2	0	0	0.66667	2	1.33333	2	0	0	2	1	0	2	1	0
TRINITY_DN103127_c0_g1_i1.p1	0.749591	46.8386	45.3059	1.03383	0.66667	0	3.33333	0	1	1	1.14286	0.85714	2	0	0	2	0	0.5	2.5	1	0	0	0.66667	0	2.33333	1.33333	0.66667	0.17391	3.13043	0.17391	0.52174	0	0	1	1.6	0.4	1.33333	0.66667	1	1	1.14286	0.85714	0	0	0	2	0	2	1.5
TRINITY_DN103129_c0_g1_i1.p1	1.04363	55.1848	58.5364	0.942743	0.88889	0.44444	1.77778	0.88889	0	0	0.90909	1.09091	1.23077	0.76923	0	0	1.5	0.5	1.5	0.5	1	1	0	0	3	0	2	0.8	3.2	0	0	0	0	1	1.75	0.25	0	0	1	3	1.2	0.8	2	0	0	0	4	0	1
TRINITY_DN103130_c0_g1_i1.p3	1.33136	52.0437	55.8377	0.932053	1.64706	0.47059	1.41176	0.47059	0	0	0.90909	1.09091	1.11111	0.88889	1	1	0.66667	0	3.33333	0	2	0	1	2	0	0.6	1.4	0	2.66667	1.33333	0	0	0	1	2	0	0.44444	1.77778	0	1.77778	0.66667	1.33333	0	2	0	0	0	0	0
TRINITY_DN103131_c0_g1_i2.p1	1.50101	48.2515	48.161	1.00188	0.53333	1.06667	2.13333	0.26667	0	2	0.46154	1.53846	1.38462	0.61538	0.30769	1.69231	1.03226	0.3871	1.93548	0.64516	2	0	0.5	0	2.5	0.44444	1.55556	0.38095	1.90476	0.7619	0.95238	0	0	1	1.57143	0.42857	0.72727	0.72727	0.72727	1.81818	0.4	1.6	2	0	0.36364	3.27273	0.36364	0	1.33333
TRINITY_DN103132_c0_g1_i1.p1	0.678679	55.6633	57.9411	0.960688	0.66667	0.66667	1.33333	1.33333	0	2	1.42857	0.57143	0.28571	1.71429	1.33333	0.66667	1.45455	0.72727	0.72727	1.09091	0	2	1.71429	0.85714	0.42857	1.42857	0.57143	1.6	1.6	0	0.8	1.2	0.8	1	0	2	0.5	0.5	2.5	0.5	1.14286	0.85714	1.25	0.75	1.33333	0	0	2.66667	1.33333
TRINITY_DN103133_c0_g1_i1.p1	1.59889	40.0684	41.8471	0.957495	0.35556	0.35556	2.57778	0.71111	2	0	0.46154	1.53846	1.87692	0.12308	0.4	1.6	0.47059	1.17647	1.64706	0.70588	1.42857	0.57143	0.54545	0	2.45455	0.17647	1.82353	0.13793	0.82759	2.82759	0.2069	0	2	1	1.16667	0.83333	0	1.6	0	2.4	0.125	1.875	0.5	1.5	0.16667	2.5	1.08333	0.25	1.71429
TRINITY_DN103134_c0_g1_i1.p1	0.986784	54.8166	62.1346	0.882223	0.63158	0.21053	1.26316	1.89474	1	1	1.2	0.8	0.25	1.75	0.18182	1.81818	1.09091	1.09091	0.72727	1.09091	0	2	1.8	0.6	0.6	0.8	1.2	0.72727	1.45455	0.72727	1.09091	0.66667	1.33333	1	0.85714	1.14286	0.57143	0.57143	1.71429	1.14286	0.5	1.5	2	0	0	0	2	2	1
TRINITY_DN103135_c0_g1_i1.p1	0.97463	54.8847	61.3313	0.894889	1	0	3	0	0.5	1.5	1.5	0.5	1.11111	0.88889	0	2	0.88889	1.33333	0.88889	0.88889	0.5	1.5	1.8	0.6	0.6	0.8	1.2	1.33333	0.44444	0.44444	1.77778	0.4	1.6	1	1.33333	0.66667	1	2	1	0	1.42857	0.57143	1	1	0	0	2	2	1.33333
TRINITY_DN103138_c0_g1_i2.p3	0.97373	55.1063	61.867	0.890722	0.61538	2.15385	0.92308	0.30769	0	2	1.14286	0.85714	0.76923	1.23077	1.33333	0.66667	1.33333	0.33333	1.83333	0.5	0.5	1.5	0	1.2	1.8	1	1	0	1.71429	1.42857	0.85714	0	2	1	0.4	1.6	1.5	1	0.5	1	2	0	0.8	1.2	0	0	0	4	2
TRINITY_DN103138_c0_g1_i2.p1	1.16961	49.5886	52.1947	0.95007	1.15385	0.38462	2	0.46154	0.22222	1.77778	0.46154	1.53846	1.58333	0.41667	0.95652	1.04348	1	1.14286	1.28571	0.57143	0.75	1.25	1.4	0.4	1.2	1	1	0	1.56522	0.86957	1.56522	0.44444	1.55556	1	1.71429	0.28571	0.07692	2.61538	0.46154	0.84615	0.46154	1.53846	1.11111	0.88889	0.68571	1.6	0.91429	0.8	1.11111
TRINITY_DN10313_c0_g1_i1.p1	1.25862	55.5246	61.1665	0.907762	0.44444	1.77778	0.88889	0.88889	0.5	1.5	0.76923	1.23077	0.85714	1.14286	1	1	0.8	0.8	1.33333	1.06667	0	2	0	0	3	0.66667	1.33333	0.30769	2.15385	1.23077	0.30769	0.22222	1.77778	1	1.11111	0.88889	1.2	0.4	1.2	1.2	0.66667	1.33333	1.14286	0.85714	0	1	2	1	0
TRINITY_DN103140_c0_g1_i1.p1	0.897655	53.1306	59.0518	0.899729	1.25	0.25	0.5	2	1.33333	0.66667	2	0	1.15789	0.84211	1.33333	0.66667	1.33333	0	0.88889	1.77778	1	1	1.5	0.5	1	0.5	1.5	0.19048	0.38095	1.14286	2.28571	0.75	1.25	1	0.57143	1.42857	0	4	0	0	1.2	0.8	0.75	1.25	1.14286	1.14286	0.57143	1.14286	2
TRINITY_DN103143_c0_g1_i2.p1	1.28409	52.9304	55.1785	0.959258	0.95238	0.95238	1.14286	0.95238	0	2	0.44444	1.55556	1	1	0.66667	1.33333	0.30769	0	2.76923	0.92308	0	0	0.85714	0.85714	1.28571	0.66667	1.33333	0.23529	2.11765	1.41176	0.23529	0	2	1	1.75	0.25	1.14286	0.57143	0.57143	1.71429	0.25	1.75	1	1	1	1.5	1	0.5	0.66667
TRINITY_DN103149_c0_g1_i1.p1	1.69733	42.7309	35.783	1.19417	0	0.30769	3.69231	0	0	0	0	2	2	0	0	2	0	0.66667	3.33333	0	1.5	0.5	0	0	3	1.33333	0.66667	0	3.27273	0.72727	0	0	0	1	2	0	0.44444	1.77778	0.44444	1.33333	1.33333	0.66667	0	0	0	4	0	0	2
TRINITY_DN103150_c0_g1_i1.p1	0.855212	57.502	62.7755	0.915994	1.33333	0.44444	0.44444	1.77778	1	1	0.8	1.2	0.88889	1.11111	1	1	0.36364	0.72727	1.45455	1.45455	0.75	1.25	0.75	1.875	0.375	0.33333	1.66667	0.47059	0.70588	0.94118	1.88235	1.2	0.8	1	1	1	1.09091	1.09091	1.45455	0.36364	0.5	1.5	1	1	1.14286	1.14286	1.71429	0	2
TRINITY_DN103159_c0_g1_i1.p1	1.13686	56.5764	58.7913	0.962326	0.9	1.1	1.2	0.8	1	1	0.72727	1.27273	1.28	0.72	0.66667	1.33333	1.02326	0.83721	1.48837	0.65116	1.09091	0.90909	1.05882	0	1.94118	0.85714	1.14286	0.16	1.6	1.44	0.8	0.66667	1.33333	1	1.45455	0.54545	0.30769	1.23077	0.61538	1.84615	0.4	1.6	1.2	0.8	0.8	1.2	1.6	0.4	1.06667
TRINITY_DN10315_c0_g1_i3.p1	0.907489	54.8951	60.5422	0.906725	2	0	2	0	0.8	1.2	0.5	1.5	0	2	1.6	0.4	1.33333	0.66667	0	2	1.25	0.75	2.25	0	0.75	1.33333	0.66667	0.5	0.5	2	1	0.5	1.5	1	1	1	0.66667	1.33333	2	0	1	1	2	0	0	1	0	3	0.66667
TRINITY_DN10315_c1_g1_i1.p1	1.12049	49.0644	58.1433	0.843853	0	0	4	0	1.11111	0.88889	1.33333	0.66667	2	0	0.75	1.25	1.23077	1.23077	1.53846	0	0.25	1.75	0.9	0.3	1.8	0.66667	1.33333	1	0	0	3	0.22222	1.77778	1	1	1	1.25	1.75	0.75	0.25	1.5	0.5	0	2	2.66667	0	0	1.33333	0.5
TRINITY_DN103166_c0_g1_i1.p1	0.890472	50.8439	56.7186	0.896424	0.88889	0	2.66667	0.44444	0.66667	1.33333	1	1	0.8	1.2	0	2	2.5	0	1.5	0	2	0	0	0.75	2.25	1	1	0	0.88889	0.88889	2.22222	1	1	0	1.66667	0.33333	4	0	0	0	0	2	1	1	0	1.33333	0	2.66667	1.2
TRINITY_DN10316_c0_g1_i4.p1	0.755814	54.8276	60.6063	0.904652	0.88889	0.22222	1.22222	1.66667	0.66667	1.33333	1.5625	0.4375	1.0625	0.9375	1.42857	0.57143	0.96	0.8	0.48	1.76	1	1	0.75	1.05	1.2	1.71429	0.28571	0.7	1.2	0.4	1.7	0.4	1.6	1	0.85714	1.14286	1.47368	0.42105	1.68421	0.42105	0.82353	1.17647	1.2	0.8	1.11111	1.11111	0.66667	1.11111	1.23077
TRINITY_DN103176_c0_g1_i1.p2	0.983267	55.2536	58.6324	0.942373	1.42857	1.14286	1.42857	0	2	0	1	1	0.57143	1.42857	0	2	0	1.14286	2.28571	0.57143	0.4	1.6	0	0	3	0	0	0	1	2	1	0	2	1	0.66667	1.33333	0.92308	1.23077	0.61538	1.23077	0.83333	1.16667	0	2	2	0	1	1	0.66667
TRINITY_DN103177_c0_g1_i1.p1	1.28649	53.713	52.1876	1.02923	0.4	1.6	1.6	0.4	0	2	0.54545	1.45455	1.55556	0.44444	0.57143	1.42857	0.4	0.8	2	0.8	1	1	3	0	0	0.5	1.5	0.57143	1.71429	1.14286	0.57143	0	0	1	2	0	0.26667	1.6	0.8	1.33333	0.75	1.25	0.5	1.5	0.75	2.25	0.5	0.5	1.42857
TRINITY_DN10317_c0_g1_i1.p3	0.981432	45.0843	47.4977	0.949189	0	0	4	0	0	2	0	2	0	2	0	2	0.72727	0.72727	1.21212	1.33333	0	0	0	0	0	0	2	0.57143	3	0.28571	0.14286	0	2	0	2	0	2.66667	1.33333	0	0	1.4717	0.5283	0	0	0	0	0	0	2
TRINITY_DN10317_c0_g2_i1.p1	1.40176	45.1877	50.6961	0.891345	0	0	2	2	0	0	0.66667	1.33333	2	0	0	2	0.8	0.4	1.2	1.6	1.63636	0.36364	0.78947	0.15789	2.05263	0	2	0	3.2	0	0.8	0	2	1	2	0	1.2	2.8	0	0	0.84848	1.15152	0.4	1.6	0	4	0	0	1
TRINITY_DN103181_c0_g1_i1.p1	0.933177	58.8344	61.7468	0.952833	1.6	0.8	0	1.6	1.33333	0.66667	1.5	0.5	0.4	1.6	0.8	1.2	1.09091	1.45455	0.36364	1.09091	1.14286	0.85714	1.2	0.9	0.9	1.25	0.75	0.66667	0.66667	1.33333	1.33333	1.66667	0.33333	1	0.85714	1.14286	1.33333	1.33333	0.66667	0.66667	1.11111	0.88889	1	1	0	0	0	0	1
TRINITY_DN103182_c0_g1_i1.p1	0.708191	52.2026	59.2879	0.880493	1.5	0.5	0.5	1.5	0	0	0.53333	1.46667	0	2	1	1	1.41176	0.47059	1.41176	0.70588	2	0	0.75	0.75	1.5	0	2	0	1.33333	0	2.66667	0.4	1.6	1	1.25	0.75	2.52632	0.63158	0.63158	0.21053	2	0	1.77778	0.22222	2.22222	0.88889	0.44444	0.44444	1
TRINITY_DN103183_c0_g1_i1.p1	0.906351	51.2821	53.3354	0.961502	1.77778	0.44444	0.44444	1.33333	1.6	0.4	2	0	0.57143	1.42857	1.6	0.4	0.57143	2.28571	0.85714	0.28571	0	2	1.5	1	0.5	1	1	1.33333	0	1.33333	1.33333	0.2	1.8	1	0	2	0	0	4	0	0	2	1.2	0.8	0	0	4	0	1.5
TRINITY_DN103185_c0_g1_i1.p1	0.53202	50.325	58.0319	0.867195	2.47059	0.11765	0.58824	0.82353	0	0	0	0	1.2	0.8	1	1	3.5	0	0	0.5	0.5	1.5	1.5	0	1.5	1	1	1.33333	1.33333	0.66667	0.66667	0.5	1.5	1	1.33333	0.66667	1.625	0.375	2	0	0.81481	1.18519	2	0	0.36364	2.18182	0.36364	1.09091	0.5
TRINITY_DN103190_c0_g1_i1.p1	1.05871	55.478	61.6413	0.900013	1.45455	0	1.45455	1.09091	0	0	0.4	1.6	0.66667	1.33333	0	2	1	0	1.5	1.5	2	0	1.2	1.2	0.6	0.85714	1.14286	0.8	0	2.4	0.8	1	1	1	0.66667	1.33333	0	2	1	1	0.5	1.5	1	1	1	0	2	1	1.6
TRINITY_DN103191_c0_g1_i1.p2	1.49526	39.5385	39.8714	0.991651	0.69565	0	3.30435	0	1	1	0.63158	1.36842	2	0	0	2	1.42857	0	2.57143	0	1.8	0.2	1.25	0	1.75	0	2	0	2.6	0.8	0.6	0	0	1	1.8	0.2	0	3.11111	0.88889	0	0	2	0	0	2	2	0	0	2
TRINITY_DN103193_c0_g1_i1.p1	1.39706	49.5529	49.3821	1.00346	0.85714	1.14286	0.57143	1.42857	0	0	0	2	1.66667	0.33333	0.8	1.2	0	0	4	0	1.33333	0.66667	0	0	3	0.22222	1.77778	0	0.66667	3.33333	0	0	0	0	1.5	0.5	1	1	1	1	0.25	1.75	0	2	0	2.66667	0.33333	1	2
TRINITY_DN103198_c0_g1_i1.p1	1.307	50.8592	49.766	1.02197	0	1.21739	1.91304	0.86957	0	0	0.5	1.5	1.05882	0.94118	0	2	1.09091	0.72727	2.18182	0	2	0	0	0.75	2.25	1.4	0.6	0.52174	1.04348	2.26087	0.17391	0	0	1	1.75	0.25	1	1.5	0	1.5	0.88889	1.11111	0.66667	1.33333	1.17647	1.41176	1.17647	0.23529	1.6
TRINITY_DN1031_c0_g1_i3.p1	0.782369	54.0844	59.5671	0.907958	2	0.4	0.4	1.2	0	0	1.33333	0.66667	1.05882	0.94118	1	1	1.05263	0.84211	0.21053	1.89474	0.16667	1.83333	1	1	1	0.85714	1.14286	0.16667	0.33333	1.5	2	1	1	1	0.4	1.6	1.33333	0.44444	1.33333	0.88889	0.33333	1.66667	1.66667	0.33333	0.33333	1.33333	1	1.33333	1.5
TRINITY_DN103205_c0_g1_i1.p1	1.17618	41.7619	41.4744	1.00693	1.91667	0.16667	1.91667	0	0	2	0.66667	1.33333	0	0	0	2	0.92308	0.30769	2.76923	0	2	0	1	0	2	0	2	0	0.8	0	3.2	0	2	1	2	0	0	2	1	1	0	2	0	0	0	0	0	0	1.77778
TRINITY_DN103207_c0_g1_i1.p1	1.18821	52.2506	54.0493	0.966721	0	0.66667	0.66667	2.66667	0	2	0.5	1.5	1.6	0.4	0	2	1.33333	0	2.66667	0	2	0	0.75	0	2.25	1.33333	0.66667	2	1	0	1	1.33333	0.66667	1	1.33333	0.66667	1.33333	0.66667	0.66667	1.33333	1	1	2	0	4	0	0	0	1
TRINITY_DN103212_c0_g1_i1.p1	1.67423	45.102	43.1813	1.04448	0.28571	0.85714	1.71429	1.14286	0.33333	1.66667	1	1	1.8	0.2	0	2	0.75	0.25	3	0	2	0	0.54545	0	2.45455	0	2	0	1.33333	2.22222	0.44444	0	0	1	1.88889	0.11111	0	1	2	1	0.36364	1.63636	2	0	0	2.66667	0	1.33333	2
TRINITY_DN103213_c0_g1_i1.p1	1.36	46.7305	45.0944	1.03628	1	0.25	2.75	0	0	2	0.5	1.5	1.6	0.4	0	2	1.71429	0	2.28571	0	2	0	1.2	0	1.8	0	2	0	2.13333	1.6	0.26667	0	0	1	1.6	0.4	0.4	2	1.2	0.4	0.8	1.2	2	0	0	1.33333	0.66667	2	1.5
TRINITY_DN103214_c0_g1_i1.p1	0.979788	55.8932	62.6576	0.892042	1.11111	1.33333	0.88889	0.66667	0	2	1.2	0.8	0.36364	1.63636	1	1	0.8	0.8	1.6	0.8	1	1	0.6	1.2	1.2	1	1	0	1.33333	1.66667	1	2	0	1	0.76923	1.23077	0.8	0.53333	0.53333	2.13333	0.54545	1.45455	2	0	0.44444	0.44444	1.77778	1.33333	1.23077
TRINITY_DN103218_c0_g1_i1.p1	1.14626	58.4987	62.2408	0.939877	0.90909	0.72727	1.45455	0.90909	0.66667	1.33333	0.66667	1.33333	1.28571	0.71429	0.47059	1.52941	1.17647	0.94118	0.94118	0.94118	1.33333	0.66667	0.88235	1.05882	1.05882	0.72727	1.27273	0.70588	0.70588	1.17647	1.41176	0.5	1.5	1	0.5	1.5	2	0	2	0	1.33333	0.66667	1.33333	0.66667	2.66667	0	0	1.33333	1.33333
TRINITY_DN103219_c0_g1_i1.p1	0.762148	54.0295	54.5141	0.991111	0.8	0.4	2	0.8	0.4	1.6	0.8	1.2	0.66667	1.33333	0	2	1.6	0.4	1.2	0.8	1.14286	0.85714	0	0.66667	2.33333	0.4	1.6	1.71429	2.28571	0	0	0	2	1	1.14286	0.85714	1.6	1.6	0.53333	0.26667	1.5	0.5	1	1	0	0	4	0	2
TRINITY_DN103220_c0_g1_i1.p1	1.10995	56.1173	57.1181	0.982478	1.71429	0.57143	1.14286	0.57143	1.33333	0.66667	1.33333	0.66667	1	1	0.8	1.2	0	2.28571	0	1.71429	1	1	1	0	2	1	1	4	0	0	0	0.4	1.6	1	0	2	4	0	0	0	0	2	0.66667	1.33333	2	0	2	0	1.33333
TRINITY_DN103223_c0_g1_i1.p1	1.84364	41.6195	38.8807	1.07044	0	0	2.66667	1.33333	0	0	0	2	0.88889	1.11111	0.5	1.5	0.5	0	3.5	0	2	0	0	0	3	1.53846	0.46154	0	2.5	1.5	0	0	2	1	2	0	0	3.66667	0	0.33333	1.33333	0.66667	2	0	2	2	0	0	2
TRINITY_DN103226_c0_g1_i2.p1	0.996798	54.1515	61.911	0.874667	0.66667	1.33333	0.66667	1.33333	0	0	1.2	0.8	1	1	0.4	1.6	0	1.6	0	2.4	1.5	0.5	0.375	0.75	1.875	1.14286	0.85714	0	0	0	4	2	0	1	1	1	0.5	1	2.5	0	1.25	0.75	1	1	2	2	0	0	1
TRINITY_DN103227_c0_g1_i1.p1	0.954198	55.9243	62.8335	0.89004	0.5	2	1	0.5	2	0	1.09091	0.90909	1.09091	0.90909	0.4	1.6	0.44444	0	1.77778	1.77778	1	1	3	0	0	1.14286	0.85714	0	2	2	0	1.33333	0.66667	1	1	1	0.88889	1.77778	0.88889	0.44444	0	2	0.66667	1.33333	2	0	2	0	0.66667
TRINITY_DN103231_c0_g1_i1.p2	1.68402	43.6699	35.5985	1.22673	0	1.09091	2.90909	0	0	2	0.22222	1.77778	2	0	0	2	0	0.33333	3.66667	0	2	0	1	0	2	0	2	0	1.33333	2.66667	0	0	0	1	1	1	0	1.33333	0	2.66667	1	1	0	0	0	0	0	0	2
TRINITY_DN103233_c0_g1_i2.p2	0.731818	49.7352	51.855	0.959121	2.46154	1.23077	0.30769	0	2	0	1.33333	0.66667	2	0	1.5	0.5	1.11111	0.66667	2	0.22222	0.33333	1.66667	2.25	0.75	0	0	0	0	1.14286	1.71429	1.14286	0	0	1	0	0	0.8	0.8	1.6	0.8	0	2	2	0	0.57143	1.14286	0.85714	1.42857	1.6
TRINITY_DN103236_c0_g1_i1.p1	0.811715	54.8285	59.7766	0.917223	1	0	1	2	0	2	1	1	0.28571	1.71429	1.2	0.8	2.5	0.5	0	1	0	2	1.2	1.2	0.6	0	2	1.33333	0	1.33333	1.33333	0.33333	1.66667	1	0	2	1.14286	0	1.71429	1.14286	1	1	0	0	0	0	0	0	0.66667
TRINITY_DN103237_c0_g1_i1.p1	0.649431	54.6453	55.4893	0.98479	1.53846	0	1.23077	1.23077	1	1	1.71429	0.28571	0.8	1.2	1.6	0.4	1	0.33333	0.33333	2.33333	0.66667	1.33333	1.36364	0.81818	0.81818	0.75	1.25	0.85714	0.28571	1.42857	1.42857	1	1	1	0	2	1.6	0.4	1.2	0.8	1.14286	0.85714	1	1	1	1	1	1	0
TRINITY_DN103239_c0_g1_i1.p1	0.979432	56.8323	61.7352	0.920582	1	1	0	2	0.85714	1.14286	1.2	0.8	1.14286	0.85714	1	1	1.71429	0.57143	1.14286	0.57143	0.88889	1.11111	0.5	0.5	2	1.66667	0.33333	1.33333	0.88889	0	1.77778	1	1	0	2	0	1.5	0.5	1.5	0.5	1	1	1.2	0.8	1	2	1	0	1.66667
TRINITY_DN10323_c0_g1_i3.p1	0.605057	55.0219	59.7723	0.920525	1.53846	0.30769	0.92308	1.23077	0.4	1.6	1.33333	0.66667	1	1	0.8	1.2	1.2	0.8	0.8	1.2	0.66667	1.33333	1.4	1	0.6	0.54545	1.45455	1.25	0.5	1	1.25	0.28571	1.71429	1	0.44444	1.55556	0.5	1	1.5	1	0	2	0.66667	1.33333	0.88889	0	1.77778	1.33333	1.75
TRINITY_DN10323_c0_g2_i1.p1	1.07992	56.3524	59.2407	0.951245	0.66667	1.33333	0	2	1.6	0.4	1.33333	0.66667	0.8	1.2	0	2	1.2	0.8	1.6	0.4	0	2	0.75	1.5	0.75	0.4	1.6	0.57143	1.14286	1.71429	0.57143	0.5	1.5	1	1	1	0.8	0.8	0.8	1.6	0.5	1.5	0.28571	1.71429	1	0	1	2	1.6
TRINITY_DN10323_c0_g3_i1.p1	0.913127	55.3217	61.3488	0.901757	1	1	0.66667	1.33333	1.2	0.8	1.42857	0.57143	1.06667	0.93333	0	2	1.71429	0.57143	1.71429	0	1	1	1.28571	0.85714	0.85714	0.6	1.4	0.33333	0.66667	1.66667	1.33333	0	0	1	0	2	1.33333	2.66667	0	0	0	0	0	2	2	0	0.66667	1.33333	0.66667
TRINITY_DN103250_c0_g1_i1.p1	1.02665	54.8782	62.2963	0.880922	1.64706	1.17647	0.47059	0.70588	1	1	1.09091	0.90909	0.91667	1.08333	0	2	1.05263	0.63158	1.89474	0.42105	1	1	2	0.5	0.5	0.78261	1.21739	0.44444	2.66667	0.44444	0.44444	1.2	0.8	0	1.4	0.6	1.6	2.4	0	0	0.75	1.25	2	0	0	0.5	0.5	3	0.8
TRINITY_DN103252_c0_g1_i1.p1	1.02483	49.0992	49.8232	0.985469	1.42857	0.57143	1.14286	0.85714	0.4	1.6	1	1	2	0	2	0	1.17647	2.35294	0.47059	0	0	0	0	0	0	0	2	0.4	2	0.8	0.8	0.5	1.5	1	0	2	0.4	2.4	1.2	0	0	2	0	2	0	4	0	0	2
TRINITY_DN103254_c0_g1_i1.p1	1.63158	48.3262	40.5678	1.19125	0	2	1.5	0.5	0	2	1.66667	0.33333	2	0	1.33333	0.66667	0	2.18182	1.81818	0	0	0	1.5	0	1.5	0.4	1.6	0	0.8	2.4	0.8	0.2	1.8	1	2	0	0	1.33333	0.66667	2	0	2	0	2	0.4	1.6	2	0	0.5
TRINITY_DN103257_c0_g1_i1.p1	0.654867	53.6222	57.132	0.938567	2.31579	0.21053	0.21053	1.26316	2	0	1.33333	0.66667	1.14286	0.85714	1.11111	0.88889	1.42857	0.85714	0	1.71429	0.4	1.6	0.66667	1.33333	1	1.42857	0.57143	0.25	1	1.5	1.25	0.6	1.4	1	0.5	1.5	1.5	0	2.5	0	1.16667	0.83333	1	1	0.8	1.6	0.8	0.8	0.66667
TRINITY_DN103259_c0_g1_i1.p1	0.953339	54.2439	57.208	0.948187	1.66667	1	1	0.33333	0.8	1.2	1.25	0.75	1.2	0.8	1.33333	0.66667	1.33333	1.11111	1.11111	0.44444	0	2	2.45455	0	0.54545	0.8	1.2	1.2	1.6	0.4	0.8	0.4	1.6	1	1.66667	0.33333	0.28571	0.85714	2	0.85714	0	2	0.25	1.75	0	2.4	0	1.6	0
TRINITY_DN10325_c0_g1_i1.p1	1.13762	53.7017	58.472	0.918417	0.96	0.64	1.76	0.64	0.8	1.2	1.40741	0.59259	1.05	0.95	0.8	1.2	0.86957	1.04348	1.91304	0.17391	1.11111	0.88889	0.9	0.3	1.8	0.85714	1.14286	0.12903	1.29032	1.93548	0.64516	1	1	1	0.85714	1.14286	0.42857	1.28571	1.42857	0.85714	0.47619	1.52381	0	2	0.25	1	2.5	0.25	1
TRINITY_DN103266_c0_g1_i1.p1	0.908248	56.982	62.4064	0.913079	0.72727	0	0.72727	2.54545	0	2	1.6	0.4	0.8	1.2	1	1	1.33333	0.66667	1.33333	0.66667	1	1	1.5	0	1.5	0.5	1.5	1.77778	0.88889	0.44444	0.88889	0	0	0	1	1	1.33333	1.33333	0.88889	0.44444	0.5	1.5	1	1	0	2	2	0	0
TRINITY_DN103269_c0_g1_i1.p1	0.842742	54.7095	60.2794	0.907599	1.33333	1.33333	0.44444	0.88889	1	1	1.11111	0.88889	1.33333	0.66667	0.4	1.6	1.14286	1.14286	0	1.71429	0.33333	1.66667	1	0.5	1.5	1.42857	0.57143	0.5	1	1	1.5	0.44444	1.55556	1	0.8	1.2	2	0	2	0	0.5	1.5	1	1	0.5	0.5	2	1	1
TRINITY_DN10326_c0_g1_i1.p2	1.15356	54.5406	59.0044	0.924348	0.61538	0.61538	1.53846	1.23077	0.5	1.5	0.5	1.5	1.33333	0.66667	0.66667	1.33333	0	1.71429	1.14286	1.14286	0.5	1.5	0	0	3	0.4	1.6	0	1.71429	1.71429	0.57143	0	2	1	0	2	0	0.8	1.6	1.6	0.5	1.5	0.4	1.6	2	2	0	0	0
TRINITY_DN103270_c0_g1_i2.p1	1.10849	51.724	53.6091	0.964836	1	0	2	1	0	2	0.22222	1.77778	1.5	0.5	0	2	0.76923	0.46154	2	0.76923	1	1	3	0	0	0.33333	1.66667	0.8	0.8	2.4	0	0	0	1	1.6	0.4	0.26667	1.06667	0.26667	2.4	0.8	1.2	0	0	0.44444	2.22222	0.44444	0.88889	0
TRINITY_DN103277_c0_g1_i1.p1	0.786106	54.9837	62.7616	0.876072	1.125	0.5	1	1.375	1.2	0.8	1.71429	0.28571	1.11111	0.88889	0.63158	1.36842	0.42857	0.57143	1.71429	1.28571	0.88889	1.11111	1.11111	0.55556	1.33333	1.23077	0.76923	0.9697	1.21212	0.84848	0.9697	0.33333	1.66667	1	1.2	0.8	1.81818	0	0.72727	1.45455	2	0	1	1	2.66667	0	0	1.33333	1.6
TRINITY_DN103278_c0_g1_i1.p4	0.468271	54.0062	56.2307	0.96044	2	0	1	1	2	0	1.5	0.5	0.85714	1.14286	0	0	1.89474	0.42105	0.84211	0.84211	0	2	3	0	0	0	0	0	0	0	0	0	0	0	2	0	1.875	0.125	1	1	1	1	1.77778	0.22222	1.89474	0.21053	0.84211	1.05263	1.33333
TRINITY_DN103282_c0_g1_i1.p3	1.28439	50.6145	53.0139	0.95474	0.57143	0.57143	1.14286	1.71429	0	0	0.28571	1.71429	0.4	1.6	0	2	1.86667	1.06667	1.06667	0	1.33333	0.66667	0	0.6	2.4	0.5	1.5	0	1.71429	2.28571	0	0	2	1	1	1	1.33333	0	1.33333	1.33333	1.33333	0.66667	2	0	0.8	0.8	1.6	0.8	1.5
TRINITY_DN103289_c0_g1_i1.p1	0.85283	52.359	56.87	0.920679	0.88889	0	0.88889	2.22222	0.4	1.6	2	0	0.66667	1.33333	1.33333	0.66667	0	2	2	0	0	2	0.6	0.6	1.8	1.53846	0.46154	1.33333	0	1.33333	1.33333	0.75	1.25	1	0	2	0	0	0	0	1.2	0.8	0.5	1.5	0	0	4	0	0.66667
TRINITY_DN103290_c0_g1_i1.p1	0.919881	55.195	61.8554	0.892323	0.53333	0.26667	1.33333	1.86667	0	2	1.42857	0.57143	1.14286	0.85714	1.4	0.6	1.14286	1.33333	0.7619	0.7619	0.8	1.2	1	0.75	1.25	0.22222	1.77778	1.2	0.4	1.2	1.2	0.4	1.6	1	0.4	1.6	2.4	0.26667	0.8	0.53333	0.8	1.2	0.5	1.5	1.33333	1.33333	1.33333	0	0.85714
TRINITY_DN103292_c0_g1_i1.p1	1.36336	52.1454	54.4367	0.957909	1.6	0.7	1.2	0.5	0	2	0.85714	1.14286	1.64706	0.35294	0.85714	1.14286	1.5	0.5	1.75	0.25	1.25	0.75	0.17647	0.35294	2.47059	0.4	1.6	0.22222	2	1.55556	0.22222	0	2	1	1.6	0.4	0.84211	0.84211	1.05263	1.26316	1.09091	0.90909	0.33333	1.66667	0.88889	1.33333	0.88889	0.88889	1.375
TRINITY_DN103296_c0_g1_i1.p1	0.951318	53.0018	62.9637	0.841783	2.66667	0	0.66667	0.66667	0	0	1	1	1.42857	0.57143	0.4	1.6	0	0.66667	1.33333	2	0	2	1.5	0.375	1.125	2	0	0.88889	1.77778	0.44444	0.88889	0	2	1	1	1	0.8	2.4	0	0.8	1.14286	0.85714	0.57143	1.42857	1	0	1	2	2
TRINITY_DN10329_c0_g1_i5.p2	1.53465	46.5169	45.6378	1.01926	1.75	0.5	1.25	0.5	0.8	1.2	0.25	1.75	1.6	0.4	0	2	0.8	0.26667	2.93333	0	1	1	0.3	0	2.7	0.8	1.2	0	2	0.88889	1.11111	0	2	1	1.75	0.25	0	1.71429	1.14286	1.14286	0.5	1.5	0	0	0	3	0.25	0.75	1.71429
TRINITY_DN1032_c0_g1_i5.p1	1.15719	56.5108	60.3323	0.936659	1.49153	0.54237	0.94915	1.01695	1.11111	0.88889	1.44444	0.55556	1.01333	0.98667	0.72	1.28	0.64865	1.83784	0.43243	1.08108	0.72727	1.27273	1.06452	0.87097	1.06452	0.66667	1.33333	0.2	1	1.2	1.6	0.4	1.6	1	0.82759	1.17241	0.84211	0.21053	1.68421	1.26316	0.74074	1.25926	0.77778	1.22222	0.88889	0.22222	2.22222	0.66667	1.55556
TRINITY_DN103302_c0_g1_i1.p1	0.875529	54.3026	60.5327	0.897079	1	0.75	1.25	1	0	0	1.11111	0.88889	0.72727	1.27273	1.33333	0.66667	1.81818	0.72727	0.36364	1.09091	1	1	3	0	0	0.18182	1.81818	0	2	1.33333	0.66667	2	0	1	1.5	0.5	1.41176	0.94118	1.17647	0.47059	0	2	1	1	0	1	0.33333	2.66667	2
TRINITY_DN103307_c0_g1_i1.p1	0.969072	55.4161	61.6539	0.898826	2	0	1.2	0.8	1	1	0.93333	1.06667	0.85714	1.14286	0.85714	1.14286	1.33333	1.66667	1	0	1.27273	0.72727	0	0	3	1.14286	0.85714	0.36364	1.09091	1.09091	1.45455	1	1	1	2	0	1.25	1	1	0.75	1.66667	0.33333	1	1	0	0.57143	1.71429	1.71429	1
TRINITY_DN103309_c0_g1_i1.p1	1.72844	43.4451	41.07	1.05783	0.57143	0.95238	2.28571	0.19048	0.5	1.5	0.43478	1.56522	1.57895	0.42105	0.42857	1.57143	0.17391	1.21739	2.08696	0.52174	1.2	0.8	0.21429	0	2.78571	0.10526	1.89474	0	1.12	2.72	0.16	0	2	1	1.75	0.25	0.22222	2	0.44444	1.33333	0	2	0.5	1.5	0.23529	2.11765	1.64706	0	2
TRINITY_DN10330_c0_g1_i1.p1	1.11615	55.1524	60.409	0.912983	0.88889	0	1.33333	1.77778	0	2	1.14286	0.85714	1.4	0.6	0.5	1.5	0	1	1.33333	1.66667	0	0	0.6	0.6	1.8	0.8	1.2	1.33333	0	0	2.66667	0	2	1	2	0	0.8	0.4	1.6	1.2	0.57143	1.42857	1	1	0.5	2	1	0.5	1.33333
TRINITY_DN103311_c0_g1_i1.p1	1.39904	46.4452	48.7249	0.953213	0.88889	1.62963	1.18519	0.2963	0	2	0.5	1.5	1.80952	0.19048	0	2	1.94595	0	1.83784	0.21622	2	0	1.2	0	1.8	0.13333	1.86667	0	2.11765	1.64706	0.23529	0	2	1	1.66667	0.33333	0.25	2.25	1	0.5	0	2	1.33333	0.66667	0	1.71429	0	2.28571	1.33333
TRINITY_DN103316_c0_g1_i1.p2	1.07507	56.0087	58.6369	0.955178	0.72727	1.09091	1.81818	0.36364	0	0	1.11111	0.88889	1.16667	0.83333	1	1	1.52381	0.7619	1.14286	0.57143	2	0	0	0	3	0.72727	1.27273	0	0.66667	2.66667	0.66667	0	2	1	0.33333	1.66667	0	0	0	0	0	2	0.8	1.2	2	1	0	1	0.33333
TRINITY_DN103317_c0_g1_i1.p1	1.46611	48.6298	53.1368	0.915181	1.33333	0.33333	2	0.33333	0	0	1.2	0.8	1.33333	0.66667	0	0	2	0	2	0	0	2	1	0	2	0.16667	1.83333	0	2.93333	0.26667	0.8	0	2	1	1.6	0.4	0	0	0	0	0.54545	1.45455	0	0	0	2.66667	0	1.33333	2
TRINITY_DN10331_c0_g2_i1.p1	1.05229	56.3609	61.7054	0.913387	0	1	1	2	2	0	1	1	1.55556	0.44444	1.5	0.5	2.4	0	0.8	0.8	1	1	1.28571	0.42857	1.28571	0.57143	1.42857	0.8	1	0.6	1.6	1	1	1	0.66667	1.33333	1.6	1.6	0.8	0	0.66667	1.33333	2	0	1.33333	2.66667	0	0	0.5
TRINITY_DN10331_c0_g3_i2.p1	1.73362	43.328	46.884	0.924153	1.33333	2.66667	0	0	0	0	0.33333	1.66667	1.6	0.4	0	2	1.33333	0.22222	2	0.44444	2	0	1.35	0	1.65	0.1	1.9	0	2	2	0	0	2	1	2	0	3.33333	0.66667	0	0	0	2	0	0	0	1	1	2	2
TRINITY_DN103320_c0_g1_i1.p1	1.41389	48.0986	42.5191	1.13122	0.66667	1.33333	2	0	0	0	0.28571	1.71429	2	0	0	2	0.33333	0.33333	2.5	0.83333	2	0	0.85714	0	2.14286	0	2	0.5	2.5	0.5	0.5	0	0	1	1.6	0.4	0.4	1.2	0.8	1.6	0.66667	1.33333	0	0	0	4	0	0	2
TRINITY_DN103335_c0_g1_i1.p1	0.775419	52.1535	58.1437	0.896976	1.86667	0.53333	0.8	0.8	0.5	1.5	1.46667	0.53333	0.54545	1.45455	0.33333	1.66667	0.88889	0.88889	0.44444	1.77778	0.4	1.6	1.95	0.3	0.75	0.66667	1.33333	0.52174	0.69565	0.52174	2.26087	0.57143	1.42857	1	0	2	1.71429	0	1.14286	1.14286	1	1	1.11111	0.88889	2.4	0	0	1.6	1.66667
TRINITY_DN10333_c0_g2_i2.p1	0.725532	48.3696	55.5808	0.870257	1.71429	0.57143	0	1.71429	0.5	1.5	2	0	1.45455	0.54545	0.8	1.2	0.8	1.2	0.4	1.6	0.8	1.2	1.5	0.75	0.75	0	2	0	0.44444	0	3.55556	0.57143	1.42857	1	0	2	1.33333	0.66667	2	0	0	2	1.66667	0.33333	0	4	0	0	0.66667
TRINITY_DN103340_c0_g1_i1.p1	1.4968	48.0076	44.674	1.07462	1.14286	0.57143	2.28571	0	1	1	0.44444	1.55556	1.875	0.125	0	2	0	1.33333	1.33333	1.33333	0.66667	1.33333	0	0	3	0.25	1.75	0.44444	1.77778	1.77778	0	0	2	1	0	2	0.57143	2.85714	0	0.57143	0	2	0	2	0	1.14286	2.28571	0.57143	1.42857
TRINITY_DN103346_c0_g1_i1.p1	0.91284	55.8662	60.2307	0.927537	0.71429	1	0.71429	1.57143	0.66667	1.33333	0.91429	1.08571	0.5641	1.4359	0.5	1.5	0.96	0.4	1.76	0.88	0.75	1.25	0.40909	0.68182	1.90909	1.10526	0.89474	0.86957	1.21739	1.3913	0.52174	1	1	1	0.66667	1.33333	1.92	0.96	0.48	0.64	1.22222	0.77778	2	0	1.77778	0.88889	0.44444	0.88889	1.4
TRINITY_DN10334_c0_g1_i3.p1	0.840708	54.1096	58.2055	0.92963	1.77778	0	0.44444	1.77778	0.5	1.5	1.2	0.8	0.90909	1.09091	1	1	1.6	0	1.2	1.2	0.6	1.4	1.2	0.2	1.6	0.88889	1.11111	0	1.33333	0	2.66667	0	2	1	0.4	1.6	1.81818	0.72727	1.45455	0	0.8	1.2	1.11111	0.88889	4	0	0	0	0.4
TRINITY_DN103356_c0_g1_i1.p1	1.02427	49.9502	55.5839	0.898645	1.51351	0.54054	1.40541	0.54054	2	0	0.4	1.6	1.66667	0.33333	0.4	1.6	1.73333	0	1.73333	0.53333	0.5	1.5	0	0	3	0	2	0	2.33333	1.33333	0.33333	0	2	1	1.33333	0.66667	0.22222	0.88889	1.55556	1.33333	0.28571	1.71429	0.5	1.5	0.36364	2.18182	0	1.45455	1.25
TRINITY_DN103358_c0_g1_i1.p1	1.22508	56.7385	60.3304	0.940463	1	0.5	1.5	1	1.33333	0.66667	0.4	1.6	1.11111	0.88889	0.66667	1.33333	0.44444	0.88889	1.77778	0.88889	2	0	0.64286	0.42857	1.92857	1.11111	0.88889	0.85714	0.85714	0.85714	1.42857	1.2	0.8	1	0.90909	1.09091	0.36364	0.72727	2.18182	0.72727	1	1	1.5	0.5	2	1	1	0	1.33333
TRINITY_DN103359_c0_g1_i1.p1	1.78672	44.1658	40.6553	1.08635	0	2.22222	1.77778	0	0	2	0	2	1.11111	0.88889	0.2	1.8	0.44444	0.88889	1.77778	0.88889	2	0	0	0	3	0.88889	1.11111	0	3.42857	0.57143	0	0	0	1	1.77778	0.22222	1	3	0	0	0.66667	1.33333	0.5	1.5	4	0	0	0	2
TRINITY_DN103361_c0_g1_i1.p1	0.988048	53.9347	55.4177	0.97324	1.53846	0.30769	1.53846	0.61538	1	1	0.44444	1.55556	0	2	0	2	0	0	0.8	3.2	0.5	1.5	0.5	0.25	2.25	1.33333	0.66667	0.8	1.6	0.8	0.8	2	0	1	1.14286	0.85714	2	0.5	1.5	0	1.2	0.8	2	0	0	2	1	1	2
TRINITY_DN103364_c0_g1_i1.p1	1.28758	54.7537	59.0825	0.926733	0.88889	0	2.22222	0.88889	0.66667	1.33333	1.27273	0.72727	1.23077	0.76923	0.5	1.5	0.8	0.4	1.2	1.6	0.85714	1.14286	0.9375	0	2.0625	0.85714	1.14286	1.71429	2.28571	0	0	0	2	1	1.2	0.8	2	0.8	0.4	0.8	0.75	1.25	1.6	0.4	0.8	0.8	1.6	0.8	1.66667
TRINITY_DN10336_c0_g1_i3.p1	0.865753	54.5826	62.5971	0.871967	1.26316	0	1.47368	1.26316	2	0	0.85714	1.14286	0.78571	1.21429	0.88889	1.11111	0.19048	0.95238	1.33333	1.52381	0	2	1.5	0	1.5	0.57143	1.42857	1	1	0.5	1.5	0	2	1	0.28571	1.71429	2	1	1	0	1.6	0.4	1	1	1.5	0.5	2	0	1.55556
TRINITY_DN103370_c0_g1_i1.p1	1.37214	51.9571	51.1248	1.01628	0.26667	1.33333	1.86667	0.53333	0.4	1.6	1.4	0.6	1.2	0.8	0.8	1.2	0.44444	0	2.66667	0.88889	1.71429	0.28571	0.6	0	2.4	0.8	1.2	0	1.5	1.75	0.75	0	2	1	2	0	0	0.8	1.2	2	1	1	0.4	1.6	0.88889	1.33333	0.88889	0.88889	1.2
TRINITY_DN103371_c0_g1_i1.p2	1.58523	44.2947	43.354	1.0217	0.70588	0.94118	1.88235	0.47059	0	2	0.22222	1.77778	1.88235	0.11765	0.66667	1.33333	0.84211	0	2.94737	0.21053	2	0	0.6	0.3	2.1	0	2	0	1	2.75	0.25	0	2	1	1.71429	0.28571	0	1.6	0	2.4	0	2	0	2	0	2.54545	1.09091	0.36364	2
TRINITY_DN103373_c0_g1_i1.p1	1.1282	54.6791	61.0144	0.896167	0	0.8	0.8	2.4	1	1	1.66667	0.33333	1.25	0.75	0.8	1.2	1.2	1.2	0.8	0.8	1	1	1	1	1	0	2	0	1.5	1.5	1	1.25	0.75	1	0.66667	1.33333	1.33333	0	0.66667	2	1	1	0.4	1.6	0	0	0	0	1.2
TRINITY_DN103380_c0_g1_i1.p1	0.85078	51.1783	59.4436	0.860956	2	0.5	0.5	1	1	1	1	1	1.66667	0.33333	0	2	1.73913	0	2.26087	0	2	0	0	0	3	0	2	1.6	0.8	0.8	0.8	1	1	1	1.66667	0.33333	1.42857	0.71429	1	0.85714	0.8	1.2	0	2	0.5	3	0	0.5	2
TRINITY_DN103381_c0_g1_i1.p3	1.35602	51.0019	47.9405	1.06386	0.5	1.25	2	0.25	0	0	0	2	1	1	2	0	0	0	4	0	0	0	1	0	2	0.57143	1.42857	0.44444	1.33333	2.22222	0	0	0	1	2	0	1.14286	1.14286	0	1.71429	0.4	1.6	0.66667	1.33333	1.71429	2.28571	0	0	1.33333
TRINITY_DN103384_c0_g1_i1.p1	0.828496	56.4849	62.6834	0.901114	0.85714	0.57143	1.42857	1.14286	0.66667	1.33333	1.4	0.6	0	2	2	0	1.33333	0	1.33333	1.33333	1	1	0.85714	0	2.14286	0.57143	1.42857	1.33333	0.66667	2	0	2	0	1	0	2	2	0	1.5	0.5	0.8	1.2	1	1	0.66667	2	0.66667	0.66667	0.5
TRINITY_DN103385_c0_g1_i2.p1	0.735471	52.2796	59.8117	0.87407	1.75	0	0.5	1.75	1.11111	0.88889	1.4	0.6	1.14286	0.85714	1.6	0.4	0.72727	0.72727	1.09091	1.45455	1.2	0.8	0.75	1.25	1	0.83333	1.16667	1	0.25	1.5	1.25	1	1	1	0.36364	1.63636	2.4	0.2	1.4	0	1.81818	0.18182	0.72727	1.27273	1.6	0	2.4	0	1.66667
TRINITY_DN103386_c0_g1_i1.p1	1.70424	43.4346	43.8188	0.991232	0.42105	1.26316	2.31579	0	0	2	0.47059	1.52941	1.33333	0.66667	0	2	0.8	0.32	1.92	0.96	1.73333	0.26667	1.38462	0.11538	1.5	0	2	0.08889	1.24444	2.48889	0.17778	0	2	1	2	0	0	1.5	1	1.5	0.18182	1.81818	1.33333	0.66667	0.26667	2.93333	0.26667	0.53333	1.84615
TRINITY_DN103389_c0_g1_i2.p1	1.38269	53.6993	58.5758	0.916749	0	2	1	1	0.73684	1.26316	0.28571	1.71429	0.88889	1.11111	0.44444	1.55556	1.45455	1.45455	0.36364	0.72727	1.16667	0.83333	0	2.25	0.75	0.82353	1.17647	0.66667	2	0.66667	0.66667	0.66667	1.33333	1	2	0	3	0	0.5	0.5	1	1	1.5	0.5	0	1.33333	1.33333	1.33333	0
TRINITY_DN103390_c0_g1_i1.p1	1.08278	55.7923	59.639	0.9355	1.71429	0	1.71429	0.57143	2	0	0.66667	1.33333	1	1	0.8	1.2	0.44444	0.44444	2.22222	0.88889	0.5	1.5	1.2	0.9	0.9	1.33333	0.66667	0.66667	2.33333	1	0	0.4	1.6	0	2	0	0.8	2	1.2	0	1.14286	0.85714	1	1	1	1.5	1	0.5	1.6
TRINITY_DN103393_c0_g1_i1.p2	1.98039	38.2308	34.8056	1.09841	0	0.5	3.5	0	0	2	0	2	2	0	0	2	0.88889	0	3.11111	0	1.5	0.5	0.5	0	2.5	0	2	0	3.63636	0.36364	0	0	0	1	2	0	0	4	0	0	0	2	0	2	0	1.71429	0	2.28571	0
TRINITY_DN103397_c0_g1_i1.p1	0.996625	53.4667	61.4001	0.870792	2	0.5	0.5	1	0	2	1.4	0.6	1.05882	0.94118	1.66667	0.33333	0.72727	0	1.09091	2.18182	1.5	0.5	2.14286	0.42857	0.42857	0.94737	1.05263	0.5	0	2	1.5	0.25	1.75	1	0.2	1.8	2.18182	1.45455	0.36364	0	0.28571	1.71429	1.25	0.75	2	0	0	2	1.33333
TRINITY_DN1033_c0_g1_i1.p1	1.0917	57.1452	62.5382	0.913765	1.77778	0.59259	0.74074	0.88889	1.5	0.5	1.17241	0.82759	1	1	0.88889	1.11111	0.92308	0.61538	0.92308	1.53846	0	2	0.6	0.75	1.65	1	1	0.36364	0.90909	1.45455	1.27273	0	2	1	0.72727	1.27273	1.5	0	1	1.5	0.8	1.2	0.61538	1.38462	2	1.5	0	0.5	1.5
TRINITY_DN103400_c0_g1_i1.p1	1.09773	57.5284	62.1816	0.925168	1.20635	0.44444	1.07937	1.26984	0.66667	1.33333	1.04	0.96	1.30769	0.69231	0.625	1.375	0.68085	1.19149	1.10638	1.02128	0.18182	1.81818	1.53846	0.23077	1.23077	0.85714	1.14286	0.64865	0.97297	1.62162	0.75676	0.83333	1.16667	1	1.1	0.9	1.07692	0.30769	1.38462	1.23077	0.73684	1.26316	0.33333	1.66667	0	0.8	1.6	1.6	1.75
TRINITY_DN103401_c0_g1_i1.p1	0.902397	51.0539	50.5073	1.01082	0.70588	2.11765	0.23529	0.94118	1.33333	0.66667	1.66667	0.33333	1.46667	0.53333	1.33333	0.66667	1.81818	0.84848	0.9697	0.36364	0.8	1.2	1.125	0.75	1.125	0	2	1	1	0	2	0	2	1	0.8	1.2	0	0	1.81818	2.18182	0.4	1.6	0.54545	1.45455	1.6	0	2.4	0	0.44444
TRINITY_DN103405_c0_g1_i1.p1	1.23161	51.6228	54.5841	0.945748	1.2	1	1	0.8	0	0	0.5	1.5	1.83333	0.16667	0.4	1.6	1.6	0	1.6	0.8	0	2	0	0	3	0	2	0	2	2	0	0	2	1	2	0	0	1.6	0.8	1.6	0	2	0	2	0	0	2	2	1
TRINITY_DN103407_c0_g1_i5.p1	0.892123	56.7628	62.6008	0.906742	1.14286	0.57143	0.7619	1.52381	0	0	0.66667	1.33333	1.2	0.8	0.57143	1.42857	0.84211	0.52632	1.57895	1.05263	1	1	0	1	2	0.66667	1.33333	0	2	0	2	0	2	1	0.95238	1.04762	1.65517	0.82759	1.37931	0.13793	0.72727	1.27273	1.14286	0.85714	0.48	2.08	0.8	0.64	0.57143
TRINITY_DN103408_c0_g1_i1.p1	0.690027	52.8677	55.2681	0.956568	2.36364	0.36364	0.36364	0.90909	1.6	0.4	1.25	0.75	0.86957	1.13043	2	0	1.33333	1.33333	0.53333	0.8	0.57143	1.42857	1.2	0.6	1.2	0.8	1.2	0	0.44444	1.33333	2.22222	0.33333	1.66667	1	0.5	1.5	0.83333	0.83333	2.16667	0.16667	1	1	0.44444	1.55556	0	2	0	2	0.8
TRINITY_DN103409_c0_g1_i1.p1	0.809901	55.4198	61.5985	0.899694	1.6	0.26667	1.06667	1.06667	0	2	1.33333	0.66667	0.8	1.2	1	1	1.14286	0	1.14286	1.71429	0	2	1.5	0.5	1	1.71429	0.28571	2	1	0	1	1	1	1	0.5	1.5	2	1	0.5	0.5	1.6	0.4	0.66667	1.33333	0	0	2	2	1
TRINITY_DN10340_c0_g1_i8.p1	1.02792	54.3635	61.3449	0.886194	1	0.5	1.75	0.75	1.2	0.8	1.2	0.8	2	0	1.09091	0.90909	0.34783	1.04348	0.69565	1.91304	0.75	1.25	1.16667	0.16667	1.66667	0.66667	1.33333	0.57143	1.14286	1.14286	1.14286	0.28571	1.71429	1	0.5	1.5	1.6	0.4	1.8	0.2	0.66667	1.33333	0.5	1.5	1.09091	1.09091	1.81818	0	1.33333
TRINITY_DN103411_c0_g1_i1.p1	0.622718	51.5356	53.7956	0.957989	1.26316	0.42105	0.84211	1.47368	0.8	1.2	1.81818	0.18182	0.66667	1.33333	1	1	1.86667	0.8	0.53333	0.8	0	2	1.75	1	0.25	0.96774	1.03226	0.5	0.5	0.5	2.5	0.44444	1.55556	1	0.35294	1.64706	1.06667	1.06667	1.06667	0.8	0.4	1.6	1	1	2.66667	0	0	1.33333	0.66667
TRINITY_DN103412_c0_g1_i1.p1	1.47284	48.7103	44.7721	1.08796	0.5	1.5	1.5	0.5	0	0	1.14286	0.85714	1.6	0.4	0	2	1.33333	0	0	2.66667	0	0	0	0	3	0	2	0	0.8	3.2	0	0	2	1	1.5	0.5	0	0.66667	0	3.33333	2	0	0	0	2	2	0	0	2
TRINITY_DN103415_c0_g1_i1.p2	1.069	54.3024	61.1793	0.887594	1.17647	0.47059	0.70588	1.64706	0	2	0.66667	1.33333	0.66667	1.33333	0	2	2	0.5	1	0.5	0	0	0.6	0	2.4	0.88889	1.11111	0.44444	1.77778	1.77778	0	1	1	0	1.66667	0.33333	0.8	0.8	0.8	1.6	0.4	1.6	2	0	0	0	3.2	0.8	0
TRINITY_DN103419_c0_g1_i1.p1	1.45408	44.9555	39.7288	1.13156	0.7619	1.52381	1.33333	0.38095	0	2	0	2	2	0	0.33333	1.66667	0.66667	0.33333	2.33333	0.66667	2	0	0	0	3	0	2	0	3.2	0.26667	0.53333	0	0	1	2	0	0	2	0.8	1.2	0.66667	1.33333	0	0	0	2.66667	0	1.33333	2
TRINITY_DN10341_c0_g1_i1.p1	1.06	55.4499	61.8782	0.896114	1.77778	0.44444	0.88889	0.88889	1.2	0.8	1.33333	0.66667	1.75	0.25	0.5	1.5	0.66667	1	0.66667	1.66667	1	1	0	1	2	0.42105	1.57895	0.88889	1.33333	1.33333	0.44444	0.5	1.5	1	1.6	0.4	2.54545	0	0.72727	0.72727	1	1	0.90909	1.09091	1.6	0.8	0	1.6	1.33333
TRINITY_DN103422_c0_g1_i1.p2	1.08411	54.8241	56.9535	0.962612	0.4	2	0.8	0.8	0	0	0	2	1.33333	0.66667	2	0	1.2	0.8	1.2	0.8	1.14286	0.85714	1	0	2	0	2	0.8	1.6	0.8	0.8	2	0	1	0	0	1.77778	0.88889	0.44444	0.88889	2	0	0.5	1.5	0	0.8	1.6	1.6	2
TRINITY_DN103423_c0_g1_i1.p1	1.4638	47.0719	48.3175	0.974221	0.96	0.96	1.6	0.48	0	0	1	1	1.88889	0.11111	0	2	1.09091	0	1.81818	1.09091	2	0	2	0	1	0	2	0	2.4	0.8	0.8	0	2	1	1.8	0.2	0.26667	1.6	0.53333	1.6	0.4	1.6	0	2	0	2	0.5	1.5	0.66667
TRINITY_DN103427_c0_g1_i1.p1	0.997416	57.9953	60.948	0.951554	0.44444	0.88889	0.88889	1.77778	0	0	0.33333	1.66667	1	1	1.33333	0.66667	0	2	1.33333	0.66667	1	1	0	3	0	0.66667	1.33333	0	1.6	1.6	0.8	0	0	1	1	1	0.88889	0.88889	0.88889	1.33333	1	1	0	2	1.5	1.5	0.5	0.5	1.6
TRINITY_DN103429_c0_g1_i1.p1	0.823817	55.4869	62.7837	0.883779	1.26316	0.84211	0.84211	1.05263	0	2	1.11111	0.88889	1.33333	0.66667	0	0	0.52174	0.34783	1.73913	1.3913	1.25	0.75	1	1	1	1.6	0.4	0.44444	0.44444	2.22222	0.88889	0	2	1	1.2	0.8	1	0.4	2	0.6	0.70588	1.29412	0.66667	1.33333	2.57143	0.28571	0.85714	0.28571	0.90909
TRINITY_DN10342_c0_g1_i2.p1	1.24532	48.7698	52.8369	0.923025	0.4	0	3.2	0.4	0	2	1	1	1.33333	0.66667	0	2	2.5	0.5	0.5	0.5	2	0	1.2	0	1.8	0	2	0	2.4	0	1.6	0	2	1	2	0	1	3	0	0	0.66667	1.33333	2	0	1.33333	0.66667	0	2	0
TRINITY_DN103430_c0_g1_i1.p2	0.914961	43.8178	42.2162	1.03794	0.30769	0.92308	2.76923	0	0	2	0.30769	1.69231	2	0	1	1	1.45455	0	1.81818	0.72727	2	0	0.6	0	2.4	0	2	0	3.25	0.75	0	0	0	1	2	0	0	2.4	0.8	0.8	0	2	0	2	0	4	0	0	2
TRINITY_DN103439_c0_g1_i1.p1	1.27767	51.1755	52.1088	0.982089	0.85714	0	2	1.14286	1	1	0.4	1.6	0.8	1.2	0	2	0.92308	0	2.15385	0.92308	2	0	0.42857	0	2.57143	1.5	0.5	0.66667	2.66667	0.66667	0	0	2	1	1.42857	0.57143	0.57143	0.57143	1.14286	1.71429	1.66667	0.33333	0	2	0	4	0	0	2
TRINITY_DN10343_c0_g1_i1.p1	0.860585	55.9018	62.7057	0.891495	2	0.5	0.5	1	0	0	1.27273	0.72727	1.25	0.75	0.33333	1.66667	0.53333	1.06667	0.53333	1.86667	1.75	0.25	1.2	0	1.8	1.4	0.6	0.66667	1	1	1.33333	1	1	1	1	1	1.86667	0.53333	0.8	0.8	1	1	1.2	0.8	1.17647	0.94118	0.70588	1.17647	0.66667
TRINITY_DN103441_c0_g1_i1.p1	1.10514	53.631	57.742	0.928804	0.88889	1.33333	0.88889	0.88889	1	1	1.14286	0.85714	0.57143	1.42857	1.2	0.8	2	1.2	0.4	0.4	0	2	0.75	0.375	1.875	1.2	0.8	0	1.33333	0.66667	2	0.22222	1.77778	1	0.4	1.6	0	0	0	4	0	2	1	1	0	0	4	0	0
TRINITY_DN103443_c0_g1_i1.p1	0.789063	53.9467	60.2631	0.895186	2	0	1	1	0	0	2	0	0.36364	1.63636	1	1	1.33333	2	0	0.66667	0.66667	1.33333	0	0	3	0.5	1.5	0	0.8	2	1.2	0	2	1	0.66667	1.33333	2	0	1.33333	0.66667	0.66667	1.33333	0.5	1.5	2.4	0	0.8	0.8	0
TRINITY_DN103447_c0_g1_i1.p3	1.59474	50.0702	51.2591	0.976806	0.4	1.2	2.4	0	0	2	0.85714	1.14286	1	1	0.4	1.6	0.66667	0	1.33333	2	0	2	0	0	3	0.25	1.75	0	0.66667	2.66667	0.66667	0	2	1	1.66667	0.33333	0	2	1	1	1.5	0.5	2	0	2.4	1.6	0	0	1
TRINITY_DN10344_c0_g1_i1.p1	1.13733	56.8636	62.1543	0.914878	0.33333	0.66667	1	2	2	0	1.75	0.25	1.14286	0.85714	0.54545	1.45455	2.22222	0.88889	0.44444	0.44444	1	1	1.5	0	1.5	0.8	1.2	0.4	0.8	1.2	1.6	1	1	1	0.66667	1.33333	2	0	0.5	1.5	1.2	0.8	0.75	1.25	0.66667	0.66667	1.33333	1.33333	1.5
TRINITY_DN103452_c0_g1_i1.p1	1.40795	52.6786	55.325	0.952166	1	0	2	1	1	1	0.8	1.2	1.66667	0.33333	1.2	0.8	1.6	0	1.6	0.8	2	0	0	0	3	0	2	0.5	0.5	3	0	0	2	1	0.8	1.2	0	2	1	1	0.28571	1.71429	1	1	1.6	0.8	0.8	0.8	1.33333
TRINITY_DN103454_c0_g1_i1.p1	1.73469	47.1389	41.7083	1.1302	0.57143	0	2.85714	0.57143	0	2	0.42857	1.57143	1.55556	0.44444	0	2	0	0	4	0	0	0	2	0	1	0.33333	1.66667	1	1.5	1.5	0	0	2	1	2	0	0	2.66667	0	1.33333	0.2	1.8	0	2	0.57143	3.42857	0	0	2
TRINITY_DN103455_c0_g1_i1.p1	1.36097	51.4114	50.8251	1.01154	1.33333	1.33333	1.33333	0	0	2	1.5	0.5	0	0	0	2	0	2	2	0	1.33333	0.66667	1.5	0	1.5	0	2	0	2.46154	0.76923	0.76923	0.66667	1.33333	1	0.90909	1.09091	0.72727	1.09091	1.81818	0.36364	0.44444	1.55556	0	0	0	0	0	0	1.33333
TRINITY_DN10345_c0_g1_i10.p1	0.731205	54.6794	61.1598	0.894042	2	0.36364	0.36364	1.27273	2	0	1.30435	0.69565	0.94737	1.05263	0.38095	1.61905	0.85714	0.85714	0.42857	1.85714	0.4	1.6	1.74194	0.29032	0.96774	1.07143	0.92857	0.46154	0.46154	0.76923	2.30769	1.14286	0.85714	1	0.42857	1.57143	1.47368	1.05263	0.63158	0.84211	1.45455	0.54545	1.27273	0.72727	0.88889	0	2.66667	0.44444	0.88889
TRINITY_DN103469_c0_g1_i1.p1	0.992063	53.9316	59.6449	0.904211	1	0	0	3	1.2	0.8	1.33333	0.66667	1	1	0.75	1.25	0	0	1.33333	2.66667	0	2	1.5	0	1.5	0.54545	1.45455	0.66667	0.66667	0	2.66667	1.2	0.8	1	1	1	0	0	2	2	1	1	1	1	0	0	0	4	1
TRINITY_DN103474_c0_g1_i1.p1	0.938272	54.8289	60.8761	0.900664	0.84211	0.84211	0.84211	1.47368	1.2	0.8	1.14286	0.85714	0.77778	1.22222	0.5	1.5	0	1.77778	0.22222	2	0	2	1.5	1.2	0.3	0.96552	1.03448	0.44444	0.88889	2.22222	0.44444	0.28571	1.71429	1	1.6	0.4	1.66667	1	1	0.33333	0.8	1.2	1.2	0.8	2.66667	0	0	1.33333	1
TRINITY_DN10347_c0_g1_i1.p1	0.829369	53.8502	60.0807	0.896298	2.28571	0	0.57143	1.14286	0.66667	1.33333	1.71429	0.28571	1.5	0.5	1.25	0.75	1	1	0.5	1.5	1	1	0.64286	0.85714	1.5	1	1	0.57143	0.85714	0.85714	1.71429	0.66667	1.33333	1	0.5	1.5	0.44444	0.44444	2.66667	0.44444	0.66667	1.33333	0.85714	1.14286	3	1	0	0	1.33333
TRINITY_DN103481_c0_g1_i1.p1	0.650108	51.2321	54.5649	0.93892	2.4	0	0.4	1.2	2	0	1	1	0.66667	1.33333	1.6	0.4	1.2	0.8	0.8	1.2	2	0	1.2	1.2	0.6	0.66667	1.33333	0.88889	0.44444	0.44444	2.22222	0	2	1	0.5	1.5	1.33333	0	2.66667	0	1.42857	0.57143	0.66667	1.33333	2	0	0	2	0.66667
TRINITY_DN103491_c0_g1_i1.p1	0.678571	53.0115	56.3775	0.940295	1.33333	0.66667	0.66667	1.33333	1.33333	0.66667	1.14286	0.85714	0.25	1.75	1	1	2.22222	0.44444	0.44444	0.88889	0.5	1.5	0.42857	0	2.57143	1	1	1.33333	0	0	2.66667	1.33333	0.66667	0	0.28571	1.71429	1.5	0.5	2	0	0.8	1.2	1.11111	0.88889	2	0	0	2	0
TRINITY_DN103492_c0_g1_i1.p1	0.912929	54.2253	55.2093	0.982177	0	4	0	0	1.5	0.5	2	0	0.85714	1.14286	1.68421	0.31579	0	2	1.33333	0.66667	0	2	0.75	0.75	1.5	1.25	0.75	0.36364	0.36364	1.45455	1.81818	1.33333	0.66667	1	0	2	1	1	2	0	0	2	1.2	0.8	0	0	2	2	2
TRINITY_DN103495_c0_g1_i1.p1	1.16484	52.7984	54.6905	0.965403	0.64	0.32	2.24	0.8	1.5	0.5	0.44444	1.55556	1.23077	0.76923	1	1	1.16667	0.16667	2.33333	0.33333	0.75	1.25	0.6	1.2	1.2	0.66667	1.33333	0	2.28571	1.14286	0.57143	0	2	1	1.06667	0.93333	0.8	2.2	0.4	0.6	0.8	1.2	0	0	2.66667	0	0	1.33333	1.2
TRINITY_DN1034_c0_g1_i4.p1	0.84561	53.7702	59.9941	0.896258	1.44444	0.55556	0.44444	1.55556	2	0	1.50943	0.49057	0.8642	1.1358	1.09091	0.90909	1	1.85714	0.57143	0.57143	0.4	1.6	0.88235	0.70588	1.41176	0.8125	1.1875	0.09756	0.19512	2.2439	1.46341	0.5	1.5	1	0.57143	1.42857	2.15385	0.46154	1.23077	0.15385	1.03704	0.96296	0.75	1.25	3.2	0	0	0.8	1.09091
TRINITY_DN1034_c0_g2_i1.p1	1.0415	57.6727	61.3484	0.940085	1.22449	0.32653	0.97959	1.46939	1.4	0.6	1.19048	0.80952	1.2973	0.7027	1	1	0.72131	1.57377	0.78689	0.91803	0.88889	1.11111	1.5	0.57692	0.92308	0.95238	1.04762	0.28571	1.04762	1.2381	1.42857	0.47059	1.52941	1	0.8125	1.1875	1.06667	0.53333	1.73333	0.66667	0.5614	1.4386	0.85714	1.14286	0.63158	1.47368	0.42105	1.47368	1.2
TRINITY_DN1034_c0_g3_i1.p1	0.826211	44.2007	56.211	0.786335	1	0	0	3	0	0	1.86667	0.13333	0.86486	1.13514	0	0	0	2.94737	0	1.05263	0	2	1.33333	1.66667	0	0.78261	1.21739	0.76923	0	3.07692	0.15385	0	2	1	0	2	2.10526	1.68421	0	0.21053	0.4	1.6	0	2	0	4	0	0	0
TRINITY_DN1034_c1_g1_i1.p1	0.90009	55.08	62.2514	0.884799	0.30769	0.61538	0.92308	2.15385	0	2	1.6	0.4	1.4	0.6	0	2	2	0.4	0.4	1.2	1.2	0.8	0	1.2	1.8	1	1	1.17647	1.41176	0.70588	0.70588	0	0	1	0.66667	1.33333	0	0	2.28571	1.71429	1	1	1.75	0.25	0	0	4	0	1.33333
TRINITY_DN1034_c2_g1_i1.p1	0.752731	56.8106	58.7129	0.9676	1.45455	0.36364	0.72727	1.45455	0	0	1.33333	0.66667	0.72727	1.27273	2	0	0.57143	0.57143	1.14286	1.71429	0	2	2.25	0.75	0	1.27273	0.72727	0.57143	1.71429	0.57143	1.14286	0.5	1.5	0	0.5	1.5	0.66667	0.66667	1.33333	1.33333	1.2	0.8	1	1	0	0	4	0	1.33333
TRINITY_DN103500_c0_g1_i1.p1	1.08876	54.8118	61.2126	0.895433	0.88889	0.44444	1.77778	0.88889	1.33333	0.66667	0.28571	1.71429	2	0	0.66667	1.33333	1.14286	1.42857	0.85714	0.57143	0.66667	1.33333	1.28571	0.42857	1.28571	0	0	1.33333	1.33333	0	1.33333	0.5	1.5	1	1.06667	0.93333	2.25	0.75	0.25	0.75	1.42857	0.57143	0	2	0	0	4	0	1
TRINITY_DN103504_c0_g1_i1.p1	0.950185	55.4416	60.5025	0.916352	0.88889	0.88889	0.88889	1.33333	0	0	0.57143	1.42857	0.85714	1.14286	1.33333	0.66667	1.6	0	2.4	0	0	0	1	0.5	1.5	1.2	0.8	0.36364	1.45455	1.45455	0.72727	0	0	0	2	0	2.66667	0.66667	0.66667	0	1	1	0	2	2	0.5	0	1.5	2
TRINITY_DN103506_c0_g1_i1.p1	0.982829	48.7724	55.052	0.885933	0.61538	1.33333	0.92308	1.12821	0	2	1	1	1.55556	0.44444	0.4	1.6	0.84848	0	1.93939	1.21212	0.8	1.2	1.09091	0	1.90909	0.14286	1.85714	0	0.84211	2.10526	1.05263	0	2	1	1	1	0.66667	0	1.33333	2	0.25	1.75	0	2	0	0	4	0	2
TRINITY_DN10350_c0_g1_i2.p1	0.611111	54.4974	61.6826	0.883513	1.6	0.26667	0.8	1.33333	1.14286	0.85714	1.38462	0.61538	1.14286	0.85714	0.8	1.2	1.8	1	0.6	0.6	0.8	1.2	0.95455	0.54545	1.5	1.07692	0.92308	0.22222	2	0.22222	1.55556	0	2	1	0.7	1.3	2.22222	0	0.88889	0.88889	0.53333	1.46667	1.6	0.4	0	0	0	4	2
TRINITY_DN103512_c0_g1_i1.p2	0.514451	47.4101	41.6546	1.13817	0	1	1	2	0	0	0	2	1.5	0.5	0.57143	1.42857	0	0.57143	2.28571	1.14286	0	0	0	0.42857	2.57143	0.75	1.25	0.88889	0.88889	2.22222	0	0	2	1	2	0	0	4	0	0	0.8	1.2	0	0	0.44444	2.22222	1.33333	0	2
TRINITY_DN103514_c0_g1_i1.p2	1.81982	43.3751	37.6982	1.15059	0	1.77778	0.88889	1.33333	0	0	0	2	2	0	0.22222	1.77778	0.4	0.4	3.2	0	2	0	0	0	3	0	2	0	2.18182	1.81818	0	0	0	1	1.66667	0.33333	0.33333	1.66667	0	2	0	2	2	0	0	3.33333	0.66667	0	0
TRINITY_DN103515_c0_g1_i1.p1	0.890756	56.6722	62.1445	0.911942	0.8	1.6	0.4	1.2	0.66667	1.33333	1.14286	0.85714	2	0	2	0	0.61538	0.61538	0.92308	1.84615	0	2	0.5	1	1.5	0.66667	1.33333	0.88889	1.33333	0.88889	0.88889	1	1	1	0.5	1.5	0.66667	0.66667	2	0.66667	2	0	0	2	0	0	0	0	0
TRINITY_DN103517_c0_g1_i1.p1	1.16781	55.9051	57.6416	0.969874	1	0	2	1	0.5	1.5	0.85714	1.14286	1.71429	0.28571	0	2	0.85714	0.57143	1.42857	1.14286	1.2	0.8	1.5	0	1.5	0.75	1.25	0.66667	2.66667	0.66667	0	2	0	1	1.14286	0.85714	0	4	0	0	1	1	1	1	1.2	1.2	0	1.6	1
TRINITY_DN103518_c0_g1_i1.p1	1.359	50.4257	52.2109	0.965808	1.2	0	2.4	0.4	1	1	1.14286	0.85714	1.42857	0.57143	0	2	0.4	0.4	2.8	0.4	2	0	1.28571	0	1.71429	1.11111	0.88889	0	4	0	0	0	0	1	2	0	0	0	0	4	1.33333	0.66667	2	0	0	2	0	2	2
TRINITY_DN103531_c0_g1_i1.p1	1.50231	49.7556	45.1977	1.10084	0	2	2	0	1	1	0.625	1.375	1	1	0	2	0.36364	1.45455	2.18182	0	2	0	0.6	0.6	1.8	0	2	0	0.57143	2.85714	0.57143	0	0	0	2	0	0.72727	1.81818	0	1.45455	0.28571	1.71429	0	0	0	0	4	0	2
TRINITY_DN103533_c0_g1_i1.p2	1.48	47.0069	45.7997	1.02636	0.36364	0.72727	2.90909	0	0	0	1.11111	0.88889	1.125	0.875	0	2	0.72727	0	2.90909	0.36364	2	0	0	0.3	2.7	0.8	1.2	0	1.66667	2	0.33333	0	0	1	1.4	0.6	0.4	3.2	0.4	0	0.33333	1.66667	2	0	0.57143	2.28571	1.14286	0	2
TRINITY_DN103535_c0_g1_i1.p1	1.4059	52.0253	54.8104	0.949187	0.52174	1.3913	1.04348	1.04348	0	2	0.6	1.4	1.63636	0.36364	0.4	1.6	0.66667	0.33333	2.66667	0.33333	0.8	1.2	0	0	3	0.25	1.75	0.41379	1.10345	1.24138	1.24138	0	2	1	1	1	1.77778	1.33333	0.22222	0.66667	0.82353	1.17647	0.8	1.2	0.66667	1.55556	1.11111	0.66667	1.63636
TRINITY_DN103537_c0_g1_i1.p1	1.07344	55.9251	59.7206	0.936446	1	0.5	2	0.5	2	0	0.66667	1.33333	1.27273	0.72727	1	1	1.14286	0.38095	2.28571	0.19048	1.33333	0.66667	0	0	3	0	2	0	1.33333	1.33333	1.33333	0	2	1	1.33333	0.66667	1.11111	0.88889	1.33333	0.66667	0.74074	1.25926	2	0	0.8	1.6	0.8	0.8	2
TRINITY_DN10353_c0_g1_i1.p1	0.534031	51.1106	53.5511	0.954427	1.83333	0.33333	0.33333	1.5	1	1	1.53846	0.46154	0.92308	1.07692	1.2	0.8	1.95122	0.68293	0.97561	0.39024	0.16667	1.83333	2.1	0.6	0.3	1.33333	0.66667	0.23529	0.47059	0.94118	2.35294	1.11111	0.88889	1	0.8	1.2	1.84615	0.92308	1.23077	0	0.8	1.2	1	1	2	0	0	2	0.4
TRINITY_DN103542_c0_g1_i1.p2	1.33896	53.1576	58.97	0.901435	1.2	0.4	2.4	0	1.33333	0.66667	1.25	0.75	1.53846	0.46154	1.5	0.5	0	0.8	1.6	1.6	1	1	0.75	0.75	1.5	0.66667	1.33333	0	2	2	0	0.4	1.6	0	0.5	1.5	2.4	0	0.8	0.8	0.66667	1.33333	0	2	0.8	0.8	1.6	0.8	0
TRINITY_DN103543_c0_g1_i1.p3	1.2254	54.9052	52.9	1.03791	0.88889	0.88889	1.33333	0.88889	1	1	0.28571	1.71429	1.29412	0.70588	0.4	1.6	0.85714	0.85714	1.42857	0.85714	2	0	0	1	2	1.42857	0.57143	1.14286	1.14286	1.71429	0	1	1	1	2	0	0.30769	2.15385	0.30769	1.23077	0.66667	1.33333	1	1	4	0	0	0	2
TRINITY_DN103549_c0_g1_i1.p1	0.807287	55.219	61.7878	0.893688	2	0	0.28571	1.71429	1	1	2	0	1.42857	0.57143	1.14286	0.85714	0.30769	0.61538	1.23077	1.84615	0.66667	1.33333	1	0.5	1.5	1.33333	0.66667	0	1.33333	1.33333	1.33333	0.66667	1.33333	1	0.66667	1.33333	2	0	1.33333	0.66667	1	1	1.33333	0.66667	1.6	0.8	0.8	0.8	1.33333
TRINITY_DN10354_c0_g1_i2.p2	1.26987	50.0532	50.9116	0.983139	1.33333	0.66667	0.66667	1.33333	0	0	1.6	0.4	1.66667	0.33333	0	2	0	1	3	0	1.6	0.4	0	0	3	0	2	0	3.2	0	0.8	0	0	1	1	1	0	1.14286	0.57143	2.28571	1	1	0	2	0	2	0.66667	1.33333	1.33333
TRINITY_DN103552_c0_g1_i1.p1	1.02025	56.8844	62.716	0.907016	0.90909	0.18182	1.09091	1.81818	1	1	0.66667	1.33333	1.22222	0.77778	1.2	0.8	0.63158	0.84211	1.05263	1.47368	0.88889	1.11111	0.27273	0.81818	1.90909	1.14286	0.85714	0.88889	1.11111	0.66667	1.33333	0.33333	1.66667	1	0.44444	1.55556	0	2	2	0	0	2	1.14286	0.85714	0.57143	0	2.85714	0.57143	1.14286
TRINITY_DN103553_c0_g1_i1.p1	0.803828	49.6758	50.0671	0.992184	0	0	0	0	1	1	1.33333	0.66667	0.66667	1.33333	1.44	0.56	0	1.14286	1.14286	1.71429	0	2	1.33333	1	0.66667	2	0	1.5	0	0.5	2	0.8	1.2	1	0.44444	1.55556	1.6	0	2.4	0	1.75	0.25	0	2	0	0	0	0	0
TRINITY_DN103553_c0_g1_i1.p2	0.871928	53.1573	52.3369	1.01568	1.6	0.8	0	1.6	0.8	1.2	1.33333	0.66667	0	0	1.5	0.5	2.4	1.6	0	0	0	2	1.5	0.75	0.75	1.5	0.5	0.5	0	1.5	2	0.4	1.6	1	0	2	4	0	0	0	0.66667	1.33333	2	0	0.8	0	0.8	2.4	0
TRINITY_DN103554_c0_g1_i1.p1	1.02554	53.3955	59.9691	0.890384	2.28571	0.57143	0.57143	0.57143	0	0	0.85714	1.14286	2	0	0	2	2.66667	0	1.33333	0	1.14286	0.85714	0	0.6	2.4	0.5	1.5	0.57143	1.71429	0.57143	1.14286	0	0	1	1	1	0.8	0.8	0	2.4	1.14286	0.85714	1.33333	0.66667	2	2	0	0	2
TRINITY_DN103556_c0_g1_i1.p1	1.82119	43.8256	40.2663	1.08839	0	0	4	0	0	2	0	2	1	1	0.28571	1.71429	1	0	3	0	1.5	0.5	0.85714	0	2.14286	0.5	1.5	0	2.85714	0.85714	0.28571	0	2	1	2	0	2.4	1.6	0	0	0.8	1.2	0	0	0	3.2	0	0.8	0
TRINITY_DN103559_c0_g1_i1.p1	1.35816	53.9433	57.8182	0.932981	0.66667	1.33333	2	0	0.22222	1.77778	1	1	1.8	0.2	1.42857	0.57143	0	1	0	3	1	1	1.71429	0.42857	0.85714	0.88889	1.11111	0	2	2	0	1	1	1	1.42857	0.57143	0	1.6	1.6	0.8	1.5	0.5	0	2	0.57143	0.57143	2.28571	0.57143	2
TRINITY_DN103560_c0_g1_i1.p1	1.29973	52.127	52.0999	1.00052	1.26316	0.63158	1.89474	0.21053	0	0	1	1	1.33333	0.66667	0	2	0	0.8	1.6	1.6	0	0	0.75	0	2.25	0	2	0	1.23077	2.76923	0	0	0	1	1	1	2	1	0	1	0.66667	1.33333	0	0	1.33333	1.33333	1.33333	0	1.66667
TRINITY_DN103564_c0_g1_i1.p1	0.568659	55.8042	56.0933	0.994846	0.5	2	0.5	1	2	0	1.33333	0.66667	1.75	0.25	0.66667	1.33333	1.33333	1.33333	1.33333	0	0	0	0	0	3	0.33333	1.66667	0.8	0.8	0.8	1.6	0	2	1	1.33333	0.66667	1.33333	1.33333	0	1.33333	0.75	1.25	2	0	1.14286	1.71429	1.14286	0	0.5
TRINITY_DN103569_c0_g1_i1.p1	0.814944	56.4005	59.3578	0.950178	0.28571	1.14286	1.14286	1.42857	0.33333	1.66667	1.38462	0.61538	0.5	1.5	0.53333	1.46667	0.72727	1.54545	0.90909	0.81818	0	2	1.41176	0.35294	1.23529	0.46154	1.53846	0.42105	1.78947	1.15789	0.63158	0.71429	1.28571	1	0.94444	1.05556	0.83333	0.83333	0.66667	1.66667	0.61538	1.38462	0	2	0.8	0.8	2.4	0	1.25
TRINITY_DN103579_c0_g1_i1.p1	1.24449	55.1492	59.4888	0.927052	2.85714	0	0	1.14286	0	2	1	1	1.14286	0.85714	1.5	0.5	1.06667	0.8	0.53333	1.6	1.33333	0.66667	2	0	1	0.8	1.2	0.88889	0.44444	0.44444	2.22222	0.66667	1.33333	0	0	2	1.33333	0	2	0.66667	0.66667	1.33333	0	2	0	2	0	2	0
TRINITY_DN10357_c0_g1_i1.p1	1.07788	59.3759	60.7134	0.97797	1.6	0.8	0.4	1.2	0	0	1.2	0.8	1.26316	0.73684	0	0	1.33333	0.66667	1.33333	0.66667	0	0	0.75	0.75	1.5	1	1	0.61538	0.92308	1.23077	1.23077	1.33333	0.66667	1	0.57143	1.42857	0.8	2.4	0	0.8	1.33333	0.66667	0.83333	1.16667	1	1	2	0	1.5
TRINITY_DN103580_c0_g1_i1.p1	1.46794	49.309	48.3638	1.01954	0	1.27273	2	0.72727	0.66667	1.33333	0.61538	1.38462	1.46667	0.53333	0.28571	1.71429	0.8	0.4	2	0.8	2	0	0.42857	0	2.57143	0.66667	1.33333	0	1.71429	1.71429	0.57143	0	2	1	1.6	0.4	1.2	1.2	0.8	0.8	0.25	1.75	0	2	2	1.2	0.4	0.4	1.33333
TRINITY_DN103588_c0_g1_i1.p1	0.746154	54.2747	59.7093	0.908982	1.27273	0.18182	0.72727	1.81818	0.85714	1.14286	1.71429	0.28571	0.95238	1.04762	1.5	0.5	1.09091	0.90909	1.09091	0.90909	0	2	1	0.33333	1.66667	1.2	0.8	0.57143	0.85714	0.85714	1.71429	0.4	1.6	1	0.66667	1.33333	2	0.33333	0.66667	1	0.88889	1.11111	0.85714	1.14286	0.8	0.8	1.6	0.8	0.66667
TRINITY_DN10358_c0_g1_i3.p1	1.14025	57.8233	62.5279	0.92476	1.42857	0.28571	0.57143	1.71429	0.75	1.25	1.33333	0.66667	1.2	0.8	0.4	1.6	0.4	1.6	1.6	0.4	1	1	0.83333	0.66667	1.5	0.66667	1.33333	0.75	1.75	0.5	1	0.5	1.5	1	1.05882	0.94118	1.5	1	1	0.5	1.6	0.4	1.2	0.8	1.2	0.4	1.2	1.2	1.6
TRINITY_DN103590_c0_g1_i1.p1	1.47886	48.8456	41.5892	1.17448	0	1.81818	1.81818	0.36364	0	2	0	2	2	0	0	2	0.17391	1.04348	2.08696	0.69565	2	0	1	0	2	0	2	0	1.6	2	0.4	2	0	1	1.5	0.5	1	1	1	1	0.33333	1.66667	1.33333	0.66667	0.66667	1.33333	2	0	2
TRINITY_DN103591_c0_g1_i1.p1	0.873587	54.6597	60.3605	0.905554	2.22222	1.33333	0.44444	0	0	0	1.55556	0.44444	0.83333	1.16667	0.5	1.5	1.6	0.8	0.8	0.8	0.28571	1.71429	1.71429	0.42857	0.85714	1.33333	0.66667	0.5	1	0	2.5	0.57143	1.42857	1	1	1	1.33333	1.33333	0.88889	0.44444	0.5	1.5	2	0	2	0	2	0	2
TRINITY_DN103597_c0_g1_i1.p1	0.642578	53.3932	57.1018	0.935053	1.84615	0.30769	0.30769	1.53846	0.66667	1.33333	1.5	0.5	0.55556	1.44444	1.75	0.25	1	1	1	1	0.75	1.25	0.42857	2.14286	0.42857	0.85714	1.14286	2.22222	0.88889	0.44444	0.44444	1.14286	0.85714	1	1.2	0.8	2.15385	0.61538	1.23077	0	0.85714	1.14286	1.75	0.25	0.57143	1.14286	1.14286	1.14286	1
TRINITY_DN103599_c0_g1_i1.p1	1.13425	52.2371	57.0268	0.91601	1.81818	0.72727	0.72727	0.72727	0	0	0.22222	1.77778	1.4	0.6	0	2	2.4	0	1.2	0.4	2	0	3	0	0	0	2	0	1.33333	0	2.66667	0	2	1	1.45455	0.54545	1.33333	0.66667	1	1	1	1	0.8	1.2	0	2.54545	0.36364	1.09091	1.33333
TRINITY_DN10359_c0_g2_i2.p1	0.971668	56.8559	60.6191	0.937921	1.46341	0.39024	0.87805	1.26829	0.66667	1.33333	1.31818	0.68182	1.23529	0.76471	1.2381	0.7619	1.12	1.6	0.96	0.32	0.71429	1.28571	1.04348	0.91304	1.04348	0.8	1.2	0.61538	0.30769	1.64103	1.4359	0.53846	1.46154	1	0.69565	1.30435	1.36842	0.42105	1.57895	0.63158	0.91667	1.08333	0.95238	1.04762	1.68421	0.63158	1.26316	0.42105	1.16667
TRINITY_DN1035_c0_g1_i1.p1	1.04309	55.2587	60.313	0.916199	1.29412	1.05882	1.05882	0.58824	0.66667	1.33333	1.28571	0.71429	1.33333	0.66667	1.33333	0.66667	0.38095	1.52381	1.14286	0.95238	0.92308	1.07692	0.3	0.9	1.8	0.52174	1.47826	0.44444	1.77778	0.88889	0.88889	0.61538	1.38462	1	0.72727	1.27273	1.30909	0.43636	0.94545	1.30909	0.7	1.3	0.875	1.125	1.26316	0	2.52632	0.21053	1.7
TRINITY_DN103600_c0_g1_i1.p1	0.628	45.7581	46.2704	0.988928	0.88889	0.62222	2.22222	0.26667	0	2	0.22222	1.77778	1.65217	0.34783	0	2	0.8	0	2.66667	0.53333	1.5	0.5	1.2	0	1.8	0	2	0	1.56098	1.85366	0.58537	0	2	1	1.71429	0.28571	0.13333	1.33333	0.93333	1.6	0.3	1.7	0.57143	1.42857	0.22222	2.22222	0.22222	1.33333	1.77778
TRINITY_DN103601_c0_g1_i1.p2	0.897071	54.8458	62.1665	0.88224	0.94118	0.94118	1.88235	0.23529	0.4	1.6	0.66667	1.33333	0.66667	1.33333	2	0	1.17647	0.47059	0.94118	1.41176	1	1	0.75	0.75	1.5	1	1	0	1.14286	1.14286	1.71429	0	2	1	1	1	2	2	0	0	0	2	1.66667	0.33333	2	0	0.8	1.2	1
TRINITY_DN10360_c0_g1_i2.p1	0.77707	52.4855	59.1703	0.887024	1.77778	0.44444	0	1.77778	0	2	1.33333	0.66667	0.85714	1.14286	1	1	1.81818	0.36364	1.09091	0.72727	0	2	2.33333	0.33333	0.33333	1.33333	0.66667	0	0	1.33333	2.66667	0	2	1	2	0	0	1.33333	1.33333	1.33333	1.33333	0.66667	1	1	0	0	0	0	0.8
TRINITY_DN103611_c0_g1_i2.p1	0.88	54.8978	59.7074	0.919447	2.18182	0.36364	0.72727	0.72727	0.66667	1.33333	2	0	0.66667	1.33333	1.11111	0.88889	1.09091	1.09091	1.45455	0.36364	0	2	1.125	0.9375	0.9375	0	2	0.26667	1.6	0	2.13333	0.33333	1.66667	1	0	2	2	0	2	0	1	1	1	1	1.33333	0.66667	0.66667	1.33333	1.5
TRINITY_DN103615_c0_g1_i1.p1	1.27914	51.7236	54.7967	0.943918	0.33333	1.33333	0.66667	1.66667	0	0	1.33333	0.66667	1.5	0.5	0	0	0.8	0.8	1.6	0.8	2	0	0.42857	0.42857	2.14286	0.44444	1.55556	0.57143	0	2.85714	0.57143	0	2	1	1.33333	0.66667	1	1	1	1	0	2	2	0	1.5	0	2.5	0	0.5
TRINITY_DN10361_c0_g1_i8.p1	0.969199	57.3919	62.3237	0.920868	1.17647	0.47059	0.70588	1.64706	1.4	0.6	1.4	0.6	1.17647	0.82353	1.09091	0.90909	0.68966	1.51724	0.68966	1.10345	1	1	1.05	0.6	1.35	0.73333	1.26667	0.8	0.8	1.2	1.2	0.33333	1.66667	1	0.4	1.6	1.12	0.96	1.28	0.64	1.42857	0.57143	0.75	1.25	1.33333	0.66667	2	0	1.33333
TRINITY_DN103623_c0_g1_i1.p1	1.04234	55.8607	62.2598	0.897219	1.5	1	1	0.5	0	0	0.88889	1.11111	0.33333	1.66667	1.5	0.5	2.28571	0	1.14286	0.57143	0.66667	1.33333	0.75	0.375	1.875	0.66667	1.33333	1.33333	1.33333	0.66667	0.66667	0.5	1.5	1	1.5	0.5	0	2	2	0	0.66667	1.33333	0.66667	1.33333	1	2	1	0	2
TRINITY_DN103624_c0_g1_i1.p1	0.854782	54.1667	58.6411	0.923699	1.66667	0.33333	0.66667	1.33333	1	1	1.44444	0.55556	0.92308	1.07692	1.27273	0.72727	0	1.71429	1.14286	1.14286	0.66667	1.33333	1.8	0.75	0.45	0.92308	1.07692	0.54545	0.36364	0.90909	2.18182	1.2	0.8	1	0.15385	1.84615	1.33333	0.66667	0.66667	1.33333	1.06667	0.93333	1.66667	0.33333	0.8	0	1.6	1.6	0.85714
TRINITY_DN103627_c0_g1_i1.p2	0.971047	52.9066	51.9282	1.01884	0.66667	0.66667	2.33333	0.33333	0	0	2	0	1.5	0.5	1	1	1.33333	0	2	0.66667	0	0	1.5	0	1.5	0	0	0	0	4	0	0	0	0	1.33333	0.66667	0	0.92308	1.38462	1.69231	0	2	0	0	0	0	0	0	1.66667
TRINITY_DN103637_c0_g1_i1.p1	0.585915	44.9915	44.0428	1.02154	0.18182	0.90909	2.36364	0.54545	0.33333	1.66667	0.26087	1.73913	1.66667	0.33333	0	2	0	0.86957	2.78261	0.34783	2	0	0.88235	0	2.11765	1	1	0.44444	1.11111	2.44444	0	0	2	1	1.63636	0.36364	0.63158	1.68421	0.42105	1.26316	0.90909	1.09091	0	2	0.23529	2.58824	0.94118	0.23529	1.5
TRINITY_DN103638_c0_g1_i1.p1	1.24683	51.645	57.3911	0.899878	2	0	1.5	0.5	0	2	1.5	0.5	1.42857	0.57143	0.28571	1.71429	0.5	1	2.5	0	0.5	1.5	0.6	0.6	1.8	0.36364	1.63636	0.30769	1.84615	0.92308	0.92308	1	1	1	0.28571	1.71429	0.57143	2.85714	0.57143	0	1.2	0.8	1	1	1	2	1	0	1
TRINITY_DN103639_c0_g1_i1.p1	0.793184	49.4532	47.1854	1.04806	0.66667	0.33333	2.66667	0.33333	0.88889	1.11111	0.66667	1.33333	1.5	0.5	0.75	1.25	0.25	1	2	0.75	2	0	0.6	0	2.4	0	2	0	0.8	3.2	0	0	2	1	1.42857	0.57143	0.8	2.4	0.8	0	0.5	1.5	0	2	1	1.5	0.5	1	1.42857
TRINITY_DN10363_c0_g1_i1.p1	0.740107	56.4718	61.8613	0.912878	1	0	2	1	1.2	0.8	0.61538	1.38462	0.92308	1.07692	1.45455	0.54545	1.06667	0.8	0.8	1.33333	0.28571	1.71429	1.07143	0.42857	1.5	1.33333	0.66667	0.69565	1.73913	0.69565	0.86957	0.93333	1.06667	1	0.84211	1.15789	2.4	0.4	1.2	0	1.27273	0.72727	1	1	0.8	0.8	0.8	1.6	0.72727
TRINITY_DN103650_c0_g1_i1.p1	1.13073	55.9761	59.1464	0.946399	1.4	0.8	0.6	1.2	1.5	0.5	1.71429	0.28571	1.53846	0.46154	0.72727	1.27273	2.28571	0.57143	0.57143	0.57143	1.5	0.5	1.28571	0.64286	1.07143	0.66667	1.33333	0.88889	0.44444	0.88889	1.77778	0.25	1.75	1	0.44444	1.55556	2	2	0	0	0.66667	1.33333	0.85714	1.14286	0.66667	1.33333	2	0	1
TRINITY_DN103653_c0_g1_i1.p1	0.798742	49.2475	55.6629	0.884745	1.33333	0.88889	0	1.77778	2	0	0.66667	1.33333	0.28571	1.71429	2	0	1.33333	1.33333	0.66667	0.66667	0.5	1.5	1.2	0.6	1.2	1	1	0.47059	0.23529	1.41176	1.88235	0	2	1	0.66667	1.33333	2.28571	1.14286	0.57143	0	1.6	0.4	0.18182	1.81818	0	0	4	0	0
TRINITY_DN103656_c0_g1_i1.p1	0.827338	53.5369	59.2903	0.902962	0	0	2	2	0	2	0.8	1.2	1	1	1.33333	0.66667	0.8	1.6	1.6	0	2	0	2.14286	0.42857	0.42857	1.33333	0.66667	1.33333	0	0	2.66667	0	2	1	0.5	1.5	1.26316	0.84211	1.26316	0.63158	2	0	0.66667	1.33333	1.6	0.8	0	1.6	2
TRINITY_DN103657_c0_g1_i1.p1	1.40489	54.5057	54.5594	0.999016	1.45455	0.36364	1.09091	1.09091	0	0	0	2	1.5	0.5	0	2	1.33333	0.66667	0.66667	1.33333	2	0	0	0	3	0.71429	1.28571	0	0.8	1.6	1.6	0	0	1	2	0	2	2	0	0	0.57143	1.42857	1	1	0.66667	1.66667	1.33333	0.33333	0
TRINITY_DN10365_c0_g1_i1.p1	1.10164	53.8104	57.3698	0.937957	0.8	0.8	1.2	1.2	1.25	0.75	1.52941	0.47059	1.3913	0.6087	1.75	0.25	2.28571	1.14286	0	0.57143	0.75	1.25	1.875	0.375	0.75	0.84211	1.15789	0	0.66667	2	1.33333	0.72727	1.27273	1	1	1	1.33333	0.44444	1.33333	0.88889	1.33333	0.66667	0.625	1.375	0	1.33333	1.77778	0.88889	1.11111
TRINITY_DN103666_c0_g1_i1.p1	1.14045	55.619	57.8049	0.962185	1.09091	0.72727	1.45455	0.72727	2	0	1.2	0.8	1	1	0.66667	1.33333	1.5	0	2	0.5	1	1	1.5	0	1.5	0.85714	1.14286	1.33333	0.44444	0.88889	1.33333	0	2	1	1	1	0.8	2.4	0	0.8	0.66667	1.33333	0	2	0.8	1.6	0.8	0.8	2
TRINITY_DN103668_c0_g1_i1.p1	1.31147	50.1833	52.7389	0.951542	0.66667	1.46667	1.06667	0.8	2	0	1.11111	0.88889	1.33333	0.66667	0	2	0.66667	0.22222	2.44444	0.66667	1.33333	0.66667	0.54545	0.27273	2.18182	0.18182	1.81818	0.4	1.6	0.8	1.2	0	2	1	1.55556	0.44444	0.57143	0.57143	0	2.85714	0	2	2	0	1.6	0.8	0.8	0.8	1.2
TRINITY_DN103669_c0_g1_i1.p1	0.583529	53.6865	57.3643	0.935887	1.06667	1.6	0	1.33333	1.45455	0.54545	1.33333	0.66667	1.14286	0.85714	1.66667	0.33333	1.8	0.1	1.1	1	2	0	0	1	2	0.66667	1.33333	0	0	0	4	0	2	1	1.33333	0.66667	0.8	0	1.6	1.6	0	0	1	1	2.4	0	0	1.6	1.33333
TRINITY_DN10366_c0_g1_i2.p1	1.19515	55.9904	60.6325	0.923439	1.41176	0.94118	1.17647	0.47059	0.66667	1.33333	1.11111	0.88889	1.2	0.8	0.88889	1.11111	1.45455	1.09091	0.72727	0.72727	1.33333	0.66667	0.27273	0.81818	1.90909	0.53333	1.46667	0.72727	0.72727	1.45455	1.09091	0.33333	1.66667	1	1.25	0.75	1.33333	0	2.66667	0	0.66667	1.33333	0.66667	1.33333	0	0	1.33333	2.66667	1.5
TRINITY_DN103670_c0_g1_i1.p1	0.742081	55.985	60.4969	0.925419	1.64706	0.70588	0.47059	1.17647	2	0	0.90909	1.09091	0.66667	1.33333	0	2	1.5	0.5	0.75	1.25	0.66667	1.33333	1.25	0.25	1.5	1.5	0.5	0	1.5	1	1.5	0	2	1	2	0	2.4	0.8	0.8	0	0.8	1.2	2	0	2	0	0.66667	1.33333	1
TRINITY_DN103672_c0_g1_i1.p1	0.6476	53.5374	55.5439	0.963875	1.17647	0.70588	0.70588	1.41176	0.8	1.2	1.57895	0.42105	0.77778	1.22222	1.42857	0.57143	1.88235	0.47059	0.47059	1.17647	0.66667	1.33333	1.5	0.75	0.75	1.66667	0.33333	0.33333	0.66667	1.33333	1.66667	0.8	1.2	1	0.5	1.5	2	0	2	0	0.66667	1.33333	2	0	0	1.33333	0	2.66667	0.8
TRINITY_DN103673_c0_g1_i1.p1	0.870912	56.2618	61.6945	0.911942	0.26667	1.06667	0.8	1.86667	0.33333	1.66667	1	1	0.57143	1.42857	1.6	0.4	0.57143	0.85714	1.14286	1.42857	1.2	0.8	0.75	0.75	1.5	1.2	0.8	1.2	0.4	2	0.4	0.5	1.5	1	0.66667	1.33333	1.14286	0.28571	1.42857	1.14286	0.66667	1.33333	1.6	0.4	2	0.4	0.8	0.8	1.2
TRINITY_DN103676_c0_g1_i1.p2	0.753488	57.454	62.3511	0.921459	0.88889	1.33333	1.11111	0.66667	0	0	0.6	1.4	0.83333	1.16667	0.66667	1.33333	1.14286	0.57143	1.71429	0.57143	2	0	0.75	0	2.25	0	0	0	1.33333	1.33333	1.33333	0	0	0	0.57143	1.42857	0.8	0.8	1.8	0.6	1.42857	0.57143	0	2	4	0	0	0	0
TRINITY_DN103678_c0_g1_i1.p1	0.720737	57.1519	61.2045	0.933786	1.67742	0.3871	0.90323	1.03226	1	1	1.5	0.5	0.8	1.2	1.09091	0.90909	1.22222	0.77778	0.77778	1.22222	0	2	0.78947	1.57895	0.63158	1.25	0.75	0	1.11111	1.33333	1.55556	0.85714	1.14286	1	0.76923	1.23077	0.88889	0.88889	1.77778	0.44444	1.2	0.8	1.77778	0.22222	1.33333	0.88889	0.88889	0.88889	0.66667
TRINITY_DN10367_c0_g1_i2.p2	1.28723	54.3267	58.3627	0.930846	0	1.33333	1.33333	1.33333	0	0	0.5	1.5	1.38462	0.61538	0	2	1	0.4	1.4	1.2	1	1	0.75	1.5	0.75	0.3	1.7	0	0	0	4	0	2	1	0	2	2	0	0	2	1	1	1.5	0.5	0	0	4	0	1.5
TRINITY_DN10367_c0_g2_i4.p1	1.30503	56.1755	59.8084	0.939258	0.66667	0.66667	1.33333	1.33333	1	1	1.2	0.8	1.6	0.4	2	0	1.14286	0	1.71429	1.14286	0	2	0.6	1.2	1.2	0.46154	1.53846	0.66667	0.66667	2	0.66667	0	2	1	1.33333	0.66667	1.71429	0.57143	0.57143	1.14286	1.33333	0.66667	2	0	0	0	4	0	2
TRINITY_DN10367_c0_g4_i1.p2	1.16484	55.1085	61.3738	0.897916	0.36364	0.72727	1.09091	1.81818	1.33333	0.66667	1.25	0.75	1.33333	0.66667	0	2	0.57143	0.57143	1.71429	1.14286	2	0	0.85714	0.85714	1.28571	0.625	1.375	0	1	1	2	0	2	1	0.66667	1.33333	2	1.33333	0	0.66667	1.66667	0.33333	2	0	2	0	2	0	2
TRINITY_DN10368_c0_g1_i1.p1	1.09979	56.4564	61.8034	0.913484	1.71429	1.14286	0	1.14286	1	1	1.2	0.8	0.57143	1.42857	0.33333	1.66667	0.66667	0.66667	1.11111	1.55556	1	1	1.8	0	1.2	0.88889	1.11111	0.5	2	1	0.5	0.33333	1.66667	1	0.85714	1.14286	0.8	1.6	0.8	0.8	0	2	1.5	0.5	0	0.66667	2	1.33333	2
TRINITY_DN103690_c0_g1_i1.p1	0.78593	54.0798	60.625	0.892038	2.4	0	0.4	1.2	1.33333	0.66667	1.71429	0.28571	1.23077	0.76923	1	1	0.44444	2.22222	0.44444	0.88889	1	1	0.75	0	2.25	1.07692	0.92308	0.7619	1.52381	0.57143	1.14286	1.66667	0.33333	1	0.5	1.5	1.23077	1.23077	1.53846	0	1.5	0.5	0	2	0.57143	1.71429	0.57143	1.14286	1
TRINITY_DN103691_c0_g1_i1.p1	1.01207	53.8333	58.9637	0.912991	0.63158	1.26316	1.89474	0.21053	0	0	0.8	1.2	1.11111	0.88889	1.33333	0.66667	0.21053	1.05263	1.26316	1.47368	1	1	3	0	0	0	2	0	0.47059	2.11765	1.41176	1	1	0	1.33333	0.66667	2	0	2	0	0	2	0.8	1.2	0.72727	1.45455	0.72727	1.09091	2
TRINITY_DN103693_c0_g1_i1.p1	0.790997	55.132	57.9644	0.951136	1.23077	0.30769	0.61538	1.84615	0	2	1.5	0.5	0.44444	1.55556	1.5	0.5	0.8	1.6	0.4	1.2	1	1	1.125	1.5	0.375	1.09091	0.90909	0.44444	0	1.77778	1.77778	0.85714	1.14286	1	1	1	0.8	0.8	0.8	1.6	1.66667	0.33333	0	2	0	0	1.33333	2.66667	1.33333
TRINITY_DN103698_c0_g1_i1.p1	0.974977	56.1157	62.6464	0.895753	0.8	0.8	0.8	1.6	0	0	1.14286	0.85714	1	1	0	2	1.6	0.8	1.2	0.4	2	0	2	0.5	0.5	0.25	1.75	0	0	3	1	2	0	0	1.33333	0.66667	2	0.66667	0	1.33333	1	1	1	1	2	2	0	0	1.33333
TRINITY_DN103699_c0_g1_i1.p1	0.763903	55.4944	56.1331	0.988622	1.5	1.25	0.5	0.75	2	0	1.57576	0.42424	0.86667	1.13333	1.53846	0.46154	1.88235	1.29412	0.23529	0.58824	0.57143	1.42857	1.5	0.5	1	1.08333	0.91667	0.30769	0.92308	1.53846	1.23077	0.75	1.25	1	0.47619	1.52381	0.57143	0.57143	1.71429	1.14286	1.27273	0.72727	1.04348	0.95652	1	0.5	1	1.5	0.72727
TRINITY_DN10369_c0_g1_i2.p1	0.851817	56.7063	62.7725	0.903362	1.5	1	0.5	1	2	0	1.2	0.8	0	2	1	1	0.26667	1.06667	1.6	1.06667	0	2	1.2	0.9	0.9	0.66667	1.33333	0.57143	1.71429	1.71429	0	0.66667	1.33333	1	1	1	1.66667	1.66667	0	0.66667	1.42857	0.57143	1.11111	0.88889	1.14286	0.57143	1.71429	0.57143	1
TRINITY_DN1036_c0_g1_i14.p1	0.997027	58.6502	62.5279	0.937984	1.1831	0.56338	0.95775	1.29577	0.8	1.2	1.03704	0.96296	1.03226	0.96774	0.88889	1.11111	0.86667	1	0.73333	1.4	0.85714	1.14286	1.09756	1.17073	0.73171	0.52941	1.47059	0.36364	1.27273	1.45455	0.90909	0.55556	1.44444	1	1	1	1.23077	0.30769	1.84615	0.61538	0.59259	1.40741	0.66667	1.33333	1.75	0.75	1	0.5	1.5
TRINITY_DN103709_c0_g1_i1.p1	0.794846	55.0991	59.46	0.926658	0.66667	0.66667	0.66667	2	1	1	1.42857	0.57143	1.5	0.5	0	0	0.85714	0.57143	1.42857	1.14286	0	2	1.2	1.2	0.6	1.5	0.5	0.36364	0.36364	0.72727	2.54545	0.33333	1.66667	1	0.75	1.25	0.8	0.4	1.6	1.2	1.5	0.5	1.5	0.5	0	0	2	2	0.44444
TRINITY_DN10370_c0_g1_i1.p1	0.994361	47.9571	62.1532	0.771595	0.94118	0.23529	1.41176	1.41176	0	0	0.8	1.2	1.81818	0.18182	0.5	1.5	2	0	1	1	2	0	0.81818	0.27273	1.90909	0.11765	1.88235	0.4	0.8	2	0.8	0	2	1	2	0	0.5	1	2	0.5	1.83333	0.16667	2	0	2.46154	0.30769	0	1.23077	0
TRINITY_DN103712_c0_g1_i1.p2	0.931559	56.0061	62.6947	0.893315	0.44444	0.44444	1.33333	1.77778	0.8	1.2	1.14286	0.85714	1	1	1	1	1.33333	0	1.77778	0.88889	1	1	1.2	1.2	0.6	0	2	0	0	0	4	0.5	1.5	1	2	0	1.77778	0.44444	0.44444	1.33333	0.5	1.5	2	0	3	0	0	1	1.33333
TRINITY_DN103716_c0_g1_i1.p1	1.36522	46.9157	46.7682	1.00315	0.74074	0.74074	2.07407	0.44444	0.8	1.2	0.66667	1.33333	2	0	1	1	0	0.57143	2.85714	0.57143	1.33333	0.66667	0	0	3	0.28571	1.71429	0	1	2.5	0.5	0	2	1	2	0	1.25	1.25	0.75	0.75	0	2	0.66667	1.33333	0.23529	1.88235	1.17647	0.70588	1.8
TRINITY_DN103718_c0_g1_i1.p1	1.11816	57.6228	60.7551	0.948444	1.33333	0.44444	1.33333	0.88889	0	0	0.8	1.2	1	1	0	2	1.71429	0.57143	0.57143	1.14286	0	0	0.6	0	2.4	0.75	1.25	0.8	1.6	1.6	0	0.66667	1.33333	1	0.66667	1.33333	0.8	1.6	0.8	0.8	1	1	0	2	0	0	2.66667	1.33333	1.33333
TRINITY_DN10371_c0_g1_i1.p1	0.949037	54.3465	57.4971	0.945204	0.30769	0.92308	1.23077	1.53846	1	1	1.52941	0.47059	0.85714	1.14286	1.09091	0.90909	1.06667	1.33333	1.06667	0.53333	0.66667	1.33333	2.33333	0.33333	0.33333	0.66667	1.33333	0	0.36364	1.45455	2.18182	0.53333	1.46667	1	0.72727	1.27273	1.09091	0.72727	1.45455	0.72727	1.4	0.6	0.83333	1.16667	1.06667	0.26667	1.6	1.06667	0.28571
TRINITY_DN103725_c0_g1_i1.p1	1.08466	55.8243	58.9673	0.946699	0.61538	0.30769	2.15385	0.92308	0	0	0.53333	1.46667	1	1	0	0	0.33333	1.33333	1	1.33333	1	1	0	1.5	1.5	0.8	1.2	0	0.66667	2	1.33333	0.66667	1.33333	1	0.85714	1.14286	1.14286	1.14286	0	1.71429	0.36364	1.63636	1.33333	0.66667	0	0	2.66667	1.33333	2
TRINITY_DN103727_c0_g1_i1.p2	1.27518	49.635	51.5335	0.96316	0.92308	0	2.15385	0.92308	2	0	0.66667	1.33333	1.8	0.2	0	2	0.5	0	2	1.5	2	0	0.5	0.5	2	0	2	0	2.85714	1.14286	0	2	0	1	2	0	0	2.66667	0	1.33333	0.25	1.75	2	0	2.5	1	0	0.5	1
TRINITY_DN103728_c0_g1_i1.p2	1.60588	41.6402	41.0408	1.0146	1.66667	0	2.33333	0	1	1	0.4	1.6	1.875	0.125	0	2	0.75	0	3.25	0	2	0	0.375	0	2.625	0	2	0	1.77778	1.33333	0.88889	0	0	1	2	0	0	3.2	0.8	0	0	2	0	0	0	2.85714	0	1.14286	0
TRINITY_DN103729_c0_g1_i1.p1	0.860534	56.8434	59.2003	0.960188	1.09091	0.36364	0.90909	1.63636	2	0	1.14286	0.85714	1	1	0	2	0	1.33333	0	2.66667	0.66667	1.33333	0.5	1	1.5	1.38462	0.61538	0.8	0.8	0.4	2	1.25	0.75	1	1.33333	0.66667	0.88889	0.44444	1.33333	1.33333	1	1	1.06667	0.93333	1.6	0.8	0.8	0.8	2
TRINITY_DN10372_c0_g1_i2.p1	1.02145	53.9228	59.8726	0.900626	1.42857	0	2	0.57143	2	0	1.14286	0.85714	0.875	1.125	0.22222	1.77778	0.8	1.2	2	0	1.5	0.5	1.4	0.2	1.4	0	2	0	1.66667	0.66667	1.66667	1	1	1	0.36364	1.63636	1.33333	1.33333	0.66667	0.66667	1.4	0.6	0	2	0.92308	1.53846	0.30769	1.23077	2
TRINITY_DN103731_c0_g1_i1.p1	1.27664	54.7447	58.9072	0.929338	0.72727	0.72727	1.09091	1.45455	0	0	0.57143	1.42857	0.8	1.2	2	0	1.33333	0.33333	1.66667	0.66667	2	0	1.33333	0.33333	1.33333	0.42857	1.57143	0	0	2	2	0	0	1	2	0	2	0	1	1	0.5	1.5	0	2	2	0.66667	0.66667	0.66667	1.5
TRINITY_DN103733_c0_g1_i1.p1	0.851064	55.299	61.3816	0.900905	1.09091	0.36364	0.72727	1.81818	1	1	1.25	0.75	1	1	1.6	0.4	0.5	1	1.5	1	0	2	0.6	1.2	1.2	0.57143	1.42857	0	0.5	1	2.5	0	2	1	0.66667	1.33333	1	0	3	0	1.5	0.5	0.66667	1.33333	2	2	0	0	1
TRINITY_DN103735_c0_g1_i1.p1	0.959502	54.6756	62.4287	0.875809	1.6	0.96	0.96	0.48	0.5	1.5	1.375	0.625	0.54545	1.45455	1.11111	0.88889	0.75	0.5	1	1.75	1.11111	0.88889	1.5	0.25	1.25	0.82353	1.17647	0.53333	1.06667	1.33333	1.06667	0	2	1	0.61538	1.38462	0	0	0.88889	3.11111	1.14286	0.85714	1.14286	0.85714	1.33333	1.33333	1.33333	0	2
TRINITY_DN103735_c0_g1_i1.p2	0.92057	51.8274	60.7573	0.853023	1.2	0	0	2.8	1	1	2	0	2	0	0.4	1.6	0	0	1.71429	2.28571	0	2	1.8	0.6	0.6	1.33333	0.66667	0	2.66667	1.33333	0	0.66667	1.33333	1	0.57143	1.42857	0	2.66667	0	1.33333	1.6	0.4	1.6	0.4	2	2	0	0	1
TRINITY_DN103736_c0_g1_i1.p1	1.08716	53.5214	60.0138	0.891818	0.23529	0.70588	1.41176	1.64706	0	2	1	1	1	1	0.5	1.5	0.72727	0.36364	1.45455	1.45455	2	0	2.4	0	0.6	0	2	0.44444	1.33333	1.33333	0.88889	2	0	1	1.2	0.8	1	2	1	0	1.33333	0.66667	0	2	0.66667	3.33333	0	0	1
TRINITY_DN103737_c0_g1_i1.p1	0.915937	54.8357	61.7233	0.888412	1.14286	1.14286	0.85714	0.85714	0	2	1.33333	0.66667	0.8	1.2	0.8	1.2	1.33333	0	2	0.66667	1	1	0	1	2	0	2	1	1	1	1	0	2	1	1	1	2.5	0	1.5	0	0.66667	1.33333	1.2	0.8	1.45455	1.45455	0.36364	0.72727	1.2
TRINITY_DN10373_c0_g1_i2.p1	1.46697	53.4561	58.8019	0.909088	1.55556	0.22222	0.88889	1.33333	1	1	1.33333	0.66667	1.45455	0.54545	2	0	1	1	0.5	1.5	0.5	1.5	1.5	0.9	0.6	1.27273	0.72727	1	0.33333	1.66667	1	0	2	1	0	2	2.15385	0.15385	1.69231	0	0.66667	1.33333	0.66667	1.33333	0	0	4	0	2
TRINITY_DN10373_c2_g4_i1.p1	0.726166	53.5681	59.4868	0.900504	0.88889	0.44444	1.33333	1.33333	0	0	0.66667	1.33333	0.66667	1.33333	2	0	0.8	0	1.6	1.6	0	2	1.5	0.5	1	2	0	1	0	1	2	0.5	1.5	1	0.72727	1.27273	2.22222	0.88889	0.88889	0	0.72727	1.27273	1.6	0.4	0	0	2	2	0.5
TRINITY_DN103740_c0_g1_i1.p1	1.01277	55.0082	58.4008	0.941908	0.33333	0.66667	2.33333	0.66667	0.66667	1.33333	1.09091	0.90909	1.45455	0.54545	0.66667	1.33333	1	1	1.33333	0.66667	0	2	1.5	0	1.5	0	0	0	0.92308	1.23077	1.84615	0	2	0	0.66667	1.33333	2	1	1	0	0.4	1.6	0.5	1.5	1	2	1	0	1
TRINITY_DN103748_c0_g1_i1.p1	1.39677	49.4635	50.7321	0.974994	1.14286	0.95238	1.33333	0.57143	0	2	0.33333	1.66667	1.77778	0.22222	0.66667	1.33333	1.69231	0.30769	1.84615	0.15385	2	0	0.5625	0.375	2.0625	0.15385	1.84615	0.33333	1.66667	1.33333	0.66667	0.66667	1.33333	1	1.5	0.5	0.72727	1.09091	0.72727	1.45455	0.36364	1.63636	0	2	0.5	2.5	0	1	0.66667
TRINITY_DN10374_c0_g1_i1.p1	0.924319	55.8884	61.3761	0.910589	1.47368	0.84211	1.26316	0.42105	1.5	0.5	1.77778	0.22222	0.72727	1.27273	1.27273	0.72727	1.71429	0.28571	0.57143	1.42857	1	1	0.69231	1.15385	1.15385	1	1	0.14286	1.57143	0.57143	1.71429	0.85714	1.14286	1	1	1	1.4	1	1	0.6	1	1	0.66667	1.33333	2	0	0	2	2
TRINITY_DN103750_c0_g1_i1.p2	1.76528	44.2774	37.1417	1.19212	0	2	2	0	0	2	0	2	0.66667	1.33333	0.4	1.6	0	0.8	3.2	0	2	0	0	0	3	0.4	1.6	0.25	1.75	2	0	0	0	1	2	0	0	2.28571	0	1.71429	0.57143	1.42857	0	0	0	2	1	1	1.66667
TRINITY_DN103752_c0_g1_i1.p2	1.42376	46.4662	49.6277	0.936296	1.17647	1.41176	0.23529	1.17647	1	1	0	2	0.66667	1.33333	1	1	1.45455	0	2.54545	0	2	0	0.85714	0	2.14286	0.22222	1.77778	0	0	4	0	0	0	1	2	0	0	0.8	0	3.2	0.66667	1.33333	0	0	0	3	1	0	0
TRINITY_DN103759_c0_g1_i1.p1	1.53208	48.1321	45.2656	1.06333	0	1.77778	1.77778	0.44444	0	0	0	2	1.75	0.25	0	2	0	0.57143	2.85714	0.57143	0	2	0	0	3	0.8	1.2	0	0	3.2	0.8	0	2	1	2	0	1.6	0.8	0.8	0.8	0.5	1.5	0	2	0.8	3.2	0	0	1.66667
TRINITY_DN103761_c0_g1_i1.p1	0.731302	53.0519	57.2458	0.926739	2.4	0	0.4	1.2	1.33333	0.66667	1.5	0.5	0	2	1	1	0.57143	2.28571	0	1.14286	0	2	0.6	1.2	1.2	1	1	0.4	0	2.4	1.2	0.66667	1.33333	1	1	1	1.42857	0	2.28571	0.28571	0.5	1.5	0.66667	1.33333	0	2	2	0	1
TRINITY_DN10376_c0_g1_i1.p1	0.935829	57.9436	61.4493	0.94295	1.45455	1.09091	0.72727	0.72727	0.66667	1.33333	1.06667	0.93333	1.33333	0.66667	0.66667	1.33333	0.53333	0.53333	1.6	1.33333	1	1	1	0.5	1.5	0.5	1.5	0.5	1.5	1.5	0.5	1	1	1	0	2	0.66667	1.33333	1.33333	0.66667	0.5	1.5	1.6	0.4	0.57143	0.57143	1.14286	1.71429	0.5
TRINITY_DN103773_c0_g1_i1.p1	1.15942	50.7024	55.6242	0.911517	1.71429	0.57143	1.71429	0	1.2	0.8	1.75	0.25	0.72727	1.27273	1.2	0.8	0.88889	2.22222	0.44444	0.44444	0	2	1.8	0.3	0.9	1.45455	0.54545	0	0	2	2	0	2	1	0	2	0.8	0.8	2.4	0	1	1	1.33333	0.66667	2.4	0	1.6	0	1.14286
TRINITY_DN103777_c0_g1_i1.p1	1.96533	40.1489	39.1791	1.02475	0.4	0.2	3	0.4	0	0	0.30769	1.69231	1.78571	0.21429	0.85714	1.14286	0.8	0	3.2	0	2	0	0.23077	0	2.76923	0.08	1.92	0.21053	1.47368	2.31579	0	2	0	1	2	0	0	2	1	1	0	2	0	2	0	3.38462	0.61538	0	2
TRINITY_DN10377_c0_g1_i1.p1	0.726128	53.279	55.4648	0.960591	1.77778	0.44444	0	1.77778	0	2	1.4	0.6	1.53846	0.46154	2	0	1	0	0	3	1	1	1.2	1.8	0	1.2	0.8	1.23077	0.30769	1.23077	1.23077	1	1	1	0	2	1.6	0	2.4	0	0.83333	1.16667	1.33333	0.66667	1	1	1	1	1.2
TRINITY_DN103780_c0_g1_i1.p1	0.778013	53.4317	58.8663	0.907679	0.72727	1.09091	1.45455	0.72727	1.33333	0.66667	0.88889	1.11111	1.2	0.8	1.33333	0.66667	2.15385	0.30769	0.61538	0.92308	0	2	1.36364	1.09091	0.54545	1	1	0.36364	1.45455	1.45455	0.72727	0.57143	1.42857	1	0	2	1.5	1	1.5	0	1	1	1	1	1.33333	1.33333	0	1.33333	0.8
TRINITY_DN103781_c0_g1_i1.p1	0.72956	52.7473	56.538	0.932953	1.8	0.2	0.6	1.4	2	0	1.57143	0.42857	0.85714	1.14286	1.42857	0.57143	1	1	1	1	0.8	1.2	1.5	1.5	0	1	1	0.28571	0.85714	0.85714	2	0.33333	1.66667	1	0.5	1.5	0.5	1.5	2	0	1.11111	0.88889	0.8	1.2	0	1.33333	0	2.66667	1.42857
TRINITY_DN103782_c0_g1_i1.p1	1.02539	56.5916	59.119	0.957249	1.5	0	0.5	2	1.5	0.5	1.2	0.8	0.5	1.5	1.33333	0.66667	0.5	1.5	0.5	1.5	0.66667	1.33333	2.57143	0	0.42857	1	1	0	0.8	1.6	1.6	1.5	0.5	1	0.5	1.5	0	0	4	0	0	2	1.2	0.8	0.66667	0.66667	2	0.66667	0
TRINITY_DN103786_c0_g1_i1.p1	1.4204	50.0587	49.2063	1.01732	1.2	0	2	0.8	0	2	0.85714	1.14286	1.45455	0.54545	0.88889	1.11111	0.66667	0.22222	2.66667	0.44444	2	0	0.42857	0.42857	2.14286	0.28571	1.71429	0	0	3.33333	0.66667	0	2	1	2	0	0.5	2	0	1.5	1	1	1	1	0	2	1.6	0.4	1.8
TRINITY_DN103788_c0_g1_i1.p2	0.870968	49.8179	52.1516	0.955252	0	1.33333	0.66667	2	0	0	0.66667	1.33333	1.38462	0.61538	1	1	0	4	0	0	0	0	0	0	0	0.8	1.2	0	0.8	3.2	0	0	0	1	2	0	1.92	0.64	1.12	0.32	0	2	0	2	0	0.8	3.2	0	0.66667
TRINITY_DN10378_c0_g1_i1.p1	0.792899	54.4337	61.5975	0.8837	2.66667	0.66667	0	0.66667	2	0	0.66667	1.33333	1.71429	0.28571	1	1	1.45455	0.72727	0.36364	1.45455	2	0	2.4	0	0.6	1.6	0.4	0.66667	0	2	1.33333	1	1	1	0.66667	1.33333	2.4	0.8	0.4	0.4	1.33333	0.66667	1.6	0.4	1.33333	0	1.33333	1.33333	1
TRINITY_DN103792_c0_g1_i1.p1	0.955319	56.3947	61.7454	0.913343	1	0	1	2	0.93333	1.06667	1.66667	0.33333	0.8	1.2	0.57143	1.42857	1.09091	0.54545	1.09091	1.27273	1	1	0.9	0.6	1.5	1.25	0.75	0.57143	1.14286	0.57143	1.71429	0	2	1	0.52632	1.47368	2.33333	0.33333	1	0.33333	1	1	1.6	0.4	0.66667	1.33333	0	2	1.5
TRINITY_DN103797_c0_g1_i1.p1	1.07881	54.0413	59.3775	0.910131	0	1.09091	1.09091	1.81818	0	0	0.5	1.5	1.75	0.25	0	0	1	0.75	1.5	0.75	0	2	1	0	2	0	2	1	1	1	1	2	0	1	1.45455	0.54545	0.66667	0	2	1.33333	0.66667	1.33333	0.66667	1.33333	1.71429	1.71429	0.57143	0	1.33333
TRINITY_DN1037_c0_g1_i1.p1	1.34268	52.403	54.7563	0.957022	0.53333	1.06667	1.06667	1.33333	1.33333	0.66667	1.2	0.8	1.5	0.5	0.4	1.6	0.66667	2	0.66667	0.66667	1	1	0.35294	0.70588	1.94118	0.83333	1.16667	0.26667	2.66667	0.26667	0.8	0.8	1.2	1	1.25	0.75	0.2963	1.03704	1.18519	1.48148	0	2	0.66667	1.33333	1	2	1	0	2
TRINITY_DN103807_c0_g1_i1.p1	0.86378	53.5753	57.6846	0.928763	0.8	0.4	0.8	2	1	1	1.66667	0.33333	1.07692	0.92308	1	1	1.33333	2.66667	0	0	0.8	1.2	2.25	0.375	0.375	0.90909	1.09091	0.66667	0.66667	0.33333	2.33333	1	1	1	0	0	0	0	2	2	1.14286	0.85714	1	1	0	0.8	2.4	0.8	1
TRINITY_DN103808_c0_g1_i1.p1	1.10915	54.9209	60.7404	0.904191	0.66667	1.11111	0.88889	1.33333	1.71429	0.28571	0	0	1.5	0.5	0.93333	1.06667	0.46154	0.92308	1.23077	1.38462	0	0	1.5	0.5625	0.9375	0.4	1.6	0.23529	1.64706	1.88235	0.23529	0.8	1.2	1	1.5	0.5	1.77778	0.44444	0.44444	1.33333	0.8	1.2	2	0	0.66667	0.66667	2.66667	0	0.5
TRINITY_DN103809_c0_g1_i1.p1	0.869323	54.7966	60.9404	0.899183	0.94118	0.94118	0.23529	1.88235	0	0	0.85714	1.14286	1	1	0.8	1.2	0.72727	1.09091	1.09091	1.09091	0.66667	1.33333	0	0	3	1.33333	0.66667	0.66667	2	0.66667	0.66667	0	2	1	2	0	1.33333	2	0.66667	0	0.83333	1.16667	1.33333	0.66667	2.85714	0	0.57143	0.57143	0.33333
TRINITY_DN10380_c0_g1_i2.p1	0.836576	57.8199	61.6584	0.937746	1.4	0.6	0.8	1.2	2	0	0.66667	1.33333	1	1	1.09091	0.90909	0.95238	1.14286	1.33333	0.57143	1.33333	0.66667	1.25	0.75	1	2	0	0.44444	1.11111	0.88889	1.55556	0.5	1.5	1	1.25	0.75	1.2	0.8	1.2	0.8	1	1	1.6	0.4	1.5	0	1	1.5	1
TRINITY_DN103810_c0_g1_i1.p1	1.03771	55.8746	61.7394	0.905007	0	0	1.33333	2.66667	1.33333	0.66667	1.33333	0.66667	1.33333	0.66667	0	2	0	0	0	4	1.11111	0.88889	0.75	0.375	1.875	1.33333	0.66667	0	1.5	0.5	2	2	0	1	1	1	1.33333	0.88889	1.33333	0.44444	1.71429	0.28571	1	1	0	1.33333	1.33333	1.33333	0.33333
TRINITY_DN103812_c0_g1_i1.p2	1.57367	46.054	48.7305	0.945075	0.85714	1.42857	1.14286	0.57143	0	2	1	1	1.07692	0.92308	0.28571	1.71429	1.09091	0.36364	2.18182	0.36364	0	2	0.3	0	2.7	0.14286	1.85714	0	3.14286	0.85714	0	0	2	1	1.2	0.8	0.88889	1.77778	0.88889	0.44444	0.22222	1.77778	0	0	0.66667	1.33333	0	2	2
TRINITY_DN103813_c0_g1_i1.p1	0.946779	56.0708	62.0698	0.903351	2.85714	0.57143	0.57143	0	1.33333	0.66667	1	1	0.4	1.6	0.8	1.2	0.5	1.25	1	1.25	0	2	1.5	0.75	0.75	0.33333	1.66667	0.5	1	2	0.5	0	2	1	1	1	1	1	0.66667	1.33333	1.71429	0.28571	0	2	2	0	1.33333	0.66667	1.09091
TRINITY_DN103826_c0_g1_i1.p1	0.8285	54.1541	60.6092	0.893496	1.81818	0.72727	1.09091	0.36364	0	2	1.46667	0.53333	1.14286	0.85714	1.14286	0.85714	1.26316	0.84211	1.05263	0.84211	0.33333	1.66667	0	0	3	1.5	0.5	0	2	0.28571	1.71429	0	0	0	0	2	1.33333	0.88889	0.88889	0.88889	0.16667	1.83333	0	2	1.33333	1.33333	0.66667	0.66667	0.66667
TRINITY_DN103835_c0_g1_i1.p1	1.31388	50.2314	54.2908	0.925229	2	0.33333	1.33333	0.33333	0	2	0.66667	1.33333	1	1	0	2	1	0	3	0	2	0	0.9	0	2.1	0.5	1.5	0	1	1	2	0	0	1	0.33333	1.66667	1.33333	2.66667	0	0	1	1	0	2	0	3.2	0	0.8	2
TRINITY_DN103840_c0_g1_i1.p1	1.4755	50.6945	49.4928	1.02428	0.5	0.5	1.5	1.5	0	2	0	2	2	0	0.5	1.5	0	2	2	0	2	0	0.75	0.375	1.875	0.66667	1.33333	0	1.14286	2.28571	0.57143	0	2	0	1.33333	0.66667	1.6	0	0.4	2	0	2	0	2	0	0	4	0	0
TRINITY_DN103844_c0_g1_i1.p1	1.66134	46.1058	41.4185	1.11317	0.57143	0.57143	2.85714	0	1	1	0.44444	1.55556	0.75	1.25	0	2	1	0	2.5	0.5	1.6	0.4	0	0	3	0.5	1.5	0.25	3	0.5	0.25	0	0	1	1.55556	0.44444	0	1.6	1.6	0.8	1.2	0.8	0	2	0	4	0	0	2
TRINITY_DN103845_c0_g1_i1.p1	1.24411	52.2155	52.3281	0.997848	0	2	2	0	0.8	1.2	1.2	0.8	1.33333	0.66667	1.14286	0.85714	0.88889	0.88889	1.33333	0.88889	0	0	0	0	0	0.66667	1.33333	0	1	3	0	0	2	1	2	0	1	1	1	1	0.66667	1.33333	2	0	0	0	2	2	0
TRINITY_DN103847_c0_g1_i1.p1	1.2247	55.3559	59.8943	0.924227	1.09091	1.81818	0.36364	0.72727	0	0	1	1	1.27273	0.72727	0.5	1.5	1.05263	0.42105	1.89474	0.63158	1	1	2.4	0	0.6	0.77778	1.22222	0.44444	1.77778	1.33333	0.44444	0	2	1	1.63636	0.36364	2	0	0.66667	1.33333	1	1	0	2	0	1	1	2	1.6
TRINITY_DN103848_c0_g1_i1.p1	1.56836	44.8889	44.9822	0.997926	0.5	0.25	3.25	0	0	2	0.18182	1.81818	1.6	0.4	0.33333	1.66667	2.4	0	1.6	0	2	0	0.75	0	2.25	0.15385	1.84615	0	1.45455	2.18182	0.36364	0	2	1	2	0	1.6	2.4	0	0	0.4	1.6	0.66667	1.33333	0.4	2	0.4	1.2	0.8
TRINITY_DN103852_c0_g1_i1.p1	0.724551	57.2328	59.7738	0.95749	1	0.33333	1	1.66667	1.33333	0.66667	1.33333	0.66667	0.85714	1.14286	1.33333	0.66667	1.75	0.5	0.75	1	0.5	1.5	1.8	1.2	0	1.2	0.8	0.8	0.8	1.6	0.8	0.44444	1.55556	1	0.66667	1.33333	2.4	0.8	0.8	0	0.85714	1.14286	1.14286	0.85714	0	0	0	4	1
TRINITY_DN10385_c0_g1_i2.p1	0.947945	54.6188	60.0944	0.908883	0.57143	0.85714	1.42857	1.14286	0	2	1.25	0.75	0.5	1.5	0.5	1.5	1.33333	0	1.33333	1.33333	1.23077	0.76923	0	0.375	2.625	1	1	0.26667	1.6	2.13333	0	0	2	1	1	1	2.2	0.6	0.8	0.4	1.11111	0.88889	0.66667	1.33333	1.14286	1.71429	0.57143	0.57143	1.33333
TRINITY_DN103863_c0_g1_i1.p2	0.80035	55.0408	59.3658	0.927147	1.14286	1.71429	0	1.14286	0	0	1.16667	0.83333	1.33333	0.66667	1	1	1.42857	0.28571	1.71429	0.57143	0	0	0	0	0	1.14286	0.85714	2.28571	1.14286	0.57143	0	0	0	1	2	0	0.8	0	1.6	1.6	1.14286	0.85714	1.66667	0.33333	2	0	1.33333	0.66667	1.5
TRINITY_DN103865_c0_g1_i1.p1	0.99705	55.898	59.2828	0.942904	1.6	0.8	1.2	0.4	0	2	0.4	1.6	1.2	0.8	1.14286	0.85714	2	1.33333	0.22222	0.44444	2	0	1.8	0.2	1	0.5	1.5	0	1.6	1.6	0.8	0	2	1	1	1	1.14286	0.57143	1.14286	1.14286	0	2	1.33333	0.66667	1.33333	0	1.33333	1.33333	0
TRINITY_DN103867_c0_g1_i1.p1	1.06064	55.7123	60.1826	0.925721	0.66667	0.66667	1.33333	1.33333	0	2	1.75	0.25	2	0	0.33333	1.66667	0.8	0.8	0.8	1.6	0	2	1.36364	0.54545	1.09091	1.5	0.5	0.36364	1.81818	0.36364	1.45455	1.2	0.8	1	0.875	1.125	1.33333	1.33333	1.33333	0	1	1	0.66667	1.33333	0	4	0	0	0.8
TRINITY_DN10386_c0_g2_i2.p1	1.2669	47.8855	51.6993	0.926231	0.64	0.32	2.56	0.48	0.4	1.6	0.66667	1.33333	1.4	0.6	0.72727	1.27273	0.45455	0.54545	2.18182	0.81818	1	1	1.23529	0	1.76471	0.33333	1.66667	0	1.64706	2.11765	0.23529	0	2	1	2	0	0	1.75	2	0.25	0	2	0.4	1.6	0.63158	1.47368	1.47368	0.42105	2
TRINITY_DN103874_c0_g1_i1.p2	1.3513	53.4037	50.3938	1.05973	0.66667	1.33333	1.66667	0.33333	0.75	1.25	0.5	1.5	1.6	0.4	0	2	0.66667	0	2.66667	0.66667	1	1	0.375	0.375	2.25	0.66667	1.33333	0	1.45455	2.18182	0.36364	0	2	1	1.5	0.5	1.33333	2	0.66667	0	0.4	1.6	1.33333	0.66667	0	2.4	0.8	0.8	2
TRINITY_DN103878_c0_g1_i1.p1	0.891026	55.4882	61.9807	0.89525	0.88889	0.88889	0.88889	1.33333	0	2	1.66667	0.33333	0	2	0.4	1.6	1.33333	0.44444	1.33333	0.88889	1	1	0.375	0.75	1.875	1.33333	0.66667	0.8	0.4	0.4	2.4	0	2	1	0.8	1.2	1.5	0.5	1	1	0.8	1.2	1.14286	0.85714	3	0	0	1	1
TRINITY_DN103879_c0_g1_i1.p2	1.72957	43.344	42.116	1.02916	0.44444	2.22222	1.33333	0	0.4	1.6	0.72727	1.27273	2	0	0.25	1.75	0.28571	0.57143	2.28571	0.85714	2	0	0.75	0	2.25	0	2	0	0.8	3.2	0	0	2	1	0.66667	1.33333	0	0.4	0	3.6	0.5	1.5	0	2	0	0	0	0	1.75
TRINITY_DN103891_c0_g1_i1.p1	1.40446	51.072	51.4835	0.992007	0.84211	0.42105	2.73684	0	0.66667	1.33333	0.57143	1.42857	1.25	0.75	0.57143	1.42857	0.28571	1.42857	1.71429	0.57143	0	2	0.75	0.25	2	1	1	0.28571	2.28571	0.85714	0.57143	1	1	1	1.4	0.6	0.4	1.8	0.2	1.6	0.5	1.5	1.2	0.8	0.8	1.2	1.6	0.4	1.33333
TRINITY_DN103893_c0_g1_i1.p1	1.17241	54.4041	59.9876	0.906922	2.22222	0	0.88889	0.88889	0.88889	1.11111	1	1	1.4	0.6	0.85714	1.14286	1	1	1	1	0	2	0.75	0.75	1.5	0	2	1	0.66667	1.66667	0.66667	0	2	1	1.33333	0.66667	1.33333	1.77778	0.88889	0	1	1	0.57143	1.42857	0	0	0	0	0.8
TRINITY_DN103894_c0_g1_i1.p1	0.747065	53.512	57.1125	0.936958	1.5	0.25	0.5	1.75	1	1	1.45455	0.54545	1	1	1.77778	0.22222	1.05263	1.68421	0	1.26316	0	2	1.5	1	0.5	0.83333	1.16667	0.53333	0.8	1.06667	1.6	0.33333	1.66667	1	1.14286	0.85714	2.57143	0.28571	0.85714	0.28571	1.09091	0.90909	1.2	0.8	0	0	0	0	0.33333
TRINITY_DN103896_c0_g1_i1.p1	1.38969	53.7127	55.5774	0.966449	0	2	0.66667	1.33333	0	0	0.55556	1.44444	1.41176	0.58824	1	1	0	1.33333	2.66667	0	0	2	0.81818	0.81818	1.36364	0.33333	1.66667	1	0.5	2	0.5	1.33333	0.66667	1	2	0	1.14286	0.57143	0	2.28571	0.5	1.5	0	2	0.66667	2	1.33333	0	2
TRINITY_DN103898_c0_g1_i1.p1	1.09405	52.2809	60.4092	0.865446	0.88889	0.88889	0.44444	1.77778	0.66667	1.33333	1.57143	0.42857	2	0	1.75	0.25	0.57143	1.14286	0.57143	1.71429	0.5	1.5	1.125	0	1.875	0.90909	1.09091	1.2	0	2	0.8	0	2	1	1.33333	0.66667	1.33333	0	2.66667	0	1	1	0.33333	1.66667	2.4	0	1.6	0	1.33333
TRINITY_DN10389_c0_g1_i1.p1	1.35603	48.9822	50.3741	0.972369	0.8	0.8	2.4	0	0	2	1.14286	0.85714	1.5	0.5	0	2	0.44444	0.88889	2.22222	0.44444	1.2	0.8	1.5	0	1.5	1	1	0	2.4	0.8	0.8	0	2	1	1.66667	0.33333	1.14286	0.57143	1.14286	1.14286	0.57143	1.42857	0	2	1.33333	1.33333	0	1.33333	2
TRINITY_DN1038_c0_g1_i6.p1	0.747951	49.9665	57.2738	0.872415	2.07407	0.22222	0.2963	1.40741	0.66667	1.33333	1.6044	0.3956	0.75728	1.24272	1.13043	0.86957	1.22857	1.6	0.4	0.77143	1	1	2.35135	0.24324	0.40541	0.832	1.168	0.59259	0.59259	0.14815	2.66667	1.33333	0.66667	1	0.46875	1.53125	1.41667	0.83333	1.66667	0.08333	0.83019	1.16981	0.8	1.2	0.53333	0.26667	1.6	1.6	0.57143
TRINITY_DN103903_c0_g1_i1.p1	0.899522	54.1047	60.1156	0.900011	1.09091	0.72727	0.36364	1.81818	1	1	1.33333	0.66667	0.66667	1.33333	1.05263	0.94737	2.22222	0.88889	0	0.88889	0	2	1.38462	0.46154	1.15385	0.75	1.25	0.72727	1.09091	0.36364	1.81818	0.88889	1.11111	1	1	1	0	0	4	0	0	0	0.5	1.5	0	1	2	1	1
TRINITY_DN103905_c0_g1_i1.p1	0.94536	56.9185	61.3287	0.928089	0.66667	1.5	0.83333	1	0	2	1	1	1.53846	0.46154	0.66667	1.33333	0.75	0.75	1	1.5	1	1	1	0.5	1.5	1.14286	0.85714	0	0.85714	2.57143	0.57143	1.33333	0.66667	1	1.33333	0.66667	0.8	1.06667	1.6	0.53333	2	0	0.85714	1.14286	0.88889	0.88889	1.77778	0.44444	0.72727
TRINITY_DN103906_c0_g1_i1.p1	1.40167	50.0875	53.4516	0.937063	1.33333	1.33333	0	1.33333	0	0	0	0	0.5	1.5	0	2	1.14286	0.57143	1.71429	0.57143	1	1	1.28571	0	1.71429	0.33333	1.66667	0	3	1	0	0	2	1	2	0	0	2.66667	1.33333	0	0.4	1.6	2	0	0	2.66667	0	1.33333	2
TRINITY_DN10390_c0_g1_i1.p1	1.79018	45.8888	45.2873	1.01328	0.44444	1.33333	2.22222	0	0	2	1.07692	0.92308	2	0	0.28571	1.71429	2.66667	0	1.33333	0	2	0	1	0	2	0.11765	1.88235	0	2.22222	1.33333	0.44444	0	2	1	1.42857	0.57143	1.71429	0.57143	0.57143	1.14286	0.4	1.6	0	2	0	3.2	0	0.8	1.33333
TRINITY_DN10390_c0_g2_i1.p2	1.5873	47.5402	50.0264	0.950302	0	0	4	0	1	1	0.4	1.6	1.8	0.2	0.33333	1.66667	2	1	1	0	2	0	0	0	3	0.28571	1.71429	0	3.27273	0.72727	0	0	2	1	1	1	3.2	0.8	0	0	0.44444	1.55556	2	0	0	1.33333	1.33333	1.33333	1.33333
TRINITY_DN103911_c0_g1_i1.p1	1.33568	50.6497	47.5955	1.06417	0.70588	1.41176	1.64706	0.23529	0	0	1	1	1.4	0.6	0.57143	1.42857	0	0.8	2.8	0.4	1.42857	0.57143	0.46154	0	2.53846	0	2	0.36364	2.36364	0.72727	0.54545	0	2	1	1.33333	0.66667	0.46154	1.84615	0.76923	0.92308	1.2	0.8	0.66667	1.33333	0.30769	1.23077	1.84615	0.61538	2
TRINITY_DN103912_c0_g1_i1.p2	1.25946	49.499	52.5164	0.942544	2	0	0	2	0	2	0	2	0.66667	1.33333	0	2	0.30769	0.30769	2.15385	1.23077	2	0	0	0.6	2.4	1	1	0	1.6	2.4	0	0	2	1	1.33333	0.66667	0	2.66667	0	1.33333	0	2	1	1	1.6	0.8	0	1.6	1
TRINITY_DN103918_c0_g1_i1.p1	1.03692	52.1824	55.6998	0.936851	0.71111	0.88889	1.24444	1.15556	0	0	0.5	1.5	1.4	0.6	0	2	1.10345	0.13793	1.93103	0.82759	1.33333	0.66667	0	1	2	0.23529	1.76471	0	2	1.33333	0.66667	0	0	1	1.5	0.5	1.2	0.4	0	2.4	0.46154	1.53846	0.85714	1.14286	0	2.5	0.5	1	2
TRINITY_DN103919_c0_g1_i1.p1	0.974271	54.8345	61.0861	0.897659	2	1.42857	0.28571	0.28571	0	0	0.66667	1.33333	1.33333	0.66667	2	0	0.8	0	2.4	0.8	2	0	0.5	0.5	2	1	1	0.44444	0.88889	0.88889	1.77778	0	0	1	2	0	1.14286	0.57143	1.14286	1.14286	0.66667	1.33333	1	1	2.4	0	0	1.6	2
TRINITY_DN10391_c0_g1_i2.p1	0.788655	55.3339	60.3182	0.917367	1.66667	0.66667	0.83333	0.83333	1	1	1.66667	0.33333	0.90909	1.09091	2	0	1.42857	1.14286	0.28571	1.14286	1	1	0.66667	0.66667	1.66667	0.66667	1.33333	0.22222	1.55556	0.22222	2	0.57143	1.42857	1	1	1	0.44444	1.33333	1.77778	0.44444	1	1	1.5	0.5	0.88889	0.88889	2.22222	0	1
TRINITY_DN103921_c0_g1_i1.p1	1.412	51.4685	54.2869	0.948083	0.93023	0.55814	1.76744	0.74419	1	1	0.3	1.7	1.42857	0.57143	0.77778	1.22222	0.5	1.25	1.5	0.75	1.71429	0.28571	1.33333	0.16667	1.5	0.45	1.55	0.64516	0.90323	1.93548	0.51613	0	2	1	1.28571	0.71429	0.85714	1.71429	1.42857	0	0.19048	1.80952	0.4	1.6	0.21053	1.47368	2.10526	0.21053	1.33333
TRINITY_DN103923_c0_g1_i1.p1	1.11744	48.4815	47.7487	1.01535	1.33333	2	0	0.66667	2	0	2	0	1.4	0.6	0.66667	1.33333	1.6	2	0.4	0	0	2	2.4	0	0.6	0.25	1.75	0.8	0	0.8	2.4	0.4	1.6	1	0	2	1.6	0	0.8	1.6	0	0	0	2	0	0	4	0	0.33333
TRINITY_DN103928_c0_g1_i1.p1	0.884191	55.6579	62.738	0.887148	0.75	1.25	1	1	0	0	1.33333	0.66667	1.52941	0.47059	1	1	1.53846	0.30769	1.53846	0.61538	0.66667	1.33333	1.8	0	1.2	1.27273	0.72727	0.66667	1	0.66667	1.66667	0.8	1.2	0	0.5	1.5	2.66667	0	1.33333	0	1.14286	0.85714	1.33333	0.66667	0.88889	1.77778	0	1.33333	2
TRINITY_DN10392_c0_g1_i1.p1	0.657303	56.8118	59.3315	0.957532	1.33333	0.44444	0.66667	1.55556	1	1	1.42857	0.57143	0.66667	1.33333	1	1	0.66667	1.66667	0.66667	1	0.66667	1.33333	1.28571	1.07143	0.64286	1.33333	0.66667	0.44444	0.44444	1.33333	1.77778	1	1	1	0.4	1.6	1.64706	0.70588	1.17647	0.47059	1.33333	0.66667	1	1	0	2	2	0	1.09091
TRINITY_DN103933_c0_g1_i1.p1	1.31563	51.7667	56.2942	0.919574	0.44444	0.44444	2.88889	0.22222	0	0	0.85714	1.14286	1.33333	0.66667	0.66667	1.33333	1.6	0.8	1.6	0	2	0	0	0.5	2.5	1.07692	0.92308	0.4	1.2	2	0.4	0	2	0	0.5	1.5	2.5	1	0.5	0	0.33333	1.66667	0	0	1.33333	0	1.33333	1.33333	1.33333
TRINITY_DN103936_c0_g1_i1.p2	1.5967	43.3152	37.6492	1.15049	0.92308	0.30769	2.46154	0.30769	0	2	0	2	2	0	0	2	1	0	3	0	2	0	0.375	0	2.625	0	2	0	3.11111	0	0.88889	0	2	1	2	0	0	2	1	1	0	2	0	2	0	3.6	0.4	0	2
TRINITY_DN103937_c0_g1_i1.p1	0.624195	58.0082	59.1737	0.980304	0.88889	1.11111	0.88889	1.11111	0	0	0.85714	1.14286	0.95652	1.04348	0	0	1.06667	0.53333	0.8	1.6	1	1	0	0	0	2	0	0	0	0	0	0	0	1	0	2	0.66667	0.66667	1.33333	1.33333	2	0	0	0	0	0	0	0	1
TRINITY_DN103939_c0_g1_i1.p2	1.32812	50.1206	42.4413	1.18094	0	1.77778	1.55556	0.66667	0	2	0.5	1.5	1.71429	0.28571	0	2	0.4	0.8	2.8	0	0	0	0	0	3	0	2	0	2.66667	0	1.33333	0	2	1	2	0	0.4	1.2	0.8	1.6	0	2	0	2	0.57143	1.71429	1.71429	0	2
TRINITY_DN103941_c0_g1_i1.p1	1.21008	53.997	56.1112	0.962321	0.88889	1.77778	0.44444	0.88889	0.85714	1.14286	0.85714	1.14286	1.14286	0.85714	1	1	0.5	1.5	2	0	0.5	1.5	0.75	0	2.25	0.75	1.25	0.53333	1.33333	1.33333	0.8	0	2	1	0.8	1.2	0.4	1.2	0	2.4	0	2	1	1	0.26667	0.53333	2.66667	0.53333	1.5
TRINITY_DN103942_c0_g1_i1.p2	1.46194	48.6201	43.3878	1.12059	0.75	1.75	1.5	0	0	2	0.4	1.6	2	0	0	2	0	1.6	1.2	1.2	1.5	0.5	2	0	1	0	2	0	2	2	0	0	2	1	1.33333	0.66667	0	3	1	0	0.4	1.6	0	2	0	2.85714	1.14286	0	1.6
TRINITY_DN103943_c0_g1_i1.p1	1.05357	53.8792	56.4306	0.954787	2	0.5	0.25	1.25	1.33333	0.66667	0.85714	1.14286	1.57143	0.42857	1.2	0.8	1.25	1.5	0.5	0.75	1.33333	0.66667	0.85714	1.28571	0.85714	0.75	1.25	0.4	0.4	2.8	0.4	0	2	1	1	1	1.5	1	1	0.5	2	0	0.8	1.2	0	2	2	0	2
TRINITY_DN103945_c0_g1_i1.p1	0.84984	52.3722	59.7555	0.876441	1.33333	0.22222	1.11111	1.33333	0	0	1.56522	0.43478	1	1	0.93333	1.06667	0.96	1.76	0.32	0.96	0	2	1.83333	0.5	0.66667	1.25	0.75	0.5	1	1.5	1	0.4	1.6	1	0	2	3.27273	0	0.36364	0.36364	1.66667	0.33333	1.75	0.25	2	0	2	0	0
TRINITY_DN103946_c0_g1_i1.p1	0.832545	54.5737	62.316	0.875757	1.6	0.4	0.4	1.6	0	2	1.45455	0.54545	0.76923	1.23077	1.5	0.5	2.28571	0.57143	0	1.14286	2	0	1.36364	1.09091	0.54545	0.33333	1.66667	0.57143	1.71429	0.57143	1.14286	2	0	1	1.5	0.5	1.14286	0.57143	1.71429	0.57143	1.14286	0.85714	0.33333	1.66667	0	1.6	0	2.4	1.42857
TRINITY_DN10394_c0_g1_i1.p1	1.20759	51.129	54.6157	0.936159	1.25	1.75	0.25	0.75	1.33333	0.66667	1.8	0.2	1.64706	0.35294	1.06667	0.93333	0.2	2.6	0.4	0.8	1	1	1.5	0.21429	1.28571	0.6	1.4	0.33333	0.66667	1.66667	1.33333	0.88889	1.11111	1	0.5	1.5	2.8	0	1.2	0	0.28571	1.71429	0	2	0	0	2.66667	1.33333	1
TRINITY_DN103952_c0_g1_i1.p3	1.56947	46.4257	45.5188	1.01992	1.09091	1.09091	1.81818	0	0	0	1.33333	0.66667	0.90909	1.09091	0	2	0.36364	0	3.63636	0	2	0	0	0	3	0	2	0	1.14286	2.28571	0.57143	0	2	1	2	0	0	2.4	0.8	0.8	0.5	1.5	0	0	0	2	0	2	2
TRINITY_DN103955_c0_g1_i1.p2	0.8414	52.7761	57.0573	0.924967	1.8	1.2	0.8	0.2	0	0	0	2	1.2	0.8	0	0	1	0.66667	1.33333	1	0	0	0	0	0	0.28571	1.71429	2	0	0	2	0	2	1	0.8	1.2	0.72727	0.36364	1.09091	1.81818	0.5	1.5	0.66667	1.33333	0	2	0	2	1.66667
TRINITY_DN103957_c0_g1_i1.p2	1.13684	52.6355	57.8765	0.909445	0.25	1	1.25	1.5	0	0	1.33333	0.66667	1	1	0.8	1.2	1.6	0	1.6	0.8	2	0	1.28571	0.42857	1.28571	0.22222	1.77778	0.36364	0.36364	2.18182	1.09091	0	2	0	2	0	0	1.77778	0.44444	1.77778	1	1	0	2	0.57143	2.85714	0.57143	0	1.75
TRINITY_DN103959_c0_g1_i1.p1	0.982659	56.7601	61.6086	0.921302	0.8	0.8	0.66667	1.73333	0	0	1.6	0.4	1.04	0.96	1.5	0.5	1.23077	0.30769	1.84615	0.61538	1	1	1.5	0	1.5	0.48276	1.51724	0.85714	0.85714	0.85714	1.42857	0	2	1	1.125	0.875	1.23077	0.61538	0.92308	1.23077	0.86957	1.13043	1	1	1.6	0.4	0	2	1.14286
TRINITY_DN10395_c0_g2_i6.p1	0.808394	52.0914	60.5826	0.859841	2.5	0.5	1	0	2	0	2	0	0.28571	1.71429	2	0	1.6	1.6	0.4	0.4	1.5	0.5	0.75	1.5	0.75	0	0	0	0.5	1.5	2	0	2	1	2	0	2	1	1	0	1.5	0.5	0	2	2.4	0	0	1.6	1
TRINITY_DN103961_c0_g1_i1.p1	1.27373	50.9501	53.6134	0.950324	1.55556	0.66667	1.55556	0.22222	0	2	0.72727	1.27273	1.26316	0.73684	0.8	1.2	0	0	2.66667	1.33333	2	0	0	0	3	0.33333	1.66667	0	1.66667	1.33333	1	0	2	1	0.8	1.2	0	2.90909	0.72727	0.36364	0.18182	1.81818	0.85714	1.14286	0.30769	1.84615	0.61538	1.23077	2
TRINITY_DN10396_c0_g1_i3.p2	0.85336	56.8943	60.3933	0.942063	0.5	0.5	1.5	1.5	2	0	1	1	0.96296	1.03704	0.8	1.2	2.22222	0.88889	0	0.88889	0	0	1.5	0	1.5	1.25	0.75	1	1.5	0	1.5	0.5	1.5	1	1	1	0.57143	1.14286	1.14286	1.14286	1	1	0.88889	1.11111	2	0	0	2	0.66667
TRINITY_DN103973_c0_g1_i1.p1	0.702065	52.278	58.2527	0.897435	0.28571	0.57143	0.28571	2.85714	1	1	1.16667	0.83333	0.66667	1.33333	1.71429	0.28571	0.8	1.8	0	1.4	0.5	1.5	2.07692	0.23077	0.69231	0.6	1.4	0.88889	0.44444	1.33333	1.33333	0	2	1	0.85714	1.14286	1.66667	0.33333	1.66667	0.33333	1.71429	0.28571	1.6	0.4	0.8	0	1.6	1.6	1.42857
TRINITY_DN103974_c0_g1_i1.p1	0.861111	53.7987	57.2877	0.939097	1.21739	0.69565	1.3913	0.69565	0.90909	1.09091	1.41176	0.58824	1	1	0.875	1.125	0.53333	2.66667	0.53333	0.26667	1	1	1.125	0.5625	1.3125	0.57143	1.42857	1	1.25	0.5	1.25	0	2	1	0.61538	1.38462	0	1.5	1	1.5	1	1	0.57143	1.42857	0.25	1.25	1.25	1.25	2
TRINITY_DN103977_c0_g1_i1.p1	0.941304	55.5665	62.0033	0.896186	2.46154	0.61538	0.30769	0.61538	0	0	2	0	0.66667	1.33333	0.44444	1.55556	1.11111	1.33333	0.44444	1.11111	1	1	1.5	0.6	0.9	1.22222	0.77778	0.44444	1.33333	0.88889	1.33333	0.28571	1.71429	1	0.66667	1.33333	1.33333	1.33333	0.88889	0.44444	1	1	1.14286	0.85714	0.66667	1.33333	2	0	0.88889
TRINITY_DN103978_c0_g1_i1.p1	0.727273	52.3003	58.6914	0.891107	0.5	0.5	0.5	2.5	0.8	1.2	1	1	1.33333	0.66667	1.5	0.5	0.44444	0.88889	1.33333	1.33333	0	2	3	0	0	0.4	1.6	0	0	2.4	1.6	0.66667	1.33333	0	0	2	1.6	0.8	1.6	0	2	0	2	0	1.33333	0	0.88889	1.77778	0
TRINITY_DN10397_c0_g1_i2.p1	0.958904	53.0307	62.3271	0.850845	0	0	4	0	1.2	0.8	0	2	0.5	1.5	1.5	0.5	1.14286	1.14286	0.57143	1.14286	0.44444	1.55556	0.75	0.75	1.5	1.2	0.8	0	1.33333	1.33333	1.33333	0	2	1	1	1	1.71429	0.85714	1.42857	0	0.5	1.5	0.33333	1.66667	0	4	0	0	0
TRINITY_DN103980_c0_g1_i1.p2	1.70185	45.2528	44.1057	1.02601	0.5	1	2.25	0.25	0.66667	1.33333	0.28571	1.71429	1.77778	0.22222	0.35714	1.64286	0.60606	0.60606	2.18182	0.60606	2	0	0.9375	0	2.0625	0.53333	1.46667	0	2.54545	0.90909	0.54545	0	2	1	1.625	0.375	1	2.5	0	0.5	0	2	0	2	0	2.85714	1.14286	0	1.6
TRINITY_DN103982_c0_g1_i1.p1	1.52834	50.8594	48.7956	1.04229	0	2	1.33333	0.66667	0	2	0.88889	1.11111	1.53846	0.46154	0.28571	1.71429	1.6	0	2.4	0	2	0	0.6	0	2.4	0.28571	1.71429	0	1.64706	2.11765	0.23529	0	2	1	1.66667	0.33333	0.8	1.6	0.8	0.8	0.75	1.25	0	0	0	1.14286	1.14286	1.71429	2
TRINITY_DN103988_c0_g1_i1.p1	0.734242	47.2855	51.0352	0.926527	1.63636	0.18182	1.63636	0.54545	0	2	1.23077	0.76923	1	1	0.18182	1.81818	0.88889	0	0.88889	2.22222	1.33333	0.66667	0.42857	0	2.57143	0.33333	1.66667	0	2	1	1	0	2	1	1.89474	0.10526	0	4	0	0	0.75	1.25	1.33333	0.66667	0	4	0	0	1.66667
TRINITY_DN10398_c0_g1_i7.p1	0.776046	55.248	61.1432	0.903584	0.7619	0.57143	1.52381	1.14286	0	0	1.07692	0.92308	1.57143	0.42857	0	2	1.73333	0.13333	1.46667	0.66667	0.8	1.2	0	0.75	2.25	0.88889	1.11111	1	0	1	2	2	0	1	1	1	2	0.5	1	0.5	1.33333	0.66667	1.33333	0.66667	1.5	1.75	0.25	0.5	0.94118
TRINITY_DN103991_c0_g1_i1.p1	1.01991	55.4248	60.6634	0.913645	1.33333	0	1.66667	1	0	0	0.57143	1.42857	1.2	0.8	1.33333	0.66667	1.45455	0.36364	1.45455	0.72727	0	2	0	0	3	0.66667	1.33333	1.33333	0	1.33333	1.33333	1	1	1	1	1	0.8	1.6	0	1.6	1	1	0	0	2	0.66667	0.66667	0.66667	2
TRINITY_DN103996_c0_g1_i4.p2	1.20245	51.8825	55.9852	0.926718	1.6	0.4	1.6	0.4	0	2	1.2	0.8	0.4	1.6	0	2	1.33333	1.33333	0	1.33333	0.66667	1.33333	0.75	0	2.25	0.66667	1.33333	0.28571	2.85714	0	0.85714	0	2	1	1.33333	0.66667	0.66667	2	0.66667	0.66667	1.6	0.4	0	2	1.33333	1.33333	0.66667	0.66667	1
TRINITY_DN103996_c0_g1_i4.p1	1.18211	53.9811	61.6211	0.876016	0.95238	0.19048	1.52381	1.33333	0.28571	1.71429	0.8	1.2	1.3	0.7	0.9	1.1	0.63158	0.84211	0.63158	1.89474	0.72727	1.27273	1.05882	0.88235	1.05882	1	1	0.16667	1.5	1.66667	0.66667	0.66667	1.33333	1	1.2	0.8	1.27273	0.36364	2.18182	0.18182	0.75	1.25	0.93333	1.06667	0	2.28571	1.71429	0	1.33333
TRINITY_DN10399_c0_g1_i4.p1	1.0993	51.5962	57.0687	0.904107	1.6	0.48	1.44	0.48	2	0	0.93333	1.06667	1.17647	0.82353	0.6	1.4	1.23077	0	2.76923	0	1.33333	0.66667	0.42857	0	2.57143	0.6	1.4	0	1.33333	2.22222	0.44444	0	0	1	0.4	1.6	1.33333	1.33333	0.44444	0.88889	0.36364	1.63636	0.66667	1.33333	0	2.76923	0.61538	0.61538	1.75
TRINITY_DN1039_c0_g1_i1.p1	0.75021	56.4736	62.0299	0.910425	1.08108	0.10811	1.40541	1.40541	0.72727	1.27273	1.16667	0.83333	0.63158	1.36842	1.04762	0.95238	0.48485	0.84848	0.84848	1.81818	1.5	0.5	1.14286	0.57143	1.28571	1	1	0.35294	1.64706	0.70588	1.29412	0.5	1.5	1	1	1	1.11111	0.33333	1.22222	1.33333	0.375	1.625	0.75	1.25	0.34783	1.73913	1.3913	0.52174	1
TRINITY_DN1039_c0_g2_i2.p1	1.09714	57.54	60.1935	0.955917	1.47368	0.63158	0.84211	1.05263	0.28571	1.71429	1.33333	0.66667	1.38462	0.61538	0.77778	1.22222	1.16667	0.66667	1.5	0.66667	1.4	0.6	1.10526	0.78947	1.10526	1	1	0.42105	1.68421	0.63158	1.26316	0.57143	1.42857	1	1.66667	0.33333	0.96	1.12	0.8	1.12	0.4	1.6	0.4	1.6	0.8	1.33333	1.33333	0.53333	1.33333
TRINITY_DN103_c0_g1_i5.p1	1.34573	51.5636	51.8137	0.995173	0.90323	0.90323	1.67742	0.51613	0	2	0.85714	1.14286	1.55556	0.44444	0.44444	1.55556	0.84211	0.84211	1.89474	0.42105	2	0	0.6	0.6	1.8	0.66667	1.33333	0.22222	1.11111	1.33333	1.33333	1.33333	0.66667	1	2	0	0.44444	2.66667	0	0.88889	1.2	0.8	0.5	1.5	0	2.66667	0.88889	0.44444	1.5
TRINITY_DN104001_c0_g1_i1.p1	0.640564	54.9964	57.2227	0.961094	1.6	0.8	0.8	0.8	0	0	1.5	0.5	0.66667	1.33333	0.75	1.25	1.74359	0.10256	0.92308	1.23077	0	0	0.75	0	2.25	2	0	0	4	0	0	2	0	1	1.14286	0.85714	0.44444	1.33333	1.33333	0.88889	1	1	2	0	1.14286	1.14286	0	1.71429	0.66667
TRINITY_DN104004_c0_g1_i1.p1	1.04134	55.4607	58.7967	0.943262	0.94118	1.17647	1.41176	0.47059	2	0	1.63636	0.36364	1.16667	0.83333	0.4	1.6	0.22222	1.33333	1.55556	0.88889	0.28571	1.71429	1	0.66667	1.33333	0.57143	1.42857	0.4	0.8	1.6	1.2	0.5	1.5	1	0.57143	1.42857	0.57143	0	1.71429	1.71429	1.2	0.8	0.8	1.2	1.6	0.8	0.8	0.8	1.2
TRINITY_DN104005_c0_g1_i1.p1	1.26806	48.5192	49.9889	0.970599	0.57143	0.57143	2.85714	0	2	0	1.14286	0.85714	1.8	0.2	0.5	1.5	0.85714	0	3.14286	0	2	0	1.2	0.6	1.2	0.5	1.5	0.66667	0.66667	2	0.66667	0	0	1	1	1	0	1	3	0	0	2	2	0	0	2	1	1	1.33333
TRINITY_DN104006_c0_g1_i1.p1	1.3082	53.0871	52.8879	1.00377	0.88889	0.88889	0.44444	1.77778	0	0	0.2	1.8	1.66667	0.33333	0	2	0.72727	0.36364	2.18182	0.72727	1	1	1.28571	0	1.71429	0	2	0	1.6	2	0.4	0	2	1	1.14286	0.85714	0.8	1.6	0.8	0.8	1	1	0	2	0	1.6	0.8	1.6	1.66667
TRINITY_DN104009_c0_g1_i1.p1	1	55.1382	61.9809	0.8896	1.33333	0	2	0.66667	0	0	2	0	0.8	1.2	1.6	0.4	0.57143	1.14286	1.71429	0.57143	1	1	1.5	0.5	1	1.33333	0.66667	0.4	2.4	0.8	0.4	0	2	1	0	2	2.4	0	0.8	0.8	1.2	0.8	1	1	0	0	0	0	1
TRINITY_DN10400_c0_g1_i11.p1	1.2472	54.9708	58.4696	0.94016	0.95238	1.14286	1.33333	0.57143	0.66667	1.33333	1.28571	0.71429	1.46154	0.53846	0.76923	1.23077	0.16667	2	0.83333	1	1	1	0.42857	0.42857	2.14286	0.7027	1.2973	0.16667	1	2	0.83333	0.33333	1.66667	1	0.8	1.2	0.66667	1.06667	1.6	0.66667	0.94118	1.05882	0.46154	1.53846	0.75	1.5	1	0.75	1.57143
TRINITY_DN104017_c0_g1_i2.p1	0.70311	54.2546	59.5853	0.910537	1.25714	0.11429	1.14286	1.48571	0	2	1.3913	0.6087	1.04762	0.95238	1.33333	0.66667	1.6	1.2	0.4	0.8	0.85714	1.14286	0.81818	0.54545	1.63636	0.94118	1.05882	0.8	0	0.8	2.4	0.75	1.25	1	0.36364	1.63636	1.76471	0.70588	1.29412	0.23529	0.73684	1.26316	0.54545	1.45455	0.8	0	0	3.2	0.76923
TRINITY_DN104018_c0_g1_i1.p1	0.767762	55.4828	58.6493	0.94601	1	0	1	2	2	0	1.6	0.4	0.66667	1.33333	1	1	0.5	1.5	0.5	1.5	0.66667	1.33333	1.28571	1.28571	0.42857	1.25	0.75	0	1.14286	0.57143	2.28571	0.28571	1.71429	1	0.8	1.2	2.22222	0	1.33333	0.44444	1	1	0.66667	1.33333	4	0	0	0	1
TRINITY_DN104019_c0_g1_i1.p1	1.40307	51.1244	50.4424	1.01352	1.14286	0.57143	1.14286	1.14286	0	2	0.66667	1.33333	1.5	0.5	0.33333	1.66667	0.44444	0	2.66667	0.88889	2	0	0	0	3	0	2	0	2	2	0	0	2	1	1.33333	0.66667	0.66667	2	1.33333	0	0	0	0.66667	1.33333	0	4	0	0	1.71429
TRINITY_DN10401_c0_g1_i1.p2	1.40771	46.6476	45.8509	1.01738	0.28571	0.57143	2.57143	0.57143	1	1	1.2	0.8	0	0	0.5	1.5	1.33333	0.66667	1.33333	0.66667	1.33333	0.66667	0.27273	0	2.72727	1.42857	0.57143	0.18182	2.90909	0.18182	0.72727	0	2	1	1.42857	0.57143	0.66667	1.77778	1.33333	0.22222	1.33333	0.66667	0.66667	1.33333	1.33333	2.66667	0	0	0.66667
TRINITY_DN10402_c0_g1_i1.p1	1.1677	55.7841	60.9005	0.915988	1.33333	0.8	0.53333	1.33333	0.4	1.6	1.11111	0.88889	0.90909	1.09091	1	1	1.14286	1.71429	1.14286	0	1.33333	0.66667	1.8	0	1.2	1.2	0.8	0.61538	0.61538	1.53846	1.23077	0	2	1	0.85714	1.14286	2.66667	0	0	1.33333	0.66667	1.33333	2	0	0	2	2	0	1
TRINITY_DN104030_c0_g1_i2.p1	0.955932	57.0975	61.1759	0.933333	1.33333	0.66667	1.33333	0.66667	0.57143	1.42857	1.8	0.2	0.8	1.2	0.88889	1.11111	1	1.4	0.4	1.2	0.5	1.5	1.4	0.8	0.8	1.05882	0.94118	1.2	0.8	0.4	1.6	0.57143	1.42857	1	1	1	1.5	1	0.5	1	1	1	1.42857	0.57143	0	0	2.66667	1.33333	0.5
TRINITY_DN104032_c0_g1_i1.p1	0.751969	54.8187	57.8627	0.947393	0.92308	0.61538	1.23077	1.23077	0.66667	1.33333	1.42857	0.57143	1.27273	0.72727	2	0	1.84615	0.30769	0.61538	1.23077	1.2	0.8	1.09091	1.09091	0.81818	1.33333	0.66667	0.66667	1.33333	1.33333	0.66667	0.4	1.6	1	0.66667	1.33333	0	0	3	1	0.66667	1.33333	1	1	1	0	1	2	0.66667
TRINITY_DN104033_c0_g1_i1.p1	1.26599	55.2943	60.8956	0.908018	0.92308	0.30769	1.23077	1.53846	2	0	1.2	0.8	1	1	1.42857	0.57143	1.21739	0.86957	0.69565	1.21739	0.33333	1.66667	1.36364	0.90909	0.72727	0.85714	1.14286	1.3913	1.56522	0.34783	0.69565	0.33333	1.66667	1	1.2	0.8	3.2	0	0.8	0	1.22222	0.77778	1.55556	0.44444	1.33333	1.66667	0.66667	0.33333	1.5
TRINITY_DN104034_c0_g1_i1.p1	0.802525	54.6395	62.193	0.878547	1.56522	0.52174	0.34783	1.56522	0	0	2	0	1.07692	0.92308	0.66667	1.33333	1.28571	0.57143	1.14286	1	0	2	2.18182	0.27273	0.54545	0.54545	1.45455	0.47059	1.17647	0.47059	1.88235	0	2	1	1	1	1.2	0.8	0.8	1.2	0.88889	1.11111	1.5	0.5	0	2	0	2	2
TRINITY_DN104035_c0_g1_i1.p1	0.546939	47.3539	47.1083	1.00521	0.30769	1.23077	2.15385	0.30769	0	2	2	0	1.42857	0.57143	0	2	0.72727	0.72727	1.45455	1.09091	1.6	0.4	0.54545	0.27273	2.18182	0	2	2	1.5	0.5	0	0	0	1	1	1	0.5	1.5	0	2	0	2	0	0	0	4	0	0	2
TRINITY_DN104036_c0_g1_i1.p1	0.834043	52.9018	60.7917	0.870214	1.12	0.64	0.64	1.6	1.25	0.75	1.71429	0.28571	0.54545	1.45455	1	1	0.66667	0.66667	0.33333	2.33333	0.85714	1.14286	1.42105	0.94737	0.63158	1.2	0.8	0	0.96	0.96	2.08	0.47059	1.52941	1	0.44444	1.55556	2	0.75	1	0.25	1.6	0.4	0.28571	1.71429	0	0	4	0	1.33333
TRINITY_DN104037_c0_g1_i1.p1	0.848276	54.4071	59.4785	0.914736	1.6	0	2.4	0	2	0	2	0	0.8	1.2	0.66667	1.33333	1.6	0	1.2	1.2	0.66667	1.33333	1.5	0.75	0.75	1.71429	0.28571	0.72727	0.72727	1.09091	1.45455	0.57143	1.42857	1	0.57143	1.42857	2	0	1.33333	0.66667	0.66667	1.33333	0.66667	1.33333	4	0	0	0	1
TRINITY_DN104045_c0_g1_i1.p1	1.1729	54.062	55.8591	0.967828	1.71429	1.14286	0.57143	0.57143	0	2	1.25	0.75	1.09091	0.90909	0	2	0	1.6	0.8	1.6	0.66667	1.33333	3	0	0	0.33333	1.66667	0	0	3.2	0.8	0	2	1	1	1	2	0.5	0	1.5	0.5	1.5	0	2	0	0	4	0	2
TRINITY_DN104049_c0_g1_i1.p1	0.416066	50.9451	48.7104	1.04588	0.8	0.8	0.8	1.6	2	0	1.33333	0.66667	0.66667	1.33333	2	0	0.57143	0	0	3.42857	0	2	1.875	0.375	0.75	1.25	0.75	2.66667	0	0	1.33333	2	0	1	0	2	1.81818	0	1.45455	0.72727	1.33333	0.66667	1.66667	0.33333	4	0	0	0	0.4
TRINITY_DN104050_c0_g1_i1.p1	0.977138	50.083	57.4691	0.871477	2.31579	0.21053	0.84211	0.63158	0	0	1.5	0.5	1.14286	0.85714	0	0	0	2.66667	0	1.33333	0	0	0	0	0	0.36364	1.63636	0	0	0	0	0	0	0	2	0	0.70588	1.88235	0.70588	0.70588	0	0	1	1	1.33333	1.33333	0.66667	0.66667	2
TRINITY_DN104054_c0_g1_i1.p1	0.954128	52.7993	61.3914	0.860044	2	0	1	1	1.5	0.5	2	0	1	1	1	1	1.81818	1.09091	0	1.09091	1	1	1.125	0.75	1.125	0.8	1.2	0.5	1	2	0.5	1	1	1	0	2	2.66667	0	0.44444	0.88889	0	2	0	2	2	0	0	2	0
TRINITY_DN104056_c0_g1_i1.p1	1.4668	45.3267	40.0254	1.13245	0	1	1.5	1.5	1	1	0.85714	1.14286	0.4	1.6	0.4	1.6	0.66667	0	3.33333	0	2	0	0	0	3	2	0	0	4	0	0	0	0	1	1.83333	0.16667	1	2.33333	0.66667	0	2	0	0	0	2	2	0	0	1.6
TRINITY_DN104059_c0_g1_i1.p1	0.444898	47.1337	44.64	1.05586	0.72727	2.54545	0.36364	0.36364	0	0	0.4	1.6	2	0	0.25	1.75	0.30769	0.61538	2.15385	0.92308	2	0	1	0	2	0	2	0	2.5	1	0.5	0	2	1	2	0	2	2	0	0	1	1	0	2	0	2	0	2	2
TRINITY_DN10405_c0_g2_i2.p1	1.09203	56.148	59.815	0.938694	2.54545	0	0	1.45455	0	2	1.5	0.5	1.04348	0.95652	0.8	1.2	0.8	0.8	0	2.4	0.66667	1.33333	0.66667	0.66667	1.66667	0.68571	1.31429	1.25	0.5	0.75	1.5	1	1	1	1.14286	0.85714	1	0.5	1	1.5	1.06667	0.93333	1.2	0.8	0.57143	0	2.28571	1.14286	0
TRINITY_DN104069_c0_g1_i1.p1	0.734104	55.6439	57.966	0.95994	2.66667	0	0	1.33333	2	0	1.5	0.5	1.11111	0.88889	1.14286	0.85714	0.8	1.6	0.4	1.2	0	2	2	1	0	1	1	1.33333	0	0.66667	2	0	2	1	0.66667	1.33333	1.77778	0.44444	0.88889	0.88889	1	1	1.2	0.8	0	0	1.33333	2.66667	1.25
TRINITY_DN10406_c1_g1_i1.p1	1.3642	53.0621	54.9216	0.966143	0.19048	1.14286	1.52381	1.14286	0.57143	1.42857	0.8	1.2	1.25926	0.74074	0.30769	1.69231	0.54545	0.90909	2.18182	0.36364	1.5	0.5	0.71429	0.57143	1.71429	0.4	1.6	0.6	2	1.2	0.2	1	1	1	0.92308	1.07692	0.84211	1.26316	1.05263	0.84211	0.83333	1.16667	1.2	0.8	0.8	2	0.4	0.8	2
TRINITY_DN10406_c1_g2_i1.p1	1.37226	54.0339	55.3597	0.976051	0.25	1.25	1.25	1.25	0.57143	1.42857	0.76923	1.23077	1.28	0.72	0.16667	1.83333	0.5	1.25	1.75	0.5	1.5	0.5	0.5625	0.5625	1.875	0.36364	1.63636	0.75	2	1	0.25	1	1	1	0.83333	1.16667	0.94118	1.17647	0.94118	0.94118	1	1	1.2	0.8	0.44444	2.22222	0.44444	0.88889	2
TRINITY_DN104070_c0_g1_i1.p1	1.73802	45.6339	42.976	1.06185	0.72727	1.45455	1.45455	0.36364	0	2	1.09091	0.90909	1.85714	0.14286	0.18182	1.81818	1.81818	0.36364	1.81818	0	2	0	1.2	0	1.8	0	2	0.16667	1.66667	1.5	0.66667	0	2	1	2	0	0	2	0	2	0	2	0	0	0	2.4	0.4	1.2	2
TRINITY_DN104071_c0_g1_i1.p1	1.71176	46.1559	41.3745	1.11556	0.36364	1.81818	1.81818	0	0	0	0.66667	1.33333	1.81818	0.18182	0	2	0	0	4	0	0	0	0.85714	0.42857	1.71429	0.25	1.75	0	1.09091	2.90909	0	0	2	1	2	0	0	4	0	0	0.5	1.5	0	2	0	3.5	0.5	0	2
TRINITY_DN104074_c0_g1_i2.p1	1.4012	49.9651	51.4932	0.970324	1.55556	0.44444	1.33333	0.66667	0	2	0.625	1.375	1.28571	0.71429	0.28571	1.71429	1.71429	0.57143	1.71429	0	1.33333	0.66667	1.71429	0	1.28571	0.88889	1.11111	0.23529	2.58824	0.94118	0.23529	0.4	1.6	1	2	0	0.8	1.2	1.6	0.4	0.44444	1.55556	0	2	0	3	0	1	2
TRINITY_DN104075_c0_g1_i1.p1	1.71972	46.5879	45.6825	1.01982	0.5	2.5	1	0	2	0	1.55556	0.44444	2	0	0	2	0	2	1.6	0.4	1.5	0.5	1.36364	0	1.63636	0.25	1.75	0	0	4	0	0.14286	1.85714	1	0.75	1.25	0	1.33333	0	2.66667	0.8	1.2	0	2	0	1	3	0	0
TRINITY_DN104078_c0_g1_i1.p1	0.715015	52.0567	57.1321	0.911164	1.68421	0.21053	0.31579	1.78947	0.85714	1.14286	1.15789	0.84211	0.77778	1.22222	1.33333	0.66667	1.66667	0.33333	1.33333	0.66667	0.66667	1.33333	1	1.66667	0.33333	0.66667	1.33333	0.77419	0.3871	0.51613	2.32258	0.30769	1.69231	1	0.22222	1.77778	1.09091	0.36364	2.54545	0	0.28571	1.71429	1	1	0.8	0.53333	0.8	1.86667	0.66667
TRINITY_DN104080_c0_g1_i1.p1	1.14985	56.2696	60.5849	0.928773	0.8	0.8	0.8	1.6	0	2	1.09091	0.90909	1.07692	0.92308	1	1	1.33333	0.88889	0.88889	0.88889	0	2	1.28571	0	1.71429	1.33333	0.66667	0	2	1.5	0.5	0.5	1.5	1	0.5	1.5	1.5	1	0	1.5	0	2	2	0	2	0	2	0	1.33333
TRINITY_DN104081_c0_g1_i1.p1	1.13383	55.5482	59.4634	0.934158	1.33333	1.33333	0.7619	0.57143	0.66667	1.33333	0.53333	1.46667	1.5	0.5	0.66667	1.33333	1.53846	0.61538	0.92308	0.92308	1.14286	0.85714	0.6	0.6	1.8	0.71429	1.28571	1.27273	1.27273	0.72727	0.72727	0.4	1.6	1	1.25	0.75	0	1.66667	2	0.33333	0	2	0.88889	1.11111	0.92308	0.61538	1.53846	0.92308	1.25
TRINITY_DN104082_c0_g1_i1.p1	0.520098	56.4121	60.9544	0.92548	0.61538	0.61538	1.23077	1.53846	0.66667	1.33333	0.54545	1.45455	1	1	2	0	1	0.5	1	1.5	1.5	0.5	1.2	0.6	1.2	0	2	0.4	0.8	1.2	1.6	1	1	1	0	2	0	1	2	1	0.4	1.6	1.33333	0.66667	0	4	0	0	1
TRINITY_DN104085_c0_g1_i1.p1	1.32195	49.3008	43.9142	1.12266	0	3	1	0	1	1	0.66667	1.33333	2	0	1	1	0.92308	1.84615	0.92308	0.30769	0.5	1.5	2	0	1	0	2	0.57143	2	1.42857	0	0	2	0	0	0	0	1	0	3	0	2	0	2	0	2	1.33333	0.66667	1
TRINITY_DN104089_c0_g1_i2.p1	0.687307	54.0269	57.156	0.945253	1.55556	0.22222	0.44444	1.77778	0	2	1.28571	0.71429	0.92308	1.07692	2	0	1.64706	0.94118	0.70588	0.70588	0.4	1.6	1.875	0.75	0.375	0.8125	1.1875	1.09091	0.36364	0	2.54545	0.25	1.75	1	0.75	1.25	1.66667	0.5	1.5	0.33333	1.5	0.5	1.42857	0.57143	1.84615	0.61538	0.61538	0.92308	1.2
TRINITY_DN10408_c0_g1_i1.p1	1.041	55.9546	61.917	0.903703	0.18182	1.09091	0.90909	1.81818	2	0	1.66667	0.33333	1.14286	0.85714	1	1	0.57143	0.57143	1.14286	1.71429	0.92308	1.07692	0.75	1.5	0.75	0.66667	1.33333	0.64	1.12	1.76	0.48	1.14286	0.85714	1	1.11111	0.88889	1.6	0.4	1.2	0.8	0.93333	1.06667	1.2	0.8	0	2.66667	1.33333	0	1.33333
TRINITY_DN104093_c0_g1_i1.p1	1.47188	48.6626	47.026	1.0348	0.61538	0.30769	2.76923	0.30769	0	2	0.83333	1.16667	1.42857	0.57143	0.33333	1.66667	1.06667	0	2.66667	0.26667	1.66667	0.33333	1.125	0	1.875	0	2	0.23529	1.41176	1.41176	0.94118	0	0	1	2	0	0.72727	1.09091	0.72727	1.45455	0.5	1.5	2	0	0.44444	2.22222	0.88889	0.44444	2
TRINITY_DN104096_c0_g1_i1.p1	1.1991	52.4504	59.4769	0.881862	0.8	1.6	0	1.6	0	0	1.5	0.5	1.71429	0.28571	0.4	1.6	1.09091	0	0.72727	2.18182	0.66667	1.33333	0	0	3	0.46154	1.53846	2	0	1	1	0	2	1	0	2	1	0	1	2	0.66667	1.33333	1.25	0.75	4	0	0	0	1.33333
TRINITY_DN10409_c0_g1_i1.p1	1.04377	54.4445	61.7048	0.882338	1.64706	0.23529	1.17647	0.94118	2	0	1.06667	0.93333	1.1	0.9	1	1	1.33333	0.26667	0.8	1.6	1.33333	0.66667	1.92857	0.21429	0.85714	0.47619	1.52381	0.5	0.5	1.25	1.75	0.76923	1.23077	1	0.85714	1.14286	0.4	2.4	0.4	0.8	1.23077	0.76923	1	1	2.4	0	0.8	0.8	0.66667
TRINITY_DN10409_c1_g1_i1.p1	0.912752	49.3857	53.2018	0.928271	1.33333	0.66667	0	2	0	2	2	0	0.25	1.75	1	1	0	1.33333	1.33333	1.33333	1.5	0.5	0	1.5	1.5	1.78947	0.21053	0.36364	2.54545	0.36364	0.72727	1.33333	0.66667	1	1.11111	0.88889	2.13333	0.53333	0.53333	0.8	1.6	0.4	2	0	1.33333	0.88889	0.88889	0.88889	1
TRINITY_DN1040_c0_g1_i2.p1	0.993644	52.8771	62.6639	0.843821	1.14286	0	1.71429	1.14286	0	2	2	0	1.55556	0.44444	1.33333	0.66667	0.44444	0.88889	0.44444	2.22222	2	0	0.6	1.2	1.2	1.42857	0.57143	0	2.4	0.8	0.8	1	1	1	0.66667	1.33333	1	3	0	0	1.33333	0.66667	1.33333	0.66667	0	0	0	0	0
TRINITY_DN104104_c0_g1_i1.p1	1.33014	50.4295	52.5114	0.960353	1.6	0	2.4	0	0	2	0.8	1.2	1.42857	0.57143	0	2	1	0	2.5	0.5	0	2	0.85714	0	2.14286	0.4	1.6	0	1.77778	1.33333	0.88889	0	2	1	2	0	0.8	3.2	0	0	0.33333	1.66667	1.5	0.5	1.6	1.6	0.8	0	0
TRINITY_DN10410_c0_g1_i2.p1	0.871166	54.9394	62.2781	0.882162	2.28571	0.38095	0.38095	0.95238	0.8	1.2	1.52	0.48	0.5	1.5	0.75	1.25	1.28571	0.28571	1.28571	1.14286	1.66667	0.33333	1.07143	1.07143	0.85714	1	1	1.2	0.8	0.8	1.2	0.53333	1.46667	1	1.33333	0.66667	0.72727	0.36364	1.45455	1.45455	0.75	1.25	0.75	1.25	2.5	0	0.5	1	0.4
TRINITY_DN104118_c0_g1_i1.p3	1.34872	47.0811	46.22	1.01863	0.33333	0	3	0.66667	0	0	0.5	1.5	2	0	1	1	0	0.8	3.2	0	1.75	0.25	3	0	0	0	0	0	0	4	0	0	0	1	2	0	0	1.45455	1.45455	1.09091	0.2	1.8	0	0	0	4	0	0	0
TRINITY_DN10411_c0_g1_i1.p1	1.2025	55.5555	61.3213	0.905974	3	0	1	0	1	1	1.29412	0.70588	1	1	0.8	1.2	0.5	0.5	1	2	2	0	2	0	1	0.8	1.2	0.8	1.6	1.6	0	0	2	1	0.66667	1.33333	1	0	3	0	0.57143	1.42857	1.33333	0.66667	0	0	0	0	1
TRINITY_DN104122_c0_g1_i2.p2	1.89663	47.0173	43.4128	1.08303	0.30769	2.46154	1.23077	0	0	0	0.36364	1.63636	1.63636	0.36364	0	2	0	0.88889	2.66667	0.44444	2	0	0.66667	0	2.33333	0.33333	1.66667	0	3.2	0.8	0	0	2	1	2	0	0.57143	1.14286	1.71429	0.57143	1	1	0	0	0	4	0	0	2
TRINITY_DN104126_c0_g1_i1.p1	0.848539	51.7768	57.8765	0.894608	2.09524	1.33333	0.38095	0.19048	0	0	2	0	2	0	0.85714	1.14286	1.75	0.125	0.875	1.25	0	2	1.5	0	1.5	0	2	0	2.4	1.6	0	0	2	1	0.66667	1.33333	0	4	0	0	1	1	0	0	0	0	0	0	1.45455
TRINITY_DN104129_c0_g1_i1.p1	0.831307	42.9052	37.8132	1.13466	0.4	2	1.2	0.4	0	2	0	2	2	0	0	2	0	0	3.55556	0.44444	1.71429	0.28571	0.21429	0	2.78571	0.28571	1.71429	0.70588	1.88235	1.41176	0	0	0	1	2	0	0.26667	1.86667	0	1.86667	0	2	0	0	1.42857	2	0.28571	0.28571	2
TRINITY_DN104130_c0_g1_i1.p1	0.906171	54.3613	57.2944	0.948807	1.64706	0.23529	1.64706	0.47059	0.66667	1.33333	0	0	0	0	0	2	1.64706	0	1.17647	1.17647	2	0	0	0	3	1	1	0	1.77778	0.44444	1.77778	0	2	1	2	0	2.66667	1.33333	0	0	0.85714	1.14286	2	0	4	0	0	0	0.90909
TRINITY_DN104133_c0_g1_i1.p1	1.30323	52.0123	57.3029	0.907673	1.09091	0	1.81818	1.09091	0	2	0.88889	1.11111	0.5	1.5	0.4	1.6	0	1	1	2	0	2	0	0	3	1	1	0	2.5	1	0.5	0	2	1	1.33333	0.66667	2.4	0	0	1.6	0.4	1.6	2	0	1	1	0	2	2
TRINITY_DN104134_c0_g1_i1.p1	1.08242	52.7514	58.5741	0.900593	1.14286	1.14286	1.14286	0.57143	0	0	0	2	0.90909	1.09091	0.33333	1.66667	0.44444	0.44444	2.66667	0.44444	1.2	0.8	0	1.5	1.5	2	0	0.72727	0.36364	1.81818	1.09091	0.33333	1.66667	0	2	0	1.25	1	1.5	0.25	0.66667	1.33333	0	2	0	1.33333	0	2.66667	1
TRINITY_DN104137_c0_g1_i1.p1	1.33018	55.4435	61.0149	0.908688	2	0	0	2	0.66667	1.33333	1	1	0.88889	1.11111	0.85714	1.14286	2.66667	0	0	1.33333	2	0	1.5	1.5	0	0.33333	1.66667	0	1.33333	2	0.66667	0.66667	1.33333	1	1.33333	0.66667	1	1	1.5	0.5	0.5	1.5	1.2	0.8	2	0	2	0	2
TRINITY_DN104138_c0_g1_i1.p1	0.627451	49.193	48.9589	1.00478	1.2	1.2	0.8	0.8	0	2	0.3	1.7	1.88889	0.11111	0.28571	1.71429	0.71429	0.71429	2.28571	0.28571	1.09091	0.90909	0.3	0.3	2.4	0.47619	1.52381	0.32	1.44	1.76	0.48	0	2	1	1.75	0.25	1.04348	0.86957	0.34783	1.73913	0	2	0	2	0.5	2.5	0.5	0.5	2
TRINITY_DN104139_c0_g1_i1.p2	0.830189	55.7085	59.3257	0.939028	1.25	1	0.5	1.25	0	0	0.90909	1.09091	1	1	0	0	1.33333	0	1.33333	1.33333	0	0	0	0	0	0.6	1.4	2	1	0	1	0	2	1	0	2	0.66667	2	0	1.33333	0.88889	1.11111	1	1	0.88889	1.55556	0	1.55556	2
TRINITY_DN104141_c0_g1_i1.p1	1.17568	55.5835	62.3389	0.891634	1	1	0.66667	1.33333	2	0	1.2	0.8	1.4	0.6	0.44444	1.55556	0.4	0.8	0.8	2	0.8	1.2	0.75	1.25	1	1.42857	0.57143	1.33333	1.33333	0	1.33333	0	2	1	0.4	1.6	2.66667	0.66667	0	0.66667	0.5	1.5	0.5	1.5	0	2	2	0	1.66667
TRINITY_DN104142_c0_g1_i1.p1	1.00535	54.9457	57.8334	0.950069	0.42105	0.63158	0.84211	2.10526	0	0	1.14286	0.85714	1.2	0.8	0	0	0	2	2	0	0	0	1.5	1.5	0	0.70588	1.29412	0	1.33333	2.66667	0	0	2	1	0	2	1.71429	1.71429	0	0.57143	1.14286	0.85714	0	2	1.6	1.2	0.4	0.8	1
TRINITY_DN10414_c0_g1_i7.p1	1.11864	56.9479	61.6219	0.92415	1.65517	0.27586	0.82759	1.24138	1.2	0.8	1.38462	0.61538	0.96552	1.03448	1.16667	0.83333	1.03704	0.74074	0.44444	1.77778	0.33333	1.66667	1.2	0.8	1	0.61538	1.38462	0.57143	1.28571	1.14286	1	0.4	1.6	1	0.57143	1.42857	1.33333	0.88889	1.77778	0	1.33333	0.66667	1.375	0.625	2	0.8	0.4	0.8	1.4
TRINITY_DN10414_c0_g2_i4.p1	0.628571	58.5306	62.44	0.937389	1.04348	0.69565	0.69565	1.56522	0.57143	1.42857	1.27273	0.72727	0.91429	1.08571	0.8	1.2	1.2	0.8	0.4	1.6	0.5	1.5	1.32	0.72	0.96	0.83333	1.16667	0.54545	1.81818	0.72727	0.90909	0.71429	1.28571	1	0.66667	1.33333	2	0.5	1	0.5	1	1	0.90909	1.09091	1.6	0.8	0.8	0.8	1.5
TRINITY_DN10414_c3_g1_i1.p1	0.982578	56.8281	61.5321	0.923552	1.66667	0.33333	1	1	0	2	1.75	0.25	1	1	1.6	0.4	2	1	0.5	0.5	0	2	1.63636	0.81818	0.54545	1.14286	0.85714	0.53333	1.86667	1.06667	0.53333	0	2	1	0.90909	1.09091	2	2	0	0	1.6	0.4	1.2	0.8	2.66667	1.33333	0	0	1
TRINITY_DN104151_c0_g1_i1.p1	1.40162	46.6789	47.9579	0.973331	0.61538	2.15385	0.30769	0.92308	0	2	0.5	1.5	1.69231	0.30769	1	1	0.21053	0.42105	2.10526	1.26316	1	1	1.2	0	1.8	0	2	0	1.14286	2.28571	0.57143	0	2	1	1	1	0.61538	0.92308	0.30769	2.15385	0.8	1.2	0	0	1.77778	0.44444	1.77778	0	1.5
TRINITY_DN104153_c0_g1_i1.p1	1.07974	55.3161	57.6008	0.960336	1.33333	1.16667	0.83333	0.66667	0.66667	1.33333	1.06667	0.93333	1.14286	0.85714	1.2	0.8	1.33333	0	2	0.66667	0.8	1.2	0.75	0	2.25	0.44444	1.55556	0.66667	2.66667	0	0.66667	0	0	1	1.77778	0.22222	1	0.5	2	0.5	0.5	1.5	1	1	1	2	0.5	0.5	1.5
TRINITY_DN104158_c0_g1_i1.p1	0.648412	52.0443	53.9186	0.965238	2.28571	0	0.57143	1.14286	2	0	1.4	0.6	0.72727	1.27273	2	0	0.8	0	0.8	2.4	0	2	1.28571	1.28571	0.42857	1	1	0	0.66667	3.33333	0	1	1	1	0	2	2.18182	0.36364	1.45455	0	1.2	0.8	0.66667	1.33333	2	0	2	0	0.5
TRINITY_DN104159_c0_g1_i1.p1	0.961165	54.6966	59.5735	0.918136	1.5	0.5	1.75	0.25	2	0	0.8	1.2	1.5	0.5	0	2	1.14286	0.57143	1.42857	0.85714	2	0	2	1	0	0.25	1.75	1	2	0	1	0	2	1	2	0	1	1	1.5	0.5	2	0	1.2	0.8	1.25	1.5	1.25	0	1.5
TRINITY_DN104166_c0_g1_i1.p1	1.03768	53.8129	62.0156	0.867732	1.71429	0.57143	1.14286	0.57143	1	1	0.85714	1.14286	0.66667	1.33333	1	1	0.33333	1.33333	1.66667	0.66667	0.4	1.6	0.27273	0.27273	2.45455	1.11111	0.88889	0	2.66667	0	1.33333	0	2	1	1.33333	0.66667	2	0.8	0.4	0.8	2	0	1.6	0.4	0.57143	0.57143	1.71429	1.14286	0
[truncated: 41,120 more rows]
[truncated: 16 more columns]
