# Supplementary material for: Transcriptomic Analysis Reveals Adaptive Evolution and Conservation Implications for the Endangered Magnolia lotungensis
Source: Genes (Basel). 2024 Jun 14;15(6):787. doi: 10.3390/genes15060787 (PMC11203017; doi:10.3390/genes15060787)
Supplement: Supplementary file 1 [file genes-15-00787-s001.zip › supplementary/Supplement file S5.xlsx]

## Sheet: Paragenome kaks
gene_pair	dN	dS	dN/dS
TRINITY_DN36376_c0_g1_i1.p1_TRINITY_DN123141_c0_g1_i1.p2	0.1368	7.0381	0.0194
TRINITY_DN52935_c0_g1_i1.p1_TRINITY_DN40072_c0_g1_i1.p2	0.0742	4.5711	0.0162
TRINITY_DN16239_c0_g1_i1.p1_TRINITY_DN111231_c0_g1_i1.p1	0.0584	4.0672	0.0144
TRINITY_DN37684_c0_g1_i1.p1_TRINITY_DN14270_c0_g1_i1.p1	0.0964	3.7492	0.0257
TRINITY_DN8074_c0_g2_i1.p1_TRINITY_DN8074_c0_g1_i2.p2	0.1269	3.5631	0.0356
TRINITY_DN63288_c0_g1_i1.p1_TRINITY_DN25964_c0_g1_i1.p1	0.1534	2.7106	0.0566
TRINITY_DN26780_c0_g1_i1.p1_TRINITY_DN23170_c0_g1_i1.p1	0.1355	1.8149	0.0747
TRINITY_DN16772_c0_g1_i1.p1_TRINITY_DN13846_c0_g1_i2.p1	0.1395	1.7985	0.0775
TRINITY_DN24344_c0_g2_i1.p2_TRINITY_DN24344_c0_g1_i1.p2	0.1238	1.7477	0.0708
TRINITY_DN1714_c0_g1_i4.p1_TRINITY_DN917_c0_g1_i3.p1	0.0569	1.7319	0.0329
TRINITY_DN10497_c0_g1_i1.p1_TRINITY_DN10497_c0_g2_i1.p1	0.1082	1.6787	0.0645
TRINITY_DN11795_c0_g1_i2.p1_TRINITY_DN1203_c0_g1_i2.p1	0.1387	1.6394	0.0846
TRINITY_DN846_c0_g2_i2.p1_TRINITY_DN846_c0_g1_i1.p1	0.1067	1.6149	0.0661
TRINITY_DN197_c0_g2_i1.p1_TRINITY_DN197_c0_g1_i3.p1	0.1565	1.5791	0.0991
TRINITY_DN13995_c0_g1_i1.p1_TRINITY_DN4860_c0_g1_i2.p4	0.1294	1.4162	0.0914
TRINITY_DN4860_c0_g1_i2.p3_TRINITY_DN13995_c0_g1_i1.p1	0.1294	1.4162	0.0914
TRINITY_DN1672_c0_g2_i1.p1_TRINITY_DN1581_c0_g1_i1.p1	0.1718	1.4041	0.1224
TRINITY_DN71712_c0_g1_i1.p1_TRINITY_DN56115_c0_g1_i1.p1	0.0565	1.2794	0.0442
TRINITY_DN8323_c0_g1_i2.p1_TRINITY_DN14001_c0_g1_i3.p1	0.1721	1.2521	0.1374
TRINITY_DN94879_c0_g1_i1.p1_TRINITY_DN57773_c0_g1_i1.p1	0.0939	1.2446	0.0754
TRINITY_DN53002_c0_g1_i1.p1_TRINITY_DN30438_c0_g1_i1.p1	0.1101	1.2242	0.0899
TRINITY_DN1184_c0_g1_i1.p1_TRINITY_DN1184_c0_g2_i10.p1	0.1346	1.1941	0.1127
TRINITY_DN2755_c0_g2_i1.p1_TRINITY_DN2755_c0_g1_i1.p1	0.0989	1.1698	0.0845
TRINITY_DN5190_c0_g1_i1.p1_TRINITY_DN16337_c0_g1_i1.p1	0.092	1.1459	0.0803
TRINITY_DN35963_c0_g1_i1.p1_TRINITY_DN15879_c0_g1_i1.p1	0.0951	1.1055	0.086
TRINITY_DN53881_c0_g1_i1.p1_TRINITY_DN54048_c0_g1_i1.p1	0.1235	1.073	0.1151
TRINITY_DN7155_c0_g1_i2.p1_TRINITY_DN7318_c0_g1_i1.p1	0.2046	1.0334	0.198
TRINITY_DN31746_c0_g1_i1.p1_TRINITY_DN8824_c0_g1_i1.p1	0.1621	1.0331	0.157
TRINITY_DN71978_c0_g1_i1.p1_TRINITY_DN912_c0_g1_i1.p1	0.1903	1.0325	0.1843
TRINITY_DN9046_c0_g2_i1.p1_TRINITY_DN8268_c0_g1_i1.p1	0.0729	1.0306	0.0708
TRINITY_DN73112_c0_g1_i1.p1_TRINITY_DN132866_c0_g1_i1.p1	0.121	1.0027	0.1207
TRINITY_DN3887_c0_g1_i1.p1_TRINITY_DN699_c0_g1_i1.p1	0.1765	0.9987	0.1767
TRINITY_DN49_c0_g1_i1.p1_TRINITY_DN2323_c0_g2_i1.p1	0.1792	0.9957	0.1799
TRINITY_DN2919_c0_g1_i1.p1_TRINITY_DN495_c0_g1_i20.p1	0.1612	0.9946	0.1621
TRINITY_DN1509_c0_g1_i3.p2_TRINITY_DN86182_c0_g1_i1.p1	0.1329	0.9675	0.1374
TRINITY_DN15044_c0_g1_i4.p1_TRINITY_DN17453_c0_g2_i1.p1	0.1394	0.9586	0.1455
TRINITY_DN6011_c0_g1_i2.p1_TRINITY_DN10499_c0_g1_i12.p1	0.1498	0.9503	0.1576
TRINITY_DN6757_c0_g1_i6.p1_TRINITY_DN2643_c0_g1_i1.p1	0.1758	0.9472	0.1856
TRINITY_DN15836_c0_g1_i2.p1_TRINITY_DN9846_c0_g1_i1.p1	0.1839	0.9423	0.1952
TRINITY_DN17625_c0_g1_i1.p1_TRINITY_DN10515_c0_g1_i1.p1	0.182	0.942	0.1932
TRINITY_DN50425_c0_g1_i1.p1_TRINITY_DN4435_c0_g1_i3.p1	0.1515	0.9417	0.1609
TRINITY_DN78075_c0_g1_i1.p1_TRINITY_DN113444_c0_g1_i1.p1	0.2033	0.9405	0.2162
TRINITY_DN2648_c0_g1_i1.p1_TRINITY_DN9752_c0_g1_i1.p1	0.1443	0.9343	0.1544
TRINITY_DN8302_c0_g1_i3.p1_TRINITY_DN8302_c0_g2_i1.p1	0.1789	0.9327	0.1918
TRINITY_DN24241_c0_g1_i1.p1_TRINITY_DN10467_c1_g1_i1.p1	0.065	0.9205	0.0706
TRINITY_DN5537_c0_g1_i10.p1_TRINITY_DN8348_c0_g1_i1.p1	0.2153	0.916	0.235
TRINITY_DN3250_c0_g1_i1.p1_TRINITY_DN9992_c0_g1_i3.p1	0.1549	0.916	0.1692
TRINITY_DN4233_c0_g1_i4.p2_TRINITY_DN4233_c0_g3_i1.p1	0.1737	0.912	0.1905
TRINITY_DN2353_c0_g1_i5.p1_TRINITY_DN30488_c0_g1_i1.p1	0.1411	0.9063	0.1557
TRINITY_DN8040_c0_g1_i1.p1_TRINITY_DN8040_c1_g1_i1.p1	0.0926	0.8908	0.1039
TRINITY_DN597_c1_g1_i1.p1_TRINITY_DN2367_c0_g1_i2.p3	0.1589	0.8887	0.1788
TRINITY_DN74523_c0_g1_i1.p1_TRINITY_DN40100_c0_g1_i1.p1	0.1274	0.881	0.1446
TRINITY_DN26416_c0_g1_i1.p2_TRINITY_DN107574_c0_g1_i1.p2	0.1354	0.8792	0.154
TRINITY_DN11106_c0_g1_i2.p1_TRINITY_DN11106_c2_g1_i4.p1	0.1322	0.8741	0.1513
TRINITY_DN3531_c0_g1_i1.p1_TRINITY_DN3531_c0_g2_i2.p1	0.0765	0.8712	0.0878
TRINITY_DN4672_c0_g1_i2.p1_TRINITY_DN4672_c0_g2_i1.p1	0.2094	0.8593	0.2437
TRINITY_DN42280_c0_g1_i1.p1_TRINITY_DN47673_c0_g1_i1.p1	0.1308	0.8503	0.1538
TRINITY_DN29194_c0_g1_i1.p1_TRINITY_DN6925_c0_g1_i4.p1	0.1905	0.8452	0.2254
TRINITY_DN29672_c0_g1_i1.p1_TRINITY_DN16828_c0_g1_i1.p1	0.1334	0.8452	0.1578
TRINITY_DN13789_c0_g1_i1.p1_TRINITY_DN13789_c0_g2_i1.p1	0.0946	0.8431	0.1122
TRINITY_DN19199_c0_g1_i1.p1_TRINITY_DN8945_c0_g1_i2.p1	0.1505	0.8314	0.181
TRINITY_DN2062_c0_g1_i1.p1_TRINITY_DN2062_c0_g2_i1.p1	0.1383	0.8295	0.1667
TRINITY_DN881_c0_g1_i2.p1_TRINITY_DN85977_c0_g1_i1.p1	0.1338	0.8269	0.1618
TRINITY_DN3981_c0_g1_i1.p1_TRINITY_DN3981_c0_g2_i1.p1	0.0783	0.8238	0.095
TRINITY_DN5529_c1_g1_i1.p1_TRINITY_DN5529_c0_g2_i1.p1	0.113	0.8132	0.1389
TRINITY_DN6166_c0_g1_i1.p1_TRINITY_DN6166_c0_g2_i1.p1	0.0198	0.8119	0.0244
TRINITY_DN65241_c0_g1_i1.p1_TRINITY_DN4084_c2_g1_i1.p1	0.1993	0.8092	0.2463
TRINITY_DN4232_c0_g1_i2.p1_TRINITY_DN1764_c0_g1_i2.p1	0.1788	0.7977	0.2241
TRINITY_DN4679_c0_g1_i1.p1_TRINITY_DN4679_c0_g2_i1.p1	0.1995	0.7967	0.2504
TRINITY_DN4679_c0_g1_i1.p1_TRINITY_DN4679_c0_g3_i1.p1	0.1995	0.7967	0.2504
TRINITY_DN4679_c0_g1_i1.p2_TRINITY_DN4679_c0_g2_i1.p1	0.1995	0.7967	0.2504
TRINITY_DN4679_c0_g1_i1.p2_TRINITY_DN4679_c0_g3_i1.p1	0.1995	0.7967	0.2504
TRINITY_DN1577_c0_g1_i8.p1_TRINITY_DN4686_c0_g1_i1.p1	0.1514	0.7857	0.1927
TRINITY_DN6315_c0_g1_i8.p3_TRINITY_DN13084_c0_g2_i1.p1	0.1219	0.7819	0.1559
TRINITY_DN4608_c0_g3_i1.p1_TRINITY_DN7418_c0_g1_i3.p1	0.143	0.7816	0.183
TRINITY_DN18669_c0_g1_i1.p1_TRINITY_DN96210_c0_g1_i1.p1	0.0645	0.7799	0.0827
TRINITY_DN3293_c0_g1_i1.p1_TRINITY_DN111462_c0_g1_i1.p1	0.1528	0.7766	0.1968
TRINITY_DN23164_c0_g1_i1.p1_TRINITY_DN73331_c0_g1_i1.p1	0.2618	0.7757	0.3375
TRINITY_DN11227_c0_g1_i1.p1_TRINITY_DN28428_c0_g1_i2.p1	0.0641	0.7703	0.0832
TRINITY_DN6243_c0_g1_i2.p1_TRINITY_DN12623_c0_g1_i1.p1	0.1247	0.7701	0.162
TRINITY_DN102971_c0_g1_i1.p1_TRINITY_DN100922_c0_g1_i1.p1	0.187	0.7666	0.244
TRINITY_DN88058_c0_g1_i1.p1_TRINITY_DN5669_c0_g1_i1.p1	0.1563	0.7595	0.2058
TRINITY_DN712_c0_g1_i1.p1_TRINITY_DN163_c0_g1_i1.p2	0.076	0.7544	0.1008
TRINITY_DN12418_c0_g1_i3.p2_TRINITY_DN3220_c0_g1_i1.p1	0.1828	0.75	0.2437
TRINITY_DN14255_c0_g1_i2.p1_TRINITY_DN7890_c0_g1_i2.p1	0.1894	0.7475	0.2533
TRINITY_DN2808_c0_g1_i8.p1_TRINITY_DN2808_c0_g2_i2.p1	0.1482	0.7466	0.1985
TRINITY_DN19255_c0_g1_i2.p1_TRINITY_DN10804_c0_g1_i1.p1	0.2147	0.7458	0.2879
TRINITY_DN5491_c0_g4_i1.p1_TRINITY_DN613_c0_g4_i1.p1	0.0866	0.7393	0.1172
TRINITY_DN3369_c0_g1_i1.p1_TRINITY_DN3788_c0_g1_i1.p1	0.1079	0.7337	0.1471
TRINITY_DN5456_c0_g1_i1.p1_TRINITY_DN1941_c0_g1_i5.p1	0.0794	0.7324	0.1084
TRINITY_DN126553_c0_g1_i1.p1_TRINITY_DN41935_c0_g1_i1.p1	0.0976	0.731	0.1336
TRINITY_DN2221_c0_g3_i1.p1_TRINITY_DN8839_c0_g1_i3.p1	0.1388	0.7257	0.1913
TRINITY_DN7560_c0_g1_i1.p1_TRINITY_DN1464_c0_g1_i1.p1	0.187	0.7233	0.2586
TRINITY_DN510_c0_g1_i3.p1_TRINITY_DN510_c0_g2_i4.p1	0.0859	0.7233	0.1188
TRINITY_DN4091_c0_g1_i6.p1_TRINITY_DN7171_c0_g1_i3.p1	0.1611	0.7132	0.2259
TRINITY_DN10571_c0_g1_i1.p1_TRINITY_DN10636_c0_g1_i1.p1	0.1177	0.7064	0.1666
TRINITY_DN7439_c0_g1_i6.p1_TRINITY_DN5382_c0_g1_i2.p1	0.2068	0.7005	0.2952
TRINITY_DN119774_c0_g1_i1.p1_TRINITY_DN35687_c0_g1_i1.p1	0.1652	0.6962	0.2373
TRINITY_DN3734_c0_g1_i2.p1_TRINITY_DN2239_c0_g2_i1.p1	0.2034	0.6901	0.2947
TRINITY_DN9038_c0_g2_i2.p1_TRINITY_DN9038_c0_g1_i1.p1	0.1654	0.6876	0.2406
TRINITY_DN5776_c0_g1_i2.p1_TRINITY_DN5776_c0_g2_i1.p1	0.174	0.6839	0.2545
TRINITY_DN4227_c0_g2_i3.p1_TRINITY_DN4227_c0_g1_i1.p1	0.1864	0.6829	0.273
TRINITY_DN9532_c0_g2_i1.p1_TRINITY_DN9532_c0_g1_i1.p1	0.153	0.6716	0.2278
TRINITY_DN2522_c0_g1_i1.p1_TRINITY_DN3920_c1_g1_i2.p1	0.1915	0.6701	0.2858
TRINITY_DN5811_c1_g1_i1.p1_TRINITY_DN5811_c0_g2_i1.p1	0.0574	0.6634	0.0866
TRINITY_DN2750_c0_g1_i1.p1_TRINITY_DN2750_c1_g1_i1.p1	0.0419	0.6613	0.0634
TRINITY_DN1465_c0_g1_i2.p1_TRINITY_DN2375_c0_g1_i1.p1	0.2242	0.6591	0.3401
TRINITY_DN12362_c0_g2_i1.p1_TRINITY_DN12362_c0_g1_i7.p1	0.1162	0.6575	0.1767
TRINITY_DN4741_c0_g2_i1.p1_TRINITY_DN4741_c0_g3_i2.p1	0.0504	0.6569	0.0767
TRINITY_DN1260_c0_g2_i1.p1_TRINITY_DN1260_c0_g1_i1.p1	0.1434	0.652	0.2199
TRINITY_DN7364_c0_g1_i9.p1_TRINITY_DN19120_c0_g1_i1.p1	0.0482	0.6433	0.0749
TRINITY_DN12610_c0_g1_i1.p1_TRINITY_DN9412_c0_g1_i3.p1	0.0953	0.6412	0.1487
TRINITY_DN2270_c0_g2_i1.p1_TRINITY_DN2270_c0_g1_i2.p2	0.0633	0.6405	0.0989
TRINITY_DN5508_c0_g1_i1.p1_TRINITY_DN86843_c0_g1_i1.p1	0.1666	0.6395	0.2605
TRINITY_DN126074_c0_g1_i1.p1_TRINITY_DN76026_c0_g1_i1.p1	0.0934	0.6391	0.1462
TRINITY_DN12283_c0_g1_i2.p1_TRINITY_DN11303_c0_g1_i1.p1	0.0432	0.6372	0.0679
TRINITY_DN2585_c0_g1_i1.p1_TRINITY_DN2585_c0_g2_i1.p1	0.0781	0.635	0.1231
TRINITY_DN11295_c0_g2_i2.p2_TRINITY_DN968_c0_g1_i1.p1	0.1486	0.6341	0.2343
TRINITY_DN2436_c0_g1_i2.p1_TRINITY_DN2251_c0_g1_i1.p1	0.2264	0.6269	0.3612
TRINITY_DN88747_c0_g1_i1.p1_TRINITY_DN21604_c0_g1_i1.p1	0.1884	0.6265	0.3008
TRINITY_DN11693_c0_g2_i2.p1_TRINITY_DN11693_c0_g1_i1.p2	0.2077	0.6202	0.3348
TRINITY_DN60692_c0_g1_i1.p1_TRINITY_DN123041_c0_g1_i1.p1	0.173	0.6081	0.2844
TRINITY_DN23301_c0_g1_i1.p1_TRINITY_DN119537_c0_g1_i1.p1	0.0823	0.6065	0.1357
TRINITY_DN8727_c0_g1_i8.p1_TRINITY_DN3742_c0_g1_i3.p1	0.2327	0.6018	0.3867
TRINITY_DN6592_c0_g3_i1.p1_TRINITY_DN69609_c0_g1_i1.p1	0.2223	0.6007	0.37
TRINITY_DN71206_c0_g1_i1.p1_TRINITY_DN126661_c0_g1_i1.p1	0.1179	0.5965	0.1977
TRINITY_DN8717_c0_g2_i1.p1_TRINITY_DN8717_c0_g1_i2.p1	0.0551	0.5958	0.0924
TRINITY_DN106143_c0_g1_i1.p1_TRINITY_DN68444_c0_g1_i1.p1	0.2395	0.5949	0.4025
TRINITY_DN21131_c0_g1_i1.p1_TRINITY_DN12984_c0_g1_i3.p1	0.1137	0.5916	0.1922
TRINITY_DN29594_c0_g2_i1.p1_TRINITY_DN29594_c0_g1_i1.p1	0.0965	0.5896	0.1636
TRINITY_DN5157_c0_g1_i1.p1_TRINITY_DN5157_c0_g2_i2.p1	0.1948	0.5784	0.3368
TRINITY_DN5994_c0_g2_i1.p1_TRINITY_DN1551_c0_g1_i3.p1	0.1636	0.5764	0.2838
TRINITY_DN20926_c0_g2_i1.p1_TRINITY_DN20926_c0_g1_i1.p1	0.182	0.5724	0.318
TRINITY_DN2986_c0_g1_i1.p1_TRINITY_DN2986_c0_g2_i1.p1	0.22	0.5675	0.3877
TRINITY_DN10790_c0_g1_i1.p1_TRINITY_DN17019_c0_g1_i1.p1	0.1801	0.5673	0.3175
TRINITY_DN7223_c0_g1_i1.p1_TRINITY_DN10205_c0_g1_i3.p1	0.1509	0.5591	0.2699
TRINITY_DN725_c0_g1_i3.p1_TRINITY_DN725_c0_g2_i1.p1	0.0764	0.5545	0.1378
TRINITY_DN50_c0_g1_i2.p1_TRINITY_DN7993_c0_g1_i2.p1	0.0731	0.5426	0.1347
TRINITY_DN3657_c0_g1_i2.p1_TRINITY_DN3657_c0_g2_i1.p1	0.1109	0.5394	0.2055
TRINITY_DN53974_c0_g1_i1.p1_TRINITY_DN8852_c0_g1_i2.p1	0.1335	0.534	0.25
TRINITY_DN4827_c0_g2_i2.p1_TRINITY_DN4827_c0_g1_i4.p1	0.0563	0.5309	0.106
TRINITY_DN131297_c0_g1_i1.p1_TRINITY_DN45155_c0_g1_i1.p1	0.1454	0.5024	0.2894
TRINITY_DN87999_c0_g1_i1.p1_TRINITY_DN24692_c0_g1_i2.p1	0.0566	0.5019	0.1128
TRINITY_DN76_c0_g2_i2.p1_TRINITY_DN76_c0_g1_i6.p1	0.2063	0.4981	0.4141
TRINITY_DN14936_c0_g2_i1.p1_TRINITY_DN14936_c0_g1_i1.p1	0.1131	0.48	0.2356
TRINITY_DN19673_c0_g2_i1.p1_TRINITY_DN19673_c0_g1_i1.p1	0.232	0.4779	0.4854
TRINITY_DN11045_c0_g1_i2.p1_TRINITY_DN11045_c0_g2_i1.p1	0.1612	0.4742	0.3399
TRINITY_DN17680_c0_g1_i1.p1_TRINITY_DN23125_c0_g1_i3.p1	0.1452	0.4596	0.3158
TRINITY_DN2883_c0_g2_i1.p1_TRINITY_DN2883_c0_g1_i5.p1	0.1732	0.4356	0.3976
TRINITY_DN16019_c0_g2_i1.p1_TRINITY_DN16019_c0_g1_i1.p2	0.1426	0.4354	0.3275
TRINITY_DN3302_c0_g1_i1.p1_TRINITY_DN3302_c0_g2_i1.p1	0.1649	0.4328	0.381
TRINITY_DN84059_c0_g1_i1.p1_TRINITY_DN4202_c0_g2_i2.p1	0.2005	0.4243	0.4727
TRINITY_DN12150_c0_g1_i3.p1_TRINITY_DN2306_c0_g1_i8.p1	0.0743	0.3926	0.1893
TRINITY_DN855_c0_g2_i1.p1_TRINITY_DN855_c0_g1_i1.p1	0.0667	0.3569	0.187
TRINITY_DN19157_c0_g1_i1.p2_TRINITY_DN807_c1_g1_i1.p2	0.16	0.3558	0.4497
TRINITY_DN10584_c0_g1_i4.p1_TRINITY_DN10584_c0_g3_i1.p1	0.0382	0.3492	0.1094
TRINITY_DN306_c1_g1_i1.p1_TRINITY_DN4880_c0_g1_i1.p1	0.1538	0.3435	0.4477
TRINITY_DN121608_c0_g1_i1.p1_TRINITY_DN17279_c0_g1_i1.p1	0.1009	0.3426	0.2944
TRINITY_DN75656_c0_g1_i1.p1_TRINITY_DN18407_c0_g1_i1.p1	0.2065	0.3414	0.6049
TRINITY_DN105647_c0_g1_i1.p1_TRINITY_DN12855_c0_g1_i1.p1	0.1261	0.3345	0.377
TRINITY_DN25519_c1_g1_i1.p1_TRINITY_DN23994_c0_g1_i1.p1	0.2062	0.3337	0.6179
TRINITY_DN3627_c1_g2_i1.p1_TRINITY_DN3627_c1_g1_i1.p1	0.2796	0.3059	0.9142
TRINITY_DN2608_c0_g2_i2.p1_TRINITY_DN2608_c0_g1_i1.p1	0.1308	0.2816	0.4646
TRINITY_DN9434_c0_g1_i1.p1_TRINITY_DN98079_c0_g1_i1.p1	0.2343	0.2805	0.8352
TRINITY_DN3736_c0_g1_i1.p1_TRINITY_DN3599_c0_g1_i1.p1	0.0486	0.2625	0.1852
TRINITY_DN2322_c1_g1_i1.p1_TRINITY_DN8497_c0_g1_i1.p1	0.091	0.2491	0.3655
TRINITY_DN11671_c0_g1_i3.p1_TRINITY_DN20130_c0_g1_i1.p1	0.2684	0.2413	1.1121
TRINITY_DN101129_c0_g1_i1.p1_TRINITY_DN25740_c0_g1_i1.p1	0.0577	0.2284	0.2527
TRINITY_DN6301_c0_g3_i1.p1_TRINITY_DN6301_c0_g2_i1.p1	0.1753	0.2095	0.8366
TRINITY_DN15297_c0_g1_i2.p1_TRINITY_DN1244_c1_g1_i8.p1	0.0789	0.1948	0.4053
TRINITY_DN18984_c0_g1_i6.p1_TRINITY_DN18984_c0_g1_i6.p2	0.0343	0.1905	0.1799
TRINITY_DN3113_c0_g1_i1.p2_TRINITY_DN3113_c0_g2_i1.p1	0.1227	0.1885	0.6508
TRINITY_DN17114_c0_g2_i2.p1_TRINITY_DN17114_c0_g1_i1.p1	0.0452	0.1741	0.2597
TRINITY_DN86859_c0_g1_i2.p1_TRINITY_DN73613_c0_g1_i1.p1	0.1317	0.162	0.813
TRINITY_DN15602_c0_g1_i1.p1_TRINITY_DN15602_c0_g2_i1.p1	0.1174	0.1613	0.7278
TRINITY_DN6025_c0_g1_i1.p1_TRINITY_DN6025_c0_g2_i1.p2	0.1733	0.145	1.1951
TRINITY_DN4422_c0_g1_i27.p1_TRINITY_DN1984_c0_g1_i19.p1	0.1896	0.1427	1.3287
TRINITY_DN123279_c0_g1_i1.p1_TRINITY_DN12253_c0_g2_i1.p1	0.3793	0.141	2.691
TRINITY_DN13797_c0_g1_i1.p2_TRINITY_DN13797_c0_g2_i1.p2	0.1935	0.1369	1.4132
TRINITY_DN8512_c0_g2_i1.p2_TRINITY_DN8512_c0_g1_i1.p2	0.0704	0.1362	0.5172
TRINITY_DN24120_c0_g1_i1.p3_TRINITY_DN14487_c0_g1_i1.p2	0.3306	0.1015	3.2578
TRINITY_DN1808_c0_g1_i1.p1_TRINITY_DN1808_c0_g2_i1.p1	0.0018	0.0372	0.0485
TRINITY_DN3533_c0_g1_i5.p2_TRINITY_DN3533_c0_g1_i5.p1	0.0577	0.0348	1.6555
TRINITY_DN8155_c0_g1_i12.p3_TRINITY_DN8155_c0_g1_i12.p1	0.0103	0.0133	0.7728
TRINITY_DN5227_c0_g1_i1.p2_TRINITY_DN5227_c0_g1_i1.p1	0.0099	0.0097	1.019
TRINITY_DN4693_c0_g2_i1.p1_TRINITY_DN4693_c0_g1_i2.p1	0	0.0073	0.001
TRINITY_DN77_c0_g1_i1.p1_TRINITY_DN77_c0_g2_i1.p1	0	0.0059	0.001
TRINITY_DN6574_c0_g2_i4.p2_TRINITY_DN6574_c0_g2_i4.p1	0	0.0023	0.001
TRINITY_DN8224_c0_g2_i1.p1_TRINITY_DN8224_c0_g1_i4.p1	0	0	1.419
TRINITY_DN34680_c0_g2_i1.p1_TRINITY_DN34680_c0_g1_i1.p1	0	0	0.4763
TRINITY_DN1538_c0_g5_i1.p1_TRINITY_DN1538_c0_g6_i1.p1	0	0	0.4679
TRINITY_DN1665_c0_g2_i1.p1_TRINITY_DN1665_c0_g1_i1.p1	0	0	0.4656
TRINITY_DN61_c0_g2_i1.p1_TRINITY_DN61_c0_g1_i1.p1	0	0	0.454
TRINITY_DN3185_c0_g1_i6.p1_TRINITY_DN3185_c0_g1_i6.p2	0	0	0.4421
TRINITY_DN1009_c0_g2_i1.p2_TRINITY_DN1009_c0_g1_i3.p2	0	0	0.4345
TRINITY_DN22982_c0_g1_i1.p1_TRINITY_DN22982_c0_g2_i1.p1	0	0	0.4172
TRINITY_DN2691_c0_g2_i1.p1_TRINITY_DN2691_c0_g1_i1.p2	0	0	0.4077
TRINITY_DN764_c0_g2_i9.p2_TRINITY_DN764_c0_g1_i1.p1	0	0	0.3975
TRINITY_DN4656_c0_g5_i1.p1_TRINITY_DN4656_c0_g2_i1.p1	0	0	0.3923
TRINITY_DN718_c0_g2_i4.p4_TRINITY_DN718_c0_g1_i5.p2	0	0	0.3351
TRINITY_DN4679_c0_g1_i1.p2_TRINITY_DN4679_c0_g1_i1.p1	0	0	0.1822
TRINITY_DN4679_c0_g3_i1.p1_TRINITY_DN4679_c0_g2_i1.p1	0	0	0.001
TRINITY_DN60607_c0_g1_i1.p1_TRINITY_DN60607_c0_g2_i1.p1	0	0	0.001
TRINITY_DN83088_c0_g1_i1.p1_TRINITY_DN83088_c0_g1_i1.p2	0	0	0.001
TRINITY_DN2152_c0_g1_i1.p4_TRINITY_DN2152_c0_g2_i3.p5	0	0	0.001

## Sheet: kaks vs M. sinica
dN/dS	dN	dS	gene1	gene2	alignmentcoverage	alignmentidentity
5.4795	0.0187	0.0034	msv1.cds.fasta_26561	TRINITY_DN5076_c0_g1_i1.p1	0.938202	0.986028
4.1557	0.0131	0.0032	msv1.cds.fasta_22422	TRINITY_DN10077_c0_g1_i7.p1	1	0.989533
3.8808	0.0151	0.0039	msv1.cds.fasta_24532	TRINITY_DN406_c0_g2_i8.p1	0.997396	0.987815
3.5236	0.0119	0.0034	msv1.cds.fasta_30699	TRINITY_DN6611_c0_g1_i1.p1	1	0.991141
3.4055	0.0109	0.0032	msv1.cds.fasta_14703	TRINITY_DN13217_c0_g1_i1.p1	0.702011	0.991319
3.2503	0.0639	0.0196	msv1.cds.fasta_39755	TRINITY_DN7955_c0_g1_i3.p1	0.736264	0.950249
3.1026	0.017	0.0055	msv1.cds.fasta_33929	TRINITY_DN3331_c0_g1_i1.p1	0.871094	0.986547
2.8613	0.005	0.0018	msv1.cds.fasta_12662	TRINITY_DN3846_c0_g1_i1.p1	1	0.996105
2.8009	0.0107	0.0038	msv1.cds.fasta_16254	TRINITY_DN17816_c0_g1_i2.p1	0.793774	0.991013
2.6755	0.0171	0.0064	msv1.cds.fasta_37398	TRINITY_DN9837_c0_g1_i1.p1	1	0.985915
2.6686	0.0252	0.0094	msv1.cds.fasta_44186	TRINITY_DN4966_c0_g1_i2.p1	0.861842	0.979644
2.6435	0.0186	0.007	msv1.cds.fasta_11599	TRINITY_DN8101_c0_g1_i1.p1	0.957143	0.984522
2.5797	0.006	0.0023	msv1.cds.fasta_17884	TRINITY_DN18585_c0_g3_i1.p1	0.993827	0.995169
2.5552	0.01	0.0039	msv1.cds.fasta_28967	TRINITY_DN3972_c0_g1_i2.p1	0.928367	0.99177
2.5342	0.0102	0.004	msv1.cds.fasta_29570	TRINITY_DN21355_c0_g1_i3.p1	1	0.991561
2.5055	0.0109	0.0043	msv1.cds.fasta_18686	TRINITY_DN5241_c3_g1_i6.p1	0.995772	0.991507
2.4929	0.3754	0.1506	msv1.cds.fasta_32977	TRINITY_DN619_c0_g2_i3.p1	0.735192	0.797788
2.4802	0.0145	0.0059	msv1.cds.fasta_33999	TRINITY_DN7767_c0_g1_i1.p1	1	0.988235
2.4294	0	0	msv1.cds.fasta_34868	TRINITY_DN3294_c0_g1_i2.p1	1	1
2.4184	0.0245	0.0101	msv1.cds.fasta_45370	TRINITY_DN1217_c0_g1_i2.p1	1	0.980226
2.4108	0.0213	0.0088	msv1.cds.fasta_35418	TRINITY_DN11556_c3_g1_i1.p1	0.971311	0.983122
2.4091	0.0167	0.0069	msv1.cds.fasta_39520	TRINITY_DN54780_c0_g1_i1.p1	0.924324	0.986355
2.3999	0.0555	0.0231	msv1.cds.fasta_32897	TRINITY_DN860_c1_g1_i3.p1	0.996296	0.95539
2.386	0.0136	0.0057	msv1.cds.fasta_37565	TRINITY_DN31279_c0_g1_i1.p1	1	0.988889
2.3761	0.0181	0.0076	msv1.cds.fasta_43476	TRINITY_DN4767_c0_g1_i1.p2	0.926667	0.985612
2.3756	0.0055	0.0023	msv1.cds.fasta_11234	TRINITY_DN7338_c0_g1_i2.p1	1	0.99532
2.3748	0.0113	0.0048	msv1.cds.fasta_27647	TRINITY_DN123475_c0_g1_i2.p1	0.73607	0.990704
2.2849	0.007	0.0031	msv1.cds.fasta_23362	TRINITY_DN4336_c0_g1_i4.p1	1	0.994167
2.2632	0.1035	0.0457	msv1.cds.fasta_40800	TRINITY_DN10367_c0_g1_i2.p2	0.715116	0.918699
2.2545	0.0071	0.0031	msv1.cds.fasta_31068	TRINITY_DN633_c0_g1_i2.p1	0.948553	0.99435
2.2322	0.0212	0.0095	msv1.cds.fasta_43983	TRINITY_DN74004_c0_g1_i1.p1	1	0.982587
2.224	0.0079	0.0036	msv1.cds.fasta_17421	TRINITY_DN50716_c0_g1_i1.p1	0.629555	0.993569
2.2219	0.0133	0.006	msv1.cds.fasta_36766	TRINITY_DN9316_c0_g1_i1.p1	0.840909	0.989189
2.2209	0.0085	0.0038	msv1.cds.fasta_31526	TRINITY_DN2207_c0_g1_i2.p1	1	0.99308
2.2155	0.1283	0.0579	msv1.cds.fasta_46210	TRINITY_DN13110_c0_g1_i1.p1	0.923077	0.901235
2.212	0.0326	0.0147	msv1.cds.fasta_39352	TRINITY_DN1156_c0_g1_i2.p1	0.832536	0.97318
2.1989	0.0137	0.0062	msv1.cds.fasta_39829	TRINITY_DN8359_c0_g1_i2.p1	0.98895	0.988827
2.1833	0.0086	0.0039	msv1.cds.fasta_31920	TRINITY_DN8154_c0_g1_i5.p1	1	0.992958
2.1813	0.0413	0.0189	msv1.cds.fasta_42839	TRINITY_DN835_c0_g1_i1.p2	0.960526	0.965753
2.1651	0.0221	0.0102	msv1.cds.fasta_32826	TRINITY_DN565_c0_g2_i1.p1	0.904059	0.980952
2.1544	0.005	0.0023	msv1.cds.fasta_13639	TRINITY_DN6371_c0_g1_i1.p1	0.952962	0.995734
2.132	0.0062	0.0029	msv1.cds.fasta_23125	TRINITY_DN119722_c0_g1_i1.p1	0.962779	0.994845
2.1207	0.0079	0.0037	msv1.cds.fasta_30437	TRINITY_DN741_c0_g1_i18.p1	1	0.993421
2.1028	0.011	0.0052	msv1.cds.fasta_17135	TRINITY_DN22482_c0_g1_i1.p1	1	0.990648
2.0861	0.0123	0.0059	msv1.cds.fasta_33705	TRINITY_DN14775_c0_g1_i2.p1	0.861004	0.989537
2.083	0.0113	0.0054	msv1.cds.fasta_11877	TRINITY_DN1073_c0_g1_i1.p1	0.694534	0.990741
2.0701	0.0113	0.0054	msv1.cds.fasta_28846	TRINITY_DN13582_c0_g1_i2.p1	0.747692	0.990398
2.0691	0.0243	0.0118	msv1.cds.fasta_36214	TRINITY_DN2501_c0_g1_i12.p1	0.880531	0.981575
2.0504	0.0198	0.0097	msv1.cds.fasta_43286	TRINITY_DN7031_c0_g1_i1.p1	0.852113	0.983471
2.0451	0.0063	0.0031	msv1.cds.fasta_12269	TRINITY_DN21601_c0_g1_i1.p1	0.623568	0.994751
2.0401	0.0854	0.0419	msv1.cds.fasta_46680	TRINITY_DN88351_c0_g1_i1.p1	0.980769	0.928105
2.0339	0.025	0.0123	msv1.cds.fasta_40972	TRINITY_DN6983_c0_g1_i1.p1	0.654028	0.978261
2.0313	0.0148	0.0073	msv1.cds.fasta_17160	TRINITY_DN3426_c0_g1_i1.p1	0.608434	0.987899
2.0026	0.0058	0.0029	msv1.cds.fasta_22805	TRINITY_DN8152_c0_g1_i1.p1	1	0.995098
1.9893	0.011	0.0055	msv1.cds.fasta_05619	TRINITY_DN5003_c0_g1_i1.p1	0.669327	0.990914
1.9614	0.0083	0.0042	msv1.cds.fasta_33240	TRINITY_DN34128_c0_g1_i1.p1	0.898113	0.992997
1.9603	0.0174	0.0089	msv1.cds.fasta_34215	TRINITY_DN15937_c0_g1_i1.p1	1	0.98545
1.9594	0.0142	0.0073	msv1.cds.fasta_41074	TRINITY_DN9349_c1_g2_i5.p1	0.982249	0.987952
1.9436	0.0055	0.0028	msv1.cds.fasta_25593	TRINITY_DN10734_c0_g1_i2.p1	0.997283	0.995459
1.9119	0.0076	0.004	msv1.cds.fasta_34278	TRINITY_DN2592_c0_g1_i4.p1	1	0.993386
1.907	0.0078	0.0041	msv1.cds.fasta_12613	TRINITY_DN11095_c0_g1_i1.p1	0.944969	0.993344
1.9029	0.0092	0.0048	msv1.cds.fasta_30397	TRINITY_DN8343_c0_g2_i1.p1	0.839344	0.992188
1.8938	0.0076	0.004	msv1.cds.fasta_28424	TRINITY_DN12363_c1_g1_i1.p1	0.933333	0.993506
1.8855	0.0172	0.0091	msv1.cds.fasta_40838	TRINITY_DN1598_c1_g1_i1.p1	0.804734	0.985294
1.8819	0.02	0.0106	msv1.cds.fasta_43758	TRINITY_DN74365_c0_g1_i1.p1	0.985294	0.982587
1.8802	0.0239	0.0127	msv1.cds.fasta_40719	TRINITY_DN5974_c0_g1_i2.p1	0.955056	0.980392
1.8723	0.0182	0.0097	msv1.cds.fasta_32181	TRINITY_DN18_c0_g1_i1.p1	0.978723	0.9843
1.8557	0.0145	0.0078	msv1.cds.fasta_39667	TRINITY_DN106980_c0_g1_i1.p1	1	0.98725
1.8403	0.0063	0.0034	msv1.cds.fasta_22694	TRINITY_DN5514_c0_g1_i1.p1	0.768293	0.994709
1.829	0.0041	0.0022	msv1.cds.fasta_04656	TRINITY_DN14640_c0_g1_i1.p1	0.60043	0.996422
1.8277	0.0105	0.0057	msv1.cds.fasta_07472	TRINITY_DN1866_c0_g1_i16.p1	0.736111	0.991424
1.8186	0.0178	0.0098	msv1.cds.fasta_42534	TRINITY_DN9554_c0_g1_i1.p1	0.943038	0.98434
1.8178	0.2345	0.129	msv1.cds.fasta_31459	TRINITY_DN2935_c0_g2_i1.p1	0.911672	0.821223
1.7976	0.0048	0.0026	msv1.cds.fasta_18039	TRINITY_DN1577_c0_g1_i8.p1	1	0.995859
1.7973	0.0308	0.0171	msv1.cds.fasta_40887	TRINITY_DN11827_c0_g1_i3.p1	0.982143	0.973737
1.7968	0.0053	0.003	msv1.cds.fasta_25403	TRINITY_DN6582_c0_g1_i1.p1	1	0.995508
1.7943	0.004	0.0022	msv1.cds.fasta_11424	TRINITY_DN9017_c0_g1_i2.p1	0.775157	0.996619
1.7865	0.0065	0.0036	msv1.cds.fasta_30325	TRINITY_DN7975_c0_g1_i4.p1	1	0.994553
1.7841	0.0614	0.0344	msv1.cds.fasta_41238	TRINITY_DN18950_c0_g1_i2.p2	0.768293	0.949735
1.7726	0.0078	0.0044	msv1.cds.fasta_19508	TRINITY_DN7658_c0_g1_i2.p1	0.848429	0.993464
1.7588	0.0383	0.0218	msv1.cds.fasta_36779	TRINITY_DN13518_c0_g1_i1.p1	0.766234	0.967985
1.7571	0.0119	0.0068	msv1.cds.fasta_37419	TRINITY_DN91514_c0_g1_i1.p1	0.910377	0.989637
1.7523	0.0064	0.0036	msv1.cds.fasta_07024	TRINITY_DN3086_c0_g1_i3.p1	0.830212	0.994486
1.7449	0.0033	0.0019	msv1.cds.fasta_08937	TRINITY_DN21760_c0_g1_i3.p1	0.947441	0.99708
1.7395	0.0108	0.0062	msv1.cds.fasta_07614	TRINITY_DN1376_c0_g1_i3.p1	1	0.99055
1.7391	0.0416	0.0239	msv1.cds.fasta_47939	TRINITY_DN4111_c1_g2_i1.p1	0.629921	0.966667
1.7389	0.0232	0.0133	msv1.cds.fasta_45002	TRINITY_DN11403_c0_g1_i1.p1	0.919355	0.979532
1.7332	0.008	0.0046	msv1.cds.fasta_35040	TRINITY_DN7619_c0_g5_i1.p1	1	0.993113
1.7205	0.0053	0.0031	msv1.cds.fasta_18698	TRINITY_DN9633_c0_g1_i1.p1	0.775899	0.995459
1.7179	0.0142	0.0083	msv1.cds.fasta_43682	TRINITY_DN9568_c0_g1_i2.p1	1	0.987835
1.6907	0.0061	0.0036	msv1.cds.fasta_29490	TRINITY_DN8249_c0_g1_i1.p1	1	0.994742
1.6901	0.0191	0.0113	msv1.cds.fasta_28091	TRINITY_DN103214_c0_g1_i1.p1	0.644118	0.983257
1.687	0.0043	0.0025	msv1.cds.fasta_25341	TRINITY_DN3073_c0_g1_i1.p1	1	0.996406
1.6852	0.0096	0.0057	msv1.cds.fasta_38634	TRINITY_DN7118_c0_g1_i1.p1	1	0.991497
1.6788	0.0251	0.015	msv1.cds.fasta_31859	TRINITY_DN5313_c0_g1_i11.p1	1	0.978873
1.6737	0.0172	0.0103	msv1.cds.fasta_33335	TRINITY_DN10502_c0_g2_i7.p1	0.922807	0.984791
1.6663	0.0118	0.0071	msv1.cds.fasta_36320	TRINITY_DN118137_c0_g1_i1.p1	0.848889	0.989529
1.6646	0.0081	0.0048	msv1.cds.fasta_11033	TRINITY_DN22217_c0_g1_i1.p1	0.800926	0.992935
1.6628	0.0112	0.0068	msv1.cds.fasta_13824	TRINITY_DN18801_c0_g2_i1.p1	0.627622	0.989786
1.6625	0.0151	0.0091	msv1.cds.fasta_44478	TRINITY_DN3049_c0_g2_i2.p1	1	0.986979
1.6586	0.0192	0.0116	msv1.cds.fasta_38289	TRINITY_DN5603_c0_g2_i1.p1	1	0.983416
1.6405	0.0079	0.0048	msv1.cds.fasta_31222	TRINITY_DN101842_c0_g1_i1.p1	0.676871	0.9933
1.6188	0.0114	0.0071	msv1.cds.fasta_34643	TRINITY_DN7988_c0_g1_i1.p1	0.801619	0.989899
1.6122	0.0219	0.0136	msv1.cds.fasta_29124	TRINITY_DN601_c0_g1_i1.p1	0.947059	0.981366
1.6089	0.0034	0.0021	msv1.cds.fasta_10553	TRINITY_DN7867_c0_g1_i5.p1	0.986446	0.996947
1.5877	0.0245	0.0154	msv1.cds.fasta_35137	TRINITY_DN12237_c0_g1_i2.p1	0.917012	0.978884
1.5829	0.0056	0.0035	msv1.cds.fasta_32068	TRINITY_DN6060_c0_g2_i1.p1	1	0.995255
1.5744	0.008	0.0051	msv1.cds.fasta_32626	TRINITY_DN3953_c0_g4_i1.p1	0.717391	0.993266
1.5709	0.0129	0.0082	msv1.cds.fasta_33111	TRINITY_DN13418_c0_g2_i6.p1	1	0.988764
1.5704	0.004	0.0026	msv1.cds.fasta_18922	TRINITY_DN32125_c0_g1_i2.p1	0.991543	0.996446
1.5674	0.0051	0.0032	msv1.cds.fasta_21107	TRINITY_DN5233_c0_g1_i2.p1	1	0.995392
1.563	0.0064	0.0041	msv1.cds.fasta_31262	TRINITY_DN3876_c0_g1_i1.p1	1	0.994312
1.5592	0.0098	0.0063	msv1.cds.fasta_34897	TRINITY_DN5504_c0_g1_i1.p1	0.79918	0.991453
1.5521	0.004	0.0026	msv1.cds.fasta_18623	TRINITY_DN88338_c0_g1_i1.p1	0.976793	0.9964
1.5461	0.0083	0.0053	msv1.cds.fasta_35197	TRINITY_DN8469_c0_g1_i1.p1	0.95	0.99269
1.5443	0.0169	0.0109	msv1.cds.fasta_36289	TRINITY_DN6363_c0_g1_i1.p1	0.986842	0.985185
1.5407	0.0132	0.0085	msv1.cds.fasta_33501	TRINITY_DN3042_c1_g1_i2.p1	0.932384	0.98855
1.5381	0.0358	0.0233	msv1.cds.fasta_42901	TRINITY_DN11497_c0_g1_i1.p1	0.941935	0.968037
1.5351	0.0114	0.0074	msv1.cds.fasta_32572	TRINITY_DN2333_c0_g1_i1.p1	1	0.990268
1.5311	0.0163	0.0107	msv1.cds.fasta_37571	TRINITY_DN2692_c0_g1_i9.p1	1	0.985714
1.5239	0.0131	0.0086	msv1.cds.fasta_42626	TRINITY_DN16145_c0_g1_i1.p1	0.966443	0.988426
1.5133	0.0281	0.0186	msv1.cds.fasta_25708	TRINITY_DN12726_c0_g1_i1.p1	0.612732	0.975469
1.5131	0.0109	0.0072	msv1.cds.fasta_38009	TRINITY_DN3809_c0_g2_i1.p1	0.995098	0.990148
1.5131	0.0058	0.0038	msv1.cds.fasta_20879	TRINITY_DN7480_c0_g1_i1.p1	0.973274	0.994661
1.5127	0.0177	0.0117	msv1.cds.fasta_34995	TRINITY_DN32609_c0_g1_i1.p1	0.762295	0.983871
1.4981	0.0078	0.0052	msv1.cds.fasta_28976	TRINITY_DN18418_c1_g1_i2.p1	1	0.992798
1.4938	0.0238	0.0159	msv1.cds.fasta_39031	TRINITY_DN96663_c0_g1_i1.p1	0.753927	0.979167
1.4935	0.0066	0.0044	msv1.cds.fasta_36128	TRINITY_DN2000_c0_g1_i2.p1	1	0.994126
1.481	0.0936	0.0632	msv1.cds.fasta_28858	TRINITY_DN19386_c0_g1_i1.p1	0.821538	0.9201
1.4773	0.0982	0.0665	msv1.cds.fasta_34260	TRINITY_DN6496_c0_g1_i1.p1	0.735294	0.916
1.4748	0.0188	0.0127	msv1.cds.fasta_45640	TRINITY_DN16866_c0_g1_i7.p1	0.721429	0.983498
1.4719	0.022	0.015	msv1.cds.fasta_36769	TRINITY_DN11043_c0_g1_i1.p1	0.711864	0.980159
1.4557	0.0186	0.0128	msv1.cds.fasta_20490	TRINITY_DN244_c0_g1_i12.p1	0.932632	0.984199
1.451	0.0322	0.0222	msv1.cds.fasta_43671	TRINITY_DN6139_c0_g2_i2.p1	0.781022	0.971963
1.4473	0.0169	0.0117	msv1.cds.fasta_47498	TRINITY_DN734_c0_g1_i1.p1	0.625	0.985185
1.4458	0.1052	0.0728	msv1.cds.fasta_29674	TRINITY_DN16651_c0_g1_i16.p1	0.908257	0.909091
1.4428	0.0073	0.005	msv1.cds.fasta_37897	TRINITY_DN6009_c0_g3_i3.p1	0.923767	0.993528
1.4415	0.0129	0.0089	msv1.cds.fasta_11454	TRINITY_DN1043_c0_g1_i18.p1	0.970904	0.988433
1.4325	0.037	0.0258	msv1.cds.fasta_45294	TRINITY_DN4018_c0_g1_i1.p1	1	0.969188
1.4257	0.0073	0.0051	msv1.cds.fasta_27706	TRINITY_DN10334_c0_g1_i3.p1	0.609971	0.99359
1.4181	0.0128	0.009	msv1.cds.fasta_45364	TRINITY_DN11384_c0_g1_i2.p1	1	0.988701
1.4167	0.006	0.0043	msv1.cds.fasta_16473	TRINITY_DN11511_c0_g1_i1.p1	0.705882	0.994444
1.4166	0.0051	0.0036	msv1.cds.fasta_10861	TRINITY_DN582_c0_g2_i1.p1	1	0.995406
1.4138	0.0338	0.0239	msv1.cds.fasta_41336	TRINITY_DN1360_c0_g1_i3.p1	0.809816	0.969697
1.4112	0.0061	0.0044	msv1.cds.fasta_09459	TRINITY_DN16565_c0_g1_i2.p1	0.674253	0.994374
1.4085	0.155	0.1101	msv1.cds.fasta_30213	TRINITY_DN137_c0_g1_i1.p1	0.9653	0.872549
1.3993	0.0067	0.0048	msv1.cds.fasta_06406	TRINITY_DN9524_c0_g1_i2.p1	0.805288	0.99403
1.3988	0.0144	0.0103	msv1.cds.fasta_46337	TRINITY_DN113607_c0_g1_i2.p1	0.971963	0.987179
1.3982	0.0063	0.0045	msv1.cds.fasta_18617	TRINITY_DN1687_c0_g2_i2.p1	0.995807	0.994386
1.3975	0.0055	0.0039	msv1.cds.fasta_23782	TRINITY_DN1061_c0_g1_i4.p1	1	0.994911
1.3968	0.0186	0.0133	msv1.cds.fasta_17817	TRINITY_DN1523_c0_g1_i9.p1	0.953033	0.982888
1.3938	0.0083	0.0059	msv1.cds.fasta_26557	TRINITY_DN5572_c0_g1_i2.p1	1	0.992509
1.3904	0.0622	0.0447	msv1.cds.fasta_43241	TRINITY_DN4636_c0_g1_i1.p1	0.628319	0.946009
1.3895	0.01	0.0072	msv1.cds.fasta_28420	TRINITY_DN13504_c0_g2_i1.p1	1	0.990909
1.3883	0.0204	0.0147	msv1.cds.fasta_39877	TRINITY_DN371_c0_g1_i2.p1	1	0.981584
1.385	0.0104	0.0075	msv1.cds.fasta_37813	TRINITY_DN389_c0_g1_i1.p1	1	0.990338
1.3828	0.0655	0.0474	msv1.cds.fasta_34920	TRINITY_DN2141_c0_g1_i3.p1	0.730769	0.942105
1.3757	0.0076	0.0055	msv1.cds.fasta_09100	TRINITY_DN6578_c0_g1_i2.p1	0.994452	0.993026
1.3752	0.0042	0.003	msv1.cds.fasta_26596	TRINITY_DN9649_c0_g1_i2.p1	0.946667	0.996244
1.3743	0.0069	0.005	msv1.cds.fasta_21104	TRINITY_DN10361_c0_g1_i8.p1	0.997701	0.993856
1.3684	0.0064	0.0046	msv1.cds.fasta_31771	TRINITY_DN1491_c0_g1_i17.p2	0.871951	0.994172
1.364	0.0219	0.016	msv1.cds.fasta_39260	TRINITY_DN92630_c0_g1_i1.p1	0.75	0.980392
1.364	0.0051	0.0037	msv1.cds.fasta_04283	TRINITY_DN5272_c0_g1_i6.p1	0.677116	0.99537
1.3607	0.0056	0.0041	msv1.cds.fasta_32620	TRINITY_DN16240_c0_g1_i1.p1	0.970803	0.994987
1.36	0.0106	0.0078	msv1.cds.fasta_27015	TRINITY_DN1309_c0_g1_i5.p1	0.994302	0.990449
1.3588	0.0087	0.0064	msv1.cds.fasta_27900	TRINITY_DN4165_c0_g1_i1.p1	1	0.99211
1.3582	0.0308	0.0227	msv1.cds.fasta_34637	TRINITY_DN33116_c0_g1_i1.p1	0.769231	0.97193
1.3526	0.0323	0.0239	msv1.cds.fasta_33025	TRINITY_DN7822_c0_g1_i1.p1	0.895522	0.970833
1.3511	0.0084	0.0062	msv1.cds.fasta_33980	TRINITY_DN28973_c0_g1_i1.p1	1	0.992188
1.3499	0.0204	0.0151	msv1.cds.fasta_37786	TRINITY_DN2347_c0_g1_i20.p1	0.966346	0.981758
1.3435	0.0103	0.0077	msv1.cds.fasta_31484	TRINITY_DN1525_c0_g1_i2.p1	0.972414	0.990544
1.3396	0.2214	0.1653	msv1.cds.fasta_43939	TRINITY_DN53743_c0_g1_i2.p1	0.925373	0.822581
1.3378	0.0207	0.0155	msv1.cds.fasta_19005	TRINITY_DN13432_c0_g1_i2.p1	0.867521	0.981117
1.3358	0.0116	0.0087	msv1.cds.fasta_34170	TRINITY_DN5499_c0_g1_i2.p1	1	0.98946
1.332	0.0306	0.0229	msv1.cds.fasta_29955	TRINITY_DN3061_c0_g1_i2.p1	0.620579	0.972366
1.3234	0.0477	0.036	msv1.cds.fasta_43316	TRINITY_DN9962_c0_g1_i2.p1	0.722513	0.956522
1.3202	0.0731	0.0554	msv1.cds.fasta_42752	TRINITY_DN6233_c0_g1_i4.p1	0.741935	0.936232
1.3189	0.0134	0.0102	msv1.cds.fasta_36644	TRINITY_DN13155_c0_g2_i1.p1	0.92437	0.987879
1.313	0.0579	0.0441	msv1.cds.fasta_46532	TRINITY_DN10469_c1_g1_i1.p1	0.981132	0.948718
1.3098	0.0136	0.0104	msv1.cds.fasta_46102	TRINITY_DN128788_c0_g1_i1.p1	0.981982	0.987768
1.3064	0.0097	0.0074	msv1.cds.fasta_30265	TRINITY_DN3455_c1_g1_i1.p1	0.602606	0.990991
1.3054	0.0291	0.0223	msv1.cds.fasta_25157	TRINITY_DN16025_c0_g2_i1.p1	0.839599	0.973134
1.3047	0.007	0.0054	msv1.cds.fasta_37391	TRINITY_DN29448_c0_g1_i2.p1	0.981221	0.99362
1.3031	0.0129	0.0099	msv1.cds.fasta_42235	TRINITY_DN8454_c0_g1_i1.p2	0.915033	0.988095
1.2974	0.0089	0.0068	msv1.cds.fasta_38633	TRINITY_DN1230_c0_g1_i1.p1	0.831633	0.99182
1.2962	0.0088	0.0068	msv1.cds.fasta_10180	TRINITY_DN14740_c0_g1_i1.p1	0.682422	0.992063
1.2953	0.0069	0.0053	msv1.cds.fasta_37495	TRINITY_DN1269_c0_g1_i2.p1	1	0.993681
1.2946	0.0673	0.052	msv1.cds.fasta_29249	TRINITY_DN6399_c0_g1_i3.p1	0.856742	0.940984
1.2902	0.0066	0.0051	msv1.cds.fasta_41207	TRINITY_DN3831_c0_g1_i1.p1	1	0.993939
1.2897	0.0055	0.0043	msv1.cds.fasta_25254	TRINITY_DN5161_c0_g1_i3.p1	0.715818	0.995006
1.289	0.013	0.0101	msv1.cds.fasta_45823	TRINITY_DN33521_c0_g1_i1.p1	0.868217	0.988095
1.2886	0.005	0.0038	msv1.cds.fasta_31357	TRINITY_DN4681_c0_g1_i3.p1	1	0.995434
1.288	0.003	0.0023	msv1.cds.fasta_15226	TRINITY_DN4846_c0_g2_i1.p1	0.917757	0.997284
1.2835	0.0038	0.003	msv1.cds.fasta_24782	TRINITY_DN1084_c0_g2_i1.p1	0.915459	0.996482
1.2828	0.02	0.0156	msv1.cds.fasta_38357	TRINITY_DN12958_c0_g1_i3.p1	0.858369	0.981667
1.2815	0.0025	0.0019	msv1.cds.fasta_13206	TRINITY_DN3745_c0_g1_i5.p1	1	0.997721
1.2789	0.0034	0.0027	msv1.cds.fasta_13583	TRINITY_DN27645_c0_g1_i2.p1	0.730435	0.996825
1.2748	0.005	0.0039	msv1.cds.fasta_00498	TRINITY_DN5200_c0_g1_i3.p1	0.738857	0.99536
1.2708	0.0376	0.0295	msv1.cds.fasta_34440	TRINITY_DN30661_c0_g1_i2.p1	0.768	0.965278
1.2665	0.1307	0.1032	msv1.cds.fasta_30212	TRINITY_DN4082_c0_g1_i3.p1	0.882006	0.887402
1.2663	0.0062	0.0049	msv1.cds.fasta_35764	TRINITY_DN15855_c0_g1_i1.p1	1	0.994253
1.2661	0.0043	0.0034	msv1.cds.fasta_27866	TRINITY_DN875_c2_g1_i3.p1	0.778802	0.996055
1.2652	0.013	0.0103	msv1.cds.fasta_38927	TRINITY_DN2932_c0_g2_i1.p1	1	0.98791
1.262	0.0157	0.0124	msv1.cds.fasta_43016	TRINITY_DN2003_c0_g1_i3.p1	0.784722	0.985251
1.2617	0.0048	0.0038	msv1.cds.fasta_30780	TRINITY_DN6645_c0_g1_i3.p1	1	0.995556
1.2605	0.0115	0.0091	msv1.cds.fasta_34673	TRINITY_DN7493_c0_g1_i7.p1	0.906883	0.989583
1.2604	0.0086	0.0069	msv1.cds.fasta_18558	TRINITY_DN4121_c0_g1_i5.p1	0.696842	0.991944
1.2573	0.0119	0.0094	msv1.cds.fasta_44975	TRINITY_DN617_c0_g1_i2.p1	0.841379	0.989071
1.254	0.0285	0.0227	msv1.cds.fasta_40975	TRINITY_DN5928_c0_g1_i1.p1	0.897297	0.973896
1.2491	0.0061	0.0048	msv1.cds.fasta_18599	TRINITY_DN2431_c0_g1_i2.p1	1	0.994386
1.2453	0.0121	0.0097	msv1.cds.fasta_11585	TRINITY_DN506_c0_g1_i3.p1	0.7	0.988662
1.245	0.0279	0.0224	msv1.cds.fasta_30809	TRINITY_DN6756_c0_g1_i1.p1	0.937304	0.974359
1.2407	0.0118	0.0095	msv1.cds.fasta_37021	TRINITY_DN5416_c0_g1_i4.p1	0.986175	0.989097
1.2361	0.0115	0.0093	msv1.cds.fasta_27228	TRINITY_DN1740_c0_g1_i26.p1	0.901042	0.989403
1.2329	0.0075	0.0061	msv1.cds.fasta_39047	TRINITY_DN12795_c0_g1_i1.p1	1	0.993019
1.2227	0.0132	0.0108	msv1.cds.fasta_10355	TRINITY_DN9726_c0_g1_i7.p1	0.771642	0.98775
1.2195	0.0034	0.0028	msv1.cds.fasta_06303	TRINITY_DN3324_c0_g1_i3.p1	1	0.996814
1.2153	0.0036	0.003	msv1.cds.fasta_17643	TRINITY_DN1014_c0_g1_i2.p1	1	0.996599
1.2149	0.0449	0.037	msv1.cds.fasta_44395	TRINITY_DN3144_c0_g1_i2.p3	0.775194	0.96
1.21	0.0152	0.0125	msv1.cds.fasta_32067	TRINITY_DN3793_c0_g1_i1.p1	1	0.985765
1.2039	0.0285	0.0237	msv1.cds.fasta_15856	TRINITY_DN27562_c0_g1_i2.p1	0.712903	0.973605
1.2028	0.0067	0.0055	msv1.cds.fasta_13048	TRINITY_DN99_c0_g1_i3.p1	0.95	0.993775
1.2007	0.0486	0.0405	msv1.cds.fasta_17155	TRINITY_DN2647_c0_g1_i5.p1	0.670635	0.955621
1.2007	0.0114	0.0095	msv1.cds.fasta_27714	TRINITY_DN1182_c0_g1_i1.p1	0.64723	0.989489
1.1934	0.0035	0.003	msv1.cds.fasta_23323	TRINITY_DN10614_c0_g1_i1.p1	1	0.996675
1.1862	0.0071	0.006	msv1.cds.fasta_42188	TRINITY_DN7155_c0_g1_i2.p1	1	0.993464
1.1853	0.0702	0.0592	msv1.cds.fasta_34022	TRINITY_DN14474_c0_g1_i1.p1	0.692884	0.936937
1.1818	0.0128	0.0108	msv1.cds.fasta_40812	TRINITY_DN12328_c0_g1_i1.p1	1	0.988166
1.1806	0.006	0.0051	msv1.cds.fasta_31333	TRINITY_DN3615_c0_g1_i1.p1	1	0.994292
1.1751	0.0072	0.0061	msv1.cds.fasta_34876	TRINITY_DN9351_c0_g1_i1.p1	0.611336	0.993377
1.1738	0.0558	0.0476	msv1.cds.fasta_12813	TRINITY_DN6898_c0_g1_i8.p1	0.699174	0.950355
1.1731	0.0068	0.0058	msv1.cds.fasta_32049	TRINITY_DN2245_c0_g2_i3.p1	0.907473	0.993464
1.1723	0.0608	0.0519	msv1.cds.fasta_38731	TRINITY_DN47103_c0_g1_i1.p1	0.615385	0.944444
1.1722	0.0181	0.0155	msv1.cds.fasta_29156	TRINITY_DN2356_c0_g1_i2.p1	0.735202	0.983051
1.1687	0.129	0.1103	msv1.cds.fasta_37672	TRINITY_DN127188_c0_g1_i1.p1	0.916667	0.886762
1.1651	0.0192	0.0165	msv1.cds.fasta_36578	TRINITY_DN5745_c0_g1_i3.p2	1	0.981982
1.1647	0.0119	0.0102	msv1.cds.fasta_38822	TRINITY_DN32396_c0_g1_i1.p1	0.610256	0.988796
1.1563	0.0041	0.0035	msv1.cds.fasta_12660	TRINITY_DN1820_c0_g3_i1.p1	0.998333	0.996105
1.1558	0.0062	0.0054	msv1.cds.fasta_23225	TRINITY_DN310_c0_g2_i2.p1	1	0.994196
1.1546	0.0109	0.0095	msv1.cds.fasta_41595	TRINITY_DN95_c0_g1_i1.p1	0.888889	0.989583
1.1535	0.0176	0.0153	msv1.cds.fasta_40762	TRINITY_DN8490_c0_g1_i1.p1	0.947059	0.983437
1.1525	0.0218	0.0189	msv1.cds.fasta_25288	TRINITY_DN17927_c0_g1_i3.p1	0.66129	0.979675
1.1523	0.0066	0.0057	msv1.cds.fasta_25159	TRINITY_DN5923_c0_g1_i2.p1	1	0.993761
1.1506	0.0203	0.0177	msv1.cds.fasta_22627	TRINITY_DN104_c3_g1_i1.p1	0.722628	0.98092
1.1474	0.0048	0.0042	msv1.cds.fasta_26416	TRINITY_DN8753_c0_g1_i2.p1	1	0.995345
1.1464	0.0038	0.0033	msv1.cds.fasta_16217	TRINITY_DN5184_c0_g1_i1.p1	0.716505	0.996387
1.143	0.1569	0.1373	msv1.cds.fasta_40711	TRINITY_DN5942_c0_g1_i12.p1	0.911765	0.864516
1.143	0.0034	0.0029	msv1.cds.fasta_06870	TRINITY_DN1322_c0_g1_i2.p1	0.637824	0.99677
1.1406	0.0044	0.0039	msv1.cds.fasta_35417	TRINITY_DN9103_c1_g2_i1.p1	1	0.995781
1.1405	0.0153	0.0134	msv1.cds.fasta_32999	TRINITY_DN5798_c0_g1_i2.p1	0.820423	0.985694
1.1349	0.0829	0.073	msv1.cds.fasta_42063	TRINITY_DN6123_c0_g1_i1.p1	0.815789	0.924731
1.1342	0.0813	0.0717	msv1.cds.fasta_46110	TRINITY_DN11572_c0_g1_i1.p1	0.825758	0.926606
1.1328	0.0086	0.0076	msv1.cds.fasta_41157	TRINITY_DN3473_c0_g1_i1.p1	0.863874	0.991919
1.1317	0.002	0.0018	msv1.cds.fasta_15161	TRINITY_DN3038_c1_g2_i2.p1	1	0.998138
1.1308	0.0058	0.0052	msv1.cds.fasta_39432	TRINITY_DN3640_c0_g1_i2.p1	1	0.994595
1.1262	0.004	0.0035	msv1.cds.fasta_23803	TRINITY_DN1924_c0_g3_i1.p1	0.89313	0.996201
1.125	0.1981	0.1761	msv1.cds.fasta_34574	TRINITY_DN15155_c0_g1_i2.p1	0.761194	0.833333
1.1225	0.0278	0.0247	msv1.cds.fasta_30557	TRINITY_DN21407_c0_g1_i2.p1	0.719472	0.974006
1.1216	0.0036	0.0032	msv1.cds.fasta_30478	TRINITY_DN54604_c0_g1_i1.p1	0.952077	0.996644
1.1204	0.027	0.0241	msv1.cds.fasta_27248	TRINITY_DN7849_c0_g1_i10.p1	0.632184	0.974242
1.1152	0.077	0.069	msv1.cds.fasta_40428	TRINITY_DN1355_c0_g1_i7.p1	0.925532	0.929119
1.1124	0.0256	0.023	msv1.cds.fasta_41872	TRINITY_DN2288_c0_g1_i2.p1	0.987342	0.976496
1.1122	0.0139	0.0125	msv1.cds.fasta_15349	TRINITY_DN16637_c0_g1_i4.p1	0.667293	0.986854
1.112	0.0054	0.0048	msv1.cds.fasta_29181	TRINITY_DN810_c0_g1_i2.p1	1	0.994808
1.1111	0.0097	0.0088	msv1.cds.fasta_34385	TRINITY_DN6143_c0_g1_i3.p1	1	0.990704
1.1109	0.0647	0.0582	msv1.cds.fasta_45630	TRINITY_DN50486_c0_g1_i1.p1	0.628415	0.942029
1.1072	0.0207	0.0187	msv1.cds.fasta_36770	TRINITY_DN14122_c0_g1_i1.p1	0.840909	0.98018
1.1042	0.0065	0.0059	msv1.cds.fasta_37344	TRINITY_DN5881_c0_g1_i1.p1	1	0.99374
1.103	0.0288	0.0261	msv1.cds.fasta_44780	TRINITY_DN1285_c0_g1_i1.p1	0.686813	0.973333
1.1021	0.0069	0.0062	msv1.cds.fasta_08898	TRINITY_DN73_c0_g1_i3.p1	0.84116	0.993432
1.1011	0.0168	0.0153	msv1.cds.fasta_42774	TRINITY_DN9459_c0_g1_i1.p1	0.973333	0.984018
1.0977	0.008	0.0072	msv1.cds.fasta_18641	TRINITY_DN7502_c0_g1_i1.p1	0.63655	0.992473
1.0925	0.012	0.011	msv1.cds.fasta_29436	TRINITY_DN1926_c0_g1_i1.p1	0.779412	0.98847
1.0894	0.0084	0.0077	msv1.cds.fasta_19705	TRINITY_DN618_c0_g1_i4.p1	1	0.991959
1.0891	0.0017	0.0015	msv1.cds.fasta_22509	TRINITY_DN5505_c0_g1_i4.p1	1	0.998386
1.0881	0.053	0.0487	msv1.cds.fasta_12587	TRINITY_DN8448_c0_g1_i10.p1	0.960265	0.950575
1.0878	0.0068	0.0062	msv1.cds.fasta_41753	TRINITY_DN32992_c0_g1_i1.p1	0.898204	0.993333
1.0874	0.0057	0.0052	msv1.cds.fasta_08406	TRINITY_DN208_c0_g2_i1.p1	0.981157	0.994513
1.0868	0.007	0.0065	msv1.cds.fasta_38560	TRINITY_DN3141_c0_g1_i1.p1	1	0.993232
1.0857	0.0111	0.0102	msv1.cds.fasta_26242	TRINITY_DN17022_c0_g1_i1.p1	0.613889	0.989442
1.0852	0.1467	0.1352	msv1.cds.fasta_39362	TRINITY_DN6072_c0_g1_i2.p1	0.68984	0.870801
1.0832	0.0075	0.0069	msv1.cds.fasta_28900	TRINITY_DN4987_c0_g1_i1.p1	1	0.992798
1.0824	0.0131	0.0121	msv1.cds.fasta_17315	TRINITY_DN103996_c0_g1_i4.p1	0.641129	0.987421
1.0821	0.0153	0.0141	msv1.cds.fasta_16005	TRINITY_DN496_c0_g1_i1.p1	0.969171	0.985421
1.0813	0.0633	0.0586	msv1.cds.fasta_38973	TRINITY_DN18155_c2_g2_i1.p1	1	0.940972
1.0807	0.0772	0.0715	msv1.cds.fasta_33274	TRINITY_DN12455_c0_g1_i2.p1	0.739623	0.928571
1.0801	0.0052	0.0048	msv1.cds.fasta_21557	TRINITY_DN1134_c0_g1_i2.p1	0.622951	0.994987
1.0787	0.0612	0.0567	msv1.cds.fasta_28275	TRINITY_DN4138_c0_g1_i19.p1	0.837838	0.942652
1.0776	0.0079	0.0074	msv1.cds.fasta_16720	TRINITY_DN7005_c0_g1_i2.p1	0.693676	0.992403
1.0699	0.0044	0.0041	msv1.cds.fasta_00926	TRINITY_DN14932_c0_g2_i1.p1	0.868898	0.99572
1.0693	0.0093	0.0087	msv1.cds.fasta_41846	TRINITY_DN7803_c0_g3_i1.p1	0.949045	0.991051
1.0665	0.1487	0.1394	msv1.cds.fasta_42551	TRINITY_DN11564_c0_g1_i2.p1	0.868421	0.871212
1.0651	0.0102	0.0096	msv1.cds.fasta_22119	TRINITY_DN11781_c0_g1_i2.p1	0.725537	0.990132
1.0594	0.0658	0.0621	msv1.cds.fasta_26189	TRINITY_DN101299_c0_g1_i1.p1	0.675	0.939643
1.0579	0.1394	0.1318	msv1.cds.fasta_43968	TRINITY_DN6300_c0_g1_i4.p1	0.652482	0.876812
1.0573	0.0389	0.0368	msv1.cds.fasta_34061	TRINITY_DN132509_c0_g1_i1.p1	0.693798	0.962756
1.0559	0.0055	0.0052	msv1.cds.fasta_15104	TRINITY_DN726_c0_g1_i1.p1	0.925651	0.994645
1.0555	0.008	0.0076	msv1.cds.fasta_38698	TRINITY_DN15353_c0_g1_i1.p2	0.661538	0.992248
1.0552	0.0068	0.0064	msv1.cds.fasta_34017	TRINITY_DN123764_c0_g1_i1.p1	0.976563	0.993333
1.0547	0.0082	0.0078	msv1.cds.fasta_39593	TRINITY_DN10901_c0_g1_i2.p1	0.913043	0.992063
1.0543	0.0149	0.0142	msv1.cds.fasta_34116	TRINITY_DN49_c0_g1_i1.p1	0.962121	0.985564
1.0541	0.0065	0.0062	msv1.cds.fasta_25085	TRINITY_DN8245_c0_g1_i4.p1	1	0.993778
1.0535	0.0043	0.0041	msv1.cds.fasta_29521	TRINITY_DN1850_c0_g1_i1.p1	1	0.995794
1.0442	0.0201	0.0193	msv1.cds.fasta_36219	TRINITY_DN85306_c0_g1_i1.p1	0.836283	0.9806
1.0404	0.2416	0.2322	msv1.cds.fasta_39961	TRINITY_DN8570_c0_g2_i1.p2	0.694737	0.808081
1.0388	0.0243	0.0234	msv1.cds.fasta_43299	TRINITY_DN11106_c0_g1_i2.p1	0.802817	0.976608
1.0382	0.0088	0.0085	msv1.cds.fasta_20230	TRINITY_DN5837_c0_g1_i1.p1	0.95302	0.991393
1.0382	0.0047	0.0045	msv1.cds.fasta_31614	TRINITY_DN6167_c0_g1_i2.p1	1	0.99537
1.0334	0.0033	0.0032	msv1.cds.fasta_29853	TRINITY_DN4020_c0_g1_i1.p1	1	0.996805
1.032	0.0178	0.0172	msv1.cds.fasta_28685	TRINITY_DN10445_c0_g1_i1.p1	0.764526	0.982667
1.0299	0.0416	0.0404	msv1.cds.fasta_10108	TRINITY_DN5328_c0_g1_i1.p1	0.991189	0.960494
1.0297	0.0058	0.0057	msv1.cds.fasta_25487	TRINITY_DN73937_c0_g1_i1.p1	0.623342	0.994326
1.0258	0.0044	0.0042	msv1.cds.fasta_35456	TRINITY_DN6536_c0_g3_i2.p1	1	0.995781
1.0254	0.0124	0.012	msv1.cds.fasta_41579	TRINITY_DN1060_c0_g2_i1.p1	0.68125	0.987768
1.0247	0.11	0.1073	msv1.cds.fasta_38921	TRINITY_DN11911_c0_g1_i1.p2	0.933673	0.899818
1.0232	0.009	0.0088	msv1.cds.fasta_45997	TRINITY_DN12276_c0_g1_i1.p1	0.917355	0.990991
1.0218	0.0034	0.0033	msv1.cds.fasta_12560	TRINITY_DN4342_c0_g1_i3.p1	1	0.996683
1.0209	0.0022	0.0022	msv1.cds.fasta_08928	TRINITY_DN4606_c0_g1_i1.p1	0.854772	0.997843
1.0169	0.098	0.0964	msv1.cds.fasta_38454	TRINITY_DN42606_c0_g1_i1.p1	0.668342	0.909774
1.0155	0.0179	0.0176	msv1.cds.fasta_08166	TRINITY_DN50892_c0_g1_i1.p1	0.775457	0.982604
1.0154	0.0166	0.0163	msv1.cds.fasta_33017	TRINITY_DN15993_c0_g1_i2.p1	0.98893	0.983831
1.0136	0.0157	0.0155	msv1.cds.fasta_44130	TRINITY_DN77578_c0_g1_i1.p1	0.825758	0.984709
1.0122	0.0075	0.0074	msv1.cds.fasta_39818	TRINITY_DN1358_c0_g1_i3.p1	0.923469	0.992634
1.0115	0.0387	0.0383	msv1.cds.fasta_42222	TRINITY_DN844_c0_g2_i2.p1	0.708333	0.962963
1.0092	0.0066	0.0066	msv1.cds.fasta_05604	TRINITY_DN4805_c0_g1_i1.p1	0.697039	0.993464
1.0062	0.0496	0.0493	msv1.cds.fasta_23132	TRINITY_DN8834_c0_g1_i2.p1	0.868812	0.952517
1.005	0.0063	0.0062	msv1.cds.fasta_40547	TRINITY_DN23693_c0_g1_i10.p1	0.953488	0.993902
1.0049	0.0062	0.0062	msv1.cds.fasta_39420	TRINITY_DN108555_c0_g1_i1.p1	0.876344	0.993865
1.0036	0.0134	0.0134	msv1.cds.fasta_34458	TRINITY_DN12698_c0_g1_i5.p1	0.718876	0.986965
1.0024	0.0438	0.0437	msv1.cds.fasta_15326	TRINITY_DN1538_c1_g1_i3.p1	0.977612	0.958015
1.0024	0.0072	0.0072	msv1.cds.fasta_18997	TRINITY_DN2939_c0_g1_i1.p1	0.90812	0.992941
1.0022	0.0117	0.0117	msv1.cds.fasta_40459	TRINITY_DN107223_c0_g1_i1.p1	0.966667	0.988506
1.002	0.0088	0.0088	msv1.cds.fasta_40546	TRINITY_DN50781_c0_g1_i1.p1	0.883721	0.991228
1.0012	0.0056	0.0056	msv1.cds.fasta_35173	TRINITY_DN3429_c0_g1_i6.p1	0.934109	0.994467
1.001	0.0137	0.0137	msv1.cds.fasta_40471	TRINITY_DN4473_c0_g1_i1.p1	1	0.986513
1.0009	0.0039	0.0038	msv1.cds.fasta_27022	TRINITY_DN119529_c0_g1_i1.p1	0.762178	0.996241
0.997	0.0218	0.0219	msv1.cds.fasta_26746	TRINITY_DN15562_c0_g1_i2.p1	0.756374	0.978777
0.9962	0.0175	0.0176	msv1.cds.fasta_28888	TRINITY_DN11051_c0_g3_i1.p1	0.95092	0.982796
0.995	0.0195	0.0196	msv1.cds.fasta_41963	TRINITY_DN10072_c0_g1_i4.p1	0.78392	0.980769
0.9946	0.0108	0.0109	msv1.cds.fasta_39219	TRINITY_DN32437_c0_g1_i2.p1	1	0.989362
0.9943	0.0072	0.0073	msv1.cds.fasta_25137	TRINITY_DN3591_c0_g2_i1.p1	1	0.99287
0.9938	0.013	0.0131	msv1.cds.fasta_29789	TRINITY_DN2967_c0_g1_i3.p1	0.942771	0.98722
0.9936	0.0317	0.0319	msv1.cds.fasta_47658	TRINITY_DN6898_c0_g1_i8.p2	0.813084	0.969349
0.9927	0.0302	0.0304	msv1.cds.fasta_39280	TRINITY_DN3626_c0_g1_i49.p1	0.732719	0.97065
0.9918	0.0111	0.0111	msv1.cds.fasta_25540	TRINITY_DN934_c0_g1_i4.p1	0.970822	0.989071
0.9896	0.0231	0.0234	msv1.cds.fasta_27159	TRINITY_DN9716_c0_g1_i1.p1	0.944134	0.977318
0.9847	0.0146	0.0149	msv1.cds.fasta_20643	TRINITY_DN10270_c0_g1_i1.p1	1	0.985639
0.9847	0.0074	0.0075	msv1.cds.fasta_29310	TRINITY_DN6185_c0_g1_i1.p1	1	0.992685
0.9819	0.0655	0.0667	msv1.cds.fasta_31040	TRINITY_DN26059_c0_g1_i2.p2	0.777027	0.937681
0.9818	0.0067	0.0068	msv1.cds.fasta_14429	TRINITY_DN11926_c0_g1_i1.p1	0.994614	0.993381
0.9807	0.009	0.0092	msv1.cds.fasta_28379	TRINITY_DN27479_c0_g1_i1.p1	0.900302	0.991051
0.9804	0.0067	0.0068	msv1.cds.fasta_38131	TRINITY_DN748_c0_g1_i2.p1	0.681208	0.993432
0.9801	0.0082	0.0083	msv1.cds.fasta_44105	TRINITY_DN3195_c0_g1_i1.p1	0.94697	0.992
0.9769	0.0262	0.0269	msv1.cds.fasta_36580	TRINITY_DN1814_c0_g1_i17.p1	1	0.974474
0.9769	0.0052	0.0053	msv1.cds.fasta_15950	TRINITY_DN183_c0_g1_i1.p1	1	0.994872
0.9767	0.0587	0.0601	msv1.cds.fasta_29201	TRINITY_DN16000_c0_g1_i1.p1	0.676012	0.9447
0.9751	0.0632	0.0648	msv1.cds.fasta_39128	TRINITY_DN46470_c0_g1_i1.p1	0.671717	0.93985
0.975	0.0068	0.007	msv1.cds.fasta_32276	TRINITY_DN102642_c0_g1_i1.p1	0.705036	0.993197
0.974	0.0094	0.0096	msv1.cds.fasta_34280	TRINITY_DN16469_c0_g1_i1.p1	0.980237	0.990591
0.9723	0.0061	0.0063	msv1.cds.fasta_36789	TRINITY_DN6627_c0_g1_i1.p1	0.916667	0.993939
0.9719	0.0057	0.0059	msv1.cds.fasta_33510	TRINITY_DN38520_c0_g1_i1.p1	0.679389	0.994382
0.9706	0.0068	0.007	msv1.cds.fasta_01797	TRINITY_DN4298_c0_g2_i3.p1	0.664154	0.993274
0.9687	0.0074	0.0076	msv1.cds.fasta_06612	TRINITY_DN52_c0_g1_i1.p1	0.654545	0.992593
0.9638	0.0078	0.0081	msv1.cds.fasta_22459	TRINITY_DN5975_c0_g1_i1.p1	0.939614	0.992288
0.9617	0.0222	0.0231	msv1.cds.fasta_16843	TRINITY_DN3222_c0_g1_i3.p1	0.968254	0.978142
0.9599	0.0067	0.007	msv1.cds.fasta_00724	TRINITY_DN6392_c0_g1_i1.p1	0.755911	0.993238
0.9576	0.0111	0.0116	msv1.cds.fasta_35053	TRINITY_DN3044_c1_g1_i16.p1	1	0.988981
0.9576	0.0031	0.0032	msv1.cds.fasta_01776	TRINITY_DN3950_c0_g2_i1.p1	0.6202	0.99686
0.9575	0.0125	0.013	msv1.cds.fasta_19014	TRINITY_DN8096_c0_g1_i1.p1	0.920771	0.987597
0.9556	0.0257	0.0268	msv1.cds.fasta_28347	TRINITY_DN5436_c0_g1_i1.p1	0.954819	0.974763
0.9542	0.0107	0.0112	msv1.cds.fasta_19138	TRINITY_DN5084_c0_g1_i6.p1	0.610753	0.989437
0.9506	0.007	0.0073	msv1.cds.fasta_28004	TRINITY_DN466_c2_g1_i1.p1	0.979592	0.993056
0.9483	0.0867	0.0914	msv1.cds.fasta_23674	TRINITY_DN5005_c0_g1_i4.p1	0.670886	0.918239
0.9475	0.1062	0.1121	msv1.cds.fasta_37808	TRINITY_DN4220_c1_g2_i4.p2	0.821101	0.901304
0.9467	0.0274	0.029	msv1.cds.fasta_32950	TRINITY_DN3257_c0_g1_i2.p1	0.657244	0.973118
0.9443	0.0084	0.0089	msv1.cds.fasta_19571	TRINITY_DN7914_c0_g1_i3.p1	0.956332	0.991629
0.9418	0.0181	0.0192	msv1.cds.fasta_37962	TRINITY_DN1855_c0_g1_i4.p1	0.990338	0.982114
0.9415	0.01	0.0107	msv1.cds.fasta_20083	TRINITY_DN3037_c1_g1_i6.p1	0.671111	0.990066
0.9393	0.0188	0.02	msv1.cds.fasta_38352	TRINITY_DN27345_c1_g1_i1.p1	0.98	0.981293
0.9386	0.0103	0.0109	msv1.cds.fasta_14501	TRINITY_DN1998_c0_g1_i1.p1	0.987478	0.989734
0.9384	0.0632	0.0673	msv1.cds.fasta_38637	TRINITY_DN84123_c0_g1_i1.p1	0.94898	0.939068
0.9378	0.0146	0.0156	msv1.cds.fasta_24117	TRINITY_DN3558_c0_g1_i2.p1	0.989822	0.985433
0.9369	0.0055	0.0059	msv1.cds.fasta_25691	TRINITY_DN9744_c0_g1_i1.p1	0.817439	0.994444
0.9366	0.0207	0.0221	msv1.cds.fasta_26420	TRINITY_DN70140_c0_g1_i3.p1	0.68144	0.979675
0.9356	0.0248	0.0265	msv1.cds.fasta_29743	TRINITY_DN7217_c0_g1_i2.p1	0.907643	0.975439
0.935	0.0036	0.0038	msv1.cds.fasta_14141	TRINITY_DN3888_c0_g3_i1.p1	0.657754	0.996387
0.9348	0.0087	0.0093	msv1.cds.fasta_27431	TRINITY_DN1564_c0_g1_i1.p1	0.781977	0.991326
0.9332	0.0066	0.007	msv1.cds.fasta_34130	TRINITY_DN3642_c0_g1_i3.p1	1	0.993438
0.9321	0.0128	0.0138	msv1.cds.fasta_24240	TRINITY_DN1642_c1_g1_i3.p1	0.662791	0.987135
0.9316	0.0167	0.0179	msv1.cds.fasta_35457	TRINITY_DN109_c0_g1_i3.p1	0.901141	0.983122
0.9297	0.0157	0.0169	msv1.cds.fasta_07935	TRINITY_DN14451_c0_g1_i3.p1	0.728346	0.984384
0.9293	0.0102	0.0109	msv1.cds.fasta_23934	TRINITY_DN2919_c0_g1_i1.p1	1	0.98977
0.9287	0.0146	0.0157	msv1.cds.fasta_33875	TRINITY_DN10073_c0_g1_i1.p1	0.984436	0.985507
0.9287	0.0034	0.0037	msv1.cds.fasta_18567	TRINITY_DN6313_c0_g1_i1.p1	0.747126	0.996581
0.9266	0.0138	0.0149	msv1.cds.fasta_38931	TRINITY_DN5033_c0_g1_i6.p1	0.875648	0.986193
0.9264	0.1185	0.1279	msv1.cds.fasta_38788	TRINITY_DN12571_c0_g1_i1.p1	0.80597	0.890947
0.9248	0.0192	0.0208	msv1.cds.fasta_28407	TRINITY_DN5537_c0_g1_i10.p1	0.954545	0.980952
0.9243	0.0194	0.021	msv1.cds.fasta_26223	TRINITY_DN4521_c0_g1_i2.p1	1	0.980556
0.9235	0.0056	0.0061	msv1.cds.fasta_40238	TRINITY_DN3823_c0_g1_i1.p1	1	0.994318
0.9222	0.0067	0.0073	msv1.cds.fasta_26400	TRINITY_DN947_c0_g1_i1.p1	0.972067	0.993295
0.9222	0.0045	0.0049	msv1.cds.fasta_12930	TRINITY_DN3549_c0_g1_i10.p2	1	0.995495
0.9216	0.0035	0.0038	msv1.cds.fasta_21620	TRINITY_DN120182_c0_g1_i1.p1	0.894366	0.9965
0.9198	0.0476	0.0517	msv1.cds.fasta_35536	TRINITY_DN24270_c0_g1_i1.p1	0.756757	0.953869
0.9183	0.0045	0.0049	msv1.cds.fasta_37043	TRINITY_DN14520_c0_g1_i1.p1	0.882114	0.995392
0.9167	0.0115	0.0125	msv1.cds.fasta_40364	TRINITY_DN52928_c0_g1_i1.p1	1	0.988506
0.9164	0.0057	0.0062	msv1.cds.fasta_25692	TRINITY_DN4001_c0_g1_i2.p1	0.637602	0.994302
0.9157	0.0039	0.0043	msv1.cds.fasta_10817	TRINITY_DN6146_c0_g2_i1.p1	0.644817	0.99606
0.9148	0.0569	0.0622	msv1.cds.fasta_43541	TRINITY_DN12742_c1_g1_i1.p1	0.972028	0.944844
0.9148	0.0073	0.008	msv1.cds.fasta_29027	TRINITY_DN2036_c0_g1_i4.p1	0.853659	0.992593
0.9143	0.0334	0.0365	msv1.cds.fasta_45631	TRINITY_DN15835_c0_g3_i1.p1	0.878261	0.966997
0.9135	0.0068	0.0074	msv1.cds.fasta_10106	TRINITY_DN14068_c0_g2_i4.p1	0.992636	0.993076
0.9127	0.0092	0.0101	msv1.cds.fasta_32201	TRINITY_DN15094_c0_g1_i1.p1	0.834437	0.990741
0.9124	0.0708	0.0776	msv1.cds.fasta_40034	TRINITY_DN7919_c0_g1_i1.p1	0.765363	0.931873
0.9122	0.0047	0.0052	msv1.cds.fasta_37396	TRINITY_DN1595_c0_g1_i2.p1	0.942478	0.995305
0.911	0.0048	0.0053	msv1.cds.fasta_37983	TRINITY_DN4201_c0_g1_i1.p1	1	0.995122
0.9109	0.0614	0.0674	msv1.cds.fasta_37357	TRINITY_DN30474_c0_g1_i2.p1	0.765258	0.940695
0.9105	0.0074	0.0082	msv1.cds.fasta_40149	TRINITY_DN75635_c0_g1_i1.p1	0.927083	0.992509
0.9097	0.0232	0.0255	msv1.cds.fasta_06044	TRINITY_DN9012_c0_g1_i1.p1	0.984742	0.976957
0.9089	0.0073	0.0081	msv1.cds.fasta_24448	TRINITY_DN432_c0_g1_i6.p1	0.817708	0.992569
0.9083	0.0194	0.0214	msv1.cds.fasta_23273	TRINITY_DN3594_c0_g1_i2.p1	0.645885	0.980695
0.9076	0.0101	0.0111	msv1.cds.fasta_38699	TRINITY_DN5558_c0_g1_i1.p1	1	0.989744
0.9049	0.0974	0.1076	msv1.cds.fasta_38305	TRINITY_DN13442_c0_g1_i6.p1	0.832536	0.908046
0.9048	0.014	0.0155	msv1.cds.fasta_35308	TRINITY_DN20209_c0_g2_i1.p1	0.891213	0.985915
0.9031	0.0738	0.0817	msv1.cds.fasta_38844	TRINITY_DN5269_c0_g1_i9.p1	0.910377	0.929188
0.9022	0.0126	0.0139	msv1.cds.fasta_38953	TRINITY_DN21986_c0_g1_i3.p1	0.958333	0.987319
0.9021	0.0054	0.006	msv1.cds.fasta_39944	TRINITY_DN1241_c0_g1_i2.p1	0.947368	0.994444
0.8996	0.0061	0.0068	msv1.cds.fasta_35163	TRINITY_DN17933_c0_g1_i3.p1	0.676349	0.993865
0.8985	0.0584	0.065	msv1.cds.fasta_37942	TRINITY_DN89143_c0_g1_i1.p1	0.82439	0.942801
0.8983	0.0016	0.0017	msv1.cds.fasta_11826	TRINITY_DN4599_c0_g3_i3.p1	0.996795	0.998392
0.898	0.0089	0.0099	msv1.cds.fasta_33649	TRINITY_DN5249_c0_g1_i1.p1	1	0.991026
0.8977	0.0407	0.0453	msv1.cds.fasta_35110	TRINITY_DN8806_c0_g1_i3.p1	1	0.959889
0.8971	0.0044	0.0049	msv1.cds.fasta_36613	TRINITY_DN1213_c0_g3_i3.p1	1	0.995475
0.8957	0.035	0.0391	msv1.cds.fasta_27095	TRINITY_DN6387_c0_g1_i1.p1	0.689655	0.965278
0.8952	0.0101	0.0113	msv1.cds.fasta_32914	TRINITY_DN4489_c0_g1_i4.p1	0.725926	0.989796
0.8936	0.0042	0.0047	msv1.cds.fasta_35032	TRINITY_DN9593_c0_g1_i2.p1	0.979339	0.995781
0.8928	0.0423	0.0473	msv1.cds.fasta_35732	TRINITY_DN70072_c0_g1_i1.p1	0.961538	0.958519
0.8926	0.007	0.0078	msv1.cds.fasta_19140	TRINITY_DN2749_c0_g1_i1.p1	0.707527	0.992908
0.8917	0.009	0.0101	msv1.cds.fasta_46180	TRINITY_DN6229_c0_g1_i2.p1	0.746575	0.990826
0.8887	0.0058	0.0066	msv1.cds.fasta_10113	TRINITY_DN28122_c0_g1_i2.p1	0.744838	0.994059
0.8861	0.0759	0.0857	msv1.cds.fasta_34971	TRINITY_DN18460_c0_g1_i2.p1	0.711934	0.926782
0.8848	0.1117	0.1262	msv1.cds.fasta_41636	TRINITY_DN1575_c0_g1_i1.p1	0.837079	0.897092
0.8848	0.01	0.0113	msv1.cds.fasta_35952	TRINITY_DN5110_c0_g1_i4.p1	1	0.989855
0.8847	0.0104	0.0118	msv1.cds.fasta_11236	TRINITY_DN7099_c0_g1_i8.p1	0.636505	0.989379
0.8839	0.0119	0.0135	msv1.cds.fasta_41850	TRINITY_DN20985_c0_g1_i4.p1	0.88535	0.98801
0.8827	0.1175	0.1331	msv1.cds.fasta_44389	TRINITY_DN6351_c3_g1_i4.p1	0.969925	0.894057
0.8826	0.0293	0.0331	msv1.cds.fasta_44710	TRINITY_DN8091_c0_g1_i1.p1	0.636364	0.970899
0.8818	0.0029	0.0033	msv1.cds.fasta_19798	TRINITY_DN8268_c0_g2_i12.p1	1	0.997063
0.8808	0.0465	0.0528	msv1.cds.fasta_22799	TRINITY_DN12186_c0_g1_i5.p1	0.811905	0.954057
0.8793	0.1238	0.1408	msv1.cds.fasta_18647	TRINITY_DN14897_c0_g1_i6.p1	0.690763	0.88469
0.8793	0.1074	0.1221	msv1.cds.fasta_38827	TRINITY_DN11928_c0_g1_i3.p1	0.804124	0.899573
0.8789	0.008	0.0091	msv1.cds.fasta_04167	TRINITY_DN4558_c0_g1_i3.p1	0.85166	0.99188
0.8786	0.0592	0.0674	msv1.cds.fasta_30383	TRINITY_DN2393_c0_g1_i15.p1	0.918429	0.941886
0.8784	0.0254	0.0289	msv1.cds.fasta_26754	TRINITY_DN243_c0_g1_i2.p1	1	0.974504
0.8783	0.0089	0.0101	msv1.cds.fasta_25425	TRINITY_DN3413_c0_g1_i7.p1	1	0.990991
0.8782	0.0028	0.0031	msv1.cds.fasta_01025	TRINITY_DN9144_c0_g1_i1.p1	0.677466	0.997166
0.8781	0.0118	0.0134	msv1.cds.fasta_45921	TRINITY_DN5781_c0_g1_i2.p1	0.674699	0.988095
0.8772	0.011	0.0125	msv1.cds.fasta_40179	TRINITY_DN17648_c0_g1_i1.p1	0.907692	0.988701
0.8754	0.0141	0.0161	msv1.cds.fasta_37260	TRINITY_DN9527_c0_g1_i1.p1	0.976744	0.985714
0.8753	0.0049	0.0056	msv1.cds.fasta_38658	TRINITY_DN11073_c0_g1_i1.p1	0.920188	0.994898
0.8742	0.0363	0.0415	msv1.cds.fasta_42694	TRINITY_DN4106_c0_g1_i1.p1	0.81768	0.963964
0.874	0.0872	0.0998	msv1.cds.fasta_36609	TRINITY_DN4501_c0_g1_i6.p1	0.891304	0.917073
0.874	0.045	0.0515	msv1.cds.fasta_32186	TRINITY_DN4058_c0_g1_i2.p1	0.741722	0.955357
0.8734	0.0095	0.0109	msv1.cds.fasta_37262	TRINITY_DN36893_c0_g1_i1.p1	0.95814	0.990291
0.8732	0.0072	0.0083	msv1.cds.fasta_40426	TRINITY_DN15418_c0_g1_i1.p1	0.781609	0.992647
0.8725	0.0539	0.0618	msv1.cds.fasta_40814	TRINITY_DN100213_c0_g1_i1.p1	0.668639	0.946903
0.8719	0.0105	0.012	msv1.cds.fasta_27462	TRINITY_DN3623_c0_g1_i1.p1	0.934605	0.98931
0.8717	0.0145	0.0167	msv1.cds.fasta_40461	TRINITY_DN4084_c2_g1_i1.p1	0.913793	0.985325
0.871	0.011	0.0126	msv1.cds.fasta_30919	TRINITY_DN104697_c0_g1_i1.p1	0.967532	0.988814
0.8709	0.1254	0.144	msv1.cds.fasta_44092	TRINITY_DN1889_c0_g2_i1.p1	1	0.882206
0.8695	0.0291	0.0335	msv1.cds.fasta_29329	TRINITY_DN438_c0_g1_i7.p1	0.796875	0.971242
0.8685	0.0047	0.0054	msv1.cds.fasta_32270	TRINITY_DN4088_c0_g2_i2.p1	1	0.995204
0.8676	0.0159	0.0184	msv1.cds.fasta_36066	TRINITY_DN920_c0_g1_i1.p1	0.723684	0.983838
0.8663	0.02	0.023	msv1.cds.fasta_42646	TRINITY_DN730_c0_g1_i2.p1	0.986667	0.97973
0.866	0.0069	0.008	msv1.cds.fasta_18872	TRINITY_DN190_c0_g1_i3.p1	1	0.992908
0.8658	0.0058	0.0066	msv1.cds.fasta_25812	TRINITY_DN8470_c0_g1_i1.p1	0.624658	0.994152
0.8656	0.0103	0.0119	msv1.cds.fasta_22545	TRINITY_DN4481_c0_g1_i8.p1	1	0.989482
0.8652	0.0355	0.041	msv1.cds.fasta_34387	TRINITY_DN9721_c0_g1_i1.p1	0.752988	0.964727
0.864	0.0688	0.0796	msv1.cds.fasta_21802	TRINITY_DN11349_c0_g1_i1.p1	0.673759	0.933333
0.8636	0.0136	0.0158	msv1.cds.fasta_18089	TRINITY_DN73175_c0_g1_i2.p1	0.641393	0.986155
0.862	0.0059	0.0068	msv1.cds.fasta_08910	TRINITY_DN1673_c0_g1_i2.p1	0.906077	0.993902
0.8619	0.0288	0.0334	msv1.cds.fasta_26551	TRINITY_DN8768_c0_g1_i1.p1	0.924675	0.970974
0.8616	0.009	0.0104	msv1.cds.fasta_35300	TRINITY_DN10134_c0_g1_i2.p1	0.90795	0.990783
0.8609	0.0202	0.0234	msv1.cds.fasta_14988	TRINITY_DN6283_c0_g1_i2.p1	0.981785	0.979592
0.8591	0.0079	0.0092	msv1.cds.fasta_00182	TRINITY_DN4339_c0_g1_i5.p1	0.8949	0.991906
0.8572	0.0337	0.0393	msv1.cds.fasta_21207	TRINITY_DN50747_c0_g1_i1.p1	0.795872	0.966378
0.8559	0.0045	0.0052	msv1.cds.fasta_36924	TRINITY_DN15508_c0_g1_i1.p1	0.8327	0.995434
0.8554	0.1586	0.1854	msv1.cds.fasta_26440	TRINITY_DN5114_c0_g2_i3.p1	0.692737	0.854839
0.8546	0.0072	0.0085	msv1.cds.fasta_36272	TRINITY_DN928_c0_g1_i1.p1	1	0.992593
0.8544	0.0115	0.0135	msv1.cds.fasta_31971	TRINITY_DN14650_c0_g1_i1.p1	0.986063	0.988221
0.8539	0.0819	0.0959	msv1.cds.fasta_37467	TRINITY_DN5679_c0_g1_i4.p1	0.929245	0.920474
0.8538	0.0062	0.0073	msv1.cds.fasta_08065	TRINITY_DN2492_c0_g1_i5.p1	0.680157	0.993602
0.8536	0.0147	0.0172	msv1.cds.fasta_45476	TRINITY_DN60916_c0_g1_i1.p2	0.932203	0.984848
0.8535	0.0047	0.0055	msv1.cds.fasta_21277	TRINITY_DN20644_c0_g1_i1.p1	0.960557	0.995169
0.8516	0.0059	0.007	msv1.cds.fasta_02024	TRINITY_DN2213_c0_g1_i2.p1	0.649351	0.993778
0.8514	0.028	0.0328	msv1.cds.fasta_11892	TRINITY_DN4443_c0_g1_i1.p1	0.998392	0.971551
0.8506	0.0072	0.0085	msv1.cds.fasta_04412	TRINITY_DN5985_c0_g1_i2.p1	0.699684	0.99247
0.8504	0.0128	0.015	msv1.cds.fasta_40015	TRINITY_DN10237_c0_g1_i1.p1	1	0.986965
0.8501	0.0098	0.0115	msv1.cds.fasta_04121	TRINITY_DN1606_c0_g1_i4.p1	0.752066	0.989927
0.8499	0.0578	0.068	msv1.cds.fasta_30094	TRINITY_DN4866_c0_g1_i22.p1	0.921384	0.943117
0.8492	0.0498	0.0586	msv1.cds.fasta_25358	TRINITY_DN6365_c0_g1_i2.p1	1	0.950584
0.8492	0.0139	0.0163	msv1.cds.fasta_29175	TRINITY_DN967_c0_g1_i3.p1	0.809969	0.985897
0.8486	0.2256	0.2658	msv1.cds.fasta_37138	TRINITY_DN23849_c0_g1_i1.p1	0.717213	0.80381
0.8472	0.071	0.0839	msv1.cds.fasta_37890	TRINITY_DN2610_c0_g1_i5.p1	0.946602	0.929915
0.8466	0.0569	0.0672	msv1.cds.fasta_40154	TRINITY_DN14089_c0_g1_i2.p1	0.747619	0.944798
0.8437	0.0377	0.0446	msv1.cds.fasta_39033	TRINITY_DN7509_c0_g2_i1.p1	0.806867	0.962766
0.8435	0.0068	0.0081	msv1.cds.fasta_16100	TRINITY_DN46_c0_g1_i1.p1	0.814313	0.992874
0.8425	0.0187	0.0222	msv1.cds.fasta_43468	TRINITY_DN165_c0_g2_i1.p1	1	0.980815
0.8415	0.0173	0.0206	msv1.cds.fasta_14962	TRINITY_DN26735_c0_g1_i1.p1	0.829945	0.982183
0.8411	0.1404	0.167	msv1.cds.fasta_44340	TRINITY_DN35094_c0_g1_i1.p1	0.662162	0.870748
0.8403	0.0081	0.0096	msv1.cds.fasta_35430	TRINITY_DN3469_c0_g1_i1.p1	0.864964	0.991561
0.8401	0.0203	0.0241	msv1.cds.fasta_37815	TRINITY_DN8127_c0_g1_i2.p1	0.990431	0.979066
0.8389	0.0074	0.0088	msv1.cds.fasta_13903	TRINITY_DN7641_c0_g1_i1.p1	1	0.992357
0.8387	0.0064	0.0077	msv1.cds.fasta_33760	TRINITY_DN2621_c0_g1_i5.p1	0.783784	0.993432
0.8351	0.0293	0.0351	msv1.cds.fasta_13161	TRINITY_DN3292_c0_g1_i1.p1	0.955631	0.970238
0.835	0.0027	0.0033	msv1.cds.fasta_26458	TRINITY_DN491_c0_g1_i4.p1	1	0.997199
0.8347	0.0114	0.0137	msv1.cds.fasta_25843	TRINITY_DN87434_c0_g1_i1.p1	0.775342	0.988221
0.8343	0.0052	0.0062	msv1.cds.fasta_39597	TRINITY_DN434_c0_g1_i1.p1	0.763485	0.994565
0.8342	0.014	0.0168	msv1.cds.fasta_25189	TRINITY_DN14677_c0_g1_i2.p1	0.613941	0.985444
0.834	0.0118	0.0142	msv1.cds.fasta_21102	TRINITY_DN12905_c0_g2_i1.p1	0.817972	0.987793
0.8334	0.0055	0.0067	msv1.cds.fasta_35560	TRINITY_DN2032_c0_g1_i1.p1	1	0.994326
0.8333	0.0384	0.0461	msv1.cds.fasta_38232	TRINITY_DN3430_c0_g1_i1.p1	0.683168	0.961353
0.8317	0.0043	0.0052	msv1.cds.fasta_28695	TRINITY_DN10336_c0_g1_i3.p1	0.678899	0.995495
0.8298	0.0065	0.0078	msv1.cds.fasta_34988	TRINITY_DN6032_c0_g1_i2.p1	1	0.993141
0.8283	0.0081	0.0098	msv1.cds.fasta_45285	TRINITY_DN5639_c0_g1_i1.p1	1	0.991597
0.8279	0.0044	0.0054	msv1.cds.fasta_37380	TRINITY_DN405_c1_g1_i1.p1	1	0.995305
0.8271	0.0441	0.0533	msv1.cds.fasta_41805	TRINITY_DN6351_c0_g2_i1.p1	0.719745	0.955752
0.8257	0.0151	0.0183	msv1.cds.fasta_19403	TRINITY_DN1246_c0_g1_i1.p1	0.968487	0.984093
0.8247	0.0389	0.0472	msv1.cds.fasta_34376	TRINITY_DN5545_c0_g1_i3.p1	0.656371	0.960784
0.8246	0.0177	0.0215	msv1.cds.fasta_33913	TRINITY_DN14003_c0_g1_i8.p1	0.823529	0.981793
0.8241	0.016	0.0194	msv1.cds.fasta_46823	TRINITY_DN1113_c0_g1_i1.p1	0.821138	0.983498
0.8235	0.0135	0.0164	msv1.cds.fasta_30277	TRINITY_DN5500_c0_g1_i1.p1	0.630719	0.986183
0.8212	0.0127	0.0155	msv1.cds.fasta_42238	TRINITY_DN16979_c0_g1_i1.p1	0.993464	0.986842
0.8206	0.0165	0.0201	msv1.cds.fasta_43892	TRINITY_DN12480_c0_g1_i2.p1	0.866667	0.982906
0.8194	0.0084	0.0102	msv1.cds.fasta_36044	TRINITY_DN308_c0_g1_i2.p1	1	0.991228
0.8191	0.0151	0.0184	msv1.cds.fasta_07627	TRINITY_DN1883_c0_g1_i1.p1	0.988432	0.984395
0.818	0.0031	0.0038	msv1.cds.fasta_25084	TRINITY_DN2611_c2_g2_i3.p1	0.813333	0.996721
0.8179	0.008	0.0098	msv1.cds.fasta_34753	TRINITY_DN8391_c0_g1_i1.p1	0.829268	0.99183
0.8177	0.0488	0.0597	msv1.cds.fasta_37795	TRINITY_DN15805_c0_g1_i1.p2	0.681159	0.950355
0.8175	0.0068	0.0083	msv1.cds.fasta_23856	TRINITY_DN3021_c0_g1_i2.p1	0.846939	0.992972
0.817	0.0548	0.0671	msv1.cds.fasta_21848	TRINITY_DN8275_c0_g1_i3.p1	0.925339	0.945395
0.8152	0.033	0.0405	msv1.cds.fasta_25074	TRINITY_DN7078_c0_g1_i2.p1	0.845333	0.966351
0.8141	0.083	0.1019	msv1.cds.fasta_25355	TRINITY_DN9486_c0_g1_i1.p1	0.828418	0.919094
0.8139	0.0231	0.0284	msv1.cds.fasta_37289	TRINITY_DN5557_c0_g1_i4.p1	0.630631	0.97619
0.8139	0.0137	0.0169	msv1.cds.fasta_28722	TRINITY_DN5870_c0_g1_i6.p1	0.654434	0.985981
0.8118	0.0181	0.0223	msv1.cds.fasta_44493	TRINITY_DN15050_c1_g1_i1.p1	0.992248	0.981771
0.8112	0.0091	0.0113	msv1.cds.fasta_46541	TRINITY_DN7885_c0_g1_i1.p1	0.845528	0.990385
0.8093	0.0184	0.0228	msv1.cds.fasta_40437	TRINITY_DN2645_c0_g1_i1.p1	0.902299	0.980892
0.808	0.0118	0.0147	msv1.cds.fasta_31142	TRINITY_DN14478_c0_g2_i3.p1	1	0.987571
0.8078	0.0036	0.0045	msv1.cds.fasta_26537	TRINITY_DN7249_c0_g1_i1.p1	0.934383	0.996255
0.8077	0.0234	0.029	msv1.cds.fasta_15634	TRINITY_DN3179_c0_g1_i1.p1	0.887833	0.975732
0.8075	0.0028	0.0034	msv1.cds.fasta_19134	TRINITY_DN5057_c0_g1_i1.p1	0.991416	0.997114
0.8068	0.0326	0.0404	msv1.cds.fasta_40145	TRINITY_DN8998_c0_g1_i4.p2	0.842697	0.966667
0.8051	0.0082	0.0101	msv1.cds.fasta_41350	TRINITY_DN1598_c0_g2_i1.p1	0.951807	0.991561
0.8044	0.0042	0.0053	msv1.cds.fasta_32771	TRINITY_DN8430_c0_g1_i2.p1	0.830882	0.995575
0.8034	0.12	0.1494	msv1.cds.fasta_45499	TRINITY_DN11125_c0_g1_i2.p1	0.634286	0.885886
0.8033	0.0048	0.006	msv1.cds.fasta_23950	TRINITY_DN4035_c0_g1_i3.p1	1	0.994885
0.8006	0.0377	0.0471	msv1.cds.fasta_40441	TRINITY_DN18482_c0_g1_i2.p1	0.942529	0.961382
0.8004	0.0071	0.0089	msv1.cds.fasta_23513	TRINITY_DN18326_c0_g3_i1.p1	0.884131	0.992403
0.8003	0.0085	0.0106	msv1.cds.fasta_36415	TRINITY_DN17527_c0_g1_i1.p1	1	0.991071
0.8003	0.0049	0.0061	msv1.cds.fasta_38848	TRINITY_DN1562_c0_g1_i1.p1	1	0.994845
0.8	0.0042	0.0053	msv1.cds.fasta_36273	TRINITY_DN108097_c0_g1_i1.p1	1	0.995556
0.7998	0.0611	0.0764	msv1.cds.fasta_35951	TRINITY_DN1709_c0_g1_i1.p2	0.973913	0.938988
0.7985	0.0063	0.0079	msv1.cds.fasta_30796	TRINITY_DN3016_c0_g1_i4.p1	1	0.993333
0.7984	0.0044	0.0055	msv1.cds.fasta_30175	TRINITY_DN12503_c0_g2_i1.p1	0.704545	0.995392
0.7975	0.011	0.0138	msv1.cds.fasta_42434	TRINITY_DN126880_c0_g1_i1.p1	0.774834	0.988604
0.7963	0.0027	0.0034	msv1.cds.fasta_21755	TRINITY_DN2953_c0_g3_i1.p1	0.837264	0.997183
0.7959	0.0115	0.0145	msv1.cds.fasta_25785	TRINITY_DN16546_c0_g2_i1.p1	0.680328	0.987952
0.7948	0.02	0.0252	msv1.cds.fasta_35244	TRINITY_DN4927_c0_g1_i19.p1	1	0.979167
0.7941	0.0182	0.023	msv1.cds.fasta_29602	TRINITY_DN5918_c0_g1_i2.p1	1	0.981013
0.7933	0.2676	0.3374	msv1.cds.fasta_46703	TRINITY_DN7997_c0_g1_i1.p1	0.871795	0.771242
0.79	0.1123	0.1422	msv1.cds.fasta_28727	TRINITY_DN9338_c0_g1_i6.p1	0.993921	0.891947
0.789	0.0052	0.0066	msv1.cds.fasta_34974	TRINITY_DN82_c0_g1_i3.p1	0.896679	0.994513
0.7889	0.0021	0.0027	msv1.cds.fasta_05244	TRINITY_DN213_c2_g1_i8.p1	0.993333	0.997763
0.7888	0.0022	0.0027	msv1.cds.fasta_20939	TRINITY_DN3328_c0_g1_i1.p1	1	0.997706
0.7886	0.0092	0.0116	msv1.cds.fasta_13970	TRINITY_DN71630_c0_g1_i1.p1	0.614159	0.990394
0.7878	0.0085	0.0107	msv1.cds.fasta_42490	TRINITY_DN4448_c0_g1_i1.p1	1	0.991111
0.787	0.0078	0.0099	msv1.cds.fasta_31837	TRINITY_DN2636_c0_g1_i1.p1	1	0.991813
0.7869	0.059	0.0749	msv1.cds.fasta_26720	TRINITY_DN671_c1_g1_i1.p1	0.79661	0.940898
0.7857	0.0131	0.0167	msv1.cds.fasta_12511	TRINITY_DN2818_c0_g1_i2.p1	0.680464	0.986212
0.7855	0.0186	0.0237	msv1.cds.fasta_30173	TRINITY_DN10340_c0_g1_i8.p1	1	0.980519
0.785	0.0093	0.0118	msv1.cds.fasta_41380	TRINITY_DN6850_c0_g1_i1.p1	0.94186	0.989712
0.7846	0.0042	0.0054	msv1.cds.fasta_27907	TRINITY_DN12507_c0_g2_i3.p1	0.656805	0.995495
0.7826	0.0081	0.0104	msv1.cds.fasta_27092	TRINITY_DN5230_c0_g1_i1.p1	1	0.991379
0.7823	0.0185	0.0236	msv1.cds.fasta_12958	TRINITY_DN6334_c0_g1_i1.p1	0.646362	0.980803
0.7812	0.0052	0.0067	msv1.cds.fasta_34845	TRINITY_DN3378_c0_g1_i2.p1	1	0.994558
0.7794	0.0466	0.0598	msv1.cds.fasta_28113	TRINITY_DN1907_c0_g1_i4.p2	0.841791	0.952719
0.7788	0.0062	0.0079	msv1.cds.fasta_16762	TRINITY_DN119933_c0_g1_i1.p1	0.60396	0.993443
0.7782	0.0466	0.0599	msv1.cds.fasta_06341	TRINITY_DN1586_c0_g1_i19.p1	0.88901	0.952672
0.7778	0.0029	0.0037	msv1.cds.fasta_28422	TRINITY_DN71289_c0_g1_i1.p1	0.979228	0.99697
0.7776	0.1221	0.157	msv1.cds.fasta_43752	TRINITY_DN2078_c0_g2_i1.p1	0.76	0.884712
0.7774	0.0099	0.0127	msv1.cds.fasta_39176	TRINITY_DN86662_c0_g1_i1.p1	1	0.989418
0.7773	0.0105	0.0135	msv1.cds.fasta_32804	TRINITY_DN6219_c1_g1_i1.p1	0.912458	0.98893
0.7762	0.0186	0.024	msv1.cds.fasta_37946	TRINITY_DN5658_c0_g1_i1.p1	1	0.980488
0.7752	0.0048	0.0062	msv1.cds.fasta_38625	TRINITY_DN3391_c0_g2_i1.p1	0.94686	0.994898
0.7748	0.0154	0.0199	msv1.cds.fasta_36585	TRINITY_DN4457_c1_g1_i1.p1	0.923423	0.98374
0.7743	0.0033	0.0043	msv1.cds.fasta_40264	TRINITY_DN3228_c0_g1_i1.p2	1	0.996212
0.7724	0.0037	0.0048	msv1.cds.fasta_27373	TRINITY_DN1544_c0_g2_i1.p1	1	0.996124
0.7722	0.0043	0.0056	msv1.cds.fasta_31255	TRINITY_DN8674_c0_g1_i2.p1	0.915625	0.995449
0.7721	0.0982	0.1272	msv1.cds.fasta_37463	TRINITY_DN71401_c0_g1_i1.p1	0.820755	0.90613
0.7721	0.0613	0.0793	msv1.cds.fasta_19802	TRINITY_DN8914_c0_g1_i4.p1	0.657205	0.937984
0.772	0.0142	0.0184	msv1.cds.fasta_22170	TRINITY_DN29049_c0_g1_i3.p1	0.638756	0.985019
0.7715	0.0033	0.0043	msv1.cds.fasta_13752	TRINITY_DN2665_c0_g1_i6.p1	1	0.996497
0.7714	0.0256	0.0332	msv1.cds.fasta_28995	TRINITY_DN12925_c0_g1_i7.p1	0.993865	0.973251
0.7707	0.038	0.0494	msv1.cds.fasta_27769	TRINITY_DN90111_c0_g1_i2.p1	0.852941	0.96092
0.7706	0.0067	0.0087	msv1.cds.fasta_37569	TRINITY_DN101277_c0_g1_i1.p1	0.652381	0.992701
0.7703	0.0025	0.0032	msv1.cds.fasta_25045	TRINITY_DN1231_c0_g2_i1.p1	0.926108	0.99734
0.7695	0.0073	0.0095	msv1.cds.fasta_21365	TRINITY_DN10632_c0_g1_i1.p1	0.893023	0.992188
0.7691	0.0158	0.0206	msv1.cds.fasta_27553	TRINITY_DN86534_c0_g1_i1.p1	0.640351	0.983257
0.7688	0.0046	0.006	msv1.cds.fasta_38188	TRINITY_DN16905_c0_g2_i4.p1	1	0.99505
0.768	0.0137	0.0178	msv1.cds.fasta_35625	TRINITY_DN60449_c0_g1_i1.p1	0.786325	0.985507
0.768	0.0022	0.0028	msv1.cds.fasta_12530	TRINITY_DN12511_c0_g1_i1.p1	0.71476	0.99768
0.7675	0.0065	0.0085	msv1.cds.fasta_10384	TRINITY_DN1601_c0_g1_i1.p1	1	0.993024
0.7673	0.0024	0.0031	msv1.cds.fasta_20106	TRINITY_DN120310_c0_g1_i1.p1	0.875278	0.997455
0.7667	0.0266	0.0347	msv1.cds.fasta_25205	TRINITY_DN462_c0_g1_i17.p1	0.925558	0.972297
0.7656	0.0094	0.0123	msv1.cds.fasta_19782	TRINITY_DN2230_c0_g1_i1.p1	0.747433	0.989927
0.765	0.0068	0.0088	msv1.cds.fasta_43628	TRINITY_DN3051_c0_g1_i1.p1	1	0.992754
0.7648	0.0122	0.0159	msv1.cds.fasta_35355	TRINITY_DN23139_c0_g1_i1.p2	0.642857	0.986928
0.7635	0.1384	0.1813	msv1.cds.fasta_37755	TRINITY_DN15461_c0_g1_i1.p1	0.665072	0.868106
0.7634	0.0966	0.1265	msv1.cds.fasta_19793	TRINITY_DN8164_c0_g1_i3.p1	0.940552	0.904439
0.763	0.2768	0.3628	msv1.cds.fasta_45786	TRINITY_DN27098_c0_g1_i3.p1	0.642045	0.766962
0.7628	0.013	0.017	msv1.cds.fasta_34851	TRINITY_DN36145_c0_g1_i1.p1	0.684211	0.986193
0.7622	0.1134	0.1488	msv1.cds.fasta_40670	TRINITY_DN6494_c1_g1_i1.p1	0.672515	0.892754
0.7622	0.026	0.0341	msv1.cds.fasta_38112	TRINITY_DN16360_c0_g2_i1.p1	0.783251	0.972746
0.7621	0.008	0.0105	msv1.cds.fasta_10975	TRINITY_DN5300_c0_g1_i2.p1	0.944615	0.991314
0.761	0.0907	0.1192	msv1.cds.fasta_41214	TRINITY_DN121515_c0_g1_i1.p1	0.642424	0.91195
0.7603	0.0083	0.011	msv1.cds.fasta_01544	TRINITY_DN401_c0_g1_i9.p1	0.952124	0.991079
0.76	0.0063	0.0083	msv1.cds.fasta_22287	TRINITY_DN9645_c0_g1_i1.p1	0.643629	0.993289
0.7599	0.0051	0.0067	msv1.cds.fasta_23389	TRINITY_DN10178_c0_g1_i1.p1	0.863529	0.99455
0.7592	0.015	0.0197	msv1.cds.fasta_24308	TRINITY_DN8465_c0_g1_i1.p1	0.919689	0.984038
0.7588	0.0141	0.0185	msv1.cds.fasta_26278	TRINITY_DN88632_c0_g1_i2.p1	0.743733	0.985019
0.7577	0.0048	0.0063	msv1.cds.fasta_38663	TRINITY_DN10220_c0_g1_i5.p1	1	0.994898
0.7572	0.0052	0.0068	msv1.cds.fasta_32422	TRINITY_DN50218_c0_g1_i1.p1	0.655797	0.994475
0.7572	0.0032	0.0042	msv1.cds.fasta_23282	TRINITY_DN8690_c0_g1_i2.p1	0.895089	0.996675
0.7571	0.0046	0.006	msv1.cds.fasta_30515	TRINITY_DN14513_c0_g1_i1.p1	0.676568	0.995122
0.7563	0.0039	0.0051	msv1.cds.fasta_08499	TRINITY_DN7492_c0_g1_i8.p1	0.759459	0.995848
0.7558	0.0034	0.0045	msv1.cds.fasta_08493	TRINITY_DN3767_c0_g1_i1.p1	0.871622	0.996382
0.7556	0.0081	0.0108	msv1.cds.fasta_13612	TRINITY_DN7729_c0_g1_i2.p1	1	0.991304
0.7542	0.0052	0.0069	msv1.cds.fasta_13954	TRINITY_DN8321_c0_g1_i1.p1	0.961131	0.994485
0.7535	0.0068	0.0091	msv1.cds.fasta_29677	TRINITY_DN1742_c0_g1_i2.p1	0.951662	0.992593
0.7528	0.0032	0.0042	msv1.cds.fasta_08152	TRINITY_DN101149_c0_g1_i1.p1	0.756827	0.996564
0.7524	0.0779	0.1035	msv1.cds.fasta_41937	TRINITY_DN6837_c0_g2_i7.p1	0.779006	0.921986
0.7522	0.0248	0.033	msv1.cds.fasta_31898	TRINITY_DN20698_c0_g1_i1.p1	0.626761	0.973783
0.7521	0.0034	0.0046	msv1.cds.fasta_32931	TRINITY_DN152_c0_g2_i1.p1	1	0.996283
0.751	0.0025	0.0033	msv1.cds.fasta_21122	TRINITY_DN122549_c0_g1_i3.p1	0.866359	0.99734
0.7506	0.0207	0.0276	msv1.cds.fasta_01762	TRINITY_DN5008_c0_g1_i1.p1	0.95136	0.978336
0.7501	0.0161	0.0215	msv1.cds.fasta_29942	TRINITY_DN17735_c0_g1_i1.p1	1	0.982851
0.7501	0.0114	0.0151	msv1.cds.fasta_34074	TRINITY_DN1145_c0_g3_i1.p1	1	0.988189
0.7493	0.0096	0.0128	msv1.cds.fasta_31574	TRINITY_DN5451_c0_g1_i1.p1	0.677083	0.989744
0.749	0.0035	0.0046	msv1.cds.fasta_25646	TRINITY_DN2913_c0_g1_i17.p2	1	0.996367
0.7484	0.0268	0.0358	msv1.cds.fasta_08802	TRINITY_DN9747_c0_g1_i4.p1	0.703297	0.972005
0.748	0.0123	0.0164	msv1.cds.fasta_14500	TRINITY_DN85512_c0_g1_i3.p1	0.639493	0.98678
0.7471	0.0075	0.01	msv1.cds.fasta_26661	TRINITY_DN5976_c0_g1_i4.p1	0.701408	0.991968
0.7467	0.003	0.004	msv1.cds.fasta_30039	TRINITY_DN12721_c0_g1_i3.p1	0.981013	0.996774
0.7462	0.0601	0.0805	msv1.cds.fasta_07937	TRINITY_DN17113_c0_g1_i2.p1	0.649235	0.939096
0.7455	0.0014	0.0019	msv1.cds.fasta_11272	TRINITY_DN152_c0_g3_i3.p1	1	0.998438
0.7453	0.0392	0.0525	msv1.cds.fasta_32647	TRINITY_DN383_c0_g1_i2.p1	0.922297	0.958486
0.7448	0.0084	0.0113	msv1.cds.fasta_11601	TRINITY_DN11918_c0_g1_i4.p1	0.996835	0.991005
0.7448	0.0064	0.0086	msv1.cds.fasta_12508	TRINITY_DN902_c0_g1_i1.p1	1	0.992826
0.7448	0.0037	0.005	msv1.cds.fasta_34358	TRINITY_DN142_c0_g1_i2.p1	1	0.996016
0.7441	0.0057	0.0077	msv1.cds.fasta_00912	TRINITY_DN4362_c0_g1_i11.p1	0.775967	0.993876
0.7439	0.1084	0.1458	msv1.cds.fasta_34728	TRINITY_DN2047_c0_g1_i19.p1	0.869919	0.892523
0.7438	0.0408	0.0549	msv1.cds.fasta_26486	TRINITY_DN9378_c0_g1_i10.p2	0.708683	0.957839
0.743	0.0155	0.0209	msv1.cds.fasta_45224	TRINITY_DN2923_c0_g1_i1.p1	0.810811	0.983333
0.7429	0.0079	0.0106	msv1.cds.fasta_35258	TRINITY_DN1569_c0_g1_i6.p1	1	0.991667
0.7422	0.0042	0.0056	msv1.cds.fasta_36311	TRINITY_DN119510_c0_g1_i1.p1	0.991111	0.995516
0.7414	0.0114	0.0153	msv1.cds.fasta_41298	TRINITY_DN10122_c0_g1_i2.p1	0.811881	0.987805
0.7409	0.0124	0.0167	msv1.cds.fasta_22998	TRINITY_DN4841_c1_g1_i15.p1	1	0.986831
0.74	0.0054	0.0073	msv1.cds.fasta_19875	TRINITY_DN16141_c0_g1_i1.p1	0.761589	0.994203
0.7391	0.0897	0.1213	msv1.cds.fasta_34937	TRINITY_DN1373_c0_g1_i5.p1	0.90535	0.910606
0.7388	0.0557	0.0753	msv1.cds.fasta_37299	TRINITY_DN7722_c0_g1_i6.p1	0.883178	0.943563
0.7388	0.0016	0.0022	msv1.cds.fasta_07396	TRINITY_DN4891_c0_g1_i4.p1	0.724269	0.998246
0.7382	0.0116	0.0158	msv1.cds.fasta_46088	TRINITY_DN15165_c0_g1_i1.p1	1	0.987768
0.7376	0.0284	0.0385	msv1.cds.fasta_38128	TRINITY_DN26795_c0_g1_i4.p1	0.832512	0.970414
0.7371	0.0659	0.0893	msv1.cds.fasta_39228	TRINITY_DN4352_c0_g2_i1.p1	0.719388	0.933806
0.7371	0.0593	0.0804	msv1.cds.fasta_36265	TRINITY_DN2413_c0_g1_i3.p2	0.93617	0.937879
0.7365	0.0309	0.042	msv1.cds.fasta_28429	TRINITY_DN14517_c0_g1_i1.p1	0.912121	0.967885
0.7358	0.0073	0.0099	msv1.cds.fasta_44513	TRINITY_DN2568_c0_g1_i1.p1	1	0.992188
0.7349	0.0072	0.0099	msv1.cds.fasta_27831	TRINITY_DN14768_c0_g1_i3.p1	1	0.992134
0.7346	0.02	0.0273	msv1.cds.fasta_33500	TRINITY_DN6629_c0_g1_i1.p1	0.648855	0.978431
0.7344	0.052	0.0708	msv1.cds.fasta_15163	TRINITY_DN5644_c0_g1_i5.p1	0.914179	0.946259
0.7343	0.006	0.0082	msv1.cds.fasta_14650	TRINITY_DN3054_c0_g1_i1.p1	0.720803	0.993249
0.7341	0.0147	0.0201	msv1.cds.fasta_15825	TRINITY_DN16957_c0_g2_i1.p1	0.966418	0.984556
0.7339	0.0107	0.0146	msv1.cds.fasta_27771	TRINITY_DN1219_c0_g1_i1.p1	0.929412	0.988397
0.7335	0.005	0.0068	msv1.cds.fasta_30589	TRINITY_DN28821_c0_g1_i2.p1	0.615894	0.994624
0.7332	0.0103	0.014	msv1.cds.fasta_02592	TRINITY_DN3551_c0_g1_i4.p1	0.75621	0.989051
0.7331	0.0197	0.0268	msv1.cds.fasta_31725	TRINITY_DN1096_c0_g1_i1.p1	1	0.979021
0.7329	0.0105	0.0143	msv1.cds.fasta_31372	TRINITY_DN10056_c0_g1_i2.p1	0.601375	0.988571
0.7324	0.0077	0.0105	msv1.cds.fasta_22547	TRINITY_DN1939_c0_g1_i1.p1	0.962529	0.99189
0.732	0.0156	0.0213	msv1.cds.fasta_27254	TRINITY_DN4301_c0_g1_i5.p1	0.866485	0.983229
0.7312	0.0076	0.0104	msv1.cds.fasta_34962	TRINITY_DN1707_c0_g2_i6.p1	1	0.99177
0.7304	0.0857	0.1173	msv1.cds.fasta_41146	TRINITY_DN2192_c0_g1_i4.p1	1	0.913655
0.7303	0.0059	0.0081	msv1.cds.fasta_18214	TRINITY_DN2193_c0_g1_i1.p1	0.654167	0.993631
0.73	0.0045	0.0061	msv1.cds.fasta_18924	TRINITY_DN24267_c0_g1_i1.p1	0.876333	0.995134
0.7299	0.0218	0.0298	msv1.cds.fasta_31468	TRINITY_DN28634_c0_g1_i3.p1	0.996564	0.977011
0.7293	0.0043	0.0059	msv1.cds.fasta_37500	TRINITY_DN2253_c0_g1_i2.p1	1	0.995261
0.7291	0.0782	0.1073	msv1.cds.fasta_32515	TRINITY_DN50298_c0_g1_i1.p1	0.84	0.922078
0.7289	0.0032	0.0043	msv1.cds.fasta_27210	TRINITY_DN1464_c0_g1_i1.p1	0.827089	0.996516
0.7288	0.0049	0.0067	msv1.cds.fasta_39272	TRINITY_DN20456_c0_g1_i1.p1	1	0.994681
0.7286	0.0156	0.0214	msv1.cds.fasta_43708	TRINITY_DN15883_c0_g1_i4.p1	0.875912	0.983333
0.7278	0.1528	0.2099	msv1.cds.fasta_38565	TRINITY_DN10437_c0_g2_i15.p1	0.786802	0.853763
0.7271	0.0124	0.0171	msv1.cds.fasta_24815	TRINITY_DN3540_c0_g3_i1.p1	0.894988	0.986667
0.7265	0.0089	0.0122	msv1.cds.fasta_15055	TRINITY_DN4214_c0_g1_i4.p1	0.705009	0.990351
0.7253	0.0783	0.1079	msv1.cds.fasta_16349	TRINITY_DN6750_c0_g1_i15.p1	0.610039	0.920886
0.724	0.0201	0.0277	msv1.cds.fasta_24318	TRINITY_DN11071_c0_g1_i1.p1	0.927861	0.978552
0.7229	0.0246	0.0341	msv1.cds.fasta_37310	TRINITY_DN6478_c0_g1_i1.p1	0.658879	0.973995
0.7221	0.0064	0.0089	msv1.cds.fasta_06812	TRINITY_DN1180_c0_g1_i3.p1	0.996319	0.993021
0.7215	0.004	0.0055	msv1.cds.fasta_11760	TRINITY_DN700_c0_g1_i2.p1	1	0.995733
0.721	0.0201	0.0279	msv1.cds.fasta_26205	TRINITY_DN709_c0_g1_i4.p1	0.938889	0.978304
0.7207	0.0131	0.0182	msv1.cds.fasta_16553	TRINITY_DN2341_c0_g1_i1.p1	0.97446	0.985887
0.7192	0.042	0.0585	msv1.cds.fasta_38882	TRINITY_DN9072_c0_g1_i4.p1	0.937824	0.955801
0.7187	0.009	0.0125	msv1.cds.fasta_37879	TRINITY_DN4864_c0_g1_i1.p1	1	0.990291
0.7182	0.0606	0.0843	msv1.cds.fasta_36990	TRINITY_DN1164_c1_g1_i4.p1	1	0.937309
0.7175	0.0582	0.0811	msv1.cds.fasta_11373	TRINITY_DN101896_c0_g1_i2.p1	0.630265	0.940594
0.7172	0.0853	0.1189	msv1.cds.fasta_34306	TRINITY_DN89735_c0_g1_i1.p1	0.666667	0.915686
0.7163	0.0031	0.0044	msv1.cds.fasta_13093	TRINITY_DN116_c0_g1_i3.p1	1	0.996599
0.7162	0.0072	0.01	msv1.cds.fasta_07742	TRINITY_DN7909_c0_g1_i10.p1	0.997403	0.992188
0.716	0.0055	0.0076	msv1.cds.fasta_16788	TRINITY_DN2467_c0_g1_i2.p1	0.990196	0.994059
0.7156	0.0758	0.1059	msv1.cds.fasta_42106	TRINITY_DN11443_c0_g1_i1.p1	0.757396	0.921875
0.7155	0.0161	0.0225	msv1.cds.fasta_20686	TRINITY_DN86847_c0_g1_i1.p1	0.627273	0.983092
0.7155	0.0115	0.0161	msv1.cds.fasta_33452	TRINITY_DN7917_c0_g1_i3.p1	1	0.987326
0.7153	0.0168	0.0235	msv1.cds.fasta_27896	TRINITY_DN231_c0_g1_i1.p1	0.881657	0.982103
0.715	0.006	0.0084	msv1.cds.fasta_10675	TRINITY_DN1514_c0_g1_i13.p1	0.70258	0.993521
0.7148	0.0078	0.0109	msv1.cds.fasta_21327	TRINITY_DN228_c0_g1_i1.p1	0.964126	0.991473
0.7143	0.0322	0.0451	msv1.cds.fasta_31658	TRINITY_DN3981_c0_g2_i1.p2	0.95122	0.965812
0.7139	0.0104	0.0146	msv1.cds.fasta_32683	TRINITY_DN53418_c0_g1_i1.p1	0.772894	0.988942
0.7132	0.0074	0.0103	msv1.cds.fasta_27025	TRINITY_DN29208_c0_g1_i1.p1	0.716332	0.992
0.7129	0.2125	0.2981	msv1.cds.fasta_28171	TRINITY_DN20614_c1_g1_i1.p1	0.764019	0.804281
0.7128	0.0511	0.0716	msv1.cds.fasta_04181	TRINITY_DN1794_c0_g1_i17.p1	0.685358	0.94798
0.7121	0.0376	0.0527	msv1.cds.fasta_27486	TRINITY_DN14204_c0_g1_i5.p1	0.644068	0.960526
0.7117	0.0432	0.0607	msv1.cds.fasta_36147	TRINITY_DN16186_c0_g1_i1.p1	0.863436	0.954082
0.7116	0.016	0.0225	msv1.cds.fasta_40840	TRINITY_DN4010_c0_g1_i3.p1	0.934911	0.983122
0.7114	0.0102	0.0144	msv1.cds.fasta_41867	TRINITY_DN2574_c0_g2_i1.p1	0.961783	0.988962
0.7112	0.0879	0.1236	msv1.cds.fasta_44055	TRINITY_DN27368_c0_g1_i1.p1	0.857143	0.909357
0.7111	0.0113	0.0159	msv1.cds.fasta_16928	TRINITY_DN2070_c0_g2_i4.p1	0.662028	0.987988
0.7109	0.0063	0.0088	msv1.cds.fasta_31272	TRINITY_DN15836_c0_g1_i2.p1	0.830028	0.993174
0.7105	0.0076	0.0107	msv1.cds.fasta_34934	TRINITY_DN7651_c0_g1_i1.p1	1	0.99177
0.7104	0.0183	0.0258	msv1.cds.fasta_32686	TRINITY_DN4297_c0_g2_i1.p1	0.74359	0.980296
0.7102	0.0096	0.0135	msv1.cds.fasta_22617	TRINITY_DN282_c0_g1_i3.p1	1	0.989457
0.7096	0.0335	0.0472	msv1.cds.fasta_23099	TRINITY_DN1552_c0_g1_i2.p1	0.876238	0.964218
0.7083	0.0138	0.0195	msv1.cds.fasta_07587	TRINITY_DN7593_c0_g1_i4.p1	0.998713	0.984966
0.7082	0.0119	0.0168	msv1.cds.fasta_46349	TRINITY_DN17284_c0_g1_i1.p1	0.990654	0.987421
0.7076	0.0145	0.0205	msv1.cds.fasta_39027	TRINITY_DN3242_c0_g1_i1.p1	1	0.984293
0.7065	0.0296	0.0418	msv1.cds.fasta_12019	TRINITY_DN1226_c0_g1_i1.p1	0.827974	0.968932
0.7054	0.0188	0.0266	msv1.cds.fasta_37585	TRINITY_DN828_c1_g1_i6.p1	0.843373	0.979365
0.7047	0.0089	0.0127	msv1.cds.fasta_25416	TRINITY_DN7675_c1_g1_i2.p1	0.781726	0.99026
0.7041	0.0059	0.0083	msv1.cds.fasta_31096	TRINITY_DN1929_c2_g1_i3.p1	0.854237	0.993386
0.7038	0.0934	0.1327	msv1.cds.fasta_34294	TRINITY_DN1860_c0_g1_i3.p1	0.969112	0.90571
0.703	0.0075	0.0106	msv1.cds.fasta_34866	TRINITY_DN1656_c0_g1_i4.p1	1	0.991803
0.7029	0.0251	0.0358	msv1.cds.fasta_37546	TRINITY_DN5675_c0_g1_i6.p2	0.959091	0.973144
0.7025	0.0098	0.0139	msv1.cds.fasta_18110	TRINITY_DN4899_c0_g1_i4.p1	0.850622	0.989431
0.7025	0.0041	0.0058	msv1.cds.fasta_25522	TRINITY_DN3867_c0_g1_i3.p1	1	0.995483
0.7008	0.0054	0.0077	msv1.cds.fasta_07471	TRINITY_DN6562_c0_g1_i2.p1	1	0.994032
0.7005	0.0071	0.0101	msv1.cds.fasta_44386	TRINITY_DN3884_c0_g1_i1.p1	1	0.992248
0.6986	0.0348	0.0499	msv1.cds.fasta_43843	TRINITY_DN5706_c0_g1_i1.p1	0.807229	0.962687
0.6979	0.0093	0.0133	msv1.cds.fasta_26360	TRINITY_DN1068_c0_g3_i1.p1	1	0.989786
0.6978	0.0282	0.0404	msv1.cds.fasta_18616	TRINITY_DN14112_c0_g1_i1.p1	0.604211	0.969803
0.6978	0.0025	0.0036	msv1.cds.fasta_24988	TRINITY_DN397_c0_g3_i1.p1	0.976064	0.997275
0.6975	0.0483	0.0693	msv1.cds.fasta_37642	TRINITY_DN14865_c0_g2_i1.p1	1	0.950558
0.6971	0.0507	0.0727	msv1.cds.fasta_46225	TRINITY_DN63934_c0_g1_i1.p1	0.701613	0.94636
0.6971	0.0101	0.0144	msv1.cds.fasta_15692	TRINITY_DN2109_c0_g1_i4.p1	0.630476	0.988922
0.6964	0.0122	0.0176	msv1.cds.fasta_21888	TRINITY_DN9514_c0_g1_i1.p1	1	0.986572
0.6962	0.0071	0.0103	msv1.cds.fasta_14241	TRINITY_DN13032_c0_g1_i3.p1	1	0.992248
0.6961	0.1412	0.2028	msv1.cds.fasta_38723	TRINITY_DN11956_c0_g2_i2.p1	0.623116	0.865591
0.6952	0.0118	0.0169	msv1.cds.fasta_23448	TRINITY_DN7502_c0_g2_i6.p1	0.984925	0.987245
0.6947	0.0121	0.0175	msv1.cds.fasta_31554	TRINITY_DN7884_c0_g1_i5.p1	0.624606	0.986532
0.6941	0.0234	0.0338	msv1.cds.fasta_11758	TRINITY_DN52553_c0_g1_i1.p1	0.741214	0.974856
0.6934	0.1022	0.1473	msv1.cds.fasta_41888	TRINITY_DN6589_c0_g2_i1.p1	0.764331	0.897222
0.6929	0.2079	0.3001	msv1.cds.fasta_42458	TRINITY_DN27969_c0_g1_i2.p1	0.68	0.820261
0.6929	0.0086	0.0123	msv1.cds.fasta_40301	TRINITY_DN7513_c0_g1_i2.p1	1	0.990476
0.6928	0.0772	0.1114	msv1.cds.fasta_42265	TRINITY_DN8700_c0_g1_i9.p1	0.899408	0.921053
0.6923	0.0166	0.024	msv1.cds.fasta_38189	TRINITY_DN5707_c0_g1_i1.p1	1	0.981848
0.6919	0.0041	0.006	msv1.cds.fasta_36515	TRINITY_DN76743_c0_g1_i1.p1	0.92887	0.995495
0.6916	0.0138	0.0199	msv1.cds.fasta_35806	TRINITY_DN38420_c0_g1_i1.p1	0.685345	0.985325
0.6906	0.0054	0.0079	msv1.cds.fasta_32550	TRINITY_DN4279_c0_g1_i1.p1	1	0.993917
0.6896	0.0411	0.0595	msv1.cds.fasta_19850	TRINITY_DN23621_c0_g1_i4.p1	0.825607	0.956328
0.6893	0.0109	0.0158	msv1.cds.fasta_18477	TRINITY_DN3354_c0_g1_i1.p1	0.993711	0.988045
0.6884	0.0069	0.01	msv1.cds.fasta_44096	TRINITY_DN47_c0_g1_i1.p1	1	0.992481
0.6881	0.0184	0.0268	msv1.cds.fasta_20309	TRINITY_DN8447_c0_g1_i6.p2	0.937778	0.980253
0.688	0.0351	0.051	msv1.cds.fasta_39303	TRINITY_DN10544_c0_g1_i9.p1	0.855615	0.9625
0.687	0.0604	0.0879	msv1.cds.fasta_19313	TRINITY_DN7069_c0_g1_i4.p1	0.772824	0.936813
0.6864	0.0056	0.0081	msv1.cds.fasta_35797	TRINITY_DN32961_c0_g1_i1.p1	0.702586	0.993865
0.6863	0.0944	0.1375	msv1.cds.fasta_39335	TRINITY_DN130801_c0_g1_i1.p1	0.812834	0.905702
0.6851	0.106	0.1547	msv1.cds.fasta_40501	TRINITY_DN10924_c0_g1_i1.p1	0.839378	0.893004
0.6846	0.0175	0.0255	msv1.cds.fasta_42485	TRINITY_DN13374_c0_g1_i1.p1	0.92	0.980676
0.6842	0.0026	0.0038	msv1.cds.fasta_14063	TRINITY_DN8593_c0_g2_i4.p1	0.618117	0.997126
0.6828	0.0104	0.0152	msv1.cds.fasta_21977	TRINITY_DN101871_c0_g1_i1.p1	0.693587	0.988584
0.6827	0.1237	0.1812	msv1.cds.fasta_47187	TRINITY_DN4087_c0_g1_i1.p1	0.772358	0.877193
0.6823	0.1056	0.1548	msv1.cds.fasta_29700	TRINITY_DN7979_c0_g1_i6.p1	0.68254	0.893023
0.6821	0.0094	0.0138	msv1.cds.fasta_11742	TRINITY_DN3532_c0_g1_i1.p1	1	0.98935
0.6817	0.0124	0.0182	msv1.cds.fasta_23728	TRINITY_DN5754_c0_g1_i3.p1	0.669173	0.986267
0.6816	0.0084	0.0123	msv1.cds.fasta_28808	TRINITY_DN9846_c0_g1_i1.p1	1	0.990798
0.6811	0.0052	0.0076	msv1.cds.fasta_31726	TRINITY_DN4898_c0_g2_i1.p1	1	0.994172
0.6804	0.0103	0.0151	msv1.cds.fasta_35591	TRINITY_DN3123_c0_g1_i1.p1	0.921569	0.988652
0.6803	0.0211	0.031	msv1.cds.fasta_31519	TRINITY_DN4239_c0_g2_i1.p1	0.932039	0.976852
0.6802	0.0208	0.0306	msv1.cds.fasta_14871	TRINITY_DN7882_c0_g1_i6.p1	0.607735	0.977778
0.6797	0.0206	0.0304	msv1.cds.fasta_32892	TRINITY_DN4474_c0_g1_i4.p1	0.714815	0.977547
0.6797	0.0162	0.0238	msv1.cds.fasta_31781	TRINITY_DN11967_c0_g1_i2.p1	0.863158	0.982385
0.6791	0.1053	0.1551	msv1.cds.fasta_37895	TRINITY_DN19380_c0_g1_i2.p1	0.660194	0.894608
0.6789	0.0916	0.135	msv1.cds.fasta_40288	TRINITY_DN4286_c2_g1_i13.p1	0.675	0.906173
0.6784	0.0072	0.0107	msv1.cds.fasta_34254	TRINITY_DN712_c0_g1_i1.p1	0.916364	0.992063
0.6774	0.0124	0.0183	msv1.cds.fasta_36968	TRINITY_DN6152_c0_g1_i2.p1	0.68239	0.986175
0.6769	0.1443	0.2131	msv1.cds.fasta_21174	TRINITY_DN16445_c0_g1_i12.p1	0.722864	0.86049
0.6766	0.0048	0.0071	msv1.cds.fasta_24606	TRINITY_DN7162_c0_g1_i2.p1	0.981675	0.994667
0.6764	0.0536	0.0792	msv1.cds.fasta_27823	TRINITY_DN1175_c0_g1_i5.p1	0.611549	0.944206
0.6761	0.0055	0.0081	msv1.cds.fasta_41080	TRINITY_DN756_c0_g1_i1.p1	0.897297	0.993976
0.6758	0.0176	0.026	msv1.cds.fasta_16113	TRINITY_DN6097_c0_g1_i1.p1	0.764151	0.98107
0.6758	0.0144	0.0213	msv1.cds.fasta_21640	TRINITY_DN5340_c0_g1_i2.p1	0.629108	0.983831
0.6745	0.0135	0.02	msv1.cds.fasta_35098	TRINITY_DN17880_c1_g1_i1.p1	0.626556	0.984547
0.6739	0.0392	0.0582	msv1.cds.fasta_17039	TRINITY_DN15775_c0_g1_i1.p1	0.942688	0.958071
0.6739	0.0073	0.0109	msv1.cds.fasta_00461	TRINITY_DN1990_c0_g1_i4.p1	0.667413	0.99189
0.6733	0.0127	0.0189	msv1.cds.fasta_16574	TRINITY_DN13636_c0_g1_i1.p1	0.974409	0.985859
0.6726	0.1343	0.1996	msv1.cds.fasta_42910	TRINITY_DN19668_c0_g1_i1.p1	0.781457	0.872881
0.6726	0.0121	0.0179	msv1.cds.fasta_34743	TRINITY_DN2515_c0_g1_i1.p1	0.995951	0.98645
0.6716	0.1201	0.1789	msv1.cds.fasta_41796	TRINITY_DN16149_c0_g3_i2.p1	0.858025	0.880096
0.6706	0.0955	0.1424	msv1.cds.fasta_33448	TRINITY_DN4652_c0_g1_i8.p1	0.888889	0.904167
0.6706	0.0567	0.0845	msv1.cds.fasta_34633	TRINITY_DN26848_c1_g1_i2.p1	0.906883	0.938988
0.6705	0.0164	0.0245	msv1.cds.fasta_39180	TRINITY_DN2701_c0_g1_i4.p1	1	0.982363
0.6705	0.0079	0.0118	msv1.cds.fasta_41251	TRINITY_DN11704_c0_g1_i11.p2	0.963415	0.991561
0.6703	0.0077	0.0115	msv1.cds.fasta_38945	TRINITY_DN12_c0_g1_i1.p1	1	0.991319
0.67	0.0236	0.0352	msv1.cds.fasta_08755	TRINITY_DN5849_c1_g1_i14.p1	0.954188	0.973937
0.67	0.011	0.0164	msv1.cds.fasta_39291	TRINITY_DN39349_c0_g1_i1.p1	1	0.987522
0.6699	0.0797	0.119	msv1.cds.fasta_39454	TRINITY_DN17452_c0_g1_i2.p1	0.860215	0.91875
0.6699	0.044	0.0657	msv1.cds.fasta_36262	TRINITY_DN5330_c0_g1_i6.p1	0.707965	0.954167
0.6696	0.0064	0.0095	msv1.cds.fasta_35941	TRINITY_DN5488_c0_g1_i6.p1	1	0.992754
0.6684	0.012	0.018	msv1.cds.fasta_37104	TRINITY_DN29154_c0_g1_i1.p1	0.703704	0.986842
0.6677	0.0344	0.0515	msv1.cds.fasta_32958	TRINITY_DN1570_c0_g1_i12.p1	0.687732	0.963964
0.6677	0.0106	0.0159	msv1.cds.fasta_05911	TRINITY_DN6769_c0_g2_i2.p1	1	0.987971
0.6672	0.0094	0.014	msv1.cds.fasta_41730	TRINITY_DN4950_c0_g3_i1.p1	0.902857	0.989451
0.6671	0.0052	0.0077	msv1.cds.fasta_26973	TRINITY_DN13689_c1_g3_i1.p1	0.837321	0.994286
0.6668	0.0151	0.0226	msv1.cds.fasta_33765	TRINITY_DN15468_c0_g1_i2.p1	0.755102	0.983269
0.6665	0.0109	0.0163	msv1.cds.fasta_18837	TRINITY_DN7244_c0_g1_i2.p1	0.961224	0.987969
0.6663	0.0139	0.0209	msv1.cds.fasta_01871	TRINITY_DN2870_c0_g2_i2.p1	0.806097	0.984594
0.6658	0.037	0.0556	msv1.cds.fasta_22711	TRINITY_DN2542_c0_g1_i13.p1	0.910377	0.960276
0.6651	0.0284	0.0427	msv1.cds.fasta_36007	TRINITY_DN51620_c0_g1_i1.p1	0.650655	0.96868
0.6641	0.0307	0.0463	msv1.cds.fasta_27299	TRINITY_DN2262_c0_g1_i36.p1	0.769784	0.966771
0.6641	0.0149	0.0224	msv1.cds.fasta_39786	TRINITY_DN2903_c0_g1_i1.p1	1	0.983516
0.6641	0.0102	0.0154	msv1.cds.fasta_39364	TRINITY_DN12582_c0_g1_i1.p1	0.784946	0.988584
0.6636	0.0326	0.0491	msv1.cds.fasta_41096	TRINITY_DN7939_c0_g1_i1.p1	0.807107	0.964361
0.6632	0.0046	0.007	msv1.cds.fasta_36899	TRINITY_DN4608_c0_g1_i1.p1	0.840517	0.994872
0.6617	0.0064	0.0097	msv1.cds.fasta_43450	TRINITY_DN7418_c0_g1_i3.p1	0.8	0.992857
0.661	0.006	0.0091	msv1.cds.fasta_16973	TRINITY_DN11375_c0_g1_i2.p1	0.97012	0.993155
0.6598	0.004	0.006	msv1.cds.fasta_17908	TRINITY_DN12742_c0_g1_i2.p1	0.750515	0.995421
0.6597	0.0164	0.0248	msv1.cds.fasta_07746	TRINITY_DN613_c0_g1_i8.p1	0.75974	0.982336
0.6578	0.0045	0.0068	msv1.cds.fasta_17977	TRINITY_DN9684_c0_g1_i1.p1	0.663223	0.994808
0.6576	0.0624	0.0949	msv1.cds.fasta_29766	TRINITY_DN16341_c0_g1_i3.p1	0.94586	0.933782
0.6563	0.012	0.0183	msv1.cds.fasta_35121	TRINITY_DN5081_c0_g1_i6.p1	1	0.986169
0.6562	0.0066	0.0101	msv1.cds.fasta_31273	TRINITY_DN14270_c0_g1_i1.p1	0.764505	0.99256
0.6552	0.009	0.0137	msv1.cds.fasta_03246	TRINITY_DN12097_c0_g1_i2.p1	0.670886	0.98984
0.6547	0.0067	0.0103	msv1.cds.fasta_21181	TRINITY_DN6177_c0_g1_i4.p1	0.988584	0.992302
0.6544	0.0167	0.0256	msv1.cds.fasta_25992	TRINITY_DN746_c0_g3_i1.p1	0.940415	0.981635
0.6543	0.0111	0.017	msv1.cds.fasta_39292	TRINITY_DN5829_c0_g1_i1.p1	0.984211	0.987522
0.6542	0.0095	0.0145	msv1.cds.fasta_18592	TRINITY_DN1884_c0_g1_i3.p1	1	0.989474
0.6538	0.0094	0.0144	msv1.cds.fasta_31645	TRINITY_DN3284_c0_g1_i3.p1	0.963087	0.989547
0.6537	0.0478	0.0732	msv1.cds.fasta_19112	TRINITY_DN1773_c0_g1_i4.p1	1	0.948498
0.6532	0.0074	0.0113	msv1.cds.fasta_26293	TRINITY_DN5449_c0_g1_i2.p1	0.815909	0.991643
0.6513	0.0054	0.0082	msv1.cds.fasta_27174	TRINITY_DN37831_c0_g1_i1.p1	0.662824	0.994203
0.6505	0.0064	0.0099	msv1.cds.fasta_28971	TRINITY_DN69834_c0_g1_i1.p1	0.817109	0.99278
0.6494	0.0057	0.0087	msv1.cds.fasta_29919	TRINITY_DN2585_c0_g1_i1.p1	0.830128	0.993565
0.6488	0.0074	0.0114	msv1.cds.fasta_25457	TRINITY_DN4974_c0_g1_i1.p1	0.862162	0.991641
0.6481	0.0071	0.0109	msv1.cds.fasta_31730	TRINITY_DN6324_c0_g2_i1.p1	0.950166	0.991841
0.6479	0.1045	0.1613	msv1.cds.fasta_45910	TRINITY_DN3757_c0_g2_i11.p1	0.840336	0.893333
0.6479	0.0476	0.0735	msv1.cds.fasta_25898	TRINITY_DN6393_c0_g1_i1.p1	0.634877	0.948498
0.6477	0.0199	0.0308	msv1.cds.fasta_22695	TRINITY_DN1393_c0_g1_i7.p1	0.878049	0.977778
0.6471	0.0187	0.0289	msv1.cds.fasta_33388	TRINITY_DN86364_c0_g1_i1.p1	0.965909	0.979085
0.6468	0.0099	0.0154	msv1.cds.fasta_39261	TRINITY_DN5834_c0_g1_i1.p1	0.887255	0.98895
0.646	0.0125	0.0193	msv1.cds.fasta_30283	TRINITY_DN9105_c0_g2_i1.p1	0.886957	0.985839
0.646	0.0029	0.0045	msv1.cds.fasta_11666	TRINITY_DN4215_c0_g1_i2.p1	0.671975	0.99684
0.6458	0.0626	0.0969	msv1.cds.fasta_17082	TRINITY_DN6746_c0_g1_i1.p1	0.718693	0.93266
0.6453	0.0072	0.0112	msv1.cds.fasta_11802	TRINITY_DN216_c0_g1_i1.p1	0.998397	0.991974
0.6452	0.008	0.0124	msv1.cds.fasta_13173	TRINITY_DN975_c0_g1_i5.p1	0.968543	0.990883
0.6438	0.0182	0.0282	msv1.cds.fasta_22397	TRINITY_DN3238_c0_g1_i1.p1	0.925481	0.980087
0.6434	0.005	0.0077	msv1.cds.fasta_15048	TRINITY_DN1522_c0_g1_i4.p1	1	0.994434
0.6433	0.0243	0.0377	msv1.cds.fasta_19564	TRINITY_DN3340_c0_g1_i3.p1	0.70524	0.973168
0.6432	0.0047	0.0073	msv1.cds.fasta_39270	TRINITY_DN1086_c0_g1_i1.p2	1	0.994681
0.6426	0.0158	0.0246	msv1.cds.fasta_26399	TRINITY_DN1009_c0_g2_i1.p1	1	0.982309
0.6424	0.0042	0.0065	msv1.cds.fasta_24759	TRINITY_DN8381_c0_g1_i1.p1	0.915789	0.995211
0.642	0.0116	0.018	msv1.cds.fasta_26352	TRINITY_DN4964_c0_g1_i8.p1	1	0.987001
0.6419	0.011	0.0171	msv1.cds.fasta_08381	TRINITY_DN4318_c0_g1_i1.p1	0.683794	0.987797
0.6409	0.0123	0.0192	msv1.cds.fasta_05938	TRINITY_DN2034_c0_g1_i3.p1	1	0.985998
0.6408	0.0492	0.0767	msv1.cds.fasta_34648	TRINITY_DN8728_c0_g1_i1.p1	0.840637	0.947867
0.6403	0.0352	0.055	msv1.cds.fasta_30731	TRINITY_DN3601_c0_g2_i1.p1	0.900662	0.96201
0.6399	0.0144	0.0225	msv1.cds.fasta_12484	TRINITY_DN2094_c0_g1_i7.p1	0.986949	0.984022
0.6397	0.0267	0.0417	msv1.cds.fasta_38244	TRINITY_DN9723_c0_g1_i3.p1	0.99505	0.970149
0.6391	0.0075	0.0117	msv1.cds.fasta_13237	TRINITY_DN9403_c0_g1_i1.p1	0.941781	0.991515
0.639	0.1235	0.1934	msv1.cds.fasta_11096	TRINITY_DN1470_c0_g2_i2.p1	0.923417	0.875598
0.6377	0.0187	0.0294	msv1.cds.fasta_32791	TRINITY_DN15276_c0_g1_i3.p1	0.978339	0.97909
0.6373	0.0358	0.0562	msv1.cds.fasta_36498	TRINITY_DN1423_c2_g1_i1.p1	0.748879	0.962076
0.6366	0.0686	0.1078	msv1.cds.fasta_36696	TRINITY_DN68795_c0_g1_i1.p1	0.724806	0.926916
0.6365	0.0072	0.0113	msv1.cds.fasta_11187	TRINITY_DN6024_c0_g1_i2.p1	0.62986	0.99177
0.6363	0.0031	0.0048	msv1.cds.fasta_18746	TRINITY_DN4019_c0_g2_i1.p1	1	0.996476
0.6359	0.004	0.0063	msv1.cds.fasta_08926	TRINITY_DN2115_c0_g1_i1.p1	0.952569	0.99539
0.6358	0.0378	0.0594	msv1.cds.fasta_39759	TRINITY_DN2970_c0_g1_i3.p1	0.956522	0.958333
0.6352	0.0041	0.0064	msv1.cds.fasta_10753	TRINITY_DN71558_c0_g1_i1.p1	0.876712	0.99537
0.6351	0.064	0.1008	msv1.cds.fasta_10402	TRINITY_DN2508_c0_g1_i1.p1	0.914671	0.931806
0.635	0.0177	0.0278	msv1.cds.fasta_28641	TRINITY_DN55593_c0_g1_i1.p1	0.664634	0.980122
0.635	0.007	0.011	msv1.cds.fasta_43931	TRINITY_DN6025_c0_g2_i1.p2	0.947761	0.992126
0.6348	0.02	0.0315	msv1.cds.fasta_26583	TRINITY_DN6954_c0_g1_i3.p1	0.792135	0.977541
0.6347	0.0059	0.0092	msv1.cds.fasta_18694	TRINITY_DN10501_c0_g1_i1.p1	0.727273	0.993217
0.6341	0.0312	0.0492	msv1.cds.fasta_40729	TRINITY_DN5705_c0_g1_i2.p1	0.835294	0.964789
0.6334	0.0086	0.0135	msv1.cds.fasta_06586	TRINITY_DN400_c0_g1_i1.p1	0.902913	0.990143
0.6327	0.0131	0.0207	msv1.cds.fasta_39992	TRINITY_DN5094_c0_g1_i1.p1	1	0.985185
0.6326	0.0057	0.009	msv1.cds.fasta_12279	TRINITY_DN5801_c0_g1_i10.p1	0.762684	0.993562
0.6325	0.0059	0.0093	msv1.cds.fasta_22944	TRINITY_DN6747_c0_g2_i4.p1	0.753695	0.993464
0.6324	0.0038	0.006	msv1.cds.fasta_24524	TRINITY_DN1735_c0_g1_i1.p1	1	0.995648
0.6323	0.006	0.0095	msv1.cds.fasta_02040	TRINITY_DN1886_c0_g1_i7.p1	0.999133	0.993062
0.6319	0.0477	0.0756	msv1.cds.fasta_39749	TRINITY_DN92803_c0_g1_i1.p1	0.807692	0.947846
0.6316	0.0058	0.0093	msv1.cds.fasta_33960	TRINITY_DN10910_c0_g1_i1.p1	0.96875	0.99328
0.6306	0.0238	0.0377	msv1.cds.fasta_37640	TRINITY_DN53186_c0_g1_i1.p1	0.650718	0.973039
0.6303	0.0074	0.0118	msv1.cds.fasta_22468	TRINITY_DN13406_c0_g1_i1.p1	0.876812	0.991736
0.6299	0.0203	0.0322	msv1.cds.fasta_27306	TRINITY_DN5345_c0_g1_i6.p1	0.994203	0.977648
0.6299	0.0168	0.0267	msv1.cds.fasta_32831	TRINITY_DN31910_c0_g1_i1.p1	0.710623	0.9811
0.6295	0.005	0.008	msv1.cds.fasta_07173	TRINITY_DN769_c0_g1_i5.p1	1	0.994123
0.6292	0.0181	0.0287	msv1.cds.fasta_22418	TRINITY_DN71122_c0_g1_i2.p1	0.797101	0.979798
0.6289	0.0103	0.0164	msv1.cds.fasta_33666	TRINITY_DN3478_c1_g1_i1.p1	0.945455	0.988462
0.6287	0.0875	0.1392	msv1.cds.fasta_42036	TRINITY_DN24771_c0_g1_i1.p1	0.812903	0.907407
0.6283	0.016	0.0254	msv1.cds.fasta_42409	TRINITY_DN8830_c0_g1_i1.p1	0.900621	0.981609
0.6279	0.0343	0.0547	msv1.cds.fasta_26910	TRINITY_DN1782_c0_g1_i1.p1	0.917379	0.962733
0.6279	0.0088	0.014	msv1.cds.fasta_09501	TRINITY_DN4015_c0_g1_i10.p1	0.883202	0.990094
0.627	0.0825	0.1316	msv1.cds.fasta_29656	TRINITY_DN8945_c0_g1_i2.p1	0.665948	0.9137
0.6268	0.0615	0.0982	msv1.cds.fasta_26705	TRINITY_DN12695_c0_g1_i1.p1	0.61413	0.933628
0.6266	0.0109	0.0174	msv1.cds.fasta_34956	TRINITY_DN2951_c0_g1_i2.p1	0.815436	0.987654
0.6261	0.0653	0.1042	msv1.cds.fasta_32815	TRINITY_DN14538_c0_g2_i2.p1	0.682657	0.92973
0.6257	0.0066	0.0105	msv1.cds.fasta_10613	TRINITY_DN9541_c0_g2_i1.p1	0.672205	0.992509
0.6257	0.0048	0.0077	msv1.cds.fasta_39627	TRINITY_DN233_c0_g1_i1.p1	0.851163	0.994536
0.6254	0.0107	0.0171	msv1.cds.fasta_30588	TRINITY_DN3479_c0_g1_i3.p1	1	0.987859
0.6246	0.0208	0.0333	msv1.cds.fasta_27178	TRINITY_DN125958_c0_g1_i1.p1	0.769452	0.97628
0.6241	0.02	0.032	msv1.cds.fasta_27463	TRINITY_DN5934_c0_g1_i3.p1	0.939726	0.977648
0.6237	0.0302	0.0485	msv1.cds.fasta_36946	TRINITY_DN752_c0_g1_i1.p1	0.939655	0.966361
0.6235	0.0534	0.0856	msv1.cds.fasta_30187	TRINITY_DN11835_c0_g1_i3.p1	0.772436	0.943292
0.6232	0.0093	0.0149	msv1.cds.fasta_28412	TRINITY_DN4435_c0_g1_i3.p1	0.757576	0.989333
0.623	0.1483	0.2381	msv1.cds.fasta_38107	TRINITY_DN14382_c0_g2_i1.p1	0.921182	0.853832
0.623	0.0117	0.0188	msv1.cds.fasta_43686	TRINITY_DN22512_c0_g1_i2.p1	0.905109	0.986559
0.6229	0.0036	0.0058	msv1.cds.fasta_01779	TRINITY_DN8558_c0_g1_i9.p1	1	0.995823
0.6217	0.0092	0.0148	msv1.cds.fasta_25414	TRINITY_DN5178_c0_g1_i1.p1	1	0.989189
0.6217	0.0058	0.0093	msv1.cds.fasta_13658	TRINITY_DN3320_c0_g1_i2.p1	0.93554	0.993172
0.621	0.0102	0.0163	msv1.cds.fasta_15306	TRINITY_DN2730_c0_g2_i1.p1	0.950089	0.988118
0.621	0.0042	0.0067	msv1.cds.fasta_12305	TRINITY_DN11180_c0_g1_i3.p1	1	0.995082
0.6209	0.0113	0.0182	msv1.cds.fasta_03451	TRINITY_DN6501_c0_g2_i1.p1	0.625	0.987402
0.6202	0.0328	0.0529	msv1.cds.fasta_32252	TRINITY_DN13827_c0_g1_i1.p1	0.985866	0.962963
0.6201	0.137	0.221	msv1.cds.fasta_46694	TRINITY_DN4286_c0_g2_i1.p2	0.773913	0.865169
0.6199	0	0	msv1.cds.fasta_43717	TRINITY_DN3533_c0_g1_i5.p1	1	1
0.6193	0.0087	0.0141	msv1.cds.fasta_21265	TRINITY_DN1002_c0_g1_i7.p1	0.88501	0.989946
0.6182	0.0424	0.0685	msv1.cds.fasta_40353	TRINITY_DN39367_c0_g1_i1.p1	0.72	0.952381
0.618	0.0138	0.0223	msv1.cds.fasta_42978	TRINITY_DN5775_c0_g1_i1.p1	0.828571	0.983908
0.6175	0.0032	0.0052	msv1.cds.fasta_12346	TRINITY_DN931_c0_g2_i1.p1	1	0.996169
0.6171	0.0056	0.0091	msv1.cds.fasta_29680	TRINITY_DN4280_c0_g1_i1.p1	1	0.993651
0.6167	0.0335	0.0544	msv1.cds.fasta_40775	TRINITY_DN129796_c0_g1_i1.p1	0.649718	0.962319
0.6165	0.0222	0.036	msv1.cds.fasta_34042	TRINITY_DN2287_c0_g1_i2.p1	0.837638	0.975037
0.6162	0.0556	0.0903	msv1.cds.fasta_43298	TRINITY_DN22601_c0_g1_i3.p2	0.7875	0.939153
0.6155	0.1551	0.2519	msv1.cds.fasta_41728	TRINITY_DN106549_c0_g1_i1.p1	0.772152	0.846995
0.6143	0.0088	0.0143	msv1.cds.fasta_34512	TRINITY_DN10347_c0_g1_i1.p1	0.640927	0.98996
0.614	0.0198	0.0323	msv1.cds.fasta_42305	TRINITY_DN51104_c0_g1_i1.p1	0.993464	0.97807
0.6137	0.0114	0.0185	msv1.cds.fasta_22620	TRINITY_DN126204_c0_g1_i1.p1	0.973934	0.987024
0.6134	0.0067	0.0108	msv1.cds.fasta_33176	TRINITY_DN9671_c0_g1_i1.p1	0.985185	0.992481
0.6132	0.0099	0.0162	msv1.cds.fasta_28176	TRINITY_DN34757_c0_g1_i1.p1	0.868263	0.988506
0.6128	0.0475	0.0775	msv1.cds.fasta_38096	TRINITY_DN13201_c1_g1_i2.p1	0.882609	0.949097
0.6121	0.0113	0.0185	msv1.cds.fasta_41853	TRINITY_DN2686_c0_g1_i5.p1	1	0.987261
0.612	0.0259	0.0422	msv1.cds.fasta_34573	TRINITY_DN16721_c0_g1_i4.p1	0.794355	0.971235
0.6114	0.017	0.0278	msv1.cds.fasta_30807	TRINITY_DN1624_c0_g1_i8.p1	0.688963	0.980583
0.6108	0.0454	0.0743	msv1.cds.fasta_31742	TRINITY_DN10012_c0_g1_i6.p1	0.863636	0.951417
0.6107	0.0511	0.0837	msv1.cds.fasta_35175	TRINITY_DN5692_c0_g1_i4.p1	0.842324	0.944171
0.6105	0.0136	0.0223	msv1.cds.fasta_42156	TRINITY_DN3665_c0_g1_i1.p1	0.77	0.984848
0.6104	0.0118	0.0194	msv1.cds.fasta_24332	TRINITY_DN85429_c0_g1_i1.p1	0.702073	0.98647
0.61	0.1333	0.2185	msv1.cds.fasta_04580	TRINITY_DN5372_c0_g1_i10.p1	0.790822	0.863248
0.61	0.0095	0.0156	msv1.cds.fasta_23339	TRINITY_DN8259_c0_g1_i3.p1	0.76	0.989035
0.6097	0.021	0.0345	msv1.cds.fasta_36384	TRINITY_DN5311_c0_g2_i1.p1	0.879464	0.976311
0.6092	0.01	0.0165	msv1.cds.fasta_27374	TRINITY_DN1716_c0_g1_i6.p1	0.994186	0.988304
0.6092	0.0064	0.0105	msv1.cds.fasta_39389	TRINITY_DN10402_c0_g1_i1.p1	0.741935	0.992754
0.6092	0.006	0.0098	msv1.cds.fasta_24030	TRINITY_DN8993_c0_g1_i1.p1	0.607692	0.992968
0.6089	0.0036	0.0059	msv1.cds.fasta_34996	TRINITY_DN13980_c0_g1_i1.p1	1	0.995885
0.6087	0.0047	0.0077	msv1.cds.fasta_45333	TRINITY_DN3560_c0_g1_i1.p1	1	0.99435
0.6085	0.0076	0.0126	msv1.cds.fasta_09975	TRINITY_DN71854_c0_g1_i2.p1	0.609649	0.991207
0.6083	0.0692	0.1137	msv1.cds.fasta_29443	TRINITY_DN105278_c0_g1_i1.p1	0.765396	0.927203
0.6077	0.0087	0.0143	msv1.cds.fasta_40986	TRINITY_DN456_c0_g1_i1.p1	0.85641	0.99002
0.6077	0.0043	0.007	msv1.cds.fasta_15073	TRINITY_DN7619_c0_g1_i2.p1	1	0.995053
0.6072	0.0471	0.0776	msv1.cds.fasta_36430	TRINITY_DN222_c0_g1_i1.p1	0.88189	0.947917
0.6068	0.0169	0.0279	msv1.cds.fasta_09983	TRINITY_DN12998_c0_g1_i1.p1	0.63836	0.980887
0.6066	0.0123	0.0203	msv1.cds.fasta_39257	TRINITY_DN13258_c0_g1_i2.p1	0.842105	0.985417
0.6065	0.0137	0.0226	msv1.cds.fasta_32381	TRINITY_DN5956_c0_g1_i6.p1	0.763085	0.984356
0.6065	0.0105	0.0173	msv1.cds.fasta_36702	TRINITY_DN4232_c0_g1_i2.p1	0.969298	0.987934
0.6062	0.0683	0.1127	msv1.cds.fasta_16417	TRINITY_DN2598_c0_g1_i4.p1	0.961977	0.926219
0.606	0.1073	0.1771	msv1.cds.fasta_33739	TRINITY_DN444_c0_g1_i5.p1	0.84556	0.887367
0.6058	0.0046	0.0077	msv1.cds.fasta_32446	TRINITY_DN4843_c0_g1_i1.p1	0.60828	0.994764
0.6056	0.0074	0.0122	msv1.cds.fasta_20554	TRINITY_DN9117_c0_g1_i1.p1	0.970787	0.991512
0.6045	0.0149	0.0247	msv1.cds.fasta_37981	TRINITY_DN3649_c0_g1_i1.p3	0.873171	0.98324
0.6044	0.0295	0.0488	msv1.cds.fasta_47609	TRINITY_DN962_c0_g1_i5.p1	0.733333	0.965909
0.6044	0.0169	0.0279	msv1.cds.fasta_29898	TRINITY_DN54519_c0_g1_i1.p1	0.714744	0.980568
0.6042	0.029	0.0481	msv1.cds.fasta_23239	TRINITY_DN5522_c0_g1_i2.p1	0.808458	0.967179
0.6041	0.0077	0.0127	msv1.cds.fasta_40267	TRINITY_DN2444_c0_g1_i6.p1	0.653409	0.991304
0.6039	0.0067	0.0112	msv1.cds.fasta_24934	TRINITY_DN5611_c0_g1_i6.p1	1	0.992042
0.6038	0.0493	0.0816	msv1.cds.fasta_19840	TRINITY_DN1616_c0_g1_i2.p1	0.737885	0.947264
0.6036	0.0613	0.1015	msv1.cds.fasta_30380	TRINITY_DN15882_c0_g1_i1.p1	0.955414	0.933333
0.6033	0.012	0.0199	msv1.cds.fasta_21586	TRINITY_DN959_c0_g1_i2.p1	0.944568	0.985915
0.603	0.0102	0.017	msv1.cds.fasta_36306	TRINITY_DN6080_c0_g1_i1.p1	1	0.988148
0.6018	0.1496	0.2487	msv1.cds.fasta_09517	TRINITY_DN11063_c1_g1_i1.p1	0.622928	0.849224
0.6017	0.0124	0.0206	msv1.cds.fasta_45477	TRINITY_DN7618_c0_g1_i1.p1	1	0.985632
0.6017	0.0084	0.014	msv1.cds.fasta_40883	TRINITY_DN124267_c0_g1_i1.p1	0.89418	0.990138
0.6012	0.0194	0.0323	msv1.cds.fasta_42759	TRINITY_DN1727_c0_g1_i2.p1	1	0.977324
0.6007	0.0061	0.0101	msv1.cds.fasta_12289	TRINITY_DN9404_c0_g1_i5.p1	0.622951	0.992982
0.5997	0.0464	0.0773	msv1.cds.fasta_15838	TRINITY_DN3386_c0_g1_i7.p1	0.883249	0.949553
0.5981	0.0074	0.0123	msv1.cds.fasta_28505	TRINITY_DN13128_c0_g2_i2.p1	1	0.991895
0.5977	0.0061	0.0101	msv1.cds.fasta_24831	TRINITY_DN4357_c0_g1_i1.p1	1	0.992964
0.5976	0.019	0.0318	msv1.cds.fasta_38416	TRINITY_DN8021_c0_g1_i11.p1	0.840336	0.978333
0.5972	0.0229	0.0383	msv1.cds.fasta_33519	TRINITY_DN3634_c0_g1_i1.p1	0.645038	0.974359
0.5969	0.0038	0.0064	msv1.cds.fasta_35816	TRINITY_DN9558_c0_g1_i2.p1	1	0.99569
0.5961	0.0063	0.0105	msv1.cds.fasta_10740	TRINITY_DN2914_c0_g1_i2.p1	1	0.992401
0.5952	0.0084	0.0141	msv1.cds.fasta_27567	TRINITY_DN30439_c0_g1_i1.p1	1	0.990253
0.5947	0.0076	0.0127	msv1.cds.fasta_30084	TRINITY_DN1563_c0_g1_i1.p1	0.773743	0.991576
0.5945	0.0666	0.112	msv1.cds.fasta_28234	TRINITY_DN6735_c0_g1_i4.p1	0.705706	0.929078
0.5944	0.0049	0.0082	msv1.cds.fasta_16311	TRINITY_DN84385_c0_g1_i1.p1	1	0.994152
0.594	0.0047	0.0079	msv1.cds.fasta_30524	TRINITY_DN139_c0_g1_i11.p1	1	0.994499
0.5934	0.0829	0.1398	msv1.cds.fasta_46653	TRINITY_DN17713_c0_g1_i8.p2	0.980583	0.910891
0.593	0.0218	0.0368	msv1.cds.fasta_40666	TRINITY_DN21899_c0_g1_i7.p2	0.656977	0.976401
0.593	0.0143	0.0241	msv1.cds.fasta_19666	TRINITY_DN120752_c0_g1_i1.p1	0.741228	0.983235
0.5928	0.0108	0.0181	msv1.cds.fasta_41247	TRINITY_DN9981_c0_g1_i1.p1	0.931818	0.987805
0.5928	0.0041	0.007	msv1.cds.fasta_27470	TRINITY_DN7620_c0_g1_i3.p1	1	0.995141
0.5926	0.0225	0.038	msv1.cds.fasta_05259	TRINITY_DN335_c0_g1_i9.p1	0.921053	0.974206
0.5926	0.0141	0.0238	msv1.cds.fasta_32982	TRINITY_DN10000_c0_g1_i3.p1	0.981413	0.983586
0.5926	0.0112	0.019	msv1.cds.fasta_21228	TRINITY_DN10400_c0_g1_i11.p1	0.87037	0.986702
0.5926	0.0032	0.0054	msv1.cds.fasta_08727	TRINITY_DN6980_c0_g1_i4.p1	0.610123	0.996263
0.5923	0.0088	0.0149	msv1.cds.fasta_09988	TRINITY_DN653_c0_g1_i6.p1	0.603221	0.989482
0.5923	0.0026	0.0044	msv1.cds.fasta_05564	TRINITY_DN2786_c0_g1_i1.p1	1	0.996973
0.5919	0.0406	0.0686	msv1.cds.fasta_29848	TRINITY_DN26756_c0_g1_i2.p1	0.853968	0.95539
0.5919	0.0097	0.0165	msv1.cds.fasta_35512	TRINITY_DN3449_c0_g1_i3.p1	0.983333	0.988701
0.5918	0.0097	0.0165	msv1.cds.fasta_39233	TRINITY_DN7606_c0_g2_i2.p3	0.720588	0.988662
0.5917	0.0152	0.0256	msv1.cds.fasta_25317	TRINITY_DN2867_c0_g1_i2.p1	0.865591	0.982402
0.5913	0.1817	0.3073	msv1.cds.fasta_39507	TRINITY_DN4448_c1_g1_i5.p1	0.913706	0.827778
0.5911	0.0299	0.0506	msv1.cds.fasta_17795	TRINITY_DN4289_c0_g3_i1.p1	0.716632	0.966571
0.5908	0.0524	0.0887	msv1.cds.fasta_43548	TRINITY_DN110499_c0_g1_i1.p1	0.711409	0.943396
0.5905	0.0494	0.0837	msv1.cds.fasta_16825	TRINITY_DN3125_c0_g2_i2.p1	0.774704	0.944728
0.5893	0.0191	0.0324	msv1.cds.fasta_36134	TRINITY_DN4230_c0_g1_i1.p1	1	0.977974
0.589	0.0115	0.0196	msv1.cds.fasta_22417	TRINITY_DN2959_c0_g1_i6.p1	0.884615	0.986312
0.5883	0.0103	0.0174	msv1.cds.fasta_28060	TRINITY_DN2611_c2_g3_i1.p1	0.914956	0.988248
0.5883	0.0051	0.0086	msv1.cds.fasta_26539	TRINITY_DN83978_c0_g1_i1.p1	0.789326	0.994069
0.5875	0.0022	0.0037	msv1.cds.fasta_23160	TRINITY_DN4011_c0_g1_i2.p1	1	0.997519
0.5873	0.2061	0.351	msv1.cds.fasta_46072	TRINITY_DN9380_c0_g1_i1.p1	0.640845	0.805861
0.587	0.0063	0.0107	msv1.cds.fasta_38430	TRINITY_DN3198_c0_g1_i1.p1	0.995	0.9933
0.5868	0.0171	0.0291	msv1.cds.fasta_42062	TRINITY_DN7966_c0_g2_i4.p1	1	0.980645
0.5861	0.0102	0.0174	msv1.cds.fasta_04017	TRINITY_DN20793_c0_g1_i15.p1	0.948242	0.988328
0.586	0.0795	0.1357	msv1.cds.fasta_35548	TRINITY_DN12915_c0_g3_i3.p1	0.765957	0.918519
0.5859	0.1232	0.2103	msv1.cds.fasta_44879	TRINITY_DN3111_c0_g1_i17.p1	0.886179	0.874618
0.5856	0.0259	0.0443	msv1.cds.fasta_23319	TRINITY_DN7158_c0_g1_i1.p1	0.760599	0.970492
0.5849	0.0039	0.0066	msv1.cds.fasta_20203	TRINITY_DN6707_c0_g2_i2.p1	1	0.995536
0.5845	0.0909	0.1555	msv1.cds.fasta_39237	TRINITY_DN1374_c0_g2_i5.p1	0.661972	0.906028
0.5842	0.0153	0.0261	msv1.cds.fasta_13511	TRINITY_DN1183_c0_g1_i1.p1	0.818024	0.982345
0.584	0.1139	0.1951	msv1.cds.fasta_38969	TRINITY_DN5807_c0_g1_i2.p1	0.814655	0.878307
0.5834	0.0051	0.0088	msv1.cds.fasta_08687	TRINITY_DN562_c0_g2_i3.p1	0.984993	0.993998
0.5834	0.005	0.0085	msv1.cds.fasta_22724	TRINITY_DN71949_c0_g1_i1.p1	0.697561	0.994172
0.583	0.0093	0.016	msv1.cds.fasta_16274	TRINITY_DN13879_c0_g1_i1.p1	0.663424	0.989247
0.583	0.0083	0.0142	msv1.cds.fasta_22888	TRINITY_DN7691_c0_g1_i1.p1	0.678133	0.990338
0.5827	0.0109	0.0187	msv1.cds.fasta_15909	TRINITY_DN997_c0_g1_i1.p1	1	0.987204
0.5825	0.0045	0.0077	msv1.cds.fasta_02791	TRINITY_DN14960_c0_g1_i3.p1	0.963277	0.994787
0.5819	0.0104	0.0179	msv1.cds.fasta_21887	TRINITY_DN32164_c0_g1_i1.p1	0.658768	0.98801
0.5818	0.0034	0.0059	msv1.cds.fasta_00918	TRINITY_DN494_c0_g1_i3.p1	0.783878	0.995863
0.5816	0.0106	0.0182	msv1.cds.fasta_20576	TRINITY_DN5157_c0_g1_i1.p1	1	0.987179
0.5808	0.1014	0.1747	msv1.cds.fasta_45656	TRINITY_DN83913_c0_g1_i1.p1	0.912	0.894737
0.5808	0.0284	0.0489	msv1.cds.fasta_15080	TRINITY_DN9350_c0_g1_i2.p1	0.879406	0.967651
0.5802	0.0179	0.0309	msv1.cds.fasta_39175	TRINITY_DN101333_c0_g1_i1.p1	0.68254	0.979328
0.5801	0.0071	0.0122	msv1.cds.fasta_44822	TRINITY_DN2421_c0_g2_i1.p1	1	0.991935
0.5799	0.0023	0.0039	msv1.cds.fasta_35854	TRINITY_DN3011_c0_g1_i7.p1	1	0.997114
0.5796	0.0209	0.036	msv1.cds.fasta_16585	TRINITY_DN13274_c0_g1_i5.p1	0.982283	0.975952
0.5794	0.0096	0.0166	msv1.cds.fasta_13935	TRINITY_DN1379_c0_g1_i9.p1	1	0.98881
0.579	0.0127	0.022	msv1.cds.fasta_43649	TRINITY_DN7665_c0_g2_i1.p1	1	0.985507
0.5788	0.0906	0.1565	msv1.cds.fasta_26402	TRINITY_DN1722_c0_g1_i1.p1	0.859116	0.902465
0.578	0.0837	0.1448	msv1.cds.fasta_21259	TRINITY_DN16392_c0_g1_i4.p1	0.726667	0.910296
0.578	0.0072	0.0124	msv1.cds.fasta_35429	TRINITY_DN10559_c0_g1_i1.p1	0.827004	0.991497
0.5779	0.0037	0.0064	msv1.cds.fasta_31751	TRINITY_DN88501_c0_g1_i2.p1	0.825175	0.995763
0.5773	0.0378	0.0654	msv1.cds.fasta_39131	TRINITY_DN600_c0_g1_i15.p1	0.799145	0.957219
0.577	0.0029	0.005	msv1.cds.fasta_30259	TRINITY_DN9298_c0_g1_i1.p1	0.961783	0.996689
0.5767	0.0388	0.0672	msv1.cds.fasta_22696	TRINITY_DN4379_c0_g1_i6.p1	0.978102	0.956882
0.5767	0.034	0.0589	msv1.cds.fasta_43933	TRINITY_DN8837_c0_g1_i4.p1	0.82716	0.960199
0.576	0.1089	0.1891	msv1.cds.fasta_05457	TRINITY_DN1664_c0_g1_i6.p1	0.844866	0.885073
0.576	0.0087	0.0151	msv1.cds.fasta_33387	TRINITY_DN5630_c0_g1_i5.p1	0.840764	0.989899
0.576	0.0063	0.011	msv1.cds.fasta_09123	TRINITY_DN13130_c0_g1_i1.p1	0.849162	0.992873
0.5755	0.0155	0.0269	msv1.cds.fasta_39600	TRINITY_DN11560_c0_g1_i2.p1	0.840183	0.981884
0.5752	0.0584	0.1016	msv1.cds.fasta_33029	TRINITY_DN14704_c1_g1_i2.p1	0.833866	0.934866
0.5751	0.0093	0.0162	msv1.cds.fasta_38331	TRINITY_DN4456_c0_g1_i3.p1	1	0.988333
0.5748	0.0059	0.0102	msv1.cds.fasta_20403	TRINITY_DN2830_c0_g2_i1.p1	1	0.993258
0.5748	0.0055	0.0095	msv1.cds.fasta_22231	TRINITY_DN405_c1_g2_i1.p1	1	0.993605
0.5743	0.1162	0.2024	msv1.cds.fasta_38203	TRINITY_DN104_c0_g1_i9.p3	0.742574	0.875556
0.5741	0.0239	0.0417	msv1.cds.fasta_24031	TRINITY_DN797_c0_g1_i5.p1	0.651282	0.972441
0.5735	0.0043	0.0075	msv1.cds.fasta_27913	TRINITY_DN16396_c0_g1_i9.p1	0.967456	0.994903
0.5734	0.1989	0.347	msv1.cds.fasta_29338	TRINITY_DN1796_c0_g1_i2.p1	0.849003	0.800895
0.5733	0.0043	0.0076	msv1.cds.fasta_20574	TRINITY_DN6042_c0_g1_i18.p1	1	0.994721
0.5731	0.1865	0.3255	msv1.cds.fasta_43215	TRINITY_DN40_c0_g1_i3.p1	0.803468	0.815348
0.5731	0.0052	0.0091	msv1.cds.fasta_16395	TRINITY_DN2401_c0_g1_i8.p1	0.976563	0.994
0.5729	0.0176	0.0306	msv1.cds.fasta_24582	TRINITY_DN10655_c0_g1_i1.p1	0.984293	0.97961
0.5728	0.0095	0.0165	msv1.cds.fasta_20168	TRINITY_DN7599_c0_g1_i1.p1	0.946429	0.988994
0.5726	0.0312	0.0545	msv1.cds.fasta_31608	TRINITY_DN2608_c0_g2_i2.p1	0.84375	0.962963
0.5717	0.0381	0.0667	msv1.cds.fasta_30577	TRINITY_DN13659_c0_g1_i2.p1	0.90228	0.956679
0.5715	0.0173	0.0302	msv1.cds.fasta_40286	TRINITY_DN10446_c0_g1_i1.p1	0.755682	0.97995
0.5714	0.0355	0.0621	msv1.cds.fasta_26170	TRINITY_DN20745_c1_g1_i1.p1	0.942559	0.959372
0.571	0.0063	0.0111	msv1.cds.fasta_15014	TRINITY_DN7987_c0_g3_i1.p1	0.666667	0.992593
0.5703	0.0216	0.0379	msv1.cds.fasta_26801	TRINITY_DN3678_c0_g1_i2.p1	0.697548	0.97526
0.5699	0.0195	0.0342	msv1.cds.fasta_43812	TRINITY_DN10208_c0_g1_i1.p1	0.618182	0.977941
0.5688	0.0306	0.0537	msv1.cds.fasta_20265	TRINITY_DN10505_c0_g1_i1.p1	0.880531	0.964824
0.5685	0.002	0.0035	msv1.cds.fasta_15386	TRINITY_DN461_c0_g1_i3.p1	1	0.997489
0.5682	0.0042	0.0074	msv1.cds.fasta_34122	TRINITY_DN5431_c0_g1_i1.p1	0.937269	0.994751
0.5676	0.003	0.0053	msv1.cds.fasta_20732	TRINITY_DN4059_c0_g2_i3.p1	0.658314	0.99654
0.5675	0.04	0.0705	msv1.cds.fasta_05605	TRINITY_DN2272_c0_g1_i1.p1	0.981859	0.95458
0.567	0.007	0.0124	msv1.cds.fasta_38413	TRINITY_DN6116_c0_g1_i2.p1	1	0.991667
0.5668	0.0088	0.0154	msv1.cds.fasta_14723	TRINITY_DN21800_c0_g1_i1.p1	0.661792	0.989871
0.5668	0.0035	0.0062	msv1.cds.fasta_42521	TRINITY_DN120640_c0_g1_i1.p1	0.986842	0.995556
0.5666	0.0231	0.0408	msv1.cds.fasta_43451	TRINITY_DN10499_c0_g1_i12.p1	0.985915	0.97381
0.5661	0.0028	0.0049	msv1.cds.fasta_24661	TRINITY_DN9811_c0_g1_i1.p1	1	0.9965
0.566	0.006	0.0107	msv1.cds.fasta_14396	TRINITY_DN2098_c0_g1_i1.p1	0.973684	0.992793
0.5653	0.0082	0.0145	msv1.cds.fasta_46419	TRINITY_DN105663_c0_g1_i1.p1	0.757143	0.990566
0.5652	0.0086	0.0152	msv1.cds.fasta_36303	TRINITY_DN304_c0_g1_i2.p1	1	0.98963
0.5652	0.0064	0.0113	msv1.cds.fasta_40599	TRINITY_DN122107_c0_g1_i1.p2	0.795322	0.992647
0.5649	0.0472	0.0835	msv1.cds.fasta_30115	TRINITY_DN5669_c0_g1_i1.p1	0.971609	0.94697
0.5649	0.0064	0.0113	msv1.cds.fasta_36982	TRINITY_DN50250_c0_g1_i1.p1	1	0.992355
0.5641	0.0446	0.079	msv1.cds.fasta_18465	TRINITY_DN1277_c0_g1_i4.p1	0.847599	0.950739
0.5638	0.0103	0.0184	msv1.cds.fasta_43764	TRINITY_DN121946_c0_g1_i1.p1	0.937931	0.987745
0.5637	0.0025	0.0044	msv1.cds.fasta_02424	TRINITY_DN9241_c0_g1_i1.p1	0.627149	0.997114
0.5636	0.007	0.0125	msv1.cds.fasta_38572	TRINITY_DN70222_c0_g1_i1.p1	1	0.99154
0.5635	0.1118	0.1985	msv1.cds.fasta_43601	TRINITY_DN9944_c0_g1_i2.p2	0.818841	0.882006
0.5633	0.0573	0.1017	msv1.cds.fasta_37645	TRINITY_DN6081_c0_g1_i1.p1	0.827751	0.936416
0.5633	0.0291	0.0516	msv1.cds.fasta_13448	TRINITY_DN4378_c0_g1_i3.p1	0.607945	0.966856
0.563	0.0021	0.0037	msv1.cds.fasta_28475	TRINITY_DN4695_c0_g1_i3.p1	0.775076	0.997386
0.5622	0.0282	0.0502	msv1.cds.fasta_32410	TRINITY_DN25_c0_g1_i2.p1	0.99639	0.967391
0.5621	0.0051	0.009	msv1.cds.fasta_29632	TRINITY_DN10156_c0_g1_i5.p1	0.981366	0.993671
0.5619	0.0037	0.0066	msv1.cds.fasta_15549	TRINITY_DN2640_c0_g1_i1.p1	1	0.995581
0.5618	0.0053	0.0094	msv1.cds.fasta_41321	TRINITY_DN2353_c1_g1_i1.p1	0.905556	0.993865
0.5617	0.0091	0.0163	msv1.cds.fasta_36929	TRINITY_DN123324_c0_g1_i1.p1	0.69863	0.989107
0.5617	0.0043	0.0077	msv1.cds.fasta_19661	TRINITY_DN4673_c0_g1_i6.p1	0.703057	0.994824
0.5616	0.0103	0.0183	msv1.cds.fasta_01465	TRINITY_DN6094_c0_g1_i2.p1	0.669864	0.987669
0.5612	0.0086	0.0153	msv1.cds.fasta_34412	TRINITY_DN121856_c0_g1_i1.p1	0.861538	0.989583
0.5609	0.0254	0.0453	msv1.cds.fasta_35741	TRINITY_DN1490_c1_g1_i4.p2	1	0.969957
0.5606	0.0332	0.0592	msv1.cds.fasta_43106	TRINITY_DN61612_c0_g1_i1.p1	0.824324	0.961749
0.5604	0.1833	0.3271	msv1.cds.fasta_35261	TRINITY_DN18138_c0_g1_i6.p1	0.710714	0.824121
0.5603	0.003	0.0053	msv1.cds.fasta_20580	TRINITY_DN10250_c0_g2_i1.p1	0.651584	0.996528
0.5602	0.0097	0.0173	msv1.cds.fasta_06190	TRINITY_DN13707_c0_g1_i2.p1	1	0.988533
0.56	0.0181	0.0323	msv1.cds.fasta_38457	TRINITY_DN3104_c0_g1_i1.p1	0.995	0.978224
0.5599	0.1879	0.3357	msv1.cds.fasta_31213	TRINITY_DN24443_c0_g1_i3.p1	0.659933	0.812925
0.5598	0.0054	0.0096	msv1.cds.fasta_32357	TRINITY_DN2452_c0_g1_i1.p1	0.938628	0.99359
0.5597	0.0082	0.0146	msv1.cds.fasta_24692	TRINITY_DN4283_c0_g2_i1.p1	0.895013	0.990225
0.5593	0.0274	0.0491	msv1.cds.fasta_07506	TRINITY_DN7039_c0_g2_i1.p1	0.613316	0.968685
0.5591	0.0206	0.0368	msv1.cds.fasta_40976	TRINITY_DN832_c0_g1_i6.p2	0.982249	0.975904
0.5588	0.008	0.0143	msv1.cds.fasta_21126	TRINITY_DN2491_c0_g1_i1.p1	0.963048	0.990408
0.5588	0.0076	0.0136	msv1.cds.fasta_39475	TRINITY_DN6906_c0_g1_i1.p2	1	0.990991
0.5583	0.0043	0.0077	msv1.cds.fasta_38195	TRINITY_DN1620_c0_g1_i1.p1	0.99505	0.995025
0.5578	0.0157	0.0281	msv1.cds.fasta_13175	TRINITY_DN5350_c0_g1_i1.p1	0.972696	0.981287
0.5577	0.0865	0.1551	msv1.cds.fasta_27044	TRINITY_DN7188_c0_g1_i2.p1	0.876791	0.907407
0.5576	0.0067	0.0121	msv1.cds.fasta_22573	TRINITY_DN397_c2_g1_i6.p1	1	0.991909
0.5575	0.0358	0.0643	msv1.cds.fasta_21777	TRINITY_DN62_c0_g1_i1.p1	0.837264	0.959624
0.5573	0.0034	0.0062	msv1.cds.fasta_41957	TRINITY_DN6011_c0_g1_i2.p1	1	0.995726
0.5572	0.0138	0.0248	msv1.cds.fasta_43350	TRINITY_DN950_c0_g2_i2.p1	1	0.983452
0.5571	0.0187	0.0336	msv1.cds.fasta_30376	TRINITY_DN10262_c0_g1_i2.p1	0.937705	0.977855
0.5571	0.0037	0.0066	msv1.cds.fasta_39186	TRINITY_DN104355_c0_g1_i1.p1	0.756614	0.995338
0.5568	0.0058	0.0105	msv1.cds.fasta_13894	TRINITY_DN1507_c0_g1_i1.p1	1	0.992945
0.5568	0.005	0.009	msv1.cds.fasta_20313	TRINITY_DN3150_c0_g1_i3.p1	0.85426	0.993876
0.5567	0.0319	0.0573	msv1.cds.fasta_22200	TRINITY_DN2210_c0_g1_i7.p1	0.939326	0.96252
0.5556	0.0059	0.0107	msv1.cds.fasta_22416	TRINITY_DN4291_c0_g1_i3.p1	1	0.992754
0.5553	0.0142	0.0256	msv1.cds.fasta_07037	TRINITY_DN4091_c0_g1_i6.p1	0.8075	0.983488
0.5553	0.009	0.0162	msv1.cds.fasta_34198	TRINITY_DN4036_c0_g1_i1.p1	1	0.98946
0.5553	0.0062	0.0112	msv1.cds.fasta_36220	TRINITY_DN763_c0_g1_i1.p1	1	0.992625
0.555	0.0122	0.022	msv1.cds.fasta_32486	TRINITY_DN240_c0_g1_i1.p1	1	0.985455
0.5544	0.0484	0.0872	msv1.cds.fasta_29339	TRINITY_DN684_c0_g1_i3.p1	0.930029	0.944619
0.554	0.0085	0.0154	msv1.cds.fasta_21577	TRINITY_DN4629_c0_g1_i1.p1	1	0.989852
0.5539	0.0111	0.02	msv1.cds.fasta_15992	TRINITY_DN50085_c0_g1_i1.p1	0.603083	0.98722
0.5536	0.1138	0.2056	msv1.cds.fasta_28756	TRINITY_DN7604_c0_g1_i1.p1	0.884831	0.877249
0.5535	0.004	0.0072	msv1.cds.fasta_02942	TRINITY_DN3397_c0_g2_i3.p1	0.999047	0.995229
0.5534	0.0133	0.024	msv1.cds.fasta_14221	TRINITY_DN5106_c0_g1_i1.p1	0.601073	0.984127
0.5532	0.0043	0.0078	msv1.cds.fasta_38345	TRINITY_DN1055_c0_g1_i3.p1	0.909091	0.995
0.5531	0.0072	0.013	msv1.cds.fasta_38741	TRINITY_DN4983_c0_g2_i3.p1	1	0.991453
0.5524	0.015	0.0272	msv1.cds.fasta_33486	TRINITY_DN3904_c0_g1_i2.p1	0.793893	0.982372
0.5521	0.0154	0.028	msv1.cds.fasta_27415	TRINITY_DN685_c0_g1_i6.p1	1	0.981589
0.5521	0.0088	0.0159	msv1.cds.fasta_40177	TRINITY_DN11070_c0_g1_i2.p1	0.903955	0.989583
0.5514	0.0061	0.0111	msv1.cds.fasta_36092	TRINITY_DN86229_c0_g1_i1.p1	0.961864	0.992658
0.5514	0.0019	0.0034	msv1.cds.fasta_08482	TRINITY_DN3410_c0_g1_i3.p1	0.611336	0.997792
0.5511	0.0712	0.1291	msv1.cds.fasta_22943	TRINITY_DN6302_c0_g1_i1.p1	0.646694	0.921193
0.5508	0.0253	0.0459	msv1.cds.fasta_25942	TRINITY_DN5492_c0_g1_i1.p1	0.657534	0.970833
0.5507	0.0018	0.0033	msv1.cds.fasta_31832	TRINITY_DN1186_c0_g2_i2.p1	1	0.997661
0.5505	0.0761	0.1383	msv1.cds.fasta_29186	TRINITY_DN3038_c1_g1_i3.p1	0.865031	0.917258
0.5502	0.0036	0.0066	msv1.cds.fasta_00655	TRINITY_DN2662_c0_g1_i3.p1	0.681204	0.995491
0.55	0.0031	0.0057	msv1.cds.fasta_41128	TRINITY_DN9024_c0_g1_i1.p1	1	0.995984
0.5494	0.0045	0.0082	msv1.cds.fasta_17005	TRINITY_DN2832_c0_g1_i1.p1	1	0.994688
0.549	0.0108	0.0197	msv1.cds.fasta_17812	TRINITY_DN6948_c0_g1_i2.p1	1	0.986995
0.5484	0.0203	0.0371	msv1.cds.fasta_27834	TRINITY_DN11278_c0_g1_i2.p1	0.60472	0.97561
0.548	0.0111	0.0202	msv1.cds.fasta_15811	TRINITY_DN5613_c0_g1_i4.p1	0.984674	0.986381
0.548	0.0064	0.0117	msv1.cds.fasta_30793	TRINITY_DN21905_c0_g1_i5.p1	1	0.992222
0.5475	0.0023	0.0042	msv1.cds.fasta_35676	TRINITY_DN15339_c0_g1_i2.p1	0.677419	0.997114
0.5474	0.0533	0.0974	msv1.cds.fasta_25825	TRINITY_DN10792_c0_g1_i2.p1	0.654795	0.938633
0.5473	0.0139	0.0254	msv1.cds.fasta_18250	TRINITY_DN1057_c0_g1_i5.p1	1	0.983333
0.547	0.0151	0.0275	msv1.cds.fasta_44430	TRINITY_DN10762_c0_g1_i1.p1	1	0.981912
0.5467	0.0051	0.0093	msv1.cds.fasta_24879	TRINITY_DN1147_c0_g1_i8.p1	1	0.993827
0.5463	0.0124	0.0226	msv1.cds.fasta_18941	TRINITY_DN1712_c0_g1_i2.p1	1	0.985075
0.5463	0.0019	0.0035	msv1.cds.fasta_32751	TRINITY_DN3020_c0_g1_i1.p1	1	0.997549
0.5459	0.0208	0.0382	msv1.cds.fasta_34411	TRINITY_DN8278_c0_g1_i1.p1	0.734127	0.974775
0.5453	0.0178	0.0326	msv1.cds.fasta_00358	TRINITY_DN6045_c0_g1_i10.p1	0.674358	0.979264
0.5453	0.0076	0.014	msv1.cds.fasta_17348	TRINITY_DN5719_c0_g1_i3.p1	0.980198	0.990572
0.5452	0.033	0.0606	msv1.cds.fasta_35412	TRINITY_DN33666_c0_g1_i1.p1	0.747899	0.960674
0.5448	0.009	0.0165	msv1.cds.fasta_22542	TRINITY_DN18167_c0_g3_i1.p1	0.88835	0.989071
0.5447	0.0504	0.0925	msv1.cds.fasta_29025	TRINITY_DN1279_c0_g1_i17.p1	0.95	0.94324
0.5447	0.0067	0.0122	msv1.cds.fasta_37730	TRINITY_DN2553_c0_g1_i2.p1	1	0.991987
0.5443	0.0765	0.1406	msv1.cds.fasta_15525	TRINITY_DN14152_c0_g1_i14.p1	0.714286	0.915152
0.5443	0.0121	0.0222	msv1.cds.fasta_26942	TRINITY_DN35033_c0_g1_i1.p1	0.66	0.98557
0.5442	0.0043	0.0078	msv1.cds.fasta_24895	TRINITY_DN26826_c0_g1_i2.p1	0.653439	0.994602
0.5441	0.0092	0.017	msv1.cds.fasta_16457	TRINITY_DN7796_c0_g2_i2.p1	1	0.988911
0.544	0.0025	0.0046	msv1.cds.fasta_37610	TRINITY_DN3837_c0_g1_i1.p1	1	0.996825
0.5439	0.015	0.0276	msv1.cds.fasta_30253	TRINITY_DN18143_c0_g2_i2.p1	0.990228	0.982456
0.5438	0.0116	0.0213	msv1.cds.fasta_24139	TRINITY_DN7965_c0_g1_i6.p1	0.997429	0.986254
0.5436	0.0213	0.0391	msv1.cds.fasta_08530	TRINITY_DN16423_c0_g1_i1.p1	0.630582	0.97568
0.5429	0.0276	0.0508	msv1.cds.fasta_21997	TRINITY_DN123812_c0_g1_i1.p1	0.847981	0.96732
0.5425	0.0107	0.0197	msv1.cds.fasta_26312	TRINITY_DN392_c0_g1_i1.p1	1	0.987001
0.5424	0.0078	0.0143	msv1.cds.fasta_27139	TRINITY_DN1825_c0_g1_i1.p1	0.793011	0.99096
0.5423	0.0643	0.1186	msv1.cds.fasta_29137	TRINITY_DN5474_c0_g1_i8.p1	0.913313	0.927684
0.5423	0.0276	0.0509	msv1.cds.fasta_15056	TRINITY_DN7808_c0_g1_i1.p1	0.792208	0.967994
0.5421	0.0077	0.0142	msv1.cds.fasta_38240	TRINITY_DN1127_c0_g1_i1.p1	0.797619	0.991708
0.5419	0.0101	0.0186	msv1.cds.fasta_23850	TRINITY_DN37457_c0_g1_i1.p1	0.622449	0.987705
0.5418	0.0052	0.0096	msv1.cds.fasta_21224	TRINITY_DN503_c0_g2_i1.p1	0.874494	0.993827
0.5417	0.008	0.0149	msv1.cds.fasta_25668	TRINITY_DN12872_c0_g1_i2.p1	0.940054	0.990338
0.5412	0.0056	0.0103	msv1.cds.fasta_25563	TRINITY_DN3257_c0_g2_i2.p1	0.673913	0.99328
0.5403	0.0646	0.1195	msv1.cds.fasta_44779	TRINITY_DN126063_c0_g1_i1.p1	0.78481	0.932796
0.5401	0.0039	0.0073	msv1.cds.fasta_13489	TRINITY_DN16588_c0_g2_i2.p1	0.607266	0.995252
0.54	0.0683	0.1264	msv1.cds.fasta_33362	TRINITY_DN6219_c0_g1_i6.p1	0.794788	0.922131
0.54	0.0114	0.0211	msv1.cds.fasta_39444	TRINITY_DN2516_c0_g1_i3.p1	0.821622	0.986842
0.5396	0.0065	0.0121	msv1.cds.fasta_44172	TRINITY_DN5794_c0_g1_i1.p1	0.992481	0.992424
0.5393	0.0274	0.0509	msv1.cds.fasta_36123	TRINITY_DN103118_c0_g1_i1.p1	0.811159	0.968254
0.5392	0.0086	0.0159	msv1.cds.fasta_29024	TRINITY_DN51874_c0_g1_i2.p1	1	0.98968
0.5392	0.005	0.0092	msv1.cds.fasta_24531	TRINITY_DN4570_c0_g1_i2.p1	1	0.993908
0.5391	0.0029	0.0054	msv1.cds.fasta_40021	TRINITY_DN12689_c0_g1_i9.p2	1	0.996276
0.5389	0.0156	0.0289	msv1.cds.fasta_33128	TRINITY_DN15249_c0_g1_i1.p1	1	0.981273
0.5386	0.0025	0.0047	msv1.cds.fasta_28049	TRINITY_DN4536_c0_g1_i3.p1	1	0.997024
0.5385	0.0088	0.0164	msv1.cds.fasta_15407	TRINITY_DN8491_c0_g1_i5.p1	0.821981	0.989328
0.5385	0.0084	0.0157	msv1.cds.fasta_24941	TRINITY_DN33516_c0_g1_i1.p1	0.6313	0.990196
0.5383	0.0073	0.0136	msv1.cds.fasta_45354	TRINITY_DN9908_c0_g1_i8.p1	1	0.991525
0.5379	0.003	0.0056	msv1.cds.fasta_12742	TRINITY_DN3159_c0_g2_i1.p1	0.877722	0.996183
0.5378	0.0052	0.0098	msv1.cds.fasta_30854	TRINITY_DN2736_c0_g2_i2.p1	1	0.993311
0.5378	0.0021	0.0038	msv1.cds.fasta_28309	TRINITY_DN8781_c0_g1_i1.p1	0.740964	0.99729
0.5376	0.0266	0.0494	msv1.cds.fasta_17345	TRINITY_DN5627_c0_g1_i2.p1	0.737374	0.968037
0.5374	0.007	0.013	msv1.cds.fasta_22737	TRINITY_DN9356_c0_g1_i6.p1	0.850856	0.991379
0.5373	0.0053	0.0099	msv1.cds.fasta_16289	TRINITY_DN2394_c0_g1_i1.p1	0.821012	0.993681
0.5372	0.0083	0.0154	msv1.cds.fasta_20993	TRINITY_DN6808_c0_g1_i1.p1	0.912844	0.98995
0.5368	0.0065	0.0121	msv1.cds.fasta_02446	TRINITY_DN1370_c0_g3_i4.p1	1	0.99215
0.5367	0.0027	0.0051	msv1.cds.fasta_14406	TRINITY_DN8392_c0_g1_i6.p1	0.684685	0.996491
0.5364	0.0503	0.0937	msv1.cds.fasta_14900	TRINITY_DN4989_c0_g1_i1.p1	0.680581	0.943111
0.5361	0.0143	0.0267	msv1.cds.fasta_14095	TRINITY_DN8968_c0_g1_i2.p1	0.909253	0.98304
0.5359	0.0016	0.003	msv1.cds.fasta_20232	TRINITY_DN104456_c0_g1_i1.p1	0.722595	0.997936
0.5357	0.0069	0.0128	msv1.cds.fasta_22872	TRINITY_DN14718_c0_g1_i1.p1	0.867322	0.991501
0.5353	0.1064	0.1988	msv1.cds.fasta_44921	TRINITY_DN2771_c0_g1_i9.p1	0.851852	0.884058
0.5352	0.0205	0.0383	msv1.cds.fasta_20272	TRINITY_DN5535_c0_g1_i1.p1	0.710762	0.975815
0.5351	0.0134	0.025	msv1.cds.fasta_33504	TRINITY_DN5756_c0_g1_i2.p1	0.641221	0.984127
0.5351	0.0042	0.0079	msv1.cds.fasta_28851	TRINITY_DN1336_c0_g2_i2.p1	1	0.994872
0.535	0.0131	0.0246	msv1.cds.fasta_37561	TRINITY_DN4261_c0_g1_i1.p1	0.904762	0.984211
0.535	0.0076	0.0143	msv1.cds.fasta_43741	TRINITY_DN20831_c0_g1_i1.p1	1	0.990268
0.534	0.0084	0.0157	msv1.cds.fasta_39393	TRINITY_DN1203_c0_g1_i2.p1	0.944162	0.989247
0.5339	0.0385	0.0722	msv1.cds.fasta_35246	TRINITY_DN4672_c0_g1_i2.p1	0.792157	0.955446
0.5337	0.0014	0.0026	msv1.cds.fasta_25154	TRINITY_DN18025_c0_g1_i1.p1	1	0.998217
0.5331	0.0125	0.0234	msv1.cds.fasta_30863	TRINITY_DN5864_c0_g1_i1.p1	0.936455	0.985714
0.5327	0.0069	0.0129	msv1.cds.fasta_14345	TRINITY_DN1185_c0_g1_i10.p1	1	0.991607
0.5325	0.0366	0.0688	msv1.cds.fasta_27026	TRINITY_DN7159_c0_g1_i11.p1	0.821176	0.95702
0.5325	0.013	0.0245	msv1.cds.fasta_37366	TRINITY_DN1764_c0_g1_i2.p1	0.959459	0.984351
0.5321	0.028	0.0526	msv1.cds.fasta_32217	TRINITY_DN11865_c0_g1_i1.p1	0.802867	0.967262
0.5321	0.0256	0.048	msv1.cds.fasta_39997	TRINITY_DN2459_c0_g1_i8.p2	0.966667	0.969349
0.5315	0.0051	0.0096	msv1.cds.fasta_40948	TRINITY_DN8055_c0_g1_i1.p1	1	0.994048
0.5314	0.0609	0.1145	msv1.cds.fasta_35455	TRINITY_DN96915_c0_g1_i1.p1	0.759494	0.935185
0.5309	0.0071	0.0134	msv1.cds.fasta_01449	TRINITY_DN2796_c0_g2_i2.p1	0.675955	0.991362
0.5308	0.0026	0.005	msv1.cds.fasta_23864	TRINITY_DN19147_c0_g1_i1.p1	1	0.996599
0.5303	0.0138	0.026	msv1.cds.fasta_40214	TRINITY_DN8455_c0_g1_i2.p1	0.683616	0.983471
0.5303	0.002	0.0038	msv1.cds.fasta_25675	TRINITY_DN1622_c0_g1_i1.p1	0.705722	0.997426
0.5302	0.0097	0.0184	msv1.cds.fasta_27477	TRINITY_DN1257_c0_g1_i2.p1	0.994203	0.988338
0.5299	0.0191	0.0361	msv1.cds.fasta_07729	TRINITY_DN687_c0_g1_i3.p1	0.836576	0.977261
0.5295	0.016	0.0301	msv1.cds.fasta_36751	TRINITY_DN3843_c0_g1_i2.p1	1	0.980303
0.5294	0.0181	0.0341	msv1.cds.fasta_11977	TRINITY_DN2319_c0_g1_i9.p1	0.790323	0.978231
0.5293	0.0033	0.0063	msv1.cds.fasta_41913	TRINITY_DN386_c0_g2_i1.p1	1	0.995726
0.5293	0	0	msv1.cds.fasta_34792	TRINITY_DN3928_c0_g3_i2.p1	0.878136	1
0.5292	0.0135	0.0255	msv1.cds.fasta_34737	TRINITY_DN4980_c0_g2_i2.p1	0.629371	0.983333
0.5289	0.0352	0.0665	msv1.cds.fasta_27962	TRINITY_DN53913_c0_g1_i5.p1	0.908284	0.959826
0.5288	0.0052	0.0098	msv1.cds.fasta_21227	TRINITY_DN12869_c0_g1_i5.p1	0.993056	0.993784
0.5287	0.0062	0.0117	msv1.cds.fasta_26092	TRINITY_DN6714_c1_g1_i3.p1	0.800443	0.992613
0.5286	0.0124	0.0234	msv1.cds.fasta_31937	TRINITY_DN9853_c0_g1_i2.p1	0.848057	0.984722
0.5284	0.0301	0.0569	msv1.cds.fasta_43253	TRINITY_DN16325_c0_g1_i4.p1	0.922078	0.964789
0.5282	0.007	0.0133	msv1.cds.fasta_23938	TRINITY_DN10746_c0_g1_i1.p1	1	0.991475
0.5281	0.0036	0.0069	msv1.cds.fasta_34978	TRINITY_DN12706_c0_g1_i2.p1	0.962963	0.995726
0.5274	0.0054	0.0102	msv1.cds.fasta_19183	TRINITY_DN7916_c0_g1_i1.p1	0.756466	0.993352
0.5272	0.1089	0.2065	msv1.cds.fasta_24897	TRINITY_DN8680_c0_g3_i1.p1	0.71916	0.881995
0.5271	0.0158	0.0301	msv1.cds.fasta_34352	TRINITY_DN9226_c0_g1_i1.p2	0.980469	0.981408
0.527	0.0075	0.0141	msv1.cds.fasta_31227	TRINITY_DN4139_c0_g1_i2.p1	0.993243	0.99093
0.527	0.0043	0.0081	msv1.cds.fasta_34915	TRINITY_DN102107_c0_g1_i1.p1	0.824324	0.994536
0.527	0.003	0.0057	msv1.cds.fasta_27549	TRINITY_DN5672_c0_g1_i1.p1	1	0.996101
0.5268	0.0164	0.0311	msv1.cds.fasta_42398	TRINITY_DN28462_c0_g2_i1.p1	0.980132	0.97973
0.5267	0.0169	0.032	msv1.cds.fasta_38728	TRINITY_DN123939_c0_g1_i1.p1	0.955882	0.979487
0.5267	0.005	0.0094	msv1.cds.fasta_34111	TRINITY_DN9036_c0_g1_i2.p1	0.677165	0.994186
0.5265	0.0124	0.0235	msv1.cds.fasta_41000	TRINITY_DN14861_c0_g1_i1.p1	0.994048	0.984032
0.5264	0.0235	0.0447	msv1.cds.fasta_16857	TRINITY_DN12454_c0_g1_i1.p1	0.920635	0.971983
0.5261	0.0043	0.0081	msv1.cds.fasta_45188	TRINITY_DN6500_c0_g1_i1.p2	0.916031	0.994444
0.526	0.0087	0.0165	msv1.cds.fasta_19440	TRINITY_DN17949_c0_g1_i6.p1	0.858696	0.98903
0.5255	0.003	0.0057	msv1.cds.fasta_36212	TRINITY_DN2419_c0_g1_i6.p1	0.774336	0.99619
0.5252	0.009	0.0171	msv1.cds.fasta_45485	TRINITY_DN8390_c0_g1_i1.p1	0.822695	0.988506
0.5251	0.0332	0.0633	msv1.cds.fasta_30961	TRINITY_DN18070_c0_g1_i3.p1	0.885522	0.96071
0.5251	0.0097	0.0184	msv1.cds.fasta_27974	TRINITY_DN1219_c0_g2_i3.p1	1	0.988131
0.525	0.2523	0.4805	msv1.cds.fasta_33374	TRINITY_DN8451_c0_g1_i2.p1	0.703072	0.763754
0.525	0.0389	0.0741	msv1.cds.fasta_07903	TRINITY_DN613_c0_g2_i2.p1	0.853211	0.956477
0.525	0.0306	0.0583	msv1.cds.fasta_33579	TRINITY_DN181_c1_g2_i1.p1	0.735632	0.963542
0.5248	0.0045	0.0085	msv1.cds.fasta_39628	TRINITY_DN62204_c0_g1_i1.p2	0.628415	0.994203
0.5246	0.006	0.0115	msv1.cds.fasta_26059	TRINITY_DN11436_c0_g1_i1.p1	0.627072	0.992658
0.5245	0.0087	0.0165	msv1.cds.fasta_35515	TRINITY_DN70770_c0_g1_i1.p1	0.673729	0.989518
0.5236	0.0053	0.0101	msv1.cds.fasta_26395	TRINITY_DN5581_c0_g1_i1.p1	1	0.993482
0.5236	0.0011	0.0021	msv1.cds.fasta_18524	TRINITY_DN6661_c0_g1_i2.p1	0.997899	0.998596
0.5235	0.0016	0.0031	msv1.cds.fasta_28484	TRINITY_DN809_c1_g1_i1.p1	0.978723	0.99793
0.5223	0.0111	0.0212	msv1.cds.fasta_09567	TRINITY_DN1471_c0_g1_i11.p1	0.981402	0.986395
0.522	0.0453	0.0868	msv1.cds.fasta_23724	TRINITY_DN692_c0_g1_i4.p1	0.692893	0.947497
0.5213	0.0086	0.0164	msv1.cds.fasta_36631	TRINITY_DN10358_c0_g1_i3.p1	1	0.989442
0.5213	0.0063	0.0121	msv1.cds.fasta_30781	TRINITY_DN7189_c0_g1_i3.p1	0.699301	0.992222
0.5212	0.0311	0.0597	msv1.cds.fasta_36880	TRINITY_DN84216_c0_g1_i1.p1	0.752577	0.96347
0.5212	0.0056	0.0107	msv1.cds.fasta_05674	TRINITY_DN6616_c0_g1_i2.p1	0.947368	0.993156
0.5208	0.0248	0.0477	msv1.cds.fasta_09520	TRINITY_DN1781_c0_g1_i4.p1	0.916555	0.971121
0.5207	0.0109	0.0209	msv1.cds.fasta_04476	TRINITY_DN6852_c0_g1_i2.p1	0.603175	0.987135
0.5203	0.0079	0.0152	msv1.cds.fasta_35056	TRINITY_DN25586_c0_g1_i1.p1	0.714876	0.990366
0.5201	0.0076	0.0146	msv1.cds.fasta_13436	TRINITY_DN2548_c0_g1_i8.p1	0.9375	0.990058
0.52	0.0277	0.0532	msv1.cds.fasta_28566	TRINITY_DN3437_c0_g1_i2.p1	0.914894	0.966777
0.5199	0.0233	0.0448	msv1.cds.fasta_19223	TRINITY_DN1008_c0_g1_i1.p1	1	0.971983
0.5198	0	0	msv1.cds.fasta_42341	TRINITY_DN6135_c0_g1_i1.p1	1	1
0.5192	0.0043	0.0082	msv1.cds.fasta_09644	TRINITY_DN24723_c0_g1_i4.p1	0.634146	0.994721
0.5191	0.0015	0.0029	msv1.cds.fasta_23692	TRINITY_DN201_c0_g1_i1.p1	0.870558	0.998056
0.519	0.0129	0.0248	msv1.cds.fasta_44320	TRINITY_DN111191_c0_g1_i1.p1	0.823077	0.984424
0.519	0.0094	0.0182	msv1.cds.fasta_23741	TRINITY_DN744_c0_g1_i1.p1	0.647208	0.988235
0.5189	0.0409	0.0788	msv1.cds.fasta_28247	TRINITY_DN3892_c0_g1_i3.p1	0.954955	0.951782
0.5189	0.0063	0.0121	msv1.cds.fasta_24639	TRINITY_DN3200_c0_g1_i2.p1	1	0.992126
0.5188	0.0103	0.0199	msv1.cds.fasta_34493	TRINITY_DN395_c0_g1_i1.p1	0.898917	0.986613
0.5188	0.0035	0.0068	msv1.cds.fasta_15105	TRINITY_DN22928_c0_g3_i5.p1	1	0.995663
0.5186	0.0101	0.0196	msv1.cds.fasta_21798	TRINITY_DN7274_c0_g1_i1.p1	0.957447	0.987654
0.5185	0.049	0.0946	msv1.cds.fasta_17173	TRINITY_DN52367_c0_g1_i1.p1	0.693387	0.94316
0.5181	0.0041	0.0079	msv1.cds.fasta_43854	TRINITY_DN21_c0_g1_i1.p1	0.933333	0.994709
0.5181	0.0035	0.0067	msv1.cds.fasta_42894	TRINITY_DN3920_c1_g1_i2.p1	1	0.995434
0.518	0	0	msv1.cds.fasta_35009	TRINITY_DN846_c0_g2_i2.p1	1	1
0.5177	0.0049	0.0095	msv1.cds.fasta_40492	TRINITY_DN10047_c0_g1_i1.p1	0.635838	0.993939
0.5177	0	0	msv1.cds.fasta_40303	TRINITY_DN65241_c0_g1_i1.p1	0.6	1
0.5176	0.0094	0.0181	msv1.cds.fasta_24192	TRINITY_DN342_c0_g2_i2.p1	0.912821	0.988764
0.5175	0.0458	0.0885	msv1.cds.fasta_13142	TRINITY_DN10316_c0_g1_i4.p1	0.790186	0.946467
0.5174	0	0	msv1.cds.fasta_28003	TRINITY_DN3071_c0_g1_i5.p1	0.770833	1
0.5171	0.0034	0.0065	msv1.cds.fasta_16827	TRINITY_DN5096_c0_g1_i3.p1	0.796078	0.995895
0.5167	0.0053	0.0103	msv1.cds.fasta_29159	TRINITY_DN283_c0_g1_i1.p1	0.803738	0.99354
0.5167	0.0028	0.0054	msv1.cds.fasta_05863	TRINITY_DN1873_c0_g2_i1.p1	1	0.996516
0.5166	0.0022	0.0042	msv1.cds.fasta_13273	TRINITY_DN12267_c0_g1_i9.p1	0.668954	0.997436
0.5163	0.0052	0.0101	msv1.cds.fasta_24493	TRINITY_DN2599_c0_g1_i4.p1	0.783854	0.993355
0.5162	0.0424	0.0821	msv1.cds.fasta_02556	TRINITY_DN3810_c0_g1_i4.p1	0.977231	0.950916
0.5161	0.0722	0.1399	msv1.cds.fasta_33692	TRINITY_DN54877_c0_g1_i2.p1	0.6	0.92094
0.5161	0.0061	0.0119	msv1.cds.fasta_23941	TRINITY_DN10086_c0_g1_i5.p1	1	0.992327
0.516	0.004	0.0078	msv1.cds.fasta_06093	TRINITY_DN4360_c0_g1_i1.p1	1	0.99489
0.5158	0.05	0.0969	msv1.cds.fasta_26775	TRINITY_DN1956_c0_g1_i1.p1	0.855524	0.942605
0.5155	0.0355	0.0688	msv1.cds.fasta_33472	TRINITY_DN8797_c0_g1_i1.p1	0.912214	0.959554
0.5154	0.0216	0.0419	msv1.cds.fasta_22508	TRINITY_DN10152_c0_g1_i4.p1	0.726392	0.973333
0.5154	0.003	0.0059	msv1.cds.fasta_39130	TRINITY_DN5518_c0_g1_i1.p1	0.889474	0.996055
0.515	0.1301	0.2525	msv1.cds.fasta_44896	TRINITY_DN10432_c0_g1_i1.p1	0.829268	0.866013
0.515	0.0085	0.0165	msv1.cds.fasta_32417	TRINITY_DN384_c0_g1_i1.p1	1	0.98917
0.515	0.0045	0.0088	msv1.cds.fasta_02734	TRINITY_DN5143_c0_g1_i2.p1	0.669785	0.994413
0.5149	0.0071	0.0137	msv1.cds.fasta_44740	TRINITY_DN2708_c0_g1_i1.p1	0.968	0.991736
0.5147	0.043	0.0835	msv1.cds.fasta_12413	TRINITY_DN5073_c0_g1_i5.p1	0.966561	0.94838
0.5147	0.0084	0.0164	msv1.cds.fasta_36798	TRINITY_DN3751_c0_g1_i5.p1	0.769231	0.989394
0.5146	0.0127	0.0247	msv1.cds.fasta_31994	TRINITY_DN12011_c0_g1_i2.p1	0.911348	0.984436
0.5144	0.0144	0.0279	msv1.cds.fasta_35177	TRINITY_DN21986_c0_g2_i1.p1	0.796296	0.982946
0.5143	0.0208	0.0405	msv1.cds.fasta_30207	TRINITY_DN1095_c0_g1_i9.p1	1	0.975027
0.5142	0.0104	0.0201	msv1.cds.fasta_25829	TRINITY_DN817_c0_g1_i2.p1	1	0.987215
0.5142	0.0064	0.0125	msv1.cds.fasta_10506	TRINITY_DN713_c0_g1_i3.p1	0.997001	0.99198
0.5135	0.0051	0.0099	msv1.cds.fasta_22602	TRINITY_DN23902_c0_g1_i2.p1	0.737349	0.993464
0.5133	0.0046	0.0091	msv1.cds.fasta_39670	TRINITY_DN6830_c0_g2_i2.p1	1	0.994536
0.5129	0.0106	0.0207	msv1.cds.fasta_41519	TRINITY_DN2485_c0_g1_i1.p2	0.829897	0.987578
0.5128	0.0198	0.0386	msv1.cds.fasta_40550	TRINITY_DN96456_c0_g1_i1.p1	0.748837	0.977226
0.5127	0.0048	0.0093	msv1.cds.fasta_10995	TRINITY_DN13014_c0_g1_i3.p1	0.771957	0.994012
0.5126	0.021	0.041	msv1.cds.fasta_39256	TRINITY_DN10280_c0_g1_i1.p1	0.73822	0.973995
0.5126	0.021	0.0409	msv1.cds.fasta_10523	TRINITY_DN14354_c0_g1_i2.p1	0.945783	0.975053
0.5126	0.0033	0.0065	msv1.cds.fasta_41843	TRINITY_DN1382_c0_g1_i1.p1	1	0.995754
0.5124	0.0055	0.0107	msv1.cds.fasta_33747	TRINITY_DN8807_c0_g1_i6.p1	0.725869	0.992908
0.512	0.0108	0.0211	msv1.cds.fasta_14118	TRINITY_DN17743_c0_g2_i1.p1	0.705983	0.987086
0.5118	0.0034	0.0066	msv1.cds.fasta_23086	TRINITY_DN4095_c0_g1_i1.p1	1	0.995875
0.5116	0	0	msv1.cds.fasta_45687	TRINITY_DN2081_c0_g1_i1.p2	1	1
0.5115	0.0053	0.0103	msv1.cds.fasta_31061	TRINITY_DN2290_c0_g1_i6.p1	0.972973	0.993056
0.5115	0.0016	0.0032	msv1.cds.fasta_17872	TRINITY_DN705_c0_g1_i1.p1	0.652263	0.997897
0.5113	0.0033	0.0065	msv1.cds.fasta_03839	TRINITY_DN6602_c0_g1_i6.p1	0.881579	0.99579
0.5112	0.0026	0.0051	msv1.cds.fasta_23858	TRINITY_DN6114_c0_g1_i5.p1	1	0.996599
0.511	0.0072	0.014	msv1.cds.fasta_30098	TRINITY_DN5027_c0_g1_i4.p1	1	0.99137
0.5107	0.0043	0.0084	msv1.cds.fasta_26345	TRINITY_DN9362_c0_g1_i1.p1	1	0.994429
0.5103	0.0425	0.0833	msv1.cds.fasta_19803	TRINITY_DN4180_c0_g1_i14.p1	0.682819	0.950538
0.5103	0.0087	0.017	msv1.cds.fasta_14456	TRINITY_DN2990_c0_g1_i1.p1	1	0.98915
0.5103	0.0071	0.014	msv1.cds.fasta_12736	TRINITY_DN10581_c0_g1_i9.p1	0.676717	0.991749
0.5102	0.0057	0.0111	msv1.cds.fasta_16653	TRINITY_DN1667_c0_g1_i6.p1	1	0.992768
0.5097	0.0056	0.011	msv1.cds.fasta_23842	TRINITY_DN4739_c0_g1_i3.p2	1	0.993197
0.5096	0.0148	0.0291	msv1.cds.fasta_14256	TRINITY_DN11757_c0_g1_i1.p1	0.846154	0.982382
0.5095	0.0075	0.0147	msv1.cds.fasta_43534	TRINITY_DN13530_c0_g1_i1.p1	1	0.990408
0.5092	0.0142	0.0279	msv1.cds.fasta_37669	TRINITY_DN10190_c0_g1_i2.p1	0.808612	0.982249
0.5088	0.0085	0.0168	msv1.cds.fasta_41611	TRINITY_DN1231_c0_g3_i1.p1	1	0.989583
0.5088	0.004	0.0078	msv1.cds.fasta_20549	TRINITY_DN3204_c0_g1_i6.p1	0.771493	0.995112
0.5086	0.0064	0.0126	msv1.cds.fasta_30066	TRINITY_DN52326_c0_g1_i1.p1	0.687097	0.992175
0.5085	0	0	msv1.cds.fasta_45020	TRINITY_DN6908_c0_g1_i1.p1	1	1
0.5084	0.0108	0.0212	msv1.cds.fasta_30379	TRINITY_DN13743_c0_g1_i1.p1	0.830065	0.986877
0.5084	0.0103	0.0203	msv1.cds.fasta_19136	TRINITY_DN2743_c0_g1_i3.p1	1	0.987097
0.5083	0.0149	0.0293	msv1.cds.fasta_05133	TRINITY_DN5769_c0_g1_i1.p1	0.60596	0.981785
0.5081	0.0022	0.0044	msv1.cds.fasta_28515	TRINITY_DN6613_c0_g1_i1.p1	0.705167	0.997126
0.5078	0.0095	0.0187	msv1.cds.fasta_10228	TRINITY_DN4222_c0_g1_i3.p1	0.983704	0.988454
0.5077	0.0102	0.02	msv1.cds.fasta_34449	TRINITY_DN4835_c0_g1_i3.p1	1	0.988
0.5073	0.0038	0.0074	msv1.cds.fasta_32888	TRINITY_DN2880_c0_g1_i1.p1	1	0.995062
0.5073	0.0015	0.0029	msv1.cds.fasta_24789	TRINITY_DN16556_c0_g1_i1.p1	0.923483	0.998095
0.507	0.1776	0.3502	msv1.cds.fasta_22643	TRINITY_DN10414_c0_g2_i4.p1	0.840476	0.817753
0.5069	0.0074	0.0146	msv1.cds.fasta_09818	TRINITY_DN3401_c0_g1_i1.p1	0.731884	0.990759
0.5068	0.0483	0.0953	msv1.cds.fasta_12319	TRINITY_DN897_c0_g1_i1.p1	0.990228	0.943531
0.5061	0.0086	0.017	msv1.cds.fasta_16509	TRINITY_DN13400_c0_g1_i1.p1	0.739216	0.98939
0.506	0.0252	0.0499	msv1.cds.fasta_35662	TRINITY_DN3517_c0_g2_i4.p1	0.979079	0.968661
0.5059	0.0155	0.0307	msv1.cds.fasta_27761	TRINITY_DN1225_c0_g2_i1.p1	0.985294	0.981095
0.5058	0.0673	0.1331	msv1.cds.fasta_02917	TRINITY_DN9510_c0_g1_i14.p1	0.810837	0.922626
0.5056	0.0023	0.0046	msv1.cds.fasta_36757	TRINITY_DN6982_c0_g2_i2.p1	1	0.99697
0.5053	0.0052	0.0102	msv1.cds.fasta_15535	TRINITY_DN9053_c0_g1_i2.p1	1	0.993687
0.505	0.0349	0.0691	msv1.cds.fasta_21671	TRINITY_DN69920_c0_g1_i1.p1	0.628235	0.958801
0.505	0.0094	0.0185	msv1.cds.fasta_29209	TRINITY_DN8207_c0_g1_i1.p1	0.626168	0.988391
0.5049	0.0094	0.0186	msv1.cds.fasta_18066	TRINITY_DN4278_c0_g1_i1.p1	0.679089	0.988821
0.5047	0	0	msv1.cds.fasta_32394	TRINITY_DN1408_c0_g1_i1.p1	1	1
0.5046	0.0252	0.05	msv1.cds.fasta_34959	TRINITY_DN8709_c0_g1_i1.p1	0.728395	0.969868
0.5046	0.012	0.0237	msv1.cds.fasta_19897	TRINITY_DN593_c0_g1_i1.p1	0.701987	0.985325
0.504	0.0194	0.0386	msv1.cds.fasta_42979	TRINITY_DN10751_c0_g1_i1.p1	0.931507	0.97549
0.5035	0.0014	0.0027	msv1.cds.fasta_24889	TRINITY_DN5098_c0_g2_i4.p1	1	0.998236
0.5031	0.0583	0.1158	msv1.cds.fasta_33991	TRINITY_DN9655_c0_g1_i2.p1	0.918216	0.932524
0.5027	0.0042	0.0084	msv1.cds.fasta_29392	TRINITY_DN4340_c0_g1_i2.p1	0.990654	0.994759
0.5024	0.0261	0.052	msv1.cds.fasta_20027	TRINITY_DN18102_c0_g1_i5.p1	0.798673	0.968606
0.5023	0.002	0.0039	msv1.cds.fasta_16223	TRINITY_DN2152_c1_g1_i1.p1	1	0.997411
0.5022	0.0096	0.0191	msv1.cds.fasta_30491	TRINITY_DN9205_c0_g3_i1.p1	0.907463	0.987939
0.5021	0.0087	0.0173	msv1.cds.fasta_07165	TRINITY_DN6977_c0_g1_i2.p1	0.61606	0.989138
0.5021	0.0049	0.0097	msv1.cds.fasta_37360	TRINITY_DN284_c0_g1_i1.p1	0.768953	0.99374
0.502	0.0061	0.0121	msv1.cds.fasta_22358	TRINITY_DN2164_c0_g1_i12.p1	0.939759	0.992308
0.5014	0.0019	0.0037	msv1.cds.fasta_24733	TRINITY_DN15848_c0_g2_i1.p1	0.723684	0.997576
0.501	0.0067	0.0134	msv1.cds.fasta_14812	TRINITY_DN1275_c0_g1_i5.p1	1	0.991422
0.5009	0.0597	0.1192	msv1.cds.fasta_29333	TRINITY_DN186_c0_g1_i20.p1	0.915408	0.931793
0.5005	0.0155	0.031	msv1.cds.fasta_16312	TRINITY_DN11824_c0_g1_i1.p1	0.608187	0.980769
0.5	0.0051	0.0102	msv1.cds.fasta_28504	TRINITY_DN3194_c0_g1_i3.p1	1	0.993921
0.5	0.0049	0.0097	msv1.cds.fasta_40478	TRINITY_DN2461_c0_g2_i1.p1	1	0.99422
0.4997	0.0071	0.0143	msv1.cds.fasta_36254	TRINITY_DN6290_c0_g1_i4.p1	0.743363	0.992063
0.4994	0.0168	0.0337	msv1.cds.fasta_43128	TRINITY_DN1084_c0_g1_i1.p1	1	0.979021
0.4993	0.0154	0.0308	msv1.cds.fasta_02806	TRINITY_DN10785_c0_g1_i1.p1	0.772897	0.981459
0.4992	0.016	0.0321	msv1.cds.fasta_39486	TRINITY_DN6341_c0_g1_i3.p1	0.904762	0.980507
0.499	0.006	0.0119	msv1.cds.fasta_29768	TRINITY_DN2106_c1_g1_i1.p1	1	0.992569
0.4988	0.0086	0.0173	msv1.cds.fasta_09539	TRINITY_DN34418_c0_g1_i1.p1	0.94	0.989362
0.4988	0.0047	0.0094	msv1.cds.fasta_23358	TRINITY_DN4143_c0_g1_i4.p1	1	0.994167
0.4988	0	0	msv1.cds.fasta_44873	TRINITY_DN11469_c0_g1_i2.p1	1	1
0.4986	0.0019	0.0038	msv1.cds.fasta_27117	TRINITY_DN8683_c0_g2_i2.p1	0.775862	0.997531
0.4982	0.0027	0.0054	msv1.cds.fasta_35348	TRINITY_DN938_c0_g1_i1.p1	0.735178	0.996416
0.498	0	0	msv1.cds.fasta_21834	TRINITY_DN4582_c1_g1_i2.p1	0.813239	1
0.4979	0.0036	0.0071	msv1.cds.fasta_24700	TRINITY_DN7756_c0_g1_i6.p1	1	0.995614
0.4977	0.166	0.3335	msv1.cds.fasta_25748	TRINITY_DN124_c0_g3_i4.p1	0.714579	0.82567
0.4977	0.0138	0.0277	msv1.cds.fasta_13891	TRINITY_DN5592_c0_g1_i4.p1	0.910169	0.982619
0.4976	0.0267	0.0536	msv1.cds.fasta_22766	TRINITY_DN5804_c0_g1_i3.p1	0.943765	0.967185
0.4976	0.0159	0.032	msv1.cds.fasta_39240	TRINITY_DN104436_c0_g1_i2.p1	0.62766	0.980226
0.4976	0.0124	0.025	msv1.cds.fasta_38091	TRINITY_DN3468_c0_g1_i1.p1	0.945813	0.984375
0.4975	0.0064	0.0129	msv1.cds.fasta_12291	TRINITY_DN8319_c0_g1_i5.p1	1	0.991803
0.4975	0.0028	0.0056	msv1.cds.fasta_39734	TRINITY_DN309_c0_g1_i3.p1	1	0.996337
0.4973	0.0242	0.0486	msv1.cds.fasta_34724	TRINITY_DN2411_c0_g1_i1.p1	0.971545	0.970711
0.4972	0.0059	0.0119	msv1.cds.fasta_28883	TRINITY_DN3551_c1_g1_i10.p1	0.704615	0.992722
0.4971	0.0077	0.0156	msv1.cds.fasta_30172	TRINITY_DN1805_c0_g1_i5.p1	0.996764	0.99026
0.497	0.0138	0.0277	msv1.cds.fasta_13249	TRINITY_DN7589_c0_g1_i5.p1	0.651801	0.982456
0.4969	0.0161	0.0323	msv1.cds.fasta_35946	TRINITY_DN272_c0_g1_i7.p1	0.966387	0.97971
0.4965	0.0259	0.0522	msv1.cds.fasta_43959	TRINITY_DN3023_c0_g2_i1.p1	1	0.967662
0.4965	0.0123	0.0247	msv1.cds.fasta_42203	TRINITY_DN1044_c0_g1_i1.p1	1	0.984749
0.4964	0.0091	0.0183	msv1.cds.fasta_19057	TRINITY_DN2597_c0_g2_i1.p1	1	0.98858
0.4962	0.068	0.1371	msv1.cds.fasta_26183	TRINITY_DN8185_c0_g1_i1.p1	0.814404	0.922902
0.4959	0.0067	0.0135	msv1.cds.fasta_23047	TRINITY_DN13186_c0_g1_i3.p1	1	0.991749
0.4959	0	0	msv1.cds.fasta_36742	TRINITY_DN8972_c0_g1_i1.p1	0.831818	1
0.4958	0.0102	0.0206	msv1.cds.fasta_31995	TRINITY_DN3499_c0_g1_i1.p1	1	0.986998
0.4956	0.0152	0.0306	msv1.cds.fasta_03836	TRINITY_DN5795_c0_g1_i15.p1	0.828109	0.982092
0.4955	0.0049	0.0098	msv1.cds.fasta_25287	TRINITY_DN17033_c0_g1_i1.p1	0.704835	0.993983
0.4954	0.0016	0.0033	msv1.cds.fasta_30041	TRINITY_DN3997_c0_g1_i1.p1	1	0.997849
0.4953	0.0128	0.0259	msv1.cds.fasta_31174	TRINITY_DN7474_c0_g1_i3.p1	0.945161	0.984073
0.4952	0	0	msv1.cds.fasta_46898	TRINITY_DN1210_c0_g1_i1.p1	0.680272	1
0.4949	0.0333	0.0673	msv1.cds.fasta_25499	TRINITY_DN3082_c0_g1_i1.p1	0.99458	0.960945
0.4948	0.0087	0.0175	msv1.cds.fasta_08359	TRINITY_DN4656_c0_g1_i4.p1	0.604027	0.988889
0.4946	0.0079	0.016	msv1.cds.fasta_09398	TRINITY_DN3841_c0_g1_i10.p1	0.973793	0.990085
0.4945	0.0531	0.1074	msv1.cds.fasta_12236	TRINITY_DN4744_c0_g1_i3.p1	0.903226	0.939881
0.4945	0.0184	0.0371	msv1.cds.fasta_28028	TRINITY_DN13245_c0_g1_i2.p1	0.633929	0.978091
0.4945	0.0054	0.0109	msv1.cds.fasta_29973	TRINITY_DN4616_c0_g1_i1.p1	1	0.993569
0.4939	0.0116	0.0234	msv1.cds.fasta_25349	TRINITY_DN5040_c0_g1_i6.p1	0.994609	0.985547
0.4937	0	0	msv1.cds.fasta_45101	TRINITY_DN1081_c0_g2_i1.p2	1	1
0.4933	0.0094	0.019	msv1.cds.fasta_12304	TRINITY_DN7468_c0_g1_i1.p1	0.740984	0.988938
0.4933	0.0027	0.0055	msv1.cds.fasta_17244	TRINITY_DN7933_c0_g1_i1.p1	1	0.996647
0.4932	0.0072	0.0145	msv1.cds.fasta_30294	TRINITY_DN857_c0_g1_i2.p1	1	0.991285
0.4928	0.0098	0.0199	msv1.cds.fasta_40648	TRINITY_DN4044_c0_g1_i1.p1	1	0.988304
0.4927	0.017	0.0346	msv1.cds.fasta_43401	TRINITY_DN3783_c0_g1_i3.p1	0.927152	0.978571
0.4924	0.0037	0.0075	msv1.cds.fasta_22375	TRINITY_DN1198_c1_g2_i1.p1	0.99759	0.995169
0.4915	0.0108	0.0219	msv1.cds.fasta_18864	TRINITY_DN1035_c0_g1_i1.p1	0.963115	0.986525
0.4913	0.006	0.0123	msv1.cds.fasta_36393	TRINITY_DN21761_c0_g1_i4.p1	0.729642	0.99256
0.4911	0.1814	0.3694	msv1.cds.fasta_41465	TRINITY_DN13614_c1_g4_i2.p1	0.857955	0.818985
0.4911	0.0064	0.0131	msv1.cds.fasta_25612	TRINITY_DN2638_c0_g1_i1.p1	1	0.991848
0.4909	0.0096	0.0196	msv1.cds.fasta_46417	TRINITY_DN336_c0_g1_i1.p1	0.981481	0.987421
0.4908	0.0076	0.0155	msv1.cds.fasta_13742	TRINITY_DN1584_c0_g1_i3.p1	0.929947	0.990584
0.4906	0.0295	0.0602	msv1.cds.fasta_19993	TRINITY_DN2991_c0_g1_i1.p1	0.830928	0.964433
0.4904	0.006	0.0123	msv1.cds.fasta_16731	TRINITY_DN111_c0_g1_i3.p1	0.662745	0.99211
0.4902	0.0093	0.0189	msv1.cds.fasta_40556	TRINITY_DN5729_c0_g1_i3.p1	0.953488	0.987805
0.49	0.023	0.0469	msv1.cds.fasta_35293	TRINITY_DN4907_c0_g1_i2.p1	0.757322	0.972376
0.49	0.0067	0.0137	msv1.cds.fasta_32359	TRINITY_DN6795_c0_g1_i1.p1	0.996403	0.991576
0.4898	0.1058	0.2161	msv1.cds.fasta_22475	TRINITY_DN4065_c1_g1_i6.p1	0.978208	0.882013
0.4898	0.0066	0.0135	msv1.cds.fasta_42149	TRINITY_DN192_c0_g2_i1.p1	1	0.991342
0.4898	0.0032	0.0066	msv1.cds.fasta_32859	TRINITY_DN4051_c0_g1_i1.p1	0.815625	0.996169
0.4897	0.1484	0.3031	msv1.cds.fasta_30192	TRINITY_DN55109_c0_g2_i1.p1	0.685065	0.843602
0.4893	0.0063	0.0129	msv1.cds.fasta_10482	TRINITY_DN6336_c0_g1_i2.p1	1	0.991992
0.4892	0.0142	0.029	msv1.cds.fasta_21543	TRINITY_DN642_c0_g1_i1.p1	0.76815	0.982724
0.4891	0.0132	0.027	msv1.cds.fasta_25401	TRINITY_DN17776_c0_g1_i1.p1	0.728495	0.98401
0.4888	0.1411	0.2886	msv1.cds.fasta_33466	TRINITY_DN10259_c0_g1_i2.p1	0.712963	0.845599
0.4888	0.0429	0.0877	msv1.cds.fasta_31054	TRINITY_DN53031_c0_g1_i1.p1	0.827703	0.94966
0.4886	0.0031	0.0063	msv1.cds.fasta_41419	TRINITY_DN13040_c0_g1_i3.p1	1	0.995885
0.4881	0.0119	0.0243	msv1.cds.fasta_34242	TRINITY_DN8887_c0_g1_i1.p1	0.933333	0.984127
0.4879	0.0054	0.0111	msv1.cds.fasta_47368	TRINITY_DN4760_c0_g1_i1.p1	0.715385	0.992832
0.4879	0.0048	0.0098	msv1.cds.fasta_40251	TRINITY_DN451_c0_g1_i1.p1	1	0.994318
0.4879	0.0016	0.0033	msv1.cds.fasta_27283	TRINITY_DN107070_c0_g1_i1.p1	0.887283	0.997828
0.4878	0.023	0.0471	msv1.cds.fasta_36890	TRINITY_DN110525_c0_g1_i1.p2	0.621005	0.973039
0.4876	0.0091	0.0187	msv1.cds.fasta_22817	TRINITY_DN1699_c0_g1_i1.p1	0.995098	0.988506
0.4865	0.0466	0.0957	msv1.cds.fasta_33171	TRINITY_DN485_c0_g1_i2.p1	0.93985	0.945333
0.4863	0.0375	0.0771	msv1.cds.fasta_31516	TRINITY_DN10130_c0_g1_i2.p1	0.740484	0.954829
0.4862	0.0071	0.0145	msv1.cds.fasta_21306	TRINITY_DN7596_c0_g1_i5.p1	1	0.990719
0.4857	0.0214	0.0441	msv1.cds.fasta_19039	TRINITY_DN7817_c0_g1_i3.p1	0.978947	0.973477
0.4856	0.0027	0.0055	msv1.cds.fasta_39421	TRINITY_DN2950_c0_g1_i1.p1	0.873239	0.996416
0.4855	0.0119	0.0245	msv1.cds.fasta_14649	TRINITY_DN11059_c0_g1_i1.p1	0.622263	0.985337
0.4854	0.0306	0.063	msv1.cds.fasta_28527	TRINITY_DN9227_c0_g1_i1.p1	0.711538	0.96139
0.4854	0	0	msv1.cds.fasta_43607	TRINITY_DN1587_c0_g1_i3.p2	1	1
0.4853	0.0595	0.1227	msv1.cds.fasta_20441	TRINITY_DN73786_c0_g1_i1.p1	0.805804	0.929825
0.4851	0.0191	0.0393	msv1.cds.fasta_15831	TRINITY_DN9215_c0_g1_i4.p1	0.940613	0.976918
0.4848	0.0239	0.0493	msv1.cds.fasta_26363	TRINITY_DN15238_c0_g1_i1.p1	0.935933	0.97123
0.4848	0.0021	0.0044	msv1.cds.fasta_25031	TRINITY_DN69689_c0_g1_i1.p1	0.62234	0.997151
0.4847	0.0082	0.0168	msv1.cds.fasta_21210	TRINITY_DN7382_c0_g1_i7.p1	0.911392	0.989969
0.4842	0.0195	0.0403	msv1.cds.fasta_32340	TRINITY_DN7098_c0_g1_i1.p1	0.829851	0.976019
0.4841	0.0164	0.0339	msv1.cds.fasta_06906	TRINITY_DN1262_c0_g1_i3.p1	0.924969	0.980053
0.484	0.0193	0.0399	msv1.cds.fasta_35769	TRINITY_DN83763_c0_g1_i1.p1	0.612069	0.976526
0.4839	0.0113	0.0233	msv1.cds.fasta_45305	TRINITY_DN2371_c0_g1_i1.p1	0.82069	0.985994
0.4838	0.01	0.0206	msv1.cds.fasta_21765	TRINITY_DN172_c0_g1_i4.p1	1	0.987421
0.4838	0.0041	0.0084	msv1.cds.fasta_27935	TRINITY_DN3743_c1_g1_i19.p2	0.973294	0.994919
0.4838	0.0025	0.0052	msv1.cds.fasta_38217	TRINITY_DN8116_c0_g1_i2.p1	1	0.9967
0.4833	0.006	0.0124	msv1.cds.fasta_06804	TRINITY_DN14373_c0_g1_i1.p1	0.799261	0.992296
0.4826	0.0014	0.0029	msv1.cds.fasta_25220	TRINITY_DN4194_c0_g1_i1.p1	0.983914	0.998183
0.4823	0	0	msv1.cds.fasta_44626	TRINITY_DN38779_c0_g1_i1.p1	0.84252	1
0.482	0.0072	0.0149	msv1.cds.fasta_28664	TRINITY_DN86447_c0_g1_i1.p1	1	0.990826
0.4816	0.0832	0.1727	msv1.cds.fasta_37288	TRINITY_DN17739_c0_g1_i2.p1	0.845794	0.906077
0.4814	0.0471	0.0979	msv1.cds.fasta_38165	TRINITY_DN7517_c0_g1_i3.p1	0.852941	0.942529
0.4813	0.0062	0.0128	msv1.cds.fasta_43264	TRINITY_DN113616_c0_g1_i1.p1	0.957746	0.992647
0.4812	0.0606	0.126	msv1.cds.fasta_20253	TRINITY_DN8510_c0_g1_i1.p1	0.864143	0.929553
0.4811	0.0113	0.0235	msv1.cds.fasta_35281	TRINITY_DN10445_c0_g2_i1.p1	1	0.986053
0.4811	0.004	0.0083	msv1.cds.fasta_06116	TRINITY_DN11919_c0_g1_i3.p1	1	0.994884
0.4807	0.0088	0.0183	msv1.cds.fasta_23603	TRINITY_DN1102_c0_g2_i2.p1	0.911616	0.98892
0.4804	0.0137	0.0286	msv1.cds.fasta_35423	TRINITY_DN933_c0_g1_i1.p1	0.991561	0.982979
0.4804	0.0122	0.0255	msv1.cds.fasta_39945	TRINITY_DN268_c0_g1_i5.p1	0.947368	0.985185
0.4803	0	0	msv1.cds.fasta_45295	TRINITY_DN6016_c0_g2_i1.p1	1	1
0.4802	0.0074	0.0155	msv1.cds.fasta_06006	TRINITY_DN1070_c0_g1_i2.p1	1	0.990231
0.4801	0.0036	0.0076	msv1.cds.fasta_25764	TRINITY_DN3415_c0_g2_i1.p1	1	0.995446
0.48	0.0099	0.0206	msv1.cds.fasta_03822	TRINITY_DN3135_c0_g1_i13.p1	0.679798	0.987122
0.4798	0.0313	0.0653	msv1.cds.fasta_13485	TRINITY_DN7711_c0_g1_i1.p1	0.811419	0.963042
0.4798	0.0084	0.0175	msv1.cds.fasta_22359	TRINITY_DN1543_c0_g1_i1.p1	0.626506	0.989744
0.4796	0.0069	0.0144	msv1.cds.fasta_35407	TRINITY_DN5147_c0_g1_i1.p2	0.911765	0.990783
0.4795	0.0534	0.1113	msv1.cds.fasta_23994	TRINITY_DN10867_c0_g1_i4.p1	0.809045	0.935818
0.4794	0.0216	0.045	msv1.cds.fasta_24694	TRINITY_DN800_c0_g1_i3.p1	0.671916	0.972656
0.4793	0.0307	0.0642	msv1.cds.fasta_22456	TRINITY_DN4599_c0_g2_i1.p1	0.714976	0.962838
0.4791	0.0224	0.0467	msv1.cds.fasta_38562	TRINITY_DN3809_c0_g1_i3.p1	1	0.974619
0.4791	0.0091	0.019	msv1.cds.fasta_42723	TRINITY_DN12843_c0_g1_i3.p1	0.836158	0.988739
0.4789	0.0072	0.015	msv1.cds.fasta_31257	TRINITY_DN35866_c0_g1_i1.p1	0.638225	0.991087
0.4789	0	0	msv1.cds.fasta_41668	TRINITY_DN6385_c0_g1_i2.p1	1	1
0.4788	0.0555	0.1159	msv1.cds.fasta_34611	TRINITY_DN15792_c0_g1_i1.p1	0.953488	0.934959
0.4786	0.0071	0.0148	msv1.cds.fasta_20041	TRINITY_DN958_c0_g1_i7.p1	1	0.991111
0.4785	0.0372	0.0777	msv1.cds.fasta_23400	TRINITY_DN10163_c0_g1_i2.p1	0.949153	0.954932
0.4785	0.0152	0.0317	msv1.cds.fasta_17245	TRINITY_DN2152_c0_g1_i1.p1	0.987952	0.981707
0.4784	0.0057	0.0119	msv1.cds.fasta_29084	TRINITY_DN6572_c0_g1_i1.p1	1	0.992754
0.4779	0.0244	0.051	msv1.cds.fasta_14840	TRINITY_DN6055_c0_g1_i1.p1	0.606618	0.969697
0.4778	0.0599	0.1255	msv1.cds.fasta_35012	TRINITY_DN5311_c0_g1_i1.p1	0.702479	0.931373
0.4777	0.0721	0.1509	msv1.cds.fasta_37238	TRINITY_DN42986_c0_g1_i1.p1	0.674419	0.917241
0.4777	0.0076	0.0158	msv1.cds.fasta_20373	TRINITY_DN7574_c0_g1_i2.p1	1	0.990262
0.4771	0.0422	0.0886	msv1.cds.fasta_04205	TRINITY_DN15256_c0_g1_i1.p1	0.742976	0.948179
0.4771	0.005	0.0104	msv1.cds.fasta_10749	TRINITY_DN209_c0_g1_i1.p1	0.714286	0.993617
0.4771	0	0	msv1.cds.fasta_38135	TRINITY_DN17463_c0_g1_i1.p1	0.79803	1
0.477	0.0373	0.0781	msv1.cds.fasta_22576	TRINITY_DN11474_c0_g1_i1.p1	0.600962	0.954667
0.4769	0	0	msv1.cds.fasta_46667	TRINITY_DN102931_c0_g1_i1.p2	1	1
0.4769	0	0	msv1.cds.fasta_43999	TRINITY_DN3356_c0_g1_i8.p1	1	1
0.4764	0.0216	0.0452	msv1.cds.fasta_06880	TRINITY_DN14210_c0_g1_i21.p1	0.684406	0.974081
0.476	0.0162	0.0341	msv1.cds.fasta_07782	TRINITY_DN17800_c0_g1_i3.p1	0.640625	0.979675
0.476	0	0	msv1.cds.fasta_44888	TRINITY_DN5856_c0_g2_i1.p1	0.854167	1
0.4757	0.0061	0.0128	msv1.cds.fasta_17504	TRINITY_DN5196_c0_g2_i1.p1	0.953347	0.992199
0.4757	0	0	msv1.cds.fasta_45841	TRINITY_DN4698_c0_g4_i1.p1	0.629213	1
0.4756	0.0177	0.0372	msv1.cds.fasta_05173	TRINITY_DN8875_c1_g1_i1.p1	0.673311	0.978618
0.4755	0.005	0.0106	msv1.cds.fasta_21359	TRINITY_DN9282_c0_g1_i1.p1	1	0.993798
0.4753	0.0093	0.0195	msv1.cds.fasta_35332	TRINITY_DN1615_c0_g1_i2.p1	0.987603	0.988842
0.4753	0.0053	0.0112	msv1.cds.fasta_32063	TRINITY_DN23852_c0_g2_i7.p1	1	0.992883
0.4752	0.0149	0.0313	msv1.cds.fasta_22352	TRINITY_DN14297_c0_g1_i1.p1	0.6	0.981258
0.4751	0.0106	0.0223	msv1.cds.fasta_25830	TRINITY_DN16095_c0_g1_i5.p1	1	0.986301
0.475	0	0	msv1.cds.fasta_41854	TRINITY_DN8597_c0_g1_i1.p1	1	1
0.4746	0.0258	0.0543	msv1.cds.fasta_24802	TRINITY_DN7815_c0_g1_i9.p1	0.989446	0.968889
0.474	0.0155	0.0328	msv1.cds.fasta_22309	TRINITY_DN3726_c0_g1_i1.p1	1	0.979968
0.4739	0.0582	0.1228	msv1.cds.fasta_36478	TRINITY_DN2783_c1_g1_i11.p2	0.950673	0.930818
0.4738	0.0017	0.0036	msv1.cds.fasta_31396	TRINITY_DN3967_c0_g1_i1.p1	0.903727	0.997709
0.4737	0.0259	0.0547	msv1.cds.fasta_36257	TRINITY_DN12707_c0_g1_i1.p1	0.70354	0.968553
0.4736	0.0144	0.0304	msv1.cds.fasta_33530	TRINITY_DN89479_c0_g1_i1.p1	0.996198	0.982188
0.4735	0.0027	0.0058	msv1.cds.fasta_05013	TRINITY_DN1817_c0_g1_i1.p1	0.731654	0.996507
0.4734	0.0031	0.0066	msv1.cds.fasta_18107	TRINITY_DN337_c0_g1_i2.p1	1	0.995851
0.4732	0.0184	0.0388	msv1.cds.fasta_37921	TRINITY_DN15661_c0_g1_i5.p1	0.824	0.977346
0.4732	0.0131	0.0277	msv1.cds.fasta_35828	TRINITY_DN3266_c0_g1_i4.p1	0.752443	0.982684
0.4732	0.0117	0.0248	msv1.cds.fasta_26673	TRINITY_DN7073_c0_g1_i3.p1	0.70339	0.985274
0.4731	0.0054	0.0113	msv1.cds.fasta_10042	TRINITY_DN17363_c0_g1_i6.p1	0.903084	0.992954
0.4729	0.0089	0.0188	msv1.cds.fasta_40900	TRINITY_DN5064_c0_g1_i2.p1	0.994083	0.988095
0.4729	0.0016	0.0033	msv1.cds.fasta_27303	TRINITY_DN31640_c0_g1_i1.p1	0.930435	0.997923
0.4728	0.0099	0.021	msv1.cds.fasta_29655	TRINITY_DN6231_c0_g2_i1.p1	0.901587	0.987089
0.4724	0.0076	0.0161	msv1.cds.fasta_35031	TRINITY_DN4577_c0_g1_i1.p1	0.991803	0.990358
0.4724	0	0	msv1.cds.fasta_43271	TRINITY_DN112_c0_g1_i3.p1	0.751323	1
0.4721	0.0057	0.012	msv1.cds.fasta_08507	TRINITY_DN5939_c0_g1_i1.p1	0.993271	0.992773
0.472	0.0033	0.0069	msv1.cds.fasta_30315	TRINITY_DN3133_c0_g1_i1.p1	0.913433	0.995643
0.4719	0.0256	0.0542	msv1.cds.fasta_13653	TRINITY_DN1864_c0_g1_i5.p2	0.974003	0.968565
0.4719	0.0212	0.0448	msv1.cds.fasta_07534	TRINITY_DN12543_c0_g1_i1.p1	0.882051	0.973353
0.4719	0.0047	0.0099	msv1.cds.fasta_06680	TRINITY_DN1960_c0_g1_i9.p1	1	0.993895
0.4718	0.0025	0.0052	msv1.cds.fasta_38303	TRINITY_DN7432_c0_g1_i1.p1	0.980488	0.996683
0.4716	0.0063	0.0133	msv1.cds.fasta_29061	TRINITY_DN10842_c0_g1_i1.p1	0.736842	0.991597
0.4715	0.0333	0.0706	msv1.cds.fasta_17745	TRINITY_DN3575_c0_g1_i10.p1	0.612957	0.95935
0.4714	0.082	0.174	msv1.cds.fasta_36377	TRINITY_DN31218_c0_g1_i1.p1	0.683036	0.904139
0.4714	0.0291	0.0616	msv1.cds.fasta_09335	TRINITY_DN2405_c0_g2_i11.p1	0.99859	0.963277
0.4713	0.0038	0.008	msv1.cds.fasta_03589	TRINITY_DN7429_c0_g1_i2.p1	0.790258	0.994969
0.4709	0.002	0.0042	msv1.cds.fasta_34064	TRINITY_DN10079_c1_g1_i1.p1	1	0.997375
0.4707	0.0079	0.0167	msv1.cds.fasta_12444	TRINITY_DN2504_c0_g1_i10.p1	1	0.989549
0.4705	0.0048	0.0101	msv1.cds.fasta_24268	TRINITY_DN2496_c0_g1_i4.p1	1	0.993971
0.4704	0.0086	0.0184	msv1.cds.fasta_32088	TRINITY_DN11634_c0_g1_i1.p1	0.836299	0.988652
0.4703	0.0167	0.0356	msv1.cds.fasta_29538	TRINITY_DN54359_c0_g1_i1.p1	0.990506	0.978701
0.4703	0.0154	0.0328	msv1.cds.fasta_38526	TRINITY_DN6366_c0_g1_i9.p1	1	0.979798
0.47	0.0023	0.0048	msv1.cds.fasta_29750	TRINITY_DN8147_c0_g1_i1.p1	0.707006	0.996997
0.4699	0.0028	0.006	msv1.cds.fasta_40010	TRINITY_DN2506_c0_g1_i1.p1	1	0.996276
0.4698	0.0116	0.0246	msv1.cds.fasta_28276	TRINITY_DN9488_c0_g1_i1.p1	0.927577	0.984985
0.4698	0.0053	0.0113	msv1.cds.fasta_17375	TRINITY_DN3315_c0_g1_i3.p1	0.957576	0.992968
0.4698	0	0	msv1.cds.fasta_46016	TRINITY_DN2734_c0_g1_i8.p1	0.785714	1
0.4696	0.0609	0.1297	msv1.cds.fasta_13126	TRINITY_DN1131_c0_g1_i5.p1	0.751269	0.928679
0.4693	0	0	msv1.cds.fasta_32867	TRINITY_DN5391_c0_g1_i1.p1	1	1
0.4689	0.0055	0.0118	msv1.cds.fasta_08027	TRINITY_DN208_c0_g1_i6.p1	1	0.992964
0.4684	0.0119	0.0254	msv1.cds.fasta_25054	TRINITY_DN6856_c0_g1_i1.p1	0.875	0.984802
0.468	0.0116	0.0249	msv1.cds.fasta_18847	TRINITY_DN682_c0_g1_i2.p1	0.732484	0.984541
0.468	0.0084	0.018	msv1.cds.fasta_33122	TRINITY_DN13193_c0_g1_i3.p1	0.745318	0.98995
0.4679	0.017	0.0364	msv1.cds.fasta_24351	TRINITY_DN553_c0_g1_i2.p1	0.934625	0.978411
0.4679	0.0055	0.0117	msv1.cds.fasta_12537	TRINITY_DN2416_c0_g1_i4.p1	0.990148	0.992814
0.4679	0.0018	0.0038	msv1.cds.fasta_32351	TRINITY_DN1513_c0_g1_i5.p2	1	0.997602
0.4678	0.0007	0.0015	msv1.cds.fasta_09333	TRINITY_DN119561_c0_g1_i1.p1	1	0.999058
0.4677	0.0417	0.0892	msv1.cds.fasta_19496	TRINITY_DN30632_c0_g1_i6.p1	0.905376	0.950911
0.4676	0.0057	0.0123	msv1.cds.fasta_02442	TRINITY_DN4680_c0_g1_i5.p1	1	0.992754
0.4675	0.0477	0.1021	msv1.cds.fasta_25559	TRINITY_DN1093_c0_g1_i3.p1	1	0.942186
0.4673	0.0094	0.02	msv1.cds.fasta_26514	TRINITY_DN4284_c0_g1_i5.p1	1	0.987828
0.4667	0.0114	0.0243	msv1.cds.fasta_13040	TRINITY_DN12265_c0_g1_i8.p1	0.965574	0.985286
0.4667	0	0	msv1.cds.fasta_46585	TRINITY_DN8801_c0_g1_i7.p1	0.715278	1
0.4663	0.0137	0.0294	msv1.cds.fasta_31400	TRINITY_DN3100_c0_g1_i1.p1	0.700337	0.982372
0.4662	0.0117	0.025	msv1.cds.fasta_25484	TRINITY_DN53781_c0_g1_i1.p1	0.813514	0.985604
0.4659	0.0021	0.0045	msv1.cds.fasta_28678	TRINITY_DN17081_c0_g1_i1.p1	0.721713	0.997175
0.4658	0	0	msv1.cds.fasta_43112	TRINITY_DN109627_c0_g1_i1.p1	0.853147	1
0.4656	0.0252	0.0541	msv1.cds.fasta_21927	TRINITY_DN3427_c0_g1_i1.p1	0.933628	0.968404
0.4653	0.0082	0.0176	msv1.cds.fasta_25637	TRINITY_DN6787_c0_g1_i13.p1	0.997275	0.989982
0.4652	0.0655	0.1408	msv1.cds.fasta_38672	TRINITY_DN1787_c0_g1_i11.p1	0.798354	0.917526
0.4652	0.0056	0.0121	msv1.cds.fasta_08354	TRINITY_DN5175_c0_g1_i11.p1	0.856021	0.992864
0.4652	0.0052	0.0113	msv1.cds.fasta_27103	TRINITY_DN6484_c0_g1_i1.p1	1	0.993295
0.4652	0.0049	0.0106	msv1.cds.fasta_23194	TRINITY_DN4958_c0_g2_i2.p1	1	0.993367
0.465	0.0141	0.0303	msv1.cds.fasta_22878	TRINITY_DN15147_c0_g1_i1.p1	0.673219	0.981752
0.4647	0.0242	0.0521	msv1.cds.fasta_45729	TRINITY_DN58513_c0_g1_i1.p1	0.991304	0.97076
0.4647	0	0	msv1.cds.fasta_46415	TRINITY_DN3441_c0_g1_i2.p1	1	1
0.4645	0.0056	0.0121	msv1.cds.fasta_31102	TRINITY_DN28684_c0_g1_i1.p1	0.826331	0.99322
0.4645	0	0	msv1.cds.fasta_46219	TRINITY_DN12763_c0_g1_i2.p1	1	1
0.4644	0.0178	0.0383	msv1.cds.fasta_40340	TRINITY_DN12711_c0_g1_i1.p1	0.931429	0.977505
0.464	0.0033	0.0071	msv1.cds.fasta_23211	TRINITY_DN10046_c0_g1_i7.p1	1	0.995854
0.4639	0.0194	0.0418	msv1.cds.fasta_31369	TRINITY_DN3252_c0_g2_i1.p1	0.956667	0.974448
0.4638	0.0348	0.075	msv1.cds.fasta_34745	TRINITY_DN15449_c0_g1_i2.p1	0.642276	0.955696
0.4638	0.0276	0.0595	msv1.cds.fasta_12221	TRINITY_DN3811_c0_g1_i2.p1	0.74062	0.966226
0.4633	0.0113	0.0244	msv1.cds.fasta_37450	TRINITY_DN16456_c1_g2_i1.p1	0.782288	0.985849
0.4633	0.0081	0.0175	msv1.cds.fasta_17224	TRINITY_DN4791_c0_g1_i11.p1	0.946768	0.98929
0.463	0.0066	0.0142	msv1.cds.fasta_35930	TRINITY_DN106151_c0_g1_i2.p1	1	0.991304
0.463	0.005	0.0107	msv1.cds.fasta_13758	TRINITY_DN5869_c0_g1_i1.p1	0.996497	0.993556
0.4627	0.0016	0.0034	msv1.cds.fasta_29424	TRINITY_DN10959_c0_g1_i9.p1	1	0.997904
0.4626	0.0043	0.0092	msv1.cds.fasta_21988	TRINITY_DN22439_c0_g1_i2.p1	0.821853	0.99422
0.4625	0.0109	0.0235	msv1.cds.fasta_07953	TRINITY_DN2524_c0_g1_i4.p1	0.658025	0.985616
0.4621	0.0056	0.0121	msv1.cds.fasta_20638	TRINITY_DN6189_c0_g1_i1.p1	0.759637	0.993035
0.4619	0.0075	0.0162	msv1.cds.fasta_06884	TRINITY_DN7682_c0_g1_i1.p1	0.997531	0.990512
0.4618	0	0	msv1.cds.fasta_45287	TRINITY_DN102132_c0_g1_i1.p1	1	1
0.4614	0	0	msv1.cds.fasta_21666	TRINITY_DN10684_c0_g1_i2.p1	0.764706	1
0.4611	0.0657	0.1424	msv1.cds.fasta_23931	TRINITY_DN6950_c1_g1_i12.p1	0.69	0.923913
0.4609	0.0057	0.0124	msv1.cds.fasta_23007	TRINITY_DN554_c0_g1_i5.p1	1	0.992593
0.4609	0.004	0.0087	msv1.cds.fasta_19719	TRINITY_DN5579_c0_g1_i6.p1	1	0.994883
0.4607	0.0182	0.0396	msv1.cds.fasta_36157	TRINITY_DN4903_c0_g1_i2.p1	0.982379	0.977578
0.4607	0.0083	0.018	msv1.cds.fasta_41592	TRINITY_DN91975_c0_g1_i1.p1	0.625	0.99
0.4606	0.0445	0.0967	msv1.cds.fasta_16860	TRINITY_DN2112_c0_g1_i1.p1	0.791667	0.947368
0.4606	0.0039	0.0084	msv1.cds.fasta_18919	TRINITY_DN6002_c0_g1_i2.p1	1	0.995025
0.4605	0.0137	0.0298	msv1.cds.fasta_10074	TRINITY_DN2954_c0_g1_i3.p1	0.967283	0.982353
0.4604	0.2218	0.4818	msv1.cds.fasta_43553	TRINITY_DN19278_c0_g1_i1.p1	0.806061	0.784461
0.4602	0.0042	0.0092	msv1.cds.fasta_08486	TRINITY_DN3162_c0_g1_i6.p1	1	0.994595
0.4601	0.0076	0.0166	msv1.cds.fasta_38685	TRINITY_DN15242_c0_g1_i2.p1	1	0.989796
0.4599	0.0052	0.0112	msv1.cds.fasta_11238	TRINITY_DN1290_c0_g1_i1.p1	1	0.99324
0.4597	0.0047	0.0102	msv1.cds.fasta_32090	TRINITY_DN1270_c0_g1_i2.p2	0.921311	0.994069
0.4596	0.0175	0.0381	msv1.cds.fasta_27673	TRINITY_DN1147_c1_g1_i4.p1	0.971347	0.978368
0.4586	0.0042	0.0091	msv1.cds.fasta_38256	TRINITY_DN10082_c0_g1_i1.p1	0.995025	0.995
0.4585	0.0119	0.026	msv1.cds.fasta_40011	TRINITY_DN7764_c0_g1_i2.p1	0.792746	0.984749
0.4583	0.075	0.1637	msv1.cds.fasta_06910	TRINITY_DN607_c0_g1_i8.p1	0.99505	0.910862
0.4582	0.035	0.0764	msv1.cds.fasta_34344	TRINITY_DN89935_c0_g1_i1.p1	0.960159	0.959889
0.4579	0.0198	0.0431	msv1.cds.fasta_43710	TRINITY_DN73485_c0_g1_i1.p1	1	0.975669
0.4575	0.008	0.0175	msv1.cds.fasta_20037	TRINITY_DN9430_c0_g1_i1.p1	0.878049	0.989899
0.4573	0.0063	0.0138	msv1.cds.fasta_44133	TRINITY_DN2536_c0_g1_i2.p2	1	0.992424
0.4573	0	0	msv1.cds.fasta_46321	TRINITY_DN7325_c0_g1_i1.p2	1	1
0.4571	0.0693	0.1516	msv1.cds.fasta_33369	TRINITY_DN55859_c0_g1_i1.p1	0.628788	0.919679
0.4567	0.0069	0.0151	msv1.cds.fasta_33222	TRINITY_DN13669_c0_g1_i2.p1	0.996241	0.991195
0.4565	0.0033	0.0073	msv1.cds.fasta_01250	TRINITY_DN3873_c0_g2_i1.p1	0.637054	0.99563
0.4565	0.0015	0.0033	msv1.cds.fasta_28746	TRINITY_DN8722_c0_g1_i1.p1	1	0.997961
0.4564	0.0128	0.028	msv1.cds.fasta_13685	TRINITY_DN2179_c0_g1_i1.p1	0.932007	0.983393
0.4561	0.0054	0.0118	msv1.cds.fasta_41977	TRINITY_DN2891_c0_g1_i6.p1	0.824468	0.993548
0.4558	0.0158	0.0347	msv1.cds.fasta_40631	TRINITY_DN5235_c0_g1_i7.p1	0.74269	0.979003
0.4554	0.0108	0.0237	msv1.cds.fasta_27895	TRINITY_DN92971_c0_g1_i1.p1	0.639053	0.986111
0.4553	0.0027	0.0059	msv1.cds.fasta_20730	TRINITY_DN901_c0_g1_i2.p1	0.822323	0.996307
0.4552	0	0	msv1.cds.fasta_42138	TRINITY_DN4802_c0_g1_i3.p1	0.911243	1
0.4549	0.0028	0.0062	msv1.cds.fasta_18964	TRINITY_DN21710_c0_g1_i1.p1	1	0.996439
0.4545	0.0056	0.0123	msv1.cds.fasta_06902	TRINITY_DN3686_c0_g1_i3.p1	0.657993	0.993095
0.4544	0.0168	0.0371	msv1.cds.fasta_37785	TRINITY_DN3044_c4_g1_i1.p1	1	0.979167
0.4542	0.0415	0.0913	msv1.cds.fasta_08643	TRINITY_DN2503_c0_g1_i7.p1	0.834279	0.949206
0.4542	0	0	msv1.cds.fasta_48160	TRINITY_DN3976_c0_g1_i1.p1	0.64486	1
0.454	0.0093	0.0204	msv1.cds.fasta_16060	TRINITY_DN1943_c0_g1_i1.p1	1	0.987773
0.4539	0.0434	0.0955	msv1.cds.fasta_36615	TRINITY_DN3371_c0_g1_i3.p1	0.737557	0.94683
0.4538	0.0043	0.0096	msv1.cds.fasta_27534	TRINITY_DN19729_c0_g1_i1.p1	1	0.994169
0.4537	0.0217	0.0477	msv1.cds.fasta_26327	TRINITY_DN15452_c0_g2_i1.p1	0.883008	0.971609
0.4537	0.0139	0.0307	msv1.cds.fasta_25565	TRINITY_DN2388_c0_g1_i1.p1	0.850543	0.982961
0.4537	0.0024	0.0053	msv1.cds.fasta_27532	TRINITY_DN3166_c0_g1_i2.p1	1	0.997085
0.4535	0.0043	0.0095	msv1.cds.fasta_21649	TRINITY_DN5329_c0_g1_i4.p1	0.906103	0.994819
0.4534	0.0246	0.0542	msv1.cds.fasta_23079	TRINITY_DN102351_c1_g1_i2.p1	0.683168	0.969807
0.4534	0.0113	0.0249	msv1.cds.fasta_06382	TRINITY_DN9424_c0_g1_i1.p1	0.651861	0.984653
0.4533	0.0191	0.0421	msv1.cds.fasta_36049	TRINITY_DN7798_c0_g1_i1.p1	1	0.976608
0.4533	0.0091	0.02	msv1.cds.fasta_35987	TRINITY_DN3829_c0_g1_i3.p1	0.63913	0.988662
0.4528	0.0485	0.1072	msv1.cds.fasta_10836	TRINITY_DN4382_c0_g1_i15.p1	0.764881	0.939689
0.4528	0.0121	0.0267	msv1.cds.fasta_29616	TRINITY_DN13207_c0_g1_i2.p1	0.9875	0.984177
0.4528	0.0091	0.0202	msv1.cds.fasta_22280	TRINITY_DN5583_c0_g1_i6.p1	1	0.98801
0.4527	0.0353	0.0779	msv1.cds.fasta_32471	TRINITY_DN122471_c0_g1_i1.p1	0.679577	0.956822
0.4527	0.003	0.0067	msv1.cds.fasta_28762	TRINITY_DN2435_c0_g1_i3.p1	1	0.99591
0.4526	0.0099	0.0219	msv1.cds.fasta_42546	TRINITY_DN12751_c0_g1_i2.p1	1	0.986577
0.4525	0.0054	0.0119	msv1.cds.fasta_15901	TRINITY_DN1846_c0_g1_i28.p1	1	0.992962
0.4521	0.0142	0.0314	msv1.cds.fasta_46472	TRINITY_DN7577_c0_g1_i1.p1	0.695364	0.980952
0.4521	0	0	msv1.cds.fasta_31863	TRINITY_DN1390_c0_g1_i5.p1	0.683099	1
0.452	0.0051	0.0114	msv1.cds.fasta_24436	TRINITY_DN2028_c0_g1_i1.p1	1	0.993056
0.452	0.0014	0.003	msv1.cds.fasta_05704	TRINITY_DN31668_c0_g1_i1.p1	0.693456	0.998344
0.4518	0.0044	0.0097	msv1.cds.fasta_24429	TRINITY_DN4404_c0_g1_i1.p1	0.872396	0.99403
0.4517	0.008	0.0178	msv1.cds.fasta_39284	TRINITY_DN104395_c0_g1_i1.p1	0.978723	0.98913
0.4515	0.0054	0.012	msv1.cds.fasta_00145	TRINITY_DN14916_c0_g1_i2.p1	0.872249	0.993073
0.4513	0.0043	0.0095	msv1.cds.fasta_44983	TRINITY_DN1366_c0_g1_i1.p1	0.942623	0.994203
0.4513	0.0028	0.0061	msv1.cds.fasta_40148	TRINITY_DN3013_c0_g1_i3.p1	1	0.996255
0.4511	0.0577	0.1278	msv1.cds.fasta_44129	TRINITY_DN11403_c0_g2_i3.p1	0.840909	0.930931
0.4511	0.0085	0.0189	msv1.cds.fasta_34180	TRINITY_DN6749_c0_g1_i9.p2	1	0.98946
0.451	0.0195	0.0433	msv1.cds.fasta_43093	TRINITY_DN123590_c0_g1_i1.p1	0.72028	0.97411
0.4509	0.0161	0.0358	msv1.cds.fasta_24607	TRINITY_DN2015_c0_g1_i5.p1	1	0.979058
0.4509	0.0147	0.0327	msv1.cds.fasta_26820	TRINITY_DN4287_c0_g1_i2.p1	0.603015	0.980556
0.4509	0.0112	0.0248	msv1.cds.fasta_17193	TRINITY_DN5982_c0_g1_i1.p1	0.600402	0.985507
0.4509	0.0086	0.0191	msv1.cds.fasta_31482	TRINITY_DN1054_c0_g2_i2.p1	1	0.989655
0.4509	0.007	0.0156	msv1.cds.fasta_00558	TRINITY_DN2465_c0_g1_i3.p1	0.97064	0.990724
0.4508	0.009	0.0201	msv1.cds.fasta_14607	TRINITY_DN2706_c0_g1_i4.p1	1	0.988464
0.4506	0.0626	0.1389	msv1.cds.fasta_47112	TRINITY_DN4276_c0_g1_i1.p1	0.639098	0.929412
0.4506	0.013	0.0289	msv1.cds.fasta_35902	TRINITY_DN3542_c0_g1_i1.p1	1	0.984058
0.4505	0	0	msv1.cds.fasta_44892	TRINITY_DN1655_c0_g1_i4.p1	1	1
0.4502	0.0067	0.0149	msv1.cds.fasta_10970	TRINITY_DN9799_c0_g1_i1.p1	0.753846	0.991156
0.45	0.0096	0.0213	msv1.cds.fasta_30210	TRINITY_DN10060_c0_g2_i1.p1	1	0.986971
0.4498	0.053	0.1178	msv1.cds.fasta_40863	TRINITY_DN70204_c0_g1_i1.p1	0.64497	0.93578
0.4498	0.0035	0.0078	msv1.cds.fasta_22150	TRINITY_DN3007_c0_g1_i1.p1	0.933036	0.995215
0.4496	0.1457	0.324	msv1.cds.fasta_44403	TRINITY_DN205_c0_g4_i5.p2	0.813953	0.84127
0.4495	0	0	msv1.cds.fasta_39874	TRINITY_DN16367_c0_g1_i1.p1	1	1
0.4493	0.0082	0.0183	msv1.cds.fasta_13363	TRINITY_DN15264_c0_g1_i1.p1	0.994863	0.989673
0.4493	0	0	msv1.cds.fasta_39113	TRINITY_DN4062_c0_g1_i3.p1	1	1
0.4492	0.221	0.4921	msv1.cds.fasta_41797	TRINITY_DN24099_c0_g1_i2.p1	0.678363	0.770115
0.449	0.0065	0.0146	msv1.cds.fasta_32061	TRINITY_DN1010_c0_g1_i1.p1	0.978648	0.991515
0.4489	0.0105	0.0233	msv1.cds.fasta_24830	TRINITY_DN12737_c0_g2_i2.p1	1	0.986807
0.4486	0.0255	0.0568	msv1.cds.fasta_32658	TRINITY_DN2721_c0_g1_i19.p1	1	0.968254
0.4484	0.0077	0.0171	msv1.cds.fasta_00704	TRINITY_DN181_c0_g1_i1.p1	0.661442	0.989889
0.4484	0	0	msv1.cds.fasta_29580	TRINITY_DN2600_c0_g1_i5.p1	0.97205	1
0.4483	0.0138	0.0309	msv1.cds.fasta_15977	TRINITY_DN7573_c0_g2_i1.p1	0.722543	0.982222
0.4483	0.0089	0.0198	msv1.cds.fasta_28558	TRINITY_DN9992_c0_g1_i3.p1	0.792683	0.988462
0.4482	0.007	0.0157	msv1.cds.fasta_15133	TRINITY_DN6370_c0_g1_i1.p1	1	0.990689
0.4482	0.0065	0.0146	msv1.cds.fasta_28128	TRINITY_DN7592_c0_g2_i10.p1	0.901493	0.99117
0.4481	0.0175	0.0391	msv1.cds.fasta_41421	TRINITY_DN257_c0_g1_i8.p1	0.94186	0.977366
0.4481	0.0136	0.0304	msv1.cds.fasta_23409	TRINITY_DN330_c0_g1_i4.p1	0.686717	0.981752
0.448	0.0135	0.0301	msv1.cds.fasta_25918	TRINITY_DN1220_c0_g1_i9.p1	0.813187	0.981982
0.4477	0.0047	0.0105	msv1.cds.fasta_29810	TRINITY_DN8252_c0_g1_i1.p1	1	0.99361
0.4476	0.0387	0.0866	msv1.cds.fasta_39050	TRINITY_DN21567_c0_g1_i2.p1	0.811518	0.952688
0.4476	0.0103	0.0231	msv1.cds.fasta_20687	TRINITY_DN12393_c0_g1_i7.p1	0.613636	0.98642
0.4475	0.0171	0.0381	msv1.cds.fasta_11017	TRINITY_DN2948_c0_g1_i2.p1	0.755008	0.978912
0.4474	0.0238	0.0531	msv1.cds.fasta_33508	TRINITY_DN13661_c0_g1_i7.p1	1	0.969466
0.4474	0.0136	0.0304	msv1.cds.fasta_41607	TRINITY_DN1159_c0_g1_i2.p1	1	0.983333
0.4474	0.0079	0.0177	msv1.cds.fasta_26861	TRINITY_DN8881_c0_g1_i1.p1	1	0.989583
0.4474	0	0	msv1.cds.fasta_37494	TRINITY_DN754_c0_g1_i1.p1	1	1
0.447	0.0394	0.0882	msv1.cds.fasta_15798	TRINITY_DN3362_c0_g1_i7.p1	0.967557	0.95069
0.447	0.0049	0.0109	msv1.cds.fasta_23065	TRINITY_DN6304_c0_g2_i3.p1	1	0.993399
0.447	0	0	msv1.cds.fasta_41176	TRINITY_DN34771_c0_g1_i1.p2	0.751515	1
0.4468	0	0	msv1.cds.fasta_33191	TRINITY_DN557_c0_g1_i1.p1	1	1
0.4466	0.004	0.009	msv1.cds.fasta_37863	TRINITY_DN13168_c0_g1_i1.p1	1	0.995169
0.4465	0	0	msv1.cds.fasta_37421	TRINITY_DN1424_c1_g1_i1.p1	0.861789	1
0.4464	0.0419	0.0939	msv1.cds.fasta_32106	TRINITY_DN2052_c0_g2_i1.p1	0.996429	0.948626
0.4464	0.0171	0.0384	msv1.cds.fasta_24589	TRINITY_DN3772_c0_g1_i8.p1	0.752155	0.978032
0.4464	0.0059	0.0131	msv1.cds.fasta_31754	TRINITY_DN4351_c0_g1_i2.p1	0.98951	0.992933
0.4459	0.0156	0.035	msv1.cds.fasta_24468	TRINITY_DN11060_c0_g1_i9.p1	0.972081	0.980853
0.4458	0.02	0.0449	msv1.cds.fasta_19551	TRINITY_DN2457_c0_g1_i7.p1	1	0.974527
0.4456	0.0178	0.0399	msv1.cds.fasta_11127	TRINITY_DN8840_c0_g1_i1.p1	0.663566	0.976636
0.4456	0.011	0.0247	msv1.cds.fasta_19116	TRINITY_DN10878_c0_g1_i9.p1	1	0.984979
0.4454	0.0029	0.0065	msv1.cds.fasta_16640	TRINITY_DN749_c0_g1_i5.p1	1	0.996055
0.4453	0.0128	0.0288	msv1.cds.fasta_03923	TRINITY_DN20668_c0_g1_i1.p1	0.717923	0.983452
0.4451	0.0284	0.0638	msv1.cds.fasta_40675	TRINITY_DN3136_c0_g1_i10.p2	0.994152	0.962745
0.4448	0.0064	0.0144	msv1.cds.fasta_08596	TRINITY_DN3312_c0_g1_i3.p1	0.661685	0.991786
0.4447	0.0024	0.0054	msv1.cds.fasta_37958	TRINITY_DN3027_c0_g1_i2.p1	0.990338	0.996748
0.4446	0.028	0.0629	msv1.cds.fasta_32477	TRINITY_DN12904_c0_g1_i3.p1	0.913907	0.964976
0.444	0.0085	0.0191	msv1.cds.fasta_17757	TRINITY_DN1435_c0_g1_i1.p1	0.995902	0.989026
0.4439	0.0067	0.0151	msv1.cds.fasta_31173	TRINITY_DN2328_c0_g2_i1.p1	1	0.99093
0.4438	0	0	msv1.cds.fasta_45986	TRINITY_DN32406_c0_g1_i1.p1	0.895161	1
0.4438	0	0	msv1.cds.fasta_41966	TRINITY_DN71009_c0_g1_i1.p1	0.647436	1
0.4434	0.0157	0.0355	msv1.cds.fasta_11934	TRINITY_DN107769_c0_g1_i1.p1	0.627419	0.979434
0.4434	0.0078	0.0176	msv1.cds.fasta_33763	TRINITY_DN33928_c0_g1_i1.p1	0.737452	0.989529
0.4433	0.0327	0.0736	msv1.cds.fasta_25327	TRINITY_DN4571_c0_g1_i6.p1	1	0.95867
0.4431	0.0383	0.0865	msv1.cds.fasta_22975	TRINITY_DN3065_c0_g1_i2.p1	0.761084	0.953614
0.4429	0.0195	0.0441	msv1.cds.fasta_32876	TRINITY_DN3850_c0_g4_i2.p1	0.822222	0.974474
0.4428	0.0052	0.0117	msv1.cds.fasta_31907	TRINITY_DN4880_c1_g1_i2.p1	1	0.992958
0.4426	0.0071	0.016	msv1.cds.fasta_34018	TRINITY_DN11699_c0_g2_i1.p1	0.72549	0.990991
0.4424	0.0473	0.1069	msv1.cds.fasta_38156	TRINITY_DN103089_c0_g1_i1.p1	0.684729	0.940048
0.4424	0.0091	0.0206	msv1.cds.fasta_26295	TRINITY_DN1838_c0_g1_i1.p1	0.997222	0.987929
0.4422	0.0985	0.2228	msv1.cds.fasta_44325	TRINITY_DN109408_c0_g1_i1.p1	0.925926	0.885333
0.4421	0	0	msv1.cds.fasta_42830	TRINITY_DN6679_c0_g1_i2.p1	1	1
0.4419	0.0087	0.0196	msv1.cds.fasta_09454	TRINITY_DN2281_c0_g1_i5.p1	1	0.988636
0.4419	0.0038	0.0085	msv1.cds.fasta_06615	TRINITY_DN1556_c0_g1_i15.p1	1	0.994728
0.4415	0.0056	0.0126	msv1.cds.fasta_23542	TRINITY_DN4698_c0_g2_i2.p1	0.88665	0.992424
0.4413	0.0102	0.0231	msv1.cds.fasta_14896	TRINITY_DN2525_c0_g1_i2.p1	0.92081	0.986667
0.4413	0	0	msv1.cds.fasta_44459	TRINITY_DN20555_c0_g1_i1.p1	1	1
0.441	0.0039	0.0088	msv1.cds.fasta_19095	TRINITY_DN919_c0_g1_i2.p1	1	0.994993
0.4403	0.0124	0.0282	msv1.cds.fasta_18151	TRINITY_DN2579_c0_g1_i3.p1	1	0.984061
0.4397	0.0073	0.0166	msv1.cds.fasta_09691	TRINITY_DN10577_c0_g1_i2.p1	1	0.990421
0.4397	0.0049	0.0111	msv1.cds.fasta_11008	TRINITY_DN6237_c0_g1_i1.p1	0.771957	0.993347
0.4396	0.0068	0.0155	msv1.cds.fasta_37339	TRINITY_DN6531_c0_g1_i2.p1	1	0.990654
0.439	0.0491	0.1117	msv1.cds.fasta_21283	TRINITY_DN13262_c0_g1_i17.p1	0.747277	0.937804
0.4389	0.062	0.1413	msv1.cds.fasta_45527	TRINITY_DN8823_c0_g1_i3.p1	0.896552	0.929487
0.4388	0.0065	0.0148	msv1.cds.fasta_11284	TRINITY_DN472_c0_g1_i1.p1	0.74375	0.990896
0.4387	0.0113	0.0257	msv1.cds.fasta_21633	TRINITY_DN3260_c0_g1_i2.p1	0.911504	0.985437
0.4387	0.0067	0.0152	msv1.cds.fasta_14003	TRINITY_DN1876_c0_g2_i3.p1	1	0.991135
0.4384	0.0057	0.0131	msv1.cds.fasta_17916	TRINITY_DN6820_c0_g1_i1.p1	0.995876	0.992409
0.4382	0.0093	0.0212	msv1.cds.fasta_30767	TRINITY_DN1497_c0_g1_i4.p1	1	0.987778
0.4381	0.0161	0.0366	msv1.cds.fasta_38491	TRINITY_DN8767_c0_g1_i1.p1	0.933333	0.979592
0.4381	0.0047	0.0108	msv1.cds.fasta_05737	TRINITY_DN238_c0_g2_i1.p1	0.926437	0.993797
0.4379	0.0119	0.0272	msv1.cds.fasta_36577	TRINITY_DN2505_c0_g1_i4.p1	1	0.984985
0.4378	0.0089	0.0203	msv1.cds.fasta_00355	TRINITY_DN2560_c0_g1_i16.p1	0.989653	0.988151
0.4378	0.0051	0.0117	msv1.cds.fasta_47175	TRINITY_DN5856_c0_g1_i1.p1	1	0.992982
0.4375	0	0	msv1.cds.fasta_37174	TRINITY_DN2053_c0_g1_i12.p1	1	1
0.4372	0.1926	0.4404	msv1.cds.fasta_41177	TRINITY_DN10844_c0_g3_i1.p1	0.856322	0.796421
0.4371	0.0058	0.0133	msv1.cds.fasta_22719	TRINITY_DN5826_c0_g1_i1.p1	0.675545	0.992832
0.4369	0.0334	0.0765	msv1.cds.fasta_20493	TRINITY_DN30488_c0_g1_i1.p1	0.781038	0.957611
0.4368	0.0112	0.0255	msv1.cds.fasta_35447	TRINITY_DN103_c0_g1_i5.p1	0.991632	0.985935
0.4366	0.0123	0.0283	msv1.cds.fasta_29990	TRINITY_DN17654_c0_g1_i2.p1	0.858521	0.98377
0.4365	0.0386	0.0884	msv1.cds.fasta_36530	TRINITY_DN5670_c0_g1_i1.p1	0.897541	0.954338
0.4365	0	0	msv1.cds.fasta_37328	TRINITY_DN6119_c0_g3_i1.p1	1	1
0.4362	0.0121	0.0277	msv1.cds.fasta_27726	TRINITY_DN2776_c0_g1_i1.p1	0.918919	0.984314
0.4362	0.0091	0.0209	msv1.cds.fasta_13357	TRINITY_DN12044_c0_g1_i10.p1	0.996558	0.98791
0.436	0.0055	0.0126	msv1.cds.fasta_32902	TRINITY_DN15561_c0_g1_i1.p1	0.985185	0.992481
0.4358	0.0084	0.0193	msv1.cds.fasta_28312	TRINITY_DN118_c0_g1_i3.p1	1	0.988956
0.4358	0.0078	0.018	msv1.cds.fasta_18239	TRINITY_DN2978_c0_g2_i1.p1	1	0.989583
0.4355	0.0187	0.0429	msv1.cds.fasta_21097	TRINITY_DN2275_c0_g1_i1.p1	0.9819	0.97619
0.4355	0.0051	0.0118	msv1.cds.fasta_34068	TRINITY_DN911_c0_g1_i4.p1	1	0.993438
0.4352	0.0091	0.021	msv1.cds.fasta_24821	TRINITY_DN13059_c0_g1_i3.p1	0.978892	0.98832
0.4352	0.0076	0.0174	msv1.cds.fasta_24191	TRINITY_DN1638_c0_g1_i4.p1	1	0.989691
0.4351	0.0105	0.0242	msv1.cds.fasta_25921	TRINITY_DN17120_c0_g1_i2.p1	0.769231	0.985714
0.4347	0.0097	0.0224	msv1.cds.fasta_19829	TRINITY_DN5390_c1_g1_i1.p1	1	0.986784
0.4342	0.1201	0.2765	msv1.cds.fasta_41004	TRINITY_DN27941_c0_g1_i1.p1	0.829412	0.867612
0.4342	0.011	0.0253	msv1.cds.fasta_13802	TRINITY_DN490_c0_g1_i2.p1	1	0.985354
0.4342	0.0034	0.0079	msv1.cds.fasta_13737	TRINITY_DN1307_c0_g1_i2.p1	0.667832	0.995637
0.4341	0.0127	0.0293	msv1.cds.fasta_17978	TRINITY_DN3115_c0_g3_i1.p1	0.96281	0.983548
0.434	0.013	0.0299	msv1.cds.fasta_37169	TRINITY_DN1254_c0_g2_i3.p1	1	0.983025
0.434	0.0064	0.0147	msv1.cds.fasta_12147	TRINITY_DN9235_c0_g1_i2.p1	0.744715	0.991266
0.4338	0.0369	0.0851	msv1.cds.fasta_40424	TRINITY_DN8343_c1_g3_i3.p1	0.929348	0.955166
0.4335	0.0023	0.0054	msv1.cds.fasta_11868	TRINITY_DN19_c0_g1_i2.p1	1	0.996785
0.4333	0.0188	0.0433	msv1.cds.fasta_15358	TRINITY_DN8652_c0_g1_i5.p1	0.633459	0.976261
0.4332	0.0056	0.0129	msv1.cds.fasta_23530	TRINITY_DN1542_c0_g2_i1.p1	0.65995	0.992366
0.4329	0.0038	0.0088	msv1.cds.fasta_14068	TRINITY_DN20647_c0_g1_i1.p1	0.60746	0.995127
0.4328	0.0057	0.0131	msv1.cds.fasta_34579	TRINITY_DN35168_c0_g1_i1.p1	0.693548	0.992248
0.4327	0	0	msv1.cds.fasta_41602	TRINITY_DN16708_c0_g1_i3.p1	0.860215	1
0.4326	0.0027	0.0061	msv1.cds.fasta_25568	TRINITY_DN1839_c0_g1_i1.p1	0.897561	0.996377
0.4325	0.0502	0.1161	msv1.cds.fasta_14226	TRINITY_DN6726_c0_g1_i6.p1	0.676867	0.937914
0.4319	0.0072	0.0167	msv1.cds.fasta_33918	TRINITY_DN12029_c0_g1_i1.p1	0.873684	0.990629
0.4318	0.0107	0.0248	msv1.cds.fasta_12064	TRINITY_DN121147_c0_g1_i1.p1	0.636953	0.985581
0.4317	0.0109	0.0253	msv1.cds.fasta_43927	TRINITY_DN3220_c0_g1_i1.p1	1	0.985185
0.4315	0.0228	0.0529	msv1.cds.fasta_07368	TRINITY_DN4539_c0_g1_i9.p1	0.651842	0.97141
0.4313	0.0129	0.0298	msv1.cds.fasta_07391	TRINITY_DN10672_c0_g1_i1.p1	0.872314	0.983092
0.4312	0.0226	0.0524	msv1.cds.fasta_22035	TRINITY_DN3593_c0_g1_i1.p1	0.857143	0.971296
0.4312	0.0058	0.0135	msv1.cds.fasta_40947	TRINITY_DN3835_c0_g1_i6.p1	1	0.992063
0.4306	0.0034	0.0079	msv1.cds.fasta_20933	TRINITY_DN7672_c0_g1_i1.p1	0.97254	0.995294
0.4304	0.009	0.021	msv1.cds.fasta_30197	TRINITY_DN16462_c0_g1_i2.p1	1	0.988056
0.4301	0	0	msv1.cds.fasta_47868	TRINITY_DN14632_c0_g1_i1.p1	0.618321	1
0.43	0.0082	0.0191	msv1.cds.fasta_09844	TRINITY_DN5133_c0_g2_i3.p1	1	0.988873
0.4299	0.1103	0.2566	msv1.cds.fasta_40102	TRINITY_DN5328_c0_g4_i1.p1	0.653631	0.871795
0.4296	0.0991	0.2308	msv1.cds.fasta_15784	TRINITY_DN4611_c0_g1_i2.p1	0.606119	0.886435
0.4296	0.0086	0.02	msv1.cds.fasta_26117	TRINITY_DN8435_c0_g1_i1.p1	1	0.987996
0.4295	0.0186	0.0432	msv1.cds.fasta_13408	TRINITY_DN1945_c0_g1_i6.p1	0.694828	0.976013
0.4292	0	0	msv1.cds.fasta_35093	TRINITY_DN3287_c0_g1_i1.p1	0.971774	1
0.4285	0.0449	0.1047	msv1.cds.fasta_26270	TRINITY_DN10164_c0_g1_i5.p1	0.80274	0.944255
0.4283	0.004	0.0094	msv1.cds.fasta_24540	TRINITY_DN6020_c0_g1_i2.p1	1	0.994778
0.4279	0.0053	0.0124	msv1.cds.fasta_14673	TRINITY_DN6_c0_g1_i2.p1	0.664234	0.992674
0.4278	0.0094	0.022	msv1.cds.fasta_14043	TRINITY_DN19500_c0_g2_i2.p1	0.942609	0.9877
0.4275	0.0105	0.0245	msv1.cds.fasta_29667	TRINITY_DN122281_c0_g1_i1.p1	0.84127	0.986164
0.4275	0.0036	0.0084	msv1.cds.fasta_01174	TRINITY_DN853_c0_g2_i3.p1	0.70354	0.995108
0.4272	0.0134	0.0314	msv1.cds.fasta_11296	TRINITY_DN2101_c0_g1_i2.p1	0.987635	0.982264
0.4272	0.0064	0.0149	msv1.cds.fasta_17888	TRINITY_DN85085_c0_g1_i1.p1	0.783951	0.991251
0.4272	0.005	0.0117	msv1.cds.fasta_31376	TRINITY_DN4068_c0_g1_i3.p1	0.993127	0.99308
0.4272	0.0038	0.0088	msv1.cds.fasta_27705	TRINITY_DN33608_c0_g1_i1.p1	0.759531	0.994852
0.4271	0.0783	0.1834	msv1.cds.fasta_23414	TRINITY_DN8293_c0_g1_i3.p1	0.641604	0.910156
0.4268	0.0198	0.0463	msv1.cds.fasta_04160	TRINITY_DN2739_c0_g1_i9.p1	0.878882	0.97448
0.4268	0	0	msv1.cds.fasta_37629	TRINITY_DN7661_c0_g1_i1.p1	1	1
0.4265	0.0102	0.0239	msv1.cds.fasta_33764	TRINITY_DN7918_c0_g1_i2.p1	0.992278	0.985733
0.4263	0.0161	0.0378	msv1.cds.fasta_05670	TRINITY_DN1541_c0_g1_i1.p1	0.763158	0.97951
0.4261	0.0212	0.0496	msv1.cds.fasta_40635	TRINITY_DN2078_c1_g1_i1.p1	1	0.97271
0.426	0.0445	0.1045	msv1.cds.fasta_31312	TRINITY_DN27014_c0_g1_i2.p1	0.671233	0.947279
0.426	0	0	msv1.cds.fasta_40606	TRINITY_DN3961_c0_g1_i2.p1	1	1
0.4259	0.0078	0.0183	msv1.cds.fasta_14105	TRINITY_DN6035_c0_g1_i4.p1	1	0.989324
0.4253	0.0077	0.0181	msv1.cds.fasta_10917	TRINITY_DN2798_c0_g2_i2.p1	0.91411	0.989933
0.4252	0.004	0.0093	msv1.cds.fasta_20081	TRINITY_DN3666_c0_g1_i2.p1	1	0.994815
0.4251	0.0025	0.006	msv1.cds.fasta_13817	TRINITY_DN5336_c0_g1_i2.p1	1	0.996485
0.4249	0	0	msv1.cds.fasta_32500	TRINITY_DN20600_c0_g2_i1.p1	1	1
0.4248	0.0122	0.0288	msv1.cds.fasta_16698	TRINITY_DN1610_c0_g3_i1.p1	0.944338	0.98374
0.4248	0.007	0.0165	msv1.cds.fasta_12335	TRINITY_DN10706_c0_g1_i1.p1	0.691297	0.991291
0.4248	0.0046	0.0109	msv1.cds.fasta_07791	TRINITY_DN3035_c0_g1_i3.p1	1	0.993924
0.4247	0.0105	0.0248	msv1.cds.fasta_38057	TRINITY_DN4455_c0_g1_i2.p1	0.897059	0.985428
0.4247	0.0037	0.0087	msv1.cds.fasta_10963	TRINITY_DN1966_c0_g1_i1.p1	1	0.994872
0.4243	0.0038	0.0089	msv1.cds.fasta_33886	TRINITY_DN6129_c0_g1_i2.p1	1	0.994812
0.4241	0.0977	0.2303	msv1.cds.fasta_25283	TRINITY_DN11271_c0_g1_i1.p1	0.728495	0.888069
0.4239	0.0041	0.0096	msv1.cds.fasta_17953	TRINITY_DN5454_c0_g1_i1.p1	0.981443	0.994398
0.4238	0.0131	0.0309	msv1.cds.fasta_29089	TRINITY_DN88020_c0_g1_i1.p1	0.621118	0.983333
0.4238	0.009	0.0213	msv1.cds.fasta_37128	TRINITY_DN2591_c0_g1_i2.p1	0.9	0.987654
0.4237	0.0187	0.044	msv1.cds.fasta_17484	TRINITY_DN84897_c0_g1_i2.p1	0.675456	0.976977
0.4237	0.0112	0.0263	msv1.cds.fasta_05413	TRINITY_DN19201_c0_g1_i2.p1	0.692913	0.98539
0.4236	0.0121	0.0286	msv1.cds.fasta_42647	TRINITY_DN6911_c0_g1_i1.p1	1	0.984234
0.4236	0.0095	0.0225	msv1.cds.fasta_27652	TRINITY_DN4367_c0_g1_i3.p1	1	0.987292
0.4236	0.0053	0.0125	msv1.cds.fasta_34274	TRINITY_DN163_c0_g1_i1.p2	0.72619	0.992714
0.4236	0.0047	0.0112	msv1.cds.fasta_28137	TRINITY_DN4714_c0_g1_i2.p1	1	0.993035
0.4234	0.0535	0.1263	msv1.cds.fasta_11437	TRINITY_DN247_c0_g1_i2.p1	0.987421	0.932059
0.4233	0.0751	0.1774	msv1.cds.fasta_14752	TRINITY_DN10414_c0_g1_i7.p1	0.675824	0.908762
0.4233	0.0329	0.0778	msv1.cds.fasta_24786	TRINITY_DN4901_c0_g1_i3.p1	0.811518	0.958065
0.4233	0.013	0.0306	msv1.cds.fasta_29852	TRINITY_DN5922_c0_g1_i2.p1	0.797583	0.982323
0.423	0.0108	0.0256	msv1.cds.fasta_15112	TRINITY_DN9861_c0_g1_i3.p1	0.723048	0.985433
0.4229	0.0026	0.0062	msv1.cds.fasta_25302	TRINITY_DN4169_c0_g1_i3.p1	1	0.996416
0.4228	0.0727	0.172	msv1.cds.fasta_44046	TRINITY_DN21658_c1_g1_i1.p1	0.677019	0.911315
0.4226	0.0083	0.0196	msv1.cds.fasta_00468	TRINITY_DN4604_c0_g1_i14.p1	0.944592	0.989096
0.4226	0.004	0.0094	msv1.cds.fasta_18128	TRINITY_DN10563_c0_g1_i2.p1	0.844133	0.994467
0.4226	0	0	msv1.cds.fasta_42113	TRINITY_DN36093_c0_g1_i3.p1	0.941558	1
0.4225	0.0068	0.0162	msv1.cds.fasta_01752	TRINITY_DN7819_c0_g1_i3.p1	0.60266	0.990805
0.4224	0.0041	0.0098	msv1.cds.fasta_21266	TRINITY_DN1741_c0_g1_i1.p1	0.981777	0.994586
0.4223	0.0809	0.1917	msv1.cds.fasta_41032	TRINITY_DN15254_c0_g1_i2.p1	0.916667	0.905051
0.4222	0.0216	0.0513	msv1.cds.fasta_47356	TRINITY_DN5413_c1_g1_i1.p1	0.6	0.971326
0.4217	0.0053	0.0126	msv1.cds.fasta_06565	TRINITY_DN5032_c0_g1_i5.p1	1	0.992727
0.4215	0	0	msv1.cds.fasta_42431	TRINITY_DN4190_c0_g1_i1.p1	0.782383	1
0.4212	0.0099	0.0236	msv1.cds.fasta_07367	TRINITY_DN277_c0_g1_i2.p1	0.704315	0.986186
0.4212	0.009	0.0213	msv1.cds.fasta_28956	TRINITY_DN5884_c0_g1_i2.p1	0.993865	0.987654
0.4211	0.0053	0.0126	msv1.cds.fasta_27867	TRINITY_DN1106_c0_g1_i1.p1	1	0.993097
0.421	0.0113	0.0269	msv1.cds.fasta_39040	TRINITY_DN39_c0_g1_i1.p1	1	0.986038
0.4209	0.1152	0.2736	msv1.cds.fasta_13271	TRINITY_DN3322_c0_g1_i5.p1	0.626753	0.869191
0.4206	0.0034	0.0081	msv1.cds.fasta_05008	TRINITY_DN4183_c0_g1_i1.p1	0.803943	0.995005
0.4205	0.01	0.0238	msv1.cds.fasta_21408	TRINITY_DN5135_c0_g1_i4.p1	0.827506	0.986854
0.4204	0.007	0.0167	msv1.cds.fasta_17487	TRINITY_DN6437_c0_g1_i1.p1	0.890467	0.990888
0.4202	0.0937	0.223	msv1.cds.fasta_18862	TRINITY_DN11735_c0_g1_i1.p1	0.634043	0.888143
0.4202	0.0109	0.026	msv1.cds.fasta_29451	TRINITY_DN17987_c0_g1_i1.p1	0.656151	0.985577
0.4198	0.0115	0.0273	msv1.cds.fasta_26958	TRINITY_DN3865_c0_g1_i1.p1	0.888889	0.985043
0.4198	0.0049	0.0116	msv1.cds.fasta_24691	TRINITY_DN3584_c0_g1_i3.p1	0.950131	0.993554
0.4194	0.0047	0.0111	msv1.cds.fasta_11865	TRINITY_DN4396_c0_g1_i3.p1	1	0.993579
0.4193	0.0108	0.0258	msv1.cds.fasta_14187	TRINITY_DN2339_c1_g1_i2.p1	0.858929	0.985447
0.4192	0.0062	0.0148	msv1.cds.fasta_01189	TRINITY_DN11409_c0_g1_i4.p1	0.62902	0.992073
0.4192	0.0055	0.0132	msv1.cds.fasta_27244	TRINITY_DN1060_c0_g1_i1.p1	1	0.992293
0.419	0.0113	0.0269	msv1.cds.fasta_34777	TRINITY_DN3583_c0_g1_i3.p1	0.817073	0.985075
0.4188	0.0023	0.0055	msv1.cds.fasta_09074	TRINITY_DN19494_c0_g1_i2.p1	0.881616	0.99684
0.4186	0.018	0.0429	msv1.cds.fasta_41071	TRINITY_DN9532_c0_g2_i1.p1	0.943182	0.975904
0.4183	0.0019	0.0045	msv1.cds.fasta_15489	TRINITY_DN478_c0_g2_i2.p1	0.979206	0.997426
0.4181	0.0052	0.0125	msv1.cds.fasta_39584	TRINITY_DN9045_c0_g3_i1.p1	1	0.992754
0.418	0.0104	0.0248	msv1.cds.fasta_14790	TRINITY_DN698_c0_g1_i6.p1	1	0.985933
0.418	0.0081	0.0194	msv1.cds.fasta_09061	TRINITY_DN2216_c0_g1_i5.p1	1	0.989322
0.418	0.0071	0.0171	msv1.cds.fasta_10557	TRINITY_DN2508_c0_g2_i2.p1	0.683258	0.990434
0.4179	0.0394	0.0942	msv1.cds.fasta_30370	TRINITY_DN20582_c0_g1_i3.p1	0.983871	0.948634
0.4179	0.0122	0.0291	msv1.cds.fasta_16486	TRINITY_DN50082_c0_g1_i1.p1	0.633333	0.983488
0.4178	0.0038	0.009	msv1.cds.fasta_17811	TRINITY_DN180_c0_g1_i4.p1	0.967146	0.995046
0.4176	0.2364	0.5661	msv1.cds.fasta_46308	TRINITY_DN18816_c0_g1_i8.p1	0.748031	0.750877
0.4176	0.0335	0.0803	msv1.cds.fasta_37607	TRINITY_DN5916_c0_g2_i1.p1	0.9	0.955908
0.4173	0.0112	0.0268	msv1.cds.fasta_25042	TRINITY_DN9402_c0_g1_i4.p1	0.84127	0.985325
0.4172	0.0411	0.0986	msv1.cds.fasta_37635	TRINITY_DN306_c3_g1_i1.p1	0.918552	0.949097
0.4172	0.0043	0.0103	msv1.cds.fasta_22860	TRINITY_DN5609_c0_g1_i1.p1	0.910714	0.994281
0.417	0	0	msv1.cds.fasta_37661	TRINITY_DN3856_c0_g1_i1.p1	0.647841	1
0.4166	0.0051	0.0122	msv1.cds.fasta_12808	TRINITY_DN7753_c0_g1_i2.p1	0.612416	0.993607
0.4164	0.0105	0.0251	msv1.cds.fasta_28898	TRINITY_DN7490_c0_g1_i1.p1	1	0.985597
0.4164	0.0058	0.0139	msv1.cds.fasta_17141	TRINITY_DN5298_c0_g1_i1.p1	1	0.991984
0.4162	0.0083	0.02	msv1.cds.fasta_14967	TRINITY_DN3795_c0_g2_i2.p1	0.889094	0.988219
0.4161	0.015	0.0361	msv1.cds.fasta_35469	TRINITY_DN83490_c0_g1_i1.p1	0.907173	0.979845
0.4161	0.004	0.0096	msv1.cds.fasta_34237	TRINITY_DN6469_c0_g1_i1.p1	0.956349	0.994467
0.416	0.023	0.0552	msv1.cds.fasta_42561	TRINITY_DN45095_c0_g1_i1.p1	0.973856	0.96868
0.4158	0.088	0.2116	msv1.cds.fasta_04105	TRINITY_DN9357_c0_g1_i10.p1	0.606811	0.891156
0.4158	0.025	0.0601	msv1.cds.fasta_28320	TRINITY_DN70601_c0_g1_i1.p1	0.665663	0.968326
0.4157	0.0044	0.0107	msv1.cds.fasta_32177	TRINITY_DN12264_c0_g1_i1.p1	0.67284	0.993884
0.4155	0.0056	0.0134	msv1.cds.fasta_22810	TRINITY_DN4753_c0_g1_i1.p1	0.987745	0.992556
0.4155	0.0045	0.0109	msv1.cds.fasta_17472	TRINITY_DN872_c0_g1_i1.p1	1	0.993915
0.4154	0	0	msv1.cds.fasta_46923	TRINITY_DN26161_c0_g1_i2.p1	1	1
0.4153	0.007	0.017	msv1.cds.fasta_01038	TRINITY_DN1769_c0_g1_i12.p1	0.974684	0.99038
0.415	0.0079	0.019	msv1.cds.fasta_39596	TRINITY_DN5717_c0_g1_i3.p1	1	0.98913
0.4147	0.0091	0.022	msv1.cds.fasta_33415	TRINITY_DN4923_c0_g1_i2.p1	0.992453	0.987326
0.4146	0.0086	0.0208	msv1.cds.fasta_25775	TRINITY_DN294_c0_g1_i1.p1	0.97541	0.988796
0.4146	0.0052	0.0126	msv1.cds.fasta_08520	TRINITY_DN5476_c0_g1_i1.p1	1	0.992783
0.4144	0	0	msv1.cds.fasta_42898	TRINITY_DN1440_c0_g1_i2.p1	1	1
0.4143	0.0026	0.0064	msv1.cds.fasta_24335	TRINITY_DN2286_c0_g3_i1.p1	0.792746	0.996732
0.4141	0.0106	0.0257	msv1.cds.fasta_37354	TRINITY_DN3500_c0_g1_i1.p1	0.972477	0.985849
0.4139	0.0914	0.2209	msv1.cds.fasta_25710	TRINITY_DN8750_c0_g1_i1.p1	0.649733	0.890261
0.4139	0.0045	0.011	msv1.cds.fasta_29887	TRINITY_DN4850_c0_g1_i1.p2	0.676282	0.993681
0.4138	0.0644	0.1557	msv1.cds.fasta_31003	TRINITY_DN21659_c0_g1_i2.p1	0.733553	0.920777
0.4138	0.0119	0.0289	msv1.cds.fasta_24853	TRINITY_DN7208_c0_g1_i4.p1	0.899471	0.984314
0.4138	0.0079	0.019	msv1.cds.fasta_28936	TRINITY_DN52431_c0_g1_i1.p1	0.635258	0.990431
0.4137	0.0275	0.0664	msv1.cds.fasta_43125	TRINITY_DN9617_c0_g1_i2.p1	0.871951	0.962704
0.4136	0.0088	0.0212	msv1.cds.fasta_35945	TRINITY_DN11758_c0_g1_i3.p1	0.965217	0.987988
0.4133	0.0084	0.0204	msv1.cds.fasta_20815	TRINITY_DN599_c0_g1_i1.p1	0.614155	0.988848
0.4132	0.0022	0.0052	msv1.cds.fasta_20488	TRINITY_DN1334_c1_g1_i1.p1	0.997748	0.99699
0.4131	0.1271	0.3076	msv1.cds.fasta_35299	TRINITY_DN12076_c0_g1_i2.p1	0.748971	0.858974
0.4128	0.0153	0.0371	msv1.cds.fasta_30274	TRINITY_DN5751_c0_g1_i1.p1	0.767974	0.980142
0.4126	0.0099	0.024	msv1.cds.fasta_09051	TRINITY_DN5759_c0_g1_i4.p1	1	0.986555
0.4124	0.009	0.0219	msv1.cds.fasta_41563	TRINITY_DN2376_c0_g1_i1.p1	0.893855	0.9875
0.4124	0.0071	0.0173	msv1.cds.fasta_34658	TRINITY_DN2685_c0_g1_i1.p1	1	0.990553
0.4122	0.0526	0.1277	msv1.cds.fasta_15601	TRINITY_DN6203_c0_g1_i2.p1	0.86148	0.934655
0.4122	0.0024	0.0058	msv1.cds.fasta_23342	TRINITY_DN14712_c0_g1_i1.p1	1	0.996667
0.4121	0	0	msv1.cds.fasta_41554	TRINITY_DN4853_c0_g1_i3.p1	0.9	1
[truncated: 5,121 more rows]

## Sheet: kaks vs M. kwangsiensis
pair	alignmentcoverage	alignmentidentity	dN	dN/dS	dS	gene1
TRINITY_DN4282_c0_g1_i1.p1__mku31208	1	0.975758	0.0001	0.001	0.1346	mku31208
TRINITY_DN12464_c0_g1_i2.p1__mku27501	1	0.981609	0.0029	0.0315	0.0912	mku27501
TRINITY_DN2804_c0_g1_i6.p1__mku02454	1	0.989768	0.0028	0.0897	0.0315	mku02454
TRINITY_DN4530_c0_g1_i5.p1__mku14109	1	0.987512	0.0025	0.0474	0.0524	mku14109
TRINITY_DN857_c0_g1_i2.p1__mku16223	1	0.993464	0.0027	0.1087	0.0247	mku16223
TRINITY_DN8384_c0_g1_i1.p1__mku08547	1	0.989071	0.0028	0.083	0.0343	mku08547
TRINITY_DN12938_c0_g1_i1.p1__mku31656	1	1	0	0.001	0	mku31656
TRINITY_DN963_c0_g1_i8.p1__mku23219	1	0.967521	0.0121	0.1316	0.0922	mku23219
TRINITY_DN695_c0_g1_i4.p1__mku09385	1	0.987069	0.0043	0.1325	0.0325	mku09385
TRINITY_DN14216_c1_g1_i3.p1__mku14736	1	0.991018	0.0027	0.0966	0.0281	mku14736
TRINITY_DN3763_c0_g1_i4.p1__mku13011	1	0.978378	0.0148	0.3728	0.0397	mku13011
TRINITY_DN1004_c0_g1_i5.p1__mku09377	1	0.979885	0.0083	0.1553	0.0534	mku09377
TRINITY_DN6327_c0_g2_i1.p1__mku05592	1	0.982778	0.0078	0.1651	0.0471	mku05592
TRINITY_DN994_c0_g2_i1.p1__mku13790	0.971751	0.98062	0.0013	0.0179	0.0747	mku13790
TRINITY_DN520_c0_g1_i1.p1__mku06516	1	0.986285	0.0111	0.5095	0.0217	mku06516
TRINITY_DN12407_c0_g1_i3.p1__mku10231	1	0.987906	0.0088	0.4148	0.0213	mku10231
TRINITY_DN10613_c0_g1_i1.p1__mku08934	1	0.988819	0.001	0.0277	0.0365	mku08934
TRINITY_DN8243_c0_g2_i1.p1__mku26012	1	0.981366	0.0076	0.0914	0.0834	mku26012
TRINITY_DN3883_c0_g1_i2.p1__mku09254	1	0.992148	0.0009	0.0272	0.0339	mku09254
TRINITY_DN4096_c0_g1_i4.p1__mku09966	1	0.981357	0.0098	0.1829	0.0536	mku09966
TRINITY_DN3432_c0_g1_i1.p1__mku05012	0.99842	0.974156	0.0073	0.0885	0.0827	mku05012
TRINITY_DN29294_c0_g1_i1.p1__mku24855	1	0.990421	0.0054	0.272	0.02	mku24855
TRINITY_DN5060_c0_g1_i1.p1__mku19564	1	0.983806	0.0112	0.3578	0.0312	mku19564
TRINITY_DN12938_c0_g2_i1.p1__mku31723	1	0.996855	0	0.001	0.0093	mku31723
TRINITY_DN857_c0_g2_i1.p1__mku16140	1	0.979437	0.0045	0.0655	0.0684	mku16140
TRINITY_DN5938_c1_g1_i1.p1__mku21672	1	0.996914	0	0.001	0.0096	mku21672
TRINITY_DN2679_c0_g1_i1.p1__mku19313	0.992095	0.98008	0.0071	0.1059	0.0667	mku19313
TRINITY_DN141_c0_g2_i1.p1__mku08163	1	0.99	0.001	0.03	0.032	mku08163
TRINITY_DN1314_c0_g2_i1.p1__mku04936	1	0.981714	0.0103	0.2484	0.0416	mku04936
TRINITY_DN661_c0_g2_i1.p1__mku05441	1	0.979748	0.0041	0.0733	0.0566	mku05441
TRINITY_DN9741_c0_g1_i1.p1__mku12973	1	0.986523	0.0048	0.1121	0.0428	mku12973
TRINITY_DN11400_c0_g1_i1.p1__mku09719	1	0.983847	0.0098	0.2461	0.0397	mku09719
TRINITY_DN8072_c0_g1_i3.p1__mku15027	1	0.979675	0.0098	0.1808	0.054	mku15027
TRINITY_DN16905_c0_g2_i4.p1__mku22658	1	0.983498	0.0091	0.2401	0.0381	mku22658
TRINITY_DN7250_c0_g2_i1.p1__mku13328	1	0.989011	0.0035	0.0892	0.0395	mku13328
TRINITY_DN2031_c0_g2_i2.p1__mku16133	0.993548	0.975108	0.0102	0.1302	0.0783	mku16133
TRINITY_DN5565_c0_g1_i10.p1__mku03063	1	0.988417	0.0018	0.0453	0.0397	mku03063
TRINITY_DN4923_c0_g1_i2.p1__mku18465	1	0.988679	0.0072	0.3195	0.0225	mku18465
TRINITY_DN3733_c0_g1_i7.p1__mku12189	0.997436	0.974293	0.0035	0.0372	0.0947	mku12189
TRINITY_DN497_c0_g1_i6.p1__mku26784	1	0.989035	0	0.001	0.0377	mku26784
TRINITY_DN346_c0_g1_i1.p1__mku23792	1	0.98574	0.007	0.1711	0.0408	mku23792
TRINITY_DN2625_c0_g1_i1.p1__mku24883	1	0.978927	0.0131	0.2696	0.0486	mku24883
TRINITY_DN6573_c0_g1_i1.p1__mku13988	1	0.992381	0.0013	0.0508	0.026	mku13988
TRINITY_DN1177_c0_g1_i1.p1__mku13843	1	0.985836	0.0027	0.0621	0.044	mku13843
TRINITY_DN862_c0_g1_i4.p1__mku04546	1	0.988419	0.0028	0.0744	0.0374	mku04546
TRINITY_DN9709_c0_g1_i1.p1__mku27495	1	0.997701	0	0.001	0.007	mku27495
TRINITY_DN539_c0_g1_i4.p1__mku12855	1	0.987522	0.0038	0.1088	0.0353	mku12855
TRINITY_DN3487_c0_g1_i1.p1__mku27214	1	0.986486	0.0001	0.001	0.0695	mku27214
TRINITY_DN9762_c0_g1_i3.p1__mku17592	1	0.983333	0.0033	0.0594	0.0555	mku17592
TRINITY_DN11778_c0_g1_i1.p1__mku09537	0.991285	0.991209	0.0041	0.1842	0.0222	mku09537
TRINITY_DN4344_c0_g1_i3.p1__mku13700	1	0.978464	0.0053	0.0775	0.0688	mku13700
TRINITY_DN2772_c0_g3_i1.p1__mku13658	1	0.981326	0.0051	0.0821	0.0623	mku13658
TRINITY_DN2790_c0_g1_i6.p1__mku13614	1	0.987896	0.0036	0.0799	0.0454	mku13614
TRINITY_DN535_c0_g1_i7.p1__mku02100	1	0.980698	0.0113	0.1956	0.0579	mku02100
TRINITY_DN1663_c0_g1_i1.p1__mku01847	1	0.981779	0.0067	0.1365	0.049	mku01847
TRINITY_DN2337_c0_g1_i12.p1__mku11526	1	0.974548	0.0084	0.118	0.0712	mku11526
TRINITY_DN7806_c0_g2_i2.p1__mku15801	1	0.988323	0.003	0.0807	0.0366	mku15801
TRINITY_DN1792_c0_g1_i1.p1__mku13448	1	0.98892	0.0037	0.1072	0.0347	mku13448
TRINITY_DN1803_c0_g1_i2.p1__mku13190	1	0.989101	0.0059	0.1969	0.03	mku13190
TRINITY_DN5107_c0_g1_i1.p1__mku09772	1	0.985251	0.0063	0.1667	0.0379	mku09772
TRINITY_DN1864_c0_g2_i4.p1__mku20559	1	0.994228	0	0.001	0.0216	mku20559
TRINITY_DN9331_c0_g2_i1.p1__mku11255	0.94686	0.977891	0.0079	0.1023	0.0775	mku11255
TRINITY_DN8731_c0_g1_i1.p1__mku14655	1	0.992063	0.0041	0.2066	0.0198	mku14655
TRINITY_DN6707_c0_g1_i1.p1__mku30857	1	0.985119	0.0047	0.132	0.0359	mku30857
TRINITY_DN9053_c0_g1_i2.p1__mku07294	1	0.996212	0.0009	0.0664	0.0129	mku07294
TRINITY_DN2322_c0_g2_i4.p1__mku27172	1	0.95045	0.0002	0.001	0.2465	mku27172
TRINITY_DN3328_c0_g1_i1.p1__mku10399	1	0.980887	0.012	0.2928	0.0409	mku10399
TRINITY_DN6177_c0_g1_i4.p1__mku10346	1	0.983257	0.0125	0.4582	0.0272	mku10346
TRINITY_DN1681_c0_g1_i2.p1__mku19749	1	0.989071	0.0043	0.17	0.025	mku19749
TRINITY_DN275_c0_g2_i1.p1__mku12246	1	0.988003	0.0077	0.2521	0.0304	mku12246
TRINITY_DN6129_c0_g1_i2.p1__mku18957	1	0.990921	0.0036	0.145	0.0249	mku18957
TRINITY_DN1026_c0_g1_i1.p1__mku00240	0.987334	0.992059	0.002	0.0848	0.0238	mku00240
TRINITY_DN2052_c0_g3_i1.p1__mku18650	1	0.975827	0.0052	0.0614	0.0847	mku18650
TRINITY_DN2517_c0_g1_i1.p1__mku07783	0.994163	0.97456	0.0063	0.0703	0.0893	mku07783
TRINITY_DN1850_c0_g1_i1.p1__mku15636	1	0.97897	0.0103	0.1942	0.0531	mku15636
TRINITY_DN1511_c0_g1_i1.p1__mku12442	1	0.976563	0.0046	0.053	0.0869	mku12442
TRINITY_DN4599_c0_g1_i1.p1__mku15400	1	0.979232	0.0108	0.2336	0.0462	mku15400
TRINITY_DN7325_c0_g1_i1.p2__mku31529	1	0.993769	0	0.001	0.0203	mku31529
TRINITY_DN10525_c0_g1_i1.p1__mku02821	1	0.989622	0.0068	0.3112	0.0218	mku02821
TRINITY_DN6484_c0_g1_i1.p1__mku14050	1	0.993295	0.0039	0.2511	0.0155	mku14050
TRINITY_DN4193_c0_g1_i1.p1__mku08052	1	0.980119	0.0117	0.2498	0.0468	mku08052
TRINITY_DN8532_c0_g3_i2.p1__mku27337	1	0.890411	0.0123	0.0201	0.6109	mku27337
TRINITY_DN789_c0_g1_i9.p1__mku27215	1	0.988739	0	0.001	0.0349	mku27215
TRINITY_DN1180_c0_g1_i3.p1__mku02713	1	0.984458	0.0084	0.2193	0.0384	mku02713
TRINITY_DN11531_c0_g1_i5.p1__mku02960	1	0.986464	0.0072	0.2291	0.0316	mku02960
TRINITY_DN544_c0_g1_i1.p2__mku26729	1	0.993464	0.0029	0.155	0.0185	mku26729
TRINITY_DN6582_c0_g1_i1.p1__mku13003	1	0.980234	0.0106	0.2398	0.0441	mku13003
TRINITY_DN7504_c0_g1_i1.p1__mku07211	1	0.984306	0.0001	0.001	0.0589	mku07211
TRINITY_DN6275_c0_g1_i1.p1__mku07216	1	0.98054	0.0051	0.0789	0.0652	mku07216
TRINITY_DN4465_c0_g3_i2.p1__mku12345	1	0.986183	0.0061	0.175	0.0347	mku12345
TRINITY_DN4112_c0_g1_i1.p1__mku03344	1	0.985853	0.0054	0.1229	0.0437	mku03344
TRINITY_DN16384_c0_g1_i1.p1__mku05269	0.98254	0.977383	0.0133	0.2461	0.0539	mku05269
TRINITY_DN7796_c0_g2_i2.p1__mku07806	1	0.979778	0.0099	0.1753	0.0565	mku07806
TRINITY_DN8273_c0_g1_i1.p1__mku11563	1	0.993416	0.0024	0.1354	0.0174	mku11563
TRINITY_DN4269_c0_g1_i1.p1__mku11405	0.99511	0.989353	0.0068	0.296	0.0229	mku11405
TRINITY_DN9315_c0_g1_i2.p1__mku16238	1	0.98366	0.0032	0.0672	0.0476	mku16238
TRINITY_DN5525_c0_g1_i5.p1__mku23914	1	0.985586	0.0023	0.0366	0.0629	mku23914
TRINITY_DN1370_c0_g2_i1.p1__mku18940	1	0.993515	0.0036	0.2357	0.0152	mku18940
TRINITY_DN2748_c0_g1_i1.p1__mku15223	0.95858	0.977366	0.0154	0.3665	0.0419	mku15223
TRINITY_DN8579_c0_g1_i1.p1__mku23551	1	0.992982	0.0023	0.0984	0.0235	mku23551
TRINITY_DN7396_c0_g1_i1.p1__mku20792	1	0.98091	0.0105	0.2405	0.0436	mku20792
TRINITY_DN4008_c0_g1_i4.p1__mku00589	0.998411	0.989128	0.0049	0.1857	0.0264	mku00589
TRINITY_DN320_c0_g1_i4.p1__mku08576	1	0.99384	0.001	0.0501	0.0195	mku08576
TRINITY_DN1947_c0_g1_i2.p1__mku12515	1	0.981675	0.0095	0.2033	0.0468	mku12515
TRINITY_DN4245_c1_g2_i5.p1__mku05837	1	0.988095	0.0047	0.1415	0.0334	mku05837
TRINITY_DN2149_c0_g2_i2.p1__mku10157	0.997748	0.981189	0.0085	0.177	0.0481	mku10157
TRINITY_DN620_c0_g1_i1.p1__mku04498	1	0.988454	0.0043	0.1425	0.0304	mku04498
TRINITY_DN838_c0_g1_i1.p1__mku07688	1	0.977346	0.013	0.2325	0.0559	mku07688
TRINITY_DN1823_c0_g3_i1.p1__mku05954	1	0.991409	0.0025	0.1057	0.0235	mku05954
TRINITY_DN8268_c0_g1_i1.p1__mku14320	1	0.987366	0.003	0.0915	0.0331	mku14320
TRINITY_DN4448_c0_g1_i1.p1__mku27113	0.993333	0.988814	0.0091	0.5239	0.0174	mku27113
TRINITY_DN6352_c0_g1_i3.p1__mku13004	0.989276	0.97561	0.0144	0.2309	0.0622	mku13004
TRINITY_DN424_c0_g1_i1.p1__mku21572	1	0.984639	0.0085	0.2465	0.0347	mku21572
TRINITY_DN119510_c0_g1_i1.p1__mku20960	0.991111	0.992526	0.0061	0.5201	0.0118	mku20960
TRINITY_DN6385_c0_g1_i2.p1__mku26162	1	0.989518	0.0063	0.3014	0.0208	mku26162
TRINITY_DN12230_c0_g1_i2.p1__mku00741	1	0.994398	0	0.001	0.0216	mku00741
TRINITY_DN4714_c0_g1_i2.p1__mku14707	1	0.98607	0.0052	0.1173	0.0447	mku14707
TRINITY_DN4465_c0_g1_i2.p1__mku12388	1	0.986147	0.0062	0.1867	0.0333	mku12388
TRINITY_DN1125_c0_g2_i1.p1__mku30780	1	0.99115	0.0038	0.1278	0.0295	mku30780
TRINITY_DN1626_c0_g2_i1.p1__mku03300	1	0.98723	0.0074	0.2593	0.0286	mku03300
TRINITY_DN4777_c0_g1_i3.p1__mku08939	1	0.98253	0.0072	0.1615	0.0446	mku08939
TRINITY_DN9331_c0_g1_i11.p1__mku12082	0.951574	0.978796	0.0073	0.1133	0.0641	mku12082
TRINITY_DN3705_c0_g1_i1.p1__mku21634	1	0.986111	0.0001	0.001	0.0549	mku21634
TRINITY_DN18688_c0_g1_i3.p1__mku16910	1	0.989761	0.0048	0.1933	0.0249	mku16910
TRINITY_DN14810_c0_g1_i1.p1__mku30102	1	0.997199	0	0.001	0.0082	mku30102
TRINITY_DN4701_c0_g1_i1.p1__mku15947	1	0.985043	0.0081	0.1779	0.0454	mku15947
TRINITY_DN2505_c0_g1_i4.p1__mku21239	1	0.981982	0.0124	0.3434	0.0362	mku21239
TRINITY_DN7965_c0_g1_i6.p1__mku12237	1	0.989717	0.0074	0.4069	0.0181	mku12237
TRINITY_DN7449_c0_g1_i2.p1__mku14215	1	0.982558	0.0025	0.0291	0.0848	mku14215
TRINITY_DN2276_c0_g1_i12.p1__mku08507	1	0.989093	0.0053	0.168	0.0317	mku08507
TRINITY_DN819_c0_g1_i4.p1__mku08632	1	0.982131	0.0046	0.0739	0.0622	mku08632
TRINITY_DN10025_c0_g2_i2.p1__mku20044	1	0.930265	0.0282	0.1128	0.2496	mku20044
TRINITY_DN8579_c0_g2_i1.p1__mku23864	1	0.991039	0	0.001	0.0322	mku23864
TRINITY_DN5506_c0_g1_i1.p1__mku09668	1	0.984615	0.0083	0.181	0.046	mku09668
TRINITY_DN2421_c0_g2_i1.p1__mku29559	1	0.991935	0.0071	0.5921	0.012	mku29559
TRINITY_DN1508_c0_g1_i1.p1__mku10285	0.990888	0.977778	0.0106	0.139	0.0762	mku10285
TRINITY_DN253_c0_g2_i1.p1__mku04932	1	0.984848	0.0093	0.2671	0.0347	mku04932
TRINITY_DN420_c0_g1_i1.p1__mku11762	1	0.976667	0.0115	0.1906	0.0605	mku11762
TRINITY_DN3279_c0_g1_i1.p1__mku18264	1	0.977612	0.0064	0.0689	0.0928	mku18264
TRINITY_DN706_c0_g1_i4.p1__mku08712	1	0.982057	0.011	0.3014	0.0364	mku08712
TRINITY_DN133_c2_g1_i5.p1__mku16366	0.960396	0.965636	0.0091	0.0691	0.132	mku16366
TRINITY_DN4198_c0_g1_i1.p1__mku14516	1	0.985207	0.0041	0.0898	0.0458	mku14516
TRINITY_DN2400_c0_g2_i2.p1__mku14646	1	0.987103	0.0027	0.0624	0.0436	mku14646
TRINITY_DN8722_c0_g1_i1.p1__mku15085	1	0.984709	0.0102	0.3424	0.0299	mku15085
TRINITY_DN23178_c0_g1_i1.p1__mku28890	1	0.966667	0.023	0.3411	0.0673	mku28890
TRINITY_DN2832_c0_g2_i1.p1__mku07763	1	0.979818	0.0128	0.3064	0.0419	mku07763
TRINITY_DN719_c0_g1_i9.p1__mku02620	0.98913	0.982906	0.0139	0.5094	0.0273	mku02620
TRINITY_DN3549_c0_g1_i10.p1__mku03545	1	0.990036	0.0012	0.0353	0.0353	mku03545
TRINITY_DN22494_c0_g1_i2.p1__mku21551	1	0.986175	0.0097	0.4014	0.0241	mku21551
TRINITY_DN3646_c0_g1_i3.p1__mku00678	1	0.979681	0.0024	0.0368	0.0657	mku00678
TRINITY_DN373_c0_g2_i6.p1__mku21297	1	0.94721	0.0081	0.0342	0.2376	mku21297
TRINITY_DN70804_c0_g1_i1.p1__mku20710	0.9869	0.973451	0.008	0.0933	0.0863	mku20710
TRINITY_DN2217_c0_g1_i33.p1__mku07189	1	0.983709	0.0075	0.1615	0.0466	mku07189
TRINITY_DN6775_c0_g1_i2.p1__mku08931	1	0.991614	0.0029	0.1143	0.0252	mku08931
TRINITY_DN4978_c1_g1_i1.p2__mku28236	1	0.990268	0.0033	0.1075	0.0303	mku28236
TRINITY_DN4739_c0_g1_i3.p2__mku12103	1	0.985544	0.0061	0.1642	0.0369	mku12103
TRINITY_DN2666_c0_g1_i5.p1__mku02274	0.998856	0.972509	0.0158	0.2527	0.0626	mku02274
TRINITY_DN8105_c0_g2_i2.p1__mku24675	1	0.988636	0.0046	0.0965	0.0477	mku24675
TRINITY_DN3620_c0_g1_i1.p1__mku31141	0.982143	0.990909	0.0048	0.2805	0.0171	mku31141
TRINITY_DN84385_c0_g1_i1.p1__mku07720	1	0.988304	0.0065	0.2531	0.0256	mku07720
TRINITY_DN113_c0_g1_i1.p1__mku13862	1	0.983947	0.0074	0.1591	0.0468	mku13862
TRINITY_DN2191_c0_g1_i10.p1__mku18907	0.980989	0.981912	0.0033	0.0412	0.0803	mku18907
TRINITY_DN1593_c0_g1_i16.p1__mku13955	1	0.990503	0	0.001	0.0324	mku13955
TRINITY_DN921_c0_g1_i2.p1__mku18317	1	0.98377	0.0051	0.1018	0.0504	mku18317
TRINITY_DN15249_c0_g1_i1.p1__mku18368	1	0.975031	0.0169	0.324	0.0523	mku18368
TRINITY_DN7283_c0_g1_i1.p1__mku15273	1	0.97936	0.0125	0.2553	0.049	mku15273
TRINITY_DN931_c0_g2_i1.p1__mku05370	0.993475	0.984674	0.0079	0.2282	0.0346	mku05370
TRINITY_DN2067_c0_g1_i2.p1__mku27476	1	0.97931	0.0137	0.3474	0.0393	mku27476
TRINITY_DN9921_c0_g1_i14.p1__mku09057	1	0.984529	0.0028	0.0459	0.0608	mku09057
TRINITY_DN1491_c0_g1_i17.p1__mku12138	1	0.988917	0.0063	0.2816	0.0225	mku12138
TRINITY_DN7250_c0_g1_i1.p1__mku13342	0.961538	0.98381	0.0049	0.0821	0.0599	mku13342
TRINITY_DN754_c0_g1_i1.p1__mku21961	1	0.990521	0.0023	0.0833	0.0275	mku21961
TRINITY_DN65_c0_g2_i1.p1__mku10265	1	0.979545	0.0151	0.4113	0.0366	mku10265
TRINITY_DN1765_c0_g1_i2.p1__mku13685	1	0.9897	0.0014	0.0442	0.0312	mku13685
TRINITY_DN2772_c0_g1_i2.p1__mku13771	1	0.979343	0.0131	0.2942	0.0446	mku13771
TRINITY_DN4634_c0_g1_i1.p1__mku21241	1	0.984985	0.0062	0.1504	0.0413	mku21241
TRINITY_DN17_c0_g4_i1.p1__mku11283	0.969484	0.990315	0.0045	0.1841	0.0244	mku11283
TRINITY_DN15905_c0_g1_i2.p1__mku20705	1	0.985444	0.0019	0.0304	0.0619	mku20705
TRINITY_DN10310_c0_g1_i1.p1__mku06549	0.998208	0.983244	0.0052	0.1114	0.0469	mku06549
TRINITY_DN11352_c0_g1_i2.p1__mku11344	0.992754	0.978913	0.0055	0.0758	0.0727	mku11344
TRINITY_DN2321_c0_g1_i2.p1__mku15599	1	0.995794	0	0.001	0.0126	mku15599
TRINITY_DN14086_c0_g1_i3.p1__mku01789	1	0.988347	0.0084	0.3586	0.0234	mku01789
TRINITY_DN5774_c0_g1_i2.p1__mku11430	1	0.994295	0.0025	0.1941	0.0126	mku11430
TRINITY_DN6848_c0_g1_i2.p1__mku03010	0.996178	0.97272	0.0166	0.2694	0.0615	mku03010
TRINITY_DN1927_c0_g1_i3.p1__mku16658	1	0.982103	0.0059	0.0937	0.0627	mku16658
TRINITY_DN1747_c0_g1_i2.p1__mku18578	0.992481	0.97601	0.0151	0.2653	0.0569	mku18578
TRINITY_DN71461_c0_g1_i1.p1__mku11984	0.989873	0.988065	0	0.001	0.0443	mku11984
TRINITY_DN6241_c0_g1_i1.p1__mku25302	1	0.980276	0.0027	0.0366	0.0732	mku25302
TRINITY_DN230_c0_g3_i3.p1__mku08433	1	0.989837	0.001	0.0276	0.0348	mku08433
TRINITY_DN1935_c0_g1_i4.p1__mku02921	1	0.991162	0.0041	0.1763	0.023	mku02921
TRINITY_DN6966_c0_g1_i2.p1__mku04581	1	0.988872	0.005	0.1724	0.0287	mku04581
TRINITY_DN4751_c0_g1_i2.p1__mku10410	1	0.98318	0.0035	0.0728	0.0475	mku10410
TRINITY_DN900_c0_g1_i4.p1__mku12960	1	0.98832	0.0052	0.1862	0.0281	mku12960
TRINITY_DN8308_c0_g1_i1.p1__mku05297	1	0.990276	0.0057	0.2474	0.0232	mku05297
TRINITY_DN6014_c0_g1_i2.p1__mku10976	0.952494	0.991687	0.0051	0.3169	0.016	mku10976
TRINITY_DN5108_c0_g1_i2.p1__mku23972	0.983784	0.992674	0.0052	0.4176	0.0125	mku23972
TRINITY_DN940_c0_g1_i2.p1__mku13936	1	0.974359	0.0135	0.221	0.0613	mku13936
TRINITY_DN499_c0_g2_i9.p1__mku14011	1	0.982808	0.0066	0.1356	0.049	mku14011
TRINITY_DN5239_c1_g2_i1.p1__mku15569	0.952096	0.989518	0.0016	0.055	0.0289	mku15569
TRINITY_DN3787_c0_g2_i1.p1__mku05489	1	0.987899	0.0082	0.3337	0.0246	mku05489
TRINITY_DN9_c1_g1_i1.p1__mku15536	1	0.985325	0.0105	0.3935	0.0267	mku15536
TRINITY_DN9343_c0_g1_i6.p1__mku07742	1	0.987654	0.0036	0.0992	0.0366	mku07742
TRINITY_DN821_c0_g2_i1.p1__mku05493	1	0.984598	0.0083	0.2206	0.0378	mku05493
TRINITY_DN3973_c0_g1_i1.p1__mku18507	1	0.988679	0.0079	0.2953	0.0268	mku18507
TRINITY_DN874_c0_g1_i1.p1__mku18569	1	0.982323	0.0036	0.0659	0.0551	mku18569
TRINITY_DN3708_c0_g1_i3.p1__mku18916	1	0.983204	0.0073	0.1748	0.042	mku18916
TRINITY_DN2774_c0_g1_i2.p1__mku19661	1	0.991837	0.0019	0.071	0.0266	mku19661
TRINITY_DN2832_c0_g1_i1.p1__mku08110	1	0.985392	0.0087	0.2928	0.0298	mku08110
TRINITY_DN2288_c2_g2_i1.p1__mku08046	0.956262	0.990298	0.003	0.1165	0.026	mku08046
TRINITY_DN2034_c0_g1_i3.p1__mku02378	0.998834	0.980163	0.0178	0.6468	0.0275	mku02378
TRINITY_DN85789_c0_g1_i1.p1__mku30996	1	0.981982	0.0123	0.3585	0.0343	mku30996
TRINITY_DN724_c1_g1_i1.p1__mku13863	1	0.983003	0.0103	0.2685	0.0383	mku13863
TRINITY_DN2842_c0_g1_i3.p1__mku06524	1	0.986285	0.0025	0.057	0.0444	mku06524
TRINITY_DN2312_c0_g1_i1.p1__mku06713	0.987365	0.97075	0.0143	0.1991	0.0719	mku06713
TRINITY_DN2391_c0_g1_i1.p1__mku02480	1	0.98537	0.0022	0.0457	0.049	mku02480
TRINITY_DN1783_c0_g2_i1.p1__mku10484	1	0.99232	0	0.001	0.0349	mku10484
TRINITY_DN251_c0_g1_i1.p1__mku09140	1	0.949752	0.0122	0.0562	0.2174	mku09140
TRINITY_DN2857_c0_g2_i1.p1__mku15675	1	0.971519	0.0164	0.251	0.0654	mku15675
TRINITY_DN16274_c0_g1_i5.p1__mku06324	1	0.98883	0.0068	0.3054	0.0224	mku06324
TRINITY_DN7162_c0_g1_i2.p1__mku12808	1	0.988444	0.0126	1.2853	0.0098	mku12808
TRINITY_DN166_c0_g1_i1.p1__mku04091	1	0.985046	0.0067	0.1733	0.0388	mku04091
TRINITY_DN15611_c0_g1_i2.p1__mku13189	0.997283	0.982743	0.0089	0.2043	0.0434	mku13189
TRINITY_DN871_c0_g1_i10.p1__mku11431	1	0.987775	0.0023	0.0598	0.0385	mku11431
TRINITY_DN9362_c0_g1_i1.p1__mku13573	1	0.987001	0.0067	0.2324	0.029	mku13573
TRINITY_DN3122_c0_g1_i2.p1__mku24122	1	0.985428	0.0026	0.0527	0.0487	mku24122
TRINITY_DN10228_c0_g1_i2.p1__mku17739	1	0.978417	0.0079	0.1048	0.0757	mku17739
TRINITY_DN4549_c0_g1_i2.p1__mku17717	1	0.984412	0.0064	0.132	0.0481	mku17717
TRINITY_DN9762_c1_g1_i1.p1__mku17746	1	0.984412	0.0081	0.1988	0.0405	mku17746
TRINITY_DN1611_c0_g1_i3.p1__mku13670	1	0.990663	0.0025	0.0731	0.0336	mku13670
TRINITY_DN9135_c0_g1_i3.p1__mku09963	1	0.974646	0.0082	0.1007	0.0812	mku09963
TRINITY_DN3624_c0_g1_i2.p1__mku02326	1	0.988054	0.0045	0.1485	0.0302	mku02326
TRINITY_DN3195_c0_g1_i1.p1__mku28684	0.94697	0.984	0.0041	0.0946	0.0431	mku28684
TRINITY_DN211_c0_g1_i10.p1__mku07839	1	0.98366	0.0128	0.5026	0.0254	mku07839
TRINITY_DN1911_c1_g1_i1.p1__mku16264	0.905229	0.990373	0	0.001	0.0383	mku16264
TRINITY_DN8641_c0_g1_i1.p1__mku21876	0.995327	0.98748	0.0047	0.1576	0.0298	mku21876
TRINITY_DN8271_c0_g1_i2.p1__mku14447	0.994152	0.977451	0.007	0.1068	0.0652	mku14447
TRINITY_DN9322_c0_g1_i6.p1__mku21421	0.977376	0.979938	0.0203	0.9554	0.0213	mku21421
TRINITY_DN3884_c0_g1_i1.p1__mku29014	1	0.992248	0.0039	0.253	0.0156	mku29014
TRINITY_DN2537_c0_g1_i1.p1__mku12399	1	0.994805	0.0026	0.2338	0.011	mku12399
TRINITY_DN2118_c0_g2_i1.p1__mku05420	1	0.99179	0	0.001	0.0274	mku05420
TRINITY_DN3724_c0_g1_i3.p1__mku15116	1	0.974438	0.0001	0.001	0.109	mku15116
TRINITY_DN6646_c0_g2_i2.p1__mku11000	0.990588	0.983373	0.0107	0.2545	0.0419	mku11000
TRINITY_DN2072_c0_g1_i2.p1__mku12620	1	0.986807	0.007	0.203	0.0346	mku12620
TRINITY_DN183_c0_g1_i1.p1__mku07542	1	0.982692	0.014	0.4804	0.0291	mku07542
TRINITY_DN30313_c0_g1_i1.p1__mku13001	0.986702	0.992812	0.0049	0.3362	0.0145	mku13001
TRINITY_DN4631_c0_g1_i5.p1__mku04734	1	0.985641	0.0085	0.2567	0.0331	mku04734
TRINITY_DN68619_c0_g1_i1.p1__mku08777	1	0.99307	0	0.001	0.0227	mku08777
TRINITY_DN4956_c0_g1_i1.p1__mku13359	1	0.987144	0.0087	0.3304	0.0265	mku13359
TRINITY_DN1072_c0_g1_i2.p1__mku11709	1	0.97927	0.0057	0.0861	0.0666	mku11709
TRINITY_DN10780_c0_g1_i3.p1__mku27874	1	0.98818	0.0029	0.0466	0.063	mku27874
TRINITY_DN503_c0_g1_i1.p1__mku10611	1	0.969838	0.0152	0.2004	0.0759	mku10611
TRINITY_DN6100_c0_g1_i2.p1__mku14110	1	0.99422	0.0015	0.0997	0.0147	mku14110
TRINITY_DN86447_c0_g1_i1.p1__mku14278	0.953353	0.982671	0.0114	0.3264	0.035	mku14278
TRINITY_DN5812_c0_g1_i5.p1__mku12241	1	0.971722	0.0127	0.1545	0.0822	mku12241
TRINITY_DN4629_c0_g1_i1.p1__mku10758	1	0.984387	0.0088	0.2534	0.0347	mku10758
TRINITY_DN7026_c0_g1_i1.p1__mku08487	1	0.983673	0.0081	0.1758	0.0461	mku08487
TRINITY_DN2477_c0_g1_i1.p1__mku02962	1	0.984349	0.0072	0.1844	0.0391	mku02962
TRINITY_DN32309_c0_g1_i1.p1__mku14839	0.990964	0.987842	0	0.001	0.0384	mku14839
TRINITY_DN4271_c0_g1_i1.p1__mku15057	1	0.992886	0.0042	0.2687	0.0157	mku15057
TRINITY_DN1129_c0_g2_i5.p1__mku01151	1	0.984232	0.0089	0.25	0.0355	mku01151
TRINITY_DN1971_c1_g1_i2.p1__mku13054	1	0.981982	0.0094	0.2391	0.0394	mku13054
TRINITY_DN1482_c0_g1_i9.p1__mku20032	1	0.990237	0.0019	0.0539	0.0348	mku20032
TRINITY_DN23852_c0_g1_i4.p1__mku07219	1	0.98239	0.0092	0.222	0.0415	mku07219
TRINITY_DN133_c1_g5_i1.p1__mku00580	0.999214	0.995017	0.0004	0.02	0.0182	mku00580
TRINITY_DN5488_c0_g1_i6.p1__mku20634	1	0.997101	0.0023	0.5681	0.004	mku20634
TRINITY_DN5599_c0_g1_i1.p1__mku23911	1	0.989189	0.0022	0.0358	0.0605	mku23911
TRINITY_DN91479_c0_g1_i1.p1__mku31345	0.964286	0.993827	0.0041	0.3006	0.0136	mku31345
TRINITY_DN2772_c0_g2_i1.p1__mku13662	1	0.971989	0.0197	0.3517	0.056	mku13662
TRINITY_DN4169_c0_g2_i1.p1__mku13719	1	0.981273	0.0052	0.0919	0.057	mku13719
TRINITY_DN19215_c1_g1_i2.p1__mku08503	1	0.98364	0.0076	0.1802	0.0422	mku08503
TRINITY_DN1175_c0_g2_i1.p1__mku13918	0.977273	0.968023	0.0169	0.1948	0.0867	mku13918
TRINITY_DN11252_c0_g1_i3.p1__mku03091	1	0.977175	0.0106	0.1655	0.0638	mku03091
TRINITY_DN4976_c1_g3_i1.p1__mku16800	1	0.99322	0.0015	0.069	0.0224	mku16800
TRINITY_DN127_c0_g1_i5.p1__mku08803	1	0.984754	0.0048	0.1034	0.046	mku08803
TRINITY_DN8041_c0_g1_i4.p1__mku30651	1	0.976608	0.0149	0.2423	0.0613	mku30651
TRINITY_DN3058_c0_g1_i2.p1__mku11347	1	0.979724	0.0059	0.1004	0.0585	mku11347
TRINITY_DN3248_c0_g1_i1.p1__mku11736	1	0.990856	0.0024	0.0893	0.0267	mku11736
TRINITY_DN3392_c0_g1_i8.p1__mku18706	1	0.957854	0.0035	0.0202	0.1735	mku18706
TRINITY_DN3045_c0_g1_i5.p1__mku08548	1	0.982923	0.0041	0.0841	0.0484	mku08548
TRINITY_DN4564_c0_g2_i2.p1__mku01940	0.996746	0.98803	0.002	0.0479	0.0418	mku01940
TRINITY_DN3290_c0_g1_i6.p1__mku07055	1	0.983861	0.0113	0.3687	0.0307	mku07055
TRINITY_DN9636_c0_g1_i6.p1__mku18984	1	0.980545	0.013	0.3437	0.0379	mku18984
TRINITY_DN22_c0_g1_i1.p1__mku06452	0.95416	0.983986	0.0062	0.1473	0.0421	mku06452
TRINITY_DN133_c1_g4_i1.p1__mku12080	1	0.971162	0.0199	0.294	0.0678	mku12080
TRINITY_DN2869_c0_g1_i12.p1__mku07143	0.998127	0.979362	0.0124	0.2751	0.0449	mku07143
TRINITY_DN2021_c0_g1_i3.p1__mku08917	1	0.988145	0.0049	0.156	0.0313	mku08917
TRINITY_DN1511_c0_g2_i1.p1__mku12306	1	0.97416	0.007	0.0808	0.0868	mku12306
TRINITY_DN5506_c0_g2_i1.p1__mku10040	0.991091	0.978277	0.0139	0.2491	0.0559	mku10040
TRINITY_DN3584_c0_g1_i3.p1__mku12576	0.950131	0.98895	0.0048	0.1494	0.0323	mku12576
TRINITY_DN8755_c0_g1_i7.p1__mku05393	1	0.974905	0.0102	0.1318	0.0773	mku05393
TRINITY_DN2696_c0_g1_i6.p1__mku07534	1	0.971154	0.0172	0.2412	0.0713	mku07534
TRINITY_DN1266_c0_g1_i1.p1__mku14384	1	0.983382	0.0028	0.0531	0.0531	mku14384
TRINITY_DN4514_c0_g1_i1.p1__mku07600	1	0.987773	0.0068	0.2084	0.0324	mku07600
TRINITY_DN4417_c0_g1_i10.p1__mku11514	0.997549	0.98362	0.0101	0.2872	0.0353	mku11514
TRINITY_DN2100_c0_g1_i1.p1__mku07736	0.994152	0.985621	0.0052	0.1125	0.0462	mku07736
TRINITY_DN1674_c0_g2_i1.p1__mku26202	1	0.989518	0	0.001	0.0414	mku26202
TRINITY_DN1408_c0_g1_i1.p1__mku17789	1	0.981949	0.0016	0.0195	0.081	mku17789
TRINITY_DN7028_c0_g1_i3.p1__mku15158	0.972308	0.979958	0.0059	0.0922	0.0635	mku15158
TRINITY_DN9873_c0_g1_i1.p1__mku08017	0.996032	0.984064	0.0036	0.0675	0.0538	mku08017
TRINITY_DN10771_c0_g1_i2.p1__mku11991	1	0.994924	0	0.001	0.0149	mku11991
TRINITY_DN11386_c0_g1_i3.p1__mku12283	1	0.989691	0.0038	0.146	0.026	mku12283
TRINITY_DN8114_c0_g2_i2.p1__mku10076	1	0.987237	0.0032	0.0787	0.04	mku10076
TRINITY_DN10100_c0_g1_i1.p1__mku13928	1	0.981007	0.0041	0.0719	0.0573	mku13928
TRINITY_DN13333_c0_g1_i2.p1__mku12457	1	0.978242	0.0152	0.3815	0.0399	mku12457
TRINITY_DN2926_c0_g1_i1.p1__mku12580	1	0.988626	0.0025	0.0715	0.0349	mku12580
TRINITY_DN2831_c0_g1_i4.p1__mku02568	1	0.982414	0.0121	0.3644	0.0333	mku02568
TRINITY_DN11579_c0_g1_i4.p1__mku08495	1	0.982993	0.004	0.0791	0.0501	mku08495
TRINITY_DN142_c0_g1_i2.p1__mku19322	1	0.985392	0.0035	0.0605	0.0572	mku19322
TRINITY_DN215_c0_g1_i6.p1__mku11615	1	0.985974	0.0058	0.1536	0.0377	mku11615
TRINITY_DN6968_c0_g1_i2.p1__mku19568	1	0.973009	0.017	0.286	0.0593	mku19568
TRINITY_DN1106_c0_g1_i1.p1__mku14520	1	0.976331	0.0079	0.1006	0.079	mku14520
TRINITY_DN5176_c0_g1_i3.p1__mku19612	1	0.99458	0.002	0.1344	0.0145	mku19612
TRINITY_DN3378_c0_g1_i2.p1__mku19691	1	0.97551	0.0156	0.307	0.0509	mku19691
TRINITY_DN68674_c0_g1_i1.p1__mku19923	1	0.987552	0.0018	0.0353	0.0511	mku19923
TRINITY_DN124665_c0_g1_i1.p1__mku13240	1	0.982696	0.0112	0.2942	0.038	mku13240
TRINITY_DN3403_c0_g1_i5.p1__mku09876	1	0.980741	0.0122	0.3302	0.037	mku09876
TRINITY_DN9903_c0_g1_i1.p1__mku20252	1	0.984463	0.0172	1.4927	0.0115	mku20252
TRINITY_DN3879_c0_g1_i3.p1__mku17201	1	0.991898	0.005	0.3135	0.016	mku17201
TRINITY_DN13010_c0_g2_i1.p1__mku23238	0.924171	0.984615	0.005	0.1196	0.0419	mku23238
TRINITY_DN280_c0_g1_i1.p1__mku10048	1	0.980524	0.0118	0.2815	0.0418	mku10048
TRINITY_DN13666_c0_g1_i1.p1__mku20990	1	0.986667	0.0039	0.0852	0.046	mku20990
TRINITY_DN809_c1_g1_i1.p1__mku15309	1	0.986542	0.003	0.0755	0.0399	mku15309
TRINITY_DN6304_c0_g2_i3.p1__mku11131	0.968825	0.987624	0.0068	0.2309	0.0295	mku11131
TRINITY_DN1806_c0_g1_i3.p1__mku05739	0.996627	0.981951	0.0054	0.0914	0.0587	mku05739
TRINITY_DN1001_c0_g1_i1.p1__mku31562	1	0.978193	0.0041	0.0462	0.0881	mku31562
TRINITY_DN11376_c0_g3_i2.p1__mku15684	1	0.988397	0.0028	0.0705	0.0403	mku15684
TRINITY_DN618_c0_g1_i4.p1__mku09653	1	0.975146	0.0174	0.3571	0.0486	mku09653
TRINITY_DN698_c0_g1_i6.p1__mku06825	1	0.976147	0.0157	0.327	0.0479	mku06825
TRINITY_DN16391_c0_g1_i1.p1__mku22322	0.995169	0.987055	0.0022	0.0458	0.0475	mku22322
TRINITY_DN4864_c0_g1_i1.p1__mku22320	1	0.987055	0.0066	0.1976	0.0334	mku22320
TRINITY_DN5752_c0_g1_i2.p1__mku10710	0.993039	0.984424	0.0089	0.2648	0.0337	mku10710
TRINITY_DN9896_c0_g1_i6.p1__mku12867	1	0.975045	0.0075	0.0973	0.0768	mku12867
TRINITY_DN4367_c0_g1_i3.p1__mku14391	1	0.989247	0.0105	0.8631	0.0122	mku14391
TRINITY_DN3998_c0_g1_i8.p1__mku14488	0.99705	0.973373	0.011	0.138	0.0795	mku14488
TRINITY_DN20766_c0_g1_i1.p1__mku09131	1	0.987261	0.0067	0.2102	0.0321	mku09131
TRINITY_DN1103_c0_g1_i1.p1__mku14584	1	0.988131	0.0013	0.0221	0.057	mku14584
TRINITY_DN864_c0_g2_i1.p1__mku16522	1	0.982222	0.0118	0.2937	0.0402	mku16522
TRINITY_DN7364_c0_g1_i9.p1__mku23905	1	0.976703	0.0001	0.001	0.0892	mku23905
TRINITY_DN7296_c0_g1_i1.p2__mku29484	1	0.989333	0.0118	1.288	0.0091	mku29484
TRINITY_DN8424_c0_g1_i1.p2__mku29499	1	0.978667	0.0257	2.4106	0.0107	mku29499
TRINITY_DN2339_c0_g1_i11.p1__mku06677	1	0.975845	0.0088	0.1084	0.0812	mku06677
TRINITY_DN5387_c0_g1_i2.p1__mku19216	0.956522	0.993113	0	0.001	0.0259	mku19216
TRINITY_DN6322_c0_g1_i1.p1__mku25366	1	0.992063	0	0.001	0.0263	mku25366
TRINITY_DN6562_c0_g1_i2.p1__mku03215	0.975703	0.98602	0.0097	0.3595	0.027	mku03215
TRINITY_DN10959_c0_g3_i1.p1__mku26311	1	0.987261	0.0029	0.0683	0.0426	mku26311
TRINITY_DN9624_c0_g1_i5.p1__mku26999	1	0.986667	0.0028	0.0508	0.0559	mku26999
TRINITY_DN7490_c0_g1_i1.p1__mku15191	1	0.976337	0.0114	0.1828	0.0622	mku15191
TRINITY_DN2124_c0_g1_i1.p1__mku06874	1	0.979128	0.0131	0.2735	0.0479	mku06874
TRINITY_DN4942_c0_g1_i1.p1__mku15318	0.937888	0.981236	0.013	0.3789	0.0342	mku15318
TRINITY_DN3470_c0_g1_i3.p1__mku08974	1	0.985294	0.0096	0.3086	0.0312	mku08974
TRINITY_DN18831_c0_g1_i1.p1__mku12902	0.951743	0.977465	0.0112	0.1788	0.0628	mku12902
TRINITY_DN30366_c0_g2_i1.p1__mku07412	1	0.986005	0.004	0.0668	0.0596	mku07412
TRINITY_DN7149_c0_g1_i2.p1__mku16408	1	0.98234	0.0081	0.198	0.0412	mku16408
TRINITY_DN3269_c0_g1_i1.p1__mku08828	1	0.984722	0.001	0.0178	0.0553	mku08828
TRINITY_DN3022_c0_g1_i1.p1__mku05676	1	0.987696	0.0077	0.3362	0.0229	mku05676
TRINITY_DN2052_c0_g1_i1.p1__mku18776	0.981132	0.979487	0.0114	0.2631	0.0434	mku18776
TRINITY_DN13661_c0_g1_i7.p1__mku18677	1	0.969466	0.0217	0.3632	0.0597	mku18677
TRINITY_DN6802_c0_g1_i1.p1__mku04251	1	0.9784	0.0098	0.1731	0.0567	mku04251
TRINITY_DN3604_c0_g1_i5.p1__mku12477	1	0.978242	0.0147	0.3311	0.0443	mku12477
TRINITY_DN6310_c0_g1_i3.p1__mku13576	0.952646	0.981481	0.0039	0.054	0.0716	mku13576
TRINITY_DN5496_c0_g1_i1.p1__mku16777	1	0.99322	0.0034	0.2294	0.0148	mku16777
TRINITY_DN2403_c0_g1_i1.p2__mku22249	1	0.985507	0.0001	0.001	0.0599	mku22249
TRINITY_DN1588_c0_g2_i8.p1__mku08351	0.997976	0.983097	0.0066	0.1291	0.0511	mku08351
TRINITY_DN1003_c0_g1_i2.p1__mku05895	1	0.978953	0.0094	0.1821	0.0515	mku05895
TRINITY_DN3095_c0_g1_i17.p1__mku10808	1	0.980392	0.0069	0.1356	0.051	mku10808
TRINITY_DN1342_c0_g1_i1.p1__mku09916	0.924276	0.978313	0.0092	0.1643	0.0559	mku09916
TRINITY_DN1104_c0_g1_i4.p1__mku09171	0.989362	0.993548	0.0009	0.0331	0.0279	mku09171
TRINITY_DN1002_c0_g1_i7.p1__mku08578	1	0.984257	0.0109	0.3755	0.0289	mku08578
TRINITY_DN5704_c0_g2_i3.p1__mku14060	1	0.989464	0.0057	0.26	0.022	mku14060
TRINITY_DN6409_c0_g1_i1.p1__mku09299	1	0.990701	0.001	0.0293	0.0337	mku09299
TRINITY_DN11967_c0_g1_i2.p1__mku19596	1	0.98645	0.0073	0.2232	0.0329	mku19596
TRINITY_DN4373_c0_g1_i1.p1__mku08726	1	0.993789	0.0019	0.1062	0.0181	mku08726
TRINITY_DN2095_c0_g1_i3.p1__mku14313	1	0.977648	0.0083	0.1284	0.0644	mku14313
TRINITY_DN6503_c1_g1_i3.p1__mku15854	1	0.985091	0.003	0.0627	0.048	mku15854
TRINITY_DN1136_c0_g1_i5.p1__mku13327	0.983784	0.987179	0.0087	0.3348	0.026	mku13327
TRINITY_DN679_c0_g1_i3.p1__mku09545	1	0.97313	0.0129	0.1711	0.0752	mku09545
TRINITY_DN12274_c0_g1_i1.p1__mku14412	1	0.987292	0.003	0.0849	0.0348	mku14412
TRINITY_DN992_c0_g1_i1.p1__mku02309	1	0.971934	0.0168	0.2641	0.0634	mku02309
TRINITY_DN2670_c0_g1_i3.p1__mku06628	1	0.981381	0.0078	0.164	0.0474	mku06628
TRINITY_DN8114_c0_g1_i2.p1__mku05513	1	0.991185	0	0.001	0.0289	mku05513
TRINITY_DN16737_c0_g1_i2.p1__mku24522	1	0.992509	0	0.001	0.0253	mku24522
TRINITY_DN526_c0_g1_i3.p1__mku12353	1	0.978411	0.0058	0.0771	0.075	mku12353
TRINITY_DN70315_c0_g1_i1.p1__mku20617	0.962025	0.979532	0.0127	0.21	0.0604	mku20617
TRINITY_DN355_c0_g1_i3.p1__mku24904	1	0.984674	0.0058	0.157	0.0371	mku24904
TRINITY_DN406_c0_g2_i8.p1__mku12427	1	0.992188	0.0057	0.3737	0.0154	mku12427
TRINITY_DN469_c0_g1_i1.p1__mku09841	1	0.934815	0.0071	0.0239	0.2949	mku09841
TRINITY_DN5688_c0_g1_i1.p1__mku14851	1	0.986908	0.0043	0.1181	0.0366	mku14851
TRINITY_DN7641_c1_g1_i2.p1__mku12461	0.968668	0.991914	0	0.001	0.0339	mku12461
TRINITY_DN1914_c0_g1_i3.p1__mku10849	0.997642	0.985816	0.0022	0.045	0.0491	mku10849
TRINITY_DN4830_c0_g1_i1.p1__mku10784	0.985915	0.992857	0.0023	0.1209	0.019	mku10784
TRINITY_DN1089_c0_g1_i2.p1__mku12747	1	0.972591	0.0001	0.001	0.1191	mku12747
TRINITY_DN3966_c0_g1_i3.p1__mku08996	0.935167	0.980392	0.0092	0.1901	0.0482	mku08996
TRINITY_DN1582_c0_g2_i5.p1__mku26145	1	0.981132	0.0089	0.1931	0.0461	mku26145
TRINITY_DN4971_c0_g1_i4.p1__mku01748	1	0.977941	0.0125	0.2346	0.0534	mku01748
TRINITY_DN52240_c0_g1_i1.p1__mku21262	1	0.977376	0.0001	0.001	0.1085	mku21262
TRINITY_DN686_c0_g1_i2.p1__mku26846	1	0.995614	0	0.001	0.0142	mku26846
TRINITY_DN4576_c0_g1_i1.p1__mku03661	0.991803	0.985308	0.012	0.5305	0.0227	mku03661
TRINITY_DN9869_c0_g2_i1.p1__mku10303	1	0.987851	0.0044	0.1448	0.0306	mku10303
TRINITY_DN7716_c0_g1_i7.p1__mku05891	0.998296	0.986348	0.0055	0.152	0.0364	mku05891
TRINITY_DN1885_c0_g1_i1.p1__mku17376	0.912281	0.991026	0.0054	0.2804	0.0192	mku17376
TRINITY_DN4788_c0_g1_i2.p1__mku10088	0.961039	0.993994	0.0022	0.1498	0.0149	mku10088
TRINITY_DN10225_c0_g4_i1.p1__mku19047	1	0.990885	0	0.001	0.0452	mku19047
TRINITY_DN5166_c0_g1_i3.p1__mku23853	0.88172	0.98374	0.003	0.0671	0.0452	mku23853
TRINITY_DN14387_c0_g1_i1.p1__mku30689	1	0.97076	0.0123	0.1539	0.08	mku30689
TRINITY_DN9605_c0_g1_i7.p1__mku30306	1	0.991453	0.0044	0.26	0.017	mku30306
TRINITY_DN371_c1_g1_i1.p1__mku10542	1	0.980754	0.0022	0.0335	0.0654	mku10542
TRINITY_DN15128_c0_g1_i1.p1__mku15790	1	0.990446	0.0029	0.0933	0.0308	mku15790
TRINITY_DN16033_c0_g1_i2.p1__mku19468	0.935484	0.979885	0.0082	0.1618	0.0506	mku19468
TRINITY_DN3482_c0_g1_i1.p1__mku17474	1	0.976443	0.0054	0.0816	0.0656	mku17474
TRINITY_DN3046_c0_g1_i3.p1__mku06491	1	0.983333	0.0062	0.114	0.0545	mku06491
TRINITY_DN1958_c0_g1_i5.p1__mku02010	1	0.981278	0.0074	0.133	0.0557	mku02010
TRINITY_DN4030_c0_g1_i2.p1__mku22465	1	0.872549	0.0067	0.0081	0.8251	mku22465
TRINITY_DN5201_c0_g1_i1.p1__mku22547	1	0.986928	0.0042	0.091	0.0464	mku22547
TRINITY_DN392_c0_g1_i1.p1__mku13558	1	0.967502	0.0245	0.431	0.0568	mku13558
TRINITY_DN2573_c0_g1_i1.p1__mku09337	1	0.975627	0.0187	0.4216	0.0444	mku09337
TRINITY_DN2981_c0_g1_i2.p1__mku06200	1	0.971445	0.0198	0.3578	0.0553	mku06200
TRINITY_DN2023_c0_g1_i1.p1__mku11628	1	0.990099	0.0011	0.0329	0.0345	mku11628
TRINITY_DN13290_c0_g2_i3.p1__mku04370	0.986587	0.987915	0.0069	0.2363	0.029	mku04370
TRINITY_DN16750_c2_g2_i6.p1__mku08718	1	0.982747	0.0091	0.1861	0.0487	mku08718
TRINITY_DN1218_c0_g1_i4.p1__mku23980	0.939086	0.990991	0.0026	0.1055	0.0251	mku23980
TRINITY_DN6017_c0_g1_i1.p1__mku10901	1	0.981875	0.0055	0.0966	0.0565	mku10901
TRINITY_DN13887_c0_g1_i4.p1__mku05285	1	0.985976	0.0085	0.2898	0.0294	mku05285
TRINITY_DN124_c0_g5_i2.p1__mku06333	1	0.981775	0.011	0.2863	0.0384	mku06333
TRINITY_DN8208_c0_g1_i1.p1__mku11228	1	0.982329	0.0092	0.2258	0.0408	mku11228
TRINITY_DN4062_c0_g1_i3.p1__mku23584	1	0.989474	0.0023	0.0594	0.039	mku23584
TRINITY_DN9825_c3_g1_i1.p1__mku14046	1	0.990421	0.0053	0.2407	0.0222	mku14046
TRINITY_DN14232_c0_g1_i2.p1__mku08750	0.977688	0.982711	0.0067	0.1347	0.0494	mku08750
TRINITY_DN148_c0_g1_i3.p1__mku13582	0.965054	0.989786	0.0076	0.4041	0.0188	mku13582
TRINITY_DN2742_c0_g1_i6.p1__mku14252	1	0.98062	0.0123	0.2877	0.0427	mku14252
TRINITY_DN9045_c0_g3_i1.p1__mku24053	1	0.987319	0.0051	0.1483	0.0343	mku24053
TRINITY_DN28462_c0_g1_i1.p1__mku24153	1	0.978142	0.0028	0.046	0.0618	mku24153
TRINITY_DN11174_c0_g1_i10.p1__mku11534	1	0.972085	0.0196	0.3231	0.0607	mku11534
TRINITY_DN8780_c0_g1_i4.p1__mku06918	0.8981	0.987179	0.0053	0.1412	0.0372	mku06918
TRINITY_DN10878_c0_g2_i1.p1__mku09396	1	0.984161	0.0029	0.0489	0.0591	mku09396
TRINITY_DN2126_c0_g1_i1.p1__mku24521	1	0.994382	0	0.001	0.0162	mku24521
TRINITY_DN10589_c0_g1_i1.p1__mku10889	1	0.993711	0.0012	0.063	0.0184	mku10889
TRINITY_DN19520_c0_g1_i1.p1__mku07241	1	0.983648	0.0063	0.1432	0.0441	mku07241
TRINITY_DN1468_c0_g1_i1.p1__mku24826	1	0.992337	0	0.001	0.0242	mku24826
TRINITY_DN4033_c0_g1_i2.p1__mku17444	1	0.982394	0.0031	0.0449	0.0696	mku17444
TRINITY_DN13656_c0_g1_i3.p1__mku07340	1	0.98988	0.0061	0.2696	0.0226	mku07340
TRINITY_DN1149_c0_g1_i1.p1__mku04708	0.996933	0.98359	0.0043	0.0837	0.0512	mku04708
TRINITY_DN7391_c0_g2_i1.p1__mku19283	1	0.990704	0	0.001	0.0341	mku19283
TRINITY_DN5390_c1_g1_i1.p1__mku09680	0.997802	0.964023	0.0249	0.3631	0.0686	mku09680
TRINITY_DN24066_c0_g2_i1.p1__mku11220	1	0.984739	0.0044	0.0917	0.0481	mku11220
TRINITY_DN1213_c0_g2_i1.p1__mku11223	1	0.991968	0.0023	0.1021	0.0227	mku11223
TRINITY_DN12541_c0_g1_i17.p1__mku03751	1	0.987483	0.0049	0.1283	0.0384	mku03751
TRINITY_DN5305_c0_g1_i2.p1__mku10470	1	0.982335	0.009	0.2256	0.0401	mku10470
TRINITY_DN4288_c0_g1_i1.p1__mku12853	1	0.981283	0.0062	0.1155	0.0541	mku12853
TRINITY_DN118_c0_g1_i3.p1__mku15205	0.975904	0.984568	0.0084	0.2172	0.0387	mku15205
TRINITY_DN1861_c0_g1_i5.p1__mku16302	1	0.980263	0.0096	0.1348	0.0709	mku16302
TRINITY_DN1260_c0_g1_i1.p1__mku19551	1	0.993252	0.0017	0.067	0.0258	mku19551
TRINITY_DN3240_c0_g1_i4.p1__mku09837	1	0.971914	0.0166	0.2503	0.0662	mku09837
TRINITY_DN14956_c0_g1_i4.p1__mku02576	0.994033	0.983193	0.0106	0.2477	0.0427	mku02576
TRINITY_DN4350_c0_g1_i4.p1__mku01711	1	0.988877	0.0038	0.1165	0.0325	mku01711
TRINITY_DN303_c0_g1_i4.p1__mku08638	1	0.981443	0.0043	0.0489	0.0876	mku08638
TRINITY_DN8976_c0_g1_i5.p1__mku22289	1	0.922705	0.0094	0.0301	0.3132	mku22289
TRINITY_DN14993_c0_g2_i1.p1__mku03601	0.939666	0.98816	0.0036	0.0862	0.0416	mku03601
TRINITY_DN7284_c0_g1_i4.p1__mku18214	0.921933	0.986559	0.0075	0.2441	0.0309	mku18214
TRINITY_DN1957_c0_g1_i1.p1__mku09443	1	0.979076	0.005	0.0672	0.0739	mku09443
TRINITY_DN6737_c0_g2_i1.p1__mku26694	1	0.991285	0	0.001	0.0327	mku26694
TRINITY_DN7395_c0_g1_i2.p1__mku10843	1	0.989804	0.0035	0.1345	0.0259	mku10843
TRINITY_DN3404_c0_g2_i1.p1__mku03089	1	0.981075	0.007	0.1415	0.0492	mku03089
TRINITY_DN6135_c0_g1_i1.p1__mku26854	1	0.989035	0.0032	0.1033	0.0307	mku26854
TRINITY_DN5641_c0_g1_i8.p1__mku02519	1	0.961859	0.0056	0.0416	0.1352	mku02519
TRINITY_DN332_c0_g2_i1.p1__mku26992	1	0.975556	0.023	0.687	0.0335	mku26992
TRINITY_DN5265_c0_g1_i2.p1__mku14417	1	0.986315	0.0042	0.1125	0.0377	mku14417
TRINITY_DN478_c0_g2_i2.p1__mku07282	0.979206	0.985843	0.0062	0.1583	0.0393	mku07282
TRINITY_DN2349_c0_g1_i3.p1__mku12550	1	0.982502	0.0075	0.1655	0.0454	mku12550
TRINITY_DN6508_c0_g1_i5.p1__mku27711	1	0.988345	0.0092	0.3657	0.0252	mku27711
TRINITY_DN3881_c0_g1_i1.p2__mku23036	1	0.981387	0.0043	0.0528	0.0808	mku23036
TRINITY_DN5667_c0_g1_i2.p1__mku06656	0.998195	0.987342	0.0051	0.1552	0.033	mku06656
TRINITY_DN10155_c0_g1_i1.p1__mku23195	1	0.982906	0.0093	0.2145	0.0433	mku23195
TRINITY_DN1581_c0_g1_i1.p1__mku11934	0.994975	0.978956	0.0116	0.2336	0.0497	mku11934
TRINITY_DN93_c0_g1_i1.p1__mku23276	1	0.982818	0.0025	0.0428	0.0577	mku23276
TRINITY_DN512_c0_g1_i5.p1__mku10814	0.97032	0.985882	0.0079	0.2571	0.0308	mku10814
TRINITY_DN2941_c0_g1_i1.p1__mku02456	0.989437	0.975089	0.0123	0.1995	0.0618	mku02456
TRINITY_DN1560_c0_g1_i15.p1__mku28846	1	0.989822	0.0035	0.1154	0.0305	mku28846
TRINITY_DN3668_c0_g1_i1.p1__mku03126	1	0.983571	0.0063	0.1465	0.0427	mku03126
TRINITY_DN28973_c0_g1_i1.p1__mku19030	1	0.972656	0.0176	0.2832	0.062	mku19030
TRINITY_DN11090_c0_g2_i1.p1__mku16185	1	0.988056	0.0046	0.1496	0.031	mku16185
TRINITY_DN124342_c0_g1_i1.p1__mku29254	0.992188	0.973753	0.0195	0.3863	0.0505	mku29254
TRINITY_DN821_c0_g1_i1.p1__mku05822	1	0.979061	0.014	0.3457	0.0404	mku05822
TRINITY_DN5597_c0_g1_i1.p1__mku31798	0.945946	0.980952	0.0124	0.2786	0.0445	mku31798
TRINITY_DN3608_c0_g1_i2.p1__mku06842	0.994485	0.985829	0.0043	0.1058	0.0411	mku06842
TRINITY_DN1593_c1_g1_i1.p1__mku24016	1	0.98913	0.0072	0.3019	0.0238	mku24016
TRINITY_DN2052_c0_g2_i1.p1__mku18710	0.935484	0.984674	0.0053	0.1118	0.0472	mku18710
TRINITY_DN5582_c0_g1_i8.p1__mku10344	0.986486	0.990107	0.005	0.1904	0.0264	mku10344
TRINITY_DN917_c0_g1_i3.p1__mku02079	0.957778	0.988399	0.0062	0.2424	0.0256	mku02079
TRINITY_DN3791_c0_g2_i2.p1__mku24332	1	0.823204	0.0028	0.001	2.7696	mku24332
TRINITY_DN5285_c0_g1_i1.p1__mku10289	1	0.993166	0.0021	0.1105	0.0194	mku10289
TRINITY_DN433_c0_g1_i7.p1__mku04703	1	0.980602	0.0117	0.2556	0.0457	mku04703
TRINITY_DN3571_c0_g1_i3.p2__mku31961	1	0.951923	0.0518	1.0324	0.0502	mku31961
TRINITY_DN12308_c0_g1_i1.p1__mku14194	0.97971	0.977318	0.0156	0.3581	0.0435	mku14194
TRINITY_DN20_c0_g1_i1.p1__mku16637	1	0.99217	0.0031	0.1354	0.0225	mku16637
TRINITY_DN3010_c0_g2_i1.p1__mku06385	0.99823	0.992908	0.003	0.1262	0.0239	mku06385
TRINITY_DN2709_c0_g1_i7.p1__mku03163	1	0.97092	0.0123	0.1557	0.0789	mku03163
TRINITY_DN1761_c0_g1_i4.p1__mku11830	1	0.977444	0.0145	0.3229	0.045	mku11830
TRINITY_DN598_c0_g1_i7.p1__mku18177	1	0.974074	0.0106	0.1529	0.069	mku18177
TRINITY_DN1986_c0_g1_i7.p1__mku10516	1	0.983834	0.0109	0.3359	0.0323	mku10516
TRINITY_DN1494_c0_g1_i3.p1__mku07222	1	0.989937	0.0026	0.0782	0.0329	mku07222
TRINITY_DN6686_c0_g1_i1.p1__mku16935	1	0.978385	0.0083	0.1468	0.0567	mku16935
TRINITY_DN164_c0_g1_i1.p1__mku18354	1	0.986267	0.0055	0.1631	0.0339	mku18354
TRINITY_DN3961_c0_g1_i2.p1__mku25081	1	0.986355	0.0102	0.3882	0.0264	mku25081
TRINITY_DN7894_c0_g1_i14.p2__mku22203	1	0.990385	0.0116	1.9707	0.0059	mku22203
TRINITY_DN8606_c0_g1_i1.p2__mku25463	1	0.98004	0.0083	0.1507	0.0549	mku25463
TRINITY_DN4247_c0_g1_i4.p1__mku07910	1	0.983563	0.0063	0.1318	0.048	mku07910
TRINITY_DN120182_c0_g1_i1.p1__mku10788	0.894366	0.988626	0.0085	0.4097	0.0206	mku10788
TRINITY_DN18609_c0_g1_i1.p1__mku12261	1	0.98629	0.0047	0.1155	0.0409	mku12261
TRINITY_DN1699_c0_g1_i1.p1__mku11450	0.995098	0.98358	0.0112	0.343	0.0328	mku11450
TRINITY_DN1027_c1_g1_i1.p1__mku07952	1	0.980237	0.0042	0.051	0.0831	mku07952
TRINITY_DN2877_c0_g1_i1.p1__mku22463	1	0.993464	0	0.001	0.0202	mku22463
TRINITY_DN3923_c0_g2_i3.p1__mku08544	1	0.978142	0.0068	0.1078	0.0633	mku08544
TRINITY_DN667_c0_g1_i3.p1__mku08562	1	0.980874	0.0039	0.0647	0.0606	mku08562
TRINITY_DN2185_c0_g1_i1.p1__mku10286	1	0.986333	0.001	0.0196	0.053	mku10286
TRINITY_DN443_c0_g1_i1.p1__mku02408	0.987283	0.985168	0.0083	0.2449	0.034	mku02408
TRINITY_DN3250_c0_g1_i1.p1__mku12448	0.994819	0.984375	0.0095	0.2631	0.0359	mku12448
TRINITY_DN2102_c0_g1_i1.p1__mku04219	1	0.98091	0.0104	0.2299	0.0452	mku04219
TRINITY_DN51711_c0_g1_i1.p1__mku08247	1	0.991968	0.0047	0.2774	0.0171	mku08247
TRINITY_DN4162_c0_g1_i1.p1__mku23095	1	0.98308	0.0052	0.1173	0.0446	mku23095
TRINITY_DN2936_c0_g1_i1.p1__mku23025	1	0.989848	0.0049	0.2155	0.0228	mku23025
TRINITY_DN10353_c0_g1_i1.p1__mku17493	0.946809	0.986267	0.0017	0.0306	0.0547	mku17493
TRINITY_DN988_c0_g1_i8.p1__mku08646	0.985567	0.979079	0.0136	0.2495	0.0544	mku08646
TRINITY_DN7756_c0_g1_i6.p1__mku12588	1	0.981579	0.0104	0.2141	0.0485	mku12588
TRINITY_DN4932_c0_g1_i1.p1__mku00722	1	0.986923	0.0037	0.102	0.0361	mku00722
TRINITY_DN1924_c1_g1_i2.p1__mku20846	0.951542	0.959877	0.0253	0.2505	0.101	mku20846
TRINITY_DN12691_c0_g1_i2.p1__mku11090	0.940334	0.982234	0.0073	0.1594	0.0461	mku11090
TRINITY_DN4569_c0_g1_i3.p1__mku23397	1	0.991364	0.0049	0.2523	0.0194	mku23397
TRINITY_DN2479_c0_g1_i2.p1__mku11977	1	0.978903	0.0126	0.2863	0.044	mku11977
TRINITY_DN7685_c0_g1_i3.p1__mku12736	1	0.990274	0.0025	0.0854	0.0293	mku12736
TRINITY_DN1089_c0_g2_i2.p1__mku12695	1	0.961981	0.0046	0.0254	0.1801	mku12695
TRINITY_DN10153_c2_g1_i6.p1__mku13891	0.972376	0.99053	0.0025	0.0736	0.0337	mku13891
TRINITY_DN103611_c0_g1_i2.p1__mku26759	1	0.993421	0.0031	0.1857	0.0166	mku26759
TRINITY_DN19_c0_g1_i2.p1__mku05202	1	0.988746	0.0062	0.2538	0.0243	mku05202
TRINITY_DN2359_c0_g1_i2.p1__mku09456	1	0.9812	0.0084	0.1837	0.0458	mku09456
TRINITY_DN126_c0_g2_i1.p1__mku15561	1	0.987421	0.0084	0.3098	0.027	mku15561
TRINITY_DN2273_c0_g1_i1.p1__mku21183	1	0.984985	0.0074	0.1426	0.0521	mku21183
TRINITY_DN1209_c0_g1_i8.p1__mku10750	1	0.990632	0.0011	0.032	0.0335	mku10750
TRINITY_DN13187_c0_g1_i3.p1__mku06083	1	0.978047	0.009	0.1522	0.0589	mku06083
TRINITY_DN8393_c0_g1_i2.p1__mku10196	1	0.969834	0.004	0.0311	0.1282	mku10196
TRINITY_DN3725_c0_g1_i1.p1__mku18440	0.98155	0.97619	0.0209	0.61	0.0342	mku18440
TRINITY_DN822_c0_g1_i1.p1__mku06550	0.998211	0.976105	0.0115	0.1814	0.0633	mku06550
TRINITY_DN493_c0_g3_i2.p1__mku19759	1	0.993169	0.0052	0.3672	0.0142	mku19759
TRINITY_DN259_c0_g1_i1.p1__mku19725	1	0.984973	0.0132	0.6037	0.0219	mku19725
TRINITY_DN4402_c0_g1_i4.p2__mku21708	1	0.982946	0.0001	0.001	0.0546	mku21708
TRINITY_DN52532_c0_g1_i1.p1__mku13227	1	0.982696	0.0066	0.1426	0.0459	mku13227
TRINITY_DN18859_c0_g1_i12.p1__mku12059	0.931442	0.996616	0	0.001	0.0108	mku12059
TRINITY_DN4446_c0_g1_i11.p1__mku06666	1	0.986739	0.0069	0.2214	0.0311	mku06666
TRINITY_DN3571_c0_g1_i3.p1__mku17402	1	0.975439	0.0118	0.1952	0.0602	mku17402
TRINITY_DN9205_c0_g1_i2.p1__mku16106	0.951299	0.986348	0.0047	0.1171	0.0402	mku16106
TRINITY_DN33404_c0_g1_i1.p1__mku28587	1	0.985075	0.0105	0.3652	0.0286	mku28587
TRINITY_DN1718_c0_g1_i5.p1__mku07988	1	0.965677	0.0196	0.2616	0.0749	mku07988
TRINITY_DN552_c0_g1_i2.p1__mku07168	1	0.977486	0.0125	0.2085	0.0599	mku07168
TRINITY_DN6996_c0_g2_i1.p1__mku14679	0.922865	0.983085	0.0056	0.1144	0.0492	mku14679
TRINITY_DN2114_c0_g1_i2.p1__mku07609	1	0.983881	0.0094	0.2747	0.0343	mku07609
TRINITY_DN7902_c2_g2_i1.p1__mku24870	1	0.988506	0.0056	0.2114	0.0263	mku24870
TRINITY_DN3768_c0_g1_i3.p1__mku18939	1	0.985733	0.0034	0.0663	0.0519	mku18939
TRINITY_DN4290_c0_g2_i3.p1__mku05900	1	0.976068	0.0033	0.0417	0.0788	mku05900
TRINITY_DN5607_c0_g1_i3.p1__mku07332	0.998106	0.988615	0.0034	0.0851	0.0395	mku07332
TRINITY_DN7191_c0_g1_i1.p1__mku13748	1	0.970892	0.0149	0.2102	0.0707	mku13748
TRINITY_DN14007_c0_g1_i9.p1__mku29574	0.959677	0.988796	0.004	0.134	0.03	mku29574
TRINITY_DN3445_c0_g1_i6.p1__mku08773	1	0.973721	0.0104	0.1265	0.0821	mku08773
TRINITY_DN4377_c0_g1_i5.p1__mku07780	1	0.984997	0.0046	0.104	0.0442	mku07780
TRINITY_DN7881_c0_g1_i4.p1__mku15641	1	0.972574	0.0216	0.4702	0.046	mku15641
TRINITY_DN2389_c0_g3_i1.p1__mku04216	1	0.989736	0.0056	0.2395	0.0232	mku04216
TRINITY_DN1339_c0_g1_i1.p1__mku07820	1	0.989542	0.0018	0.0491	0.0365	mku07820
TRINITY_DN1780_c0_g1_i3.p1__mku08874	1	0.98469	0.0057	0.1305	0.0441	mku08874
TRINITY_DN1309_c0_g1_i5.p1__mku14003	0.994302	0.983763	0.0083	0.219	0.0381	mku14003
TRINITY_DN100_c0_g1_i1.p1__mku11744	0.997506	0.976667	0.0165	0.3735	0.0441	mku11744
TRINITY_DN70_c0_g1_i1.p1__mku07875	0.992126	0.982143	0.0078	0.1395	0.0557	mku07875
TRINITY_DN5743_c0_g1_i1.p1__mku01080	1	0.992862	0.003	0.1555	0.0192	mku01080
TRINITY_DN4799_c0_g1_i2.p1__mku21053	1	0.965774	0.0154	0.1738	0.0884	mku21053
TRINITY_DN3038_c0_g1_i3.p1__mku25743	1	0.985772	0.0001	0.001	0.0761	mku25743
TRINITY_DN1873_c0_g2_i1.p1__mku02356	1	0.982578	0.014	0.49	0.0286	mku02356
TRINITY_DN924_c0_g1_i9.p1__mku01362	0.999021	0.986275	0.0061	0.1537	0.0396	mku01362
TRINITY_DN1432_c0_g1_i1.p1__mku07176	1	0.985589	0.0051	0.121	0.0425	mku07176
TRINITY_DN6896_c0_g1_i1.p1__mku02531	1	0.988465	0.0045	0.1472	0.0305	mku02531
TRINITY_DN7761_c0_g1_i1.p1__mku05910	1	0.988034	0.0025	0.0674	0.0364	mku05910
TRINITY_DN7641_c0_g1_i1.p1__mku06160	0.987805	0.984715	0.0127	0.5263	0.0241	mku06160
TRINITY_DN6325_c0_g1_i1.p1__mku25923	1	0.971193	0.0241	0.4817	0.05	mku25923
TRINITY_DN1800_c0_g1_i3.p1__mku14159	1	0.988406	0.0041	0.1231	0.033	mku14159
TRINITY_DN19525_c1_g3_i1.p1__mku13413	1	0.988029	0.0013	0.03	0.0427	mku13413
TRINITY_DN3695_c0_g1_i2.p1__mku14342	0.988439	0.976608	0.0153	0.2682	0.057	mku14342
TRINITY_DN1238_c0_g1_i2.p1__mku10203	1	0.992459	0.0022	0.0961	0.0224	mku10203
TRINITY_DN390_c0_g1_i4.p1__mku21450	1	0.96347	0.0143	0.1192	0.1198	mku21450
TRINITY_DN1821_c0_g1_i10.p1__mku10850	1	0.881289	0.0358	0.0627	0.5708	mku10850
TRINITY_DN16597_c0_g1_i13.p1__mku07019	1	0.98513	0.0116	0.4827	0.0241	mku07019
TRINITY_DN11704_c0_g1_i11.p2__mku26689	0.968354	0.993464	0	0.001	0.0211	mku26689
TRINITY_DN3441_c0_g1_i2.p1__mku31715	1	0.990566	0	0.001	0.0312	mku31715
TRINITY_DN1337_c0_g1_i1.p1__mku23638	1	0.984127	0.0025	0.0455	0.054	mku23638
TRINITY_DN6439_c0_g1_i13.p1__mku11555	1	0.982759	0.0128	0.4178	0.0306	mku11555
TRINITY_DN3958_c0_g1_i5.p2__mku31944	1	0.996795	0	0.001	0.0119	mku31944
TRINITY_DN5182_c0_g1_i2.p1__mku23756	1	0.984043	0.0094	0.2461	0.0383	mku23756
TRINITY_DN17156_c0_g1_i1.p1__mku32106	1	0.986928	0.0046	0.1271	0.0363	mku32106
TRINITY_DN1944_c0_g1_i4.p1__mku09864	1	0.988148	0.0021	0.055	0.0382	mku09864
TRINITY_DN14892_c0_g1_i7.p1__mku16498	1	0.988926	0.0029	0.0687	0.0419	mku16498
TRINITY_DN1259_c0_g1_i5.p1__mku11093	1	0.989633	0.0083	0.4325	0.0191	mku11093
TRINITY_DN452_c0_g1_i1.p1__mku08960	0.995816	0.990896	0.0043	0.2168	0.0197	mku08960
TRINITY_DN84608_c0_g1_i1.p1__mku26783	1	0.984649	0.0053	0.0766	0.0697	mku26783
TRINITY_DN2039_c0_g1_i2.p1__mku23981	1	0.990991	0.0024	0.0708	0.0339	mku23981
TRINITY_DN2587_c0_g1_i1.p1__mku09464	0.997835	0.9906	0.0031	0.124	0.0253	mku09464
TRINITY_DN5746_c0_g1_i2.p1__mku02104	0.988864	0.986111	0.0057	0.1499	0.038	mku02104
TRINITY_DN25396_c0_g1_i2.p1__mku16760	1	0.981982	0.0088	0.1674	0.0526	mku16760
TRINITY_DN17_c0_g2_i10.p1__mku19065	1	0.984314	0.0119	0.4803	0.0248	mku19065
TRINITY_DN1109_c0_g1_i4.p1__mku15835	1	0.977636	0.007	0.0923	0.0763	mku15835
TRINITY_DN3252_c0_g3_i2.p1__mku16252	0.916168	0.990196	0.0033	0.1348	0.0243	mku16252
TRINITY_DN2429_c0_g1_i1.p1__mku03578	1	0.987267	0.0012	0.0254	0.0484	mku03578
TRINITY_DN11015_c0_g1_i1.p1__mku07410	1	0.977735	0.0055	0.0803	0.0679	mku07410
TRINITY_DN680_c0_g1_i1.p1__mku08835	0.987603	0.977685	0.0089	0.1472	0.0605	mku08835
TRINITY_DN849_c0_g1_i1.p2__mku27643	1	0.986014	0.0001	0.001	0.0538	mku27643
TRINITY_DN9846_c0_g1_i1.p1__mku15122	1	0.981595	0.0126	0.3335	0.0378	mku15122
TRINITY_DN8626_c0_g1_i1.p1__mku24685	1	0.984848	0.0027	0.0545	0.0495	mku24685
TRINITY_DN9_c0_g1_i32.p2__mku08009	0.990177	0.979497	0.0142	0.3327	0.0428	mku08009
TRINITY_DN4746_c0_g1_i1.p1__mku04447	0.965517	0.98706	0.0051	0.1516	0.034	mku04447
TRINITY_DN2964_c0_g1_i1.p1__mku02874	0.946115	0.978808	0.01	0.1886	0.0531	mku02874
TRINITY_DN9627_c0_g1_i1.p1__mku20998	0.906667	0.985294	0.0023	0.0476	0.0484	mku20998
TRINITY_DN30105_c0_g1_i1.p1__mku12598	0.939474	0.987862	0.0065	0.2253	0.0288	mku12598
TRINITY_DN1799_c0_g1_i10.p1__mku19487	1	0.978495	0.0073	0.1079	0.0677	mku19487
TRINITY_DN69266_c0_g1_i1.p1__mku16077	0.915858	0.976443	0.0066	0.0912	0.0723	mku16077
TRINITY_DN4382_c0_g2_i4.p1__mku09019	0.997899	0.991579	0.0019	0.0673	0.0283	mku09019
TRINITY_DN2246_c0_g1_i3.p1__mku13710	1	0.98221	0.0054	0.1081	0.05	mku13710
TRINITY_DN322_c0_g1_i4.p1__mku09960	1	0.950037	0.0142	0.073	0.195	mku09960
TRINITY_DN17601_c0_g1_i1.p1__mku15317	1	0.982402	0.0045	0.0869	0.0516	mku15317
TRINITY_DN2763_c0_g1_i1.p1__mku13483	0.954907	0.981481	0.0013	0.0194	0.0671	mku13483
TRINITY_DN5327_c0_g2_i1.p1__mku07743	0.996117	0.992853	0.0036	0.2028	0.0176	mku07743
TRINITY_DN274_c0_g1_i2.p1__mku13037	1	0.990991	0.0046	0.1626	0.028	mku13037
TRINITY_DN1672_c0_g2_i1.p1__mku13014	1	0.985586	0.0092	0.2514	0.0365	mku13014
TRINITY_DN14464_c0_g2_i1.p1__mku26047	0.94152	0.987578	0.0056	0.1571	0.0355	mku26047
TRINITY_DN103077_c0_g1_i4.p1__mku13836	1	0.989613	0.0052	0.1969	0.0264	mku13836
TRINITY_DN960_c0_g1_i3.p1__mku28318	1	0.97549	0.0064	0.0724	0.0887	mku28318
TRINITY_DN18585_c0_g3_i1.p1__mku08625	0.993827	0.988268	0.0041	0.1375	0.0299	mku08625
TRINITY_DN3087_c0_g1_i1.p1__mku14482	0.970501	0.991895	0.0056	0.3639	0.0154	mku14482
TRINITY_DN9869_c0_g3_i3.p1__mku10193	1	0.984163	0.0032	0.0609	0.0519	mku10193
TRINITY_DN5376_c0_g1_i2.p1__mku13243	1	0.983607	0.0095	0.2796	0.034	mku13243
TRINITY_DN2372_c0_g1_i2.p1__mku05699	0.994983	0.983193	0.0092	0.2226	0.0412	mku05699
TRINITY_DN16095_c0_g1_i5.p1__mku13278	1	0.988128	0.0078	0.3369	0.0232	mku13278
TRINITY_DN17427_c0_g1_i2.p1__mku28728	1	0.989899	0	0.001	0.0382	mku28728
TRINITY_DN2223_c0_g2_i12.p1__mku16620	0.996644	0.977553	0.0133	0.296	0.045	mku16620
TRINITY_DN1374_c0_g3_i1.p1__mku04110	0.998551	0.97581	0.0186	0.4259	0.0436	mku04110
TRINITY_DN3785_c0_g1_i1.p2__mku29168	0.977099	0.981771	0.0061	0.0597	0.1028	mku29168
TRINITY_DN489_c0_g1_i3.p1__mku10432	0.990888	0.990038	0.0062	0.2779	0.0223	mku10432
TRINITY_DN1388_c0_g1_i3.p1__mku06614	1	0.992192	0.0008	0.0294	0.0281	mku06614
TRINITY_DN1012_c0_g2_i1.p1__mku16845	1	0.989796	0.0033	0.1262	0.0265	mku16845
TRINITY_DN1939_c0_g1_i1.p1__mku11311	0.962529	0.987835	0.0085	0.3242	0.0262	mku11311
TRINITY_DN20600_c0_g2_i1.p1__mku17874	1	0.987879	0.005	0.1482	0.0336	mku17874
TRINITY_DN232_c0_g1_i1.p1__mku01882	1	0.974138	0.0109	0.1638	0.0668	mku01882
TRINITY_DN595_c0_g1_i1.p1__mku16901	1	0.989761	0.0033	0.1238	0.0268	mku16901
TRINITY_DN12920_c0_g1_i1.p1__mku12178	1	0.988034	0.0011	0.0244	0.0469	mku12178
TRINITY_DN7254_c0_g1_i1.p1__mku07328	0.998102	0.981622	0.0159	0.588	0.027	mku07328
TRINITY_DN7867_c0_g2_i2.p1__mku01166	0.99905	0.98289	0.01	0.2694	0.0371	mku01166
TRINITY_DN405_c1_g2_i1.p1__mku11138	1	0.984812	0.0068	0.1825	0.0375	mku11138
TRINITY_DN3520_c0_g1_i2.p1__mku10603	1	0.984532	0.0045	0.1005	0.0444	mku10603
TRINITY_DN4570_c0_g1_i2.p1__mku12140	0.97954	0.989556	0.0062	0.2862	0.0217	mku12140
TRINITY_DN830_c0_g1_i2.p1__mku13676	1	0.961718	0.0202	0.2189	0.0924	mku13676
TRINITY_DN2253_c0_g1_i2.p1__mku21973	1	0.982622	0.0061	0.1008	0.0605	mku21973
TRINITY_DN6811_c0_g1_i3.p1__mku00872	1	0.978817	0.0103	0.1875	0.0547	mku00872
TRINITY_DN5388_c0_g1_i3.p1__mku10698	1	0.961838	0.0032	0.0205	0.1575	mku10698
TRINITY_DN12195_c0_g1_i1.p1__mku14515	1	0.975345	0.0135	0.228	0.0594	mku14515
TRINITY_DN7802_c1_g1_i2.p1__mku09233	1	0.98433	0.001	0.016	0.061	mku09233
TRINITY_DN828_c0_g1_i9.p1__mku17298	1	0.986063	0.0104	0.4389	0.0236	mku17298
TRINITY_DN81_c0_g2_i2.p1__mku15394	1	0.985462	0.0062	0.1754	0.0351	mku15394
TRINITY_DN4154_c0_g1_i2.p1__mku11802	0.994987	0.968934	0.0224	0.3411	0.0656	mku11802
TRINITY_DN2198_c0_g1_i6.p1__mku11328	1	0.985437	0.0082	0.1907	0.0428	mku11328
TRINITY_DN331_c0_g1_i4.p1__mku08387	1	0.983773	0.0058	0.1348	0.0434	mku08387
TRINITY_DN5431_c0_g1_i1.p1__mku19157	0.937269	0.989501	0.0017	0.0377	0.0447	mku19157
TRINITY_DN5602_c0_g2_i2.p1__mku08419	1	0.989837	0.0061	0.3162	0.0194	mku08419
TRINITY_DN4707_c0_g1_i3.p1__mku09997	0.946188	0.982622	0.0133	0.4359	0.0304	mku09997
TRINITY_DN8648_c2_g2_i3.p1__mku18406	1	0.989975	0.0049	0.1722	0.0285	mku18406
TRINITY_DN3484_c0_g1_i2.p1__mku19605	1	0.96748	0.0214	0.3096	0.0691	mku19605
TRINITY_DN6817_c0_g1_i1.p1__mku15593	1	0.984227	0.0071	0.1603	0.0441	mku15593
TRINITY_DN3606_c0_g1_i1.p1__mku24355	1	0.988889	0.0097	0.5761	0.0168	mku24355
TRINITY_DN536_c0_g1_i1.p1__mku24368	1	0.985185	0.0075	0.1927	0.0391	mku24368
TRINITY_DN31876_c0_g1_i1.p1__mku26834	1	0.971491	0.0189	0.3197	0.059	mku26834
TRINITY_DN9365_c0_g1_i1.p1__mku26789	1	0.982456	0.0062	0.1305	0.0476	mku26789
TRINITY_DN1717_c0_g1_i10.p1__mku09020	1	0.979649	0.0048	0.0691	0.0694	mku09020
TRINITY_DN7803_c0_g1_i2.p1__mku09923	1	0.980655	0.0092	0.1739	0.0527	mku09923
TRINITY_DN3121_c0_g1_i4.p1__mku07721	1	0.966212	0.0104	0.1042	0.0997	mku07721
TRINITY_DN5495_c0_g1_i3.p1__mku15576	0.987382	0.990415	0.0048	0.2101	0.0228	mku15576
TRINITY_DN397_c0_g1_i19.p1__mku07042	1	0.993793	0.0023	0.0889	0.0257	mku07042
TRINITY_DN655_c0_g1_i1.p1__mku06187	1	0.973822	0.0168	0.2864	0.0587	mku06187
TRINITY_DN6098_c0_g1_i3.p1__mku16663	1	0.978747	0.0138	0.301	0.0459	mku16663
TRINITY_DN8488_c0_g1_i1.p1__mku07433	0.99619	0.991714	0.0045	0.2436	0.0186	mku07433
TRINITY_DN1102_c0_g1_i5.p1__mku07811	1	0.985621	0.0045	0.101	0.0447	mku07811
TRINITY_DN1532_c0_g1_i2.p1__mku13524	1	0.983333	0.013	0.4702	0.0277	mku13524
TRINITY_DN7954_c0_g1_i3.p1__mku08693	1	0.97865	0.0147	0.3579	0.0412	mku08693
TRINITY_DN5822_c0_g1_i1.p1__mku07705	0.978599	0.989397	0.0043	0.123	0.0348	mku07705
TRINITY_DN1147_c1_g1_i4.p1__mku14452	0.979827	0.979412	0.0083	0.1481	0.056	mku14452
TRINITY_DN1178_c0_g1_i10.p1__mku03801	1	0.986034	0.0074	0.2296	0.0322	mku03801
TRINITY_DN2711_c0_g1_i9.p1__mku08172	0.974659	0.974	0.0084	0.1062	0.0791	mku08172
TRINITY_DN1068_c0_g2_i2.p1__mku13644	1	0.981378	0.0103	0.234	0.0441	mku13644
TRINITY_DN7667_c0_g1_i1.p1__mku10170	1	0.986425	0.0093	0.3482	0.0268	mku10170
TRINITY_DN4599_c0_g3_i3.p1__mku05163	0.9952	0.984459	0.0064	0.1252	0.0508	mku05163
TRINITY_DN84_c0_g1_i1.p1__mku17880	1	0.967273	0.0199	0.203	0.0979	mku17880
TRINITY_DN2978_c0_g2_i1.p1__mku08891	0.995833	0.987448	0.0117	0.7304	0.016	mku08891
TRINITY_DN466_c2_g1_i1.p1__mku14665	0.976676	0.977114	0.0097	0.1528	0.0635	mku14665
TRINITY_DN3314_c0_g1_i3.p1__mku23149	1	0.986395	0.0023	0.0501	0.0466	mku23149
TRINITY_DN8953_c0_g1_i12.p1__mku10328	1	0.957382	0.0053	0.0313	0.1685	mku10328
TRINITY_DN2403_c1_g1_i1.p1__mku27695	1	1	0	0.4358	0	mku27695
TRINITY_DN1662_c0_g1_i2.p1__mku10364	1	0.992372	0	0.001	0.0347	mku10364
TRINITY_DN3698_c0_g1_i3.p1__mku05450	1	0.986842	0.0039	0.0986	0.0392	mku05450
TRINITY_DN72_c1_g2_i1.p1__mku23263	1	0.991409	0.0051	0.3046	0.0169	mku23263
TRINITY_DN3442_c0_g1_i2.p1__mku07656	0.986434	0.978389	0.0083	0.1349	0.0617	mku07656
TRINITY_DN3625_c0_g1_i2.p1__mku03587	0.982265	0.973611	0.0132	0.1727	0.0763	mku03587
TRINITY_DN3415_c0_g2_i1.p1__mku13230	1	0.989071	0.0063	0.2561	0.0245	mku13230
TRINITY_DN3727_c0_g3_i1.p1__mku23370	1	0.991364	0.0044	0.1656	0.0264	mku23370
TRINITY_DN3280_c0_g1_i3.p1__mku10469	1	0.980031	0.0098	0.1974	0.0495	mku10469
TRINITY_DN2510_c0_g1_i2.p1__mku13973	1	0.968571	0.0174	0.1942	0.0897	mku13973
TRINITY_DN4074_c0_g1_i3.p1__mku03073	1	0.983698	0.0039	0.0855	0.0451	mku03073
TRINITY_DN1928_c0_g2_i4.p1__mku17255	1	0.98374	0.0048	0.0915	0.0522	mku17255
TRINITY_DN5438_c0_g1_i1.p1__mku09111	1	0.988701	0.0044	0.1012	0.0434	mku09111
TRINITY_DN1726_c0_g2_i3.p1__mku10210	0.98	0.979592	0.0084	0.1504	0.056	mku10210
TRINITY_DN70408_c0_g1_i1.p1__mku06582	1	0.979054	0.0126	0.2758	0.0458	mku06582
TRINITY_DN3026_c0_g1_i1.p1__mku23513	1	0.966841	0.0247	0.434	0.0569	mku23513
TRINITY_DN1479_c0_g1_i6.p1__mku10892	0.96934	0.990268	0.0047	0.2117	0.0223	mku10892
TRINITY_DN3347_c0_g1_i2.p1__mku09587	1	0.989811	0.006	0.2565	0.0234	mku09587
TRINITY_DN102541_c0_g1_i1.p1__mku32569	0.990099	0.986667	0.009	0.315	0.0286	mku32569
TRINITY_DN13817_c0_g2_i2.p1__mku06330	0.911817	0.983881	0.0052	0.0983	0.0528	mku06330
TRINITY_DN77934_c0_g1_i1.p1__mku28134	1	0.987923	0.0038	0.1267	0.0298	mku28134
TRINITY_DN11013_c0_g1_i2.p1__mku09655	1	0.98538	0.0084	0.2689	0.0314	mku09655
TRINITY_DN1801_c0_g1_i1.p1__mku08679	0.96994	0.990358	0.0009	0.0181	0.0479	mku08679
TRINITY_DN1763_c0_g1_i6.p1__mku15743	1	0.98836	0.0017	0.057	0.03	mku15743
TRINITY_DN2300_c0_g1_i1.p1__mku06530	0.9678	0.980283	0.0057	0.0794	0.0714	mku06530
TRINITY_DN4703_c0_g1_i1.p1__mku13540	1	0.978644	0.0092	0.1089	0.0842	mku13540
TRINITY_DN4387_c0_g1_i1.p1__mku12916	1	0.987489	0.0064	0.2282	0.0282	mku12916
TRINITY_DN8759_c0_g1_i1.p1__mku23791	1	0.973262	0.0103	0.1459	0.0709	mku23791
TRINITY_DN3736_c0_g2_i1.p1__mku00972	0.99456	0.981465	0.0109	0.2738	0.0398	mku00972
TRINITY_DN1993_c0_g1_i2.p1__mku06904	0.98524	0.967541	0.0162	0.2058	0.0786	mku06904
TRINITY_DN2403_c0_g1_i1.p1__mku06477	1	0.980986	0.0129	0.3639	0.0355	mku06477
TRINITY_DN856_c0_g1_i1.p1__mku05300	1	0.988655	0.0062	0.2501	0.0249	mku05300
TRINITY_DN1406_c0_g1_i6.p1__mku09389	1	0.987787	0.001	0.0223	0.0445	mku09389
TRINITY_DN20644_c0_g1_i1.p1__mku10598	0.960557	0.985507	0.0082	0.2542	0.0322	mku10598
TRINITY_DN2329_c0_g1_i2.p1__mku09409	1	0.978402	0.004	0.0545	0.0739	mku09409
TRINITY_DN5222_c1_g1_i1.p1__mku22336	1	0.995146	0	0.001	0.0217	mku22336
TRINITY_DN64_c0_g2_i1.p1__mku10855	1	0.986635	0.0087	0.3176	0.0275	mku10855
TRINITY_DN4423_c0_g1_i5.p1__mku19746	1	0.983607	0.0001	0.001	0.0528	mku19746
TRINITY_DN18326_c0_g1_i1.p1__mku09913	1	0.98441	0.0051	0.1109	0.0463	mku09913
TRINITY_DN4379_c0_g1_i6.p1__mku12909	0.925558	0.977659	0.0198	0.6054	0.0327	mku12909
TRINITY_DN3333_c0_g1_i2.p1__mku21056	1	0.967262	0.0123	0.1248	0.0989	mku21056
TRINITY_DN3900_c0_g1_i1.p1__mku26155	1	0.989518	0.003	0.0976	0.0303	mku26155
TRINITY_DN890_c0_g1_i6.p1__mku04647	1	0.981199	0.0095	0.2072	0.0456	mku04647
TRINITY_DN13155_c0_g1_i11.p1__mku21085	0.995536	0.974589	0.0217	0.5778	0.0375	mku21085
TRINITY_DN2308_c0_g1_i1.p1__mku13158	1	0.970027	0.0131	0.1673	0.0781	mku13158
TRINITY_DN5274_c0_g2_i1.p1__mku16113	1	0.992424	0	0.001	0.0311	mku16113
TRINITY_DN2147_c0_g1_i4.p1__mku01352	0.993204	0.973607	0.0095	0.1224	0.0779	mku01352
TRINITY_DN105510_c0_g1_i1.p1__mku21141	1	0.986547	0.0092	0.3924	0.0233	mku21141
TRINITY_DN8725_c0_g1_i1.p1__mku28944	1	0.861538	0.001	0.001	1.027	mku28944
TRINITY_DN558_c0_g1_i2.p1__mku01160	1	0.983223	0.0098	0.2745	0.0355	mku01160
TRINITY_DN1627_c0_g1_i1.p1__mku22620	1	0.978654	0.0001	0.001	0.1006	mku22620
TRINITY_DN2562_c0_g1_i3.p1__mku00915	0.946429	0.981447	0.0072	0.1457	0.0494	mku00915
TRINITY_DN70075_c0_g1_i1.p1__mku14753	0.982301	0.984985	0.0085	0.2554	0.0333	mku14753
TRINITY_DN1693_c0_g1_i1.p1__mku09209	1	0.975124	0.016	0.3038	0.0526	mku09209
TRINITY_DN592_c0_g1_i1.p1__mku12687	1	0.9806	0.008	0.1251	0.0643	mku12687
TRINITY_DN3415_c0_g3_i2.p1__mku12662	1	0.992063	0	0.001	0.0267	mku12662
TRINITY_DN11045_c0_g2_i1.p1__mku22726	1	0.985075	0.0047	0.1083	0.0433	mku22726
TRINITY_DN5189_c0_g1_i1.p1__mku02075	1	0.977432	0.0099	0.1635	0.0604	mku02075
TRINITY_DN549_c0_g2_i1.p1__mku15094	0.91831	0.972393	0.0193	0.3518	0.055	mku15094
TRINITY_DN12689_c0_g1_i9.p2__mku24452	1	0.98324	0.0074	0.1469	0.0503	mku24452
TRINITY_DN6536_c0_g4_i1.p1__mku10195	1	0.97813	0.0044	0.0636	0.0692	mku10195
TRINITY_DN4057_c0_g1_i1.p1__mku11666	1	0.985939	0.013	0.7155	0.0181	mku11666
TRINITY_DN22355_c0_g1_i1.p1__mku17288	0.99308	0.99187	0	0.001	0.0237	mku17288
TRINITY_DN3916_c0_g1_i1.p1__mku07697	1	0.980545	0.0047	0.0784	0.0595	mku07697
TRINITY_DN7898_c0_g1_i1.p1__mku13456	1	0.984303	0.0025	0.045	0.0562	mku13456
TRINITY_DN8527_c0_g1_i13.p1__mku04634	1	0.981735	0.0127	0.3485	0.0365	mku04634
TRINITY_DN2255_c0_g1_i17.p1__mku12826	0.994667	0.984808	0.0119	0.4426	0.0269	mku12826
TRINITY_DN7155_c0_g1_i2.p1__mku26690	1	0.984749	0.0169	1.6231	0.0104	mku26690
TRINITY_DN2909_c0_g1_i1.p2__mku26740	1	0.971678	0.0092	0.1043	0.0879	mku26740
TRINITY_DN9093_c0_g1_i1.p1__mku07039	0.992551	0.984365	0.009	0.2686	0.0336	mku07039
TRINITY_DN149_c0_g1_i3.p1__mku10799	1	0.992175	0.003	0.1184	0.0257	mku10799
TRINITY_DN2462_c0_g1_i1.p1__mku15686	1	0.985232	0.008	0.1803	0.0444	mku15686
TRINITY_DN4396_c1_g1_i1.p1__mku20293	1	0.975887	0.0102	0.1607	0.0633	mku20293
TRINITY_DN2434_c0_g1_i2.p1__mku08255	1	0.98994	0.0028	0.0923	0.0305	mku08255
TRINITY_DN1532_c0_g2_i3.p1__mku13672	1	0.975724	0.0156	0.3042	0.0514	mku13672
TRINITY_DN34217_c0_g1_i1.p1__mku20459	1	0.988555	0.002	0.0539	0.0374	mku20459
TRINITY_DN13195_c0_g1_i1.p1__mku01260	1	0.983897	0.0096	0.2597	0.0371	mku01260
TRINITY_DN1203_c0_g1_i2.p1__mku23885	0.944162	0.983871	0.0072	0.1522	0.047	mku23885
TRINITY_DN3948_c0_g1_i1.p1__mku16661	1	0.985459	0.0061	0.1485	0.0409	mku16661
TRINITY_DN2631_c0_g1_i9.p1__mku02933	0.998737	0.986515	0.0024	0.0562	0.043	mku02933
TRINITY_DN7433_c0_g1_i6.p1__mku19399	1	0.983936	0.0036	0.0661	0.0552	mku19399
TRINITY_DN2962_c0_g1_i1.p1__mku04195	0.943448	0.979532	0.0123	0.2933	0.0419	mku04195
TRINITY_DN25397_c0_g1_i1.p1__mku17364	0.947368	0.979012	0.0193	0.6845	0.0281	mku17364
TRINITY_DN1434_c0_g1_i3.p1__mku12008	1	0.960237	0.0083	0.0591	0.1405	mku12008
TRINITY_DN510_c0_g1_i3.p1__mku16720	1	0.994369	0.0045	0.4875	0.0093	mku16720
TRINITY_DN6911_c0_g1_i1.p1__mku27162	1	0.986486	0.0114	0.4874	0.0235	mku27162
TRINITY_DN4665_c0_g1_i1.p1__mku08572	0.981855	0.982888	0.0115	0.2882	0.0399	mku08572
TRINITY_DN4495_c0_g3_i1.p1__mku20625	1	0.986957	0.0059	0.1692	0.0351	mku20625
TRINITY_DN3997_c0_g1_i1.p1__mku16022	1	0.990323	0.0031	0.1185	0.0263	mku16022
TRINITY_DN9835_c0_g1_i10.p1__mku21968	1	0.993681	0.0044	0.3737	0.0119	mku21968
TRINITY_DN2507_c0_g1_i1.p1__mku09290	1	0.985724	0.0062	0.1765	0.0352	mku09290
TRINITY_DN7917_c0_g1_i3.p1__mku18622	1	0.970849	0.0215	0.4359	0.0494	mku18622
TRINITY_DN2908_c0_g1_i1.p1__mku10876	0.95283	0.981023	0.0076	0.1241	0.0612	mku10876
TRINITY_DN2919_c0_g1_i1.p1__mku12152	1	0.965047	0.0283	0.4492	0.063	mku12152
TRINITY_DN3219_c0_g1_i3.p1__mku07422	1	0.989822	0.0063	0.3041	0.0208	mku07422
TRINITY_DN3317_c0_g1_i1.p1__mku06570	0.913824	0.986248	0.0066	0.1987	0.0331	mku06570
TRINITY_DN53418_c0_g1_i1.p1__mku22753	0.952607	0.986733	0.0114	0.5735	0.02	mku22753
TRINITY_DN3658_c0_g1_i1.p1__mku18816	1	0.992308	0	0.001	0.0285	mku18816
TRINITY_DN7975_c0_g1_i4.p1__mku16239	1	0.985839	0.0094	0.3467	0.0272	mku16239
TRINITY_DN3806_c0_g1_i6.p1__mku07510	1	0.981446	0.0061	0.1079	0.057	mku07510
TRINITY_DN6650_c0_g2_i1.p1__mku09859	1	0.98	0.0069	0.1024	0.067	mku09859
TRINITY_DN4403_c0_g1_i3.p1__mku13425	1	0.980609	0.0158	0.4907	0.0322	mku13425
TRINITY_DN1966_c0_g4_i1.p1__mku05289	1	0.985437	0.0045	0.1042	0.0433	mku05289
TRINITY_DN5788_c0_g1_i1.p1__mku25626	0.993976	0.973737	0.0127	0.2178	0.0585	mku25626
TRINITY_DN11937_c0_g1_i6.p1__mku09519	1	0.984749	0.0078	0.2235	0.0348	mku09519
TRINITY_DN6269_c0_g1_i1.p2__mku27844	1	0.983452	0.0068	0.1608	0.042	mku27844
TRINITY_DN2241_c0_g1_i2.p1__mku08772	1	0.978562	0.0102	0.1673	0.0608	mku08772
TRINITY_DN25117_c0_g2_i3.p1__mku06489	1	0.988095	0.0043	0.1409	0.0308	mku06489
TRINITY_DN21355_c0_g1_i3.p1__mku15666	1	0.979958	0.0133	0.3305	0.0402	mku15666
TRINITY_DN2857_c0_g1_i4.p1__mku15698	0.905444	0.970464	0.0149	0.199	0.0749	mku15698
TRINITY_DN891_c0_g3_i1.p1__mku08090	1	0.960159	0.0183	0.1759	0.1039	mku08090
TRINITY_DN2888_c0_g1_i1.p1__mku14373	1	0.989279	0.008	0.4114	0.0195	mku14373
TRINITY_DN101312_c0_g1_i1.p1__mku06817	0.944954	0.986408	0.0045	0.1158	0.0392	mku06817
TRINITY_DN8268_c0_g2_i12.p1__mku09672	0.997802	0.981645	0.0073	0.1469	0.0499	mku09672
TRINITY_DN566_c0_g1_i3.p1__mku12120	1	0.994898	0.0044	0.5453	0.008	mku12120
TRINITY_DN3271_c0_g1_i2.p1__mku13850	1	0.968839	0.0138	0.1729	0.0798	mku13850
TRINITY_DN510_c0_g2_i4.p1__mku16698	1	0.971942	0.0096	0.1202	0.0801	mku16698
TRINITY_DN1400_c0_g1_i4.p1__mku26117	1	0.9875	0.0056	0.1629	0.0347	mku26117
TRINITY_DN13817_c0_g1_i1.p1__mku05625	0.913189	0.979281	0.0053	0.0573	0.0932	mku05625
TRINITY_DN5446_c0_g1_i1.p1__mku18414	1	0.984962	0.0068	0.1432	0.0474	mku18414
TRINITY_DN4223_c0_g1_i1.p1__mku08133	0.978044	0.989796	0.004	0.1668	0.0243	mku08133
TRINITY_DN669_c0_g1_i1.p1__mku09404	0.964583	0.978402	0.0106	0.1677	0.0629	mku09404
TRINITY_DN3902_c0_g1_i1.p1__mku07281	1	0.986767	0.0057	0.1349	0.0423	mku07281
TRINITY_DN6188_c0_g2_i4.p1__mku05177	1	0.977564	0.0138	0.2617	0.0526	mku05177
TRINITY_DN916_c1_g1_i2.p1__mku31636	0.990566	0.977778	0.0143	0.29	0.0492	mku31636
TRINITY_DN5078_c0_g1_i4.p1__mku06239	1	0.980152	0.0102	0.1927	0.0529	mku06239
TRINITY_DN2675_c0_g1_i3.p1__mku03589	1	0.989526	0.0013	0.0361	0.0354	mku03589
TRINITY_DN19525_c1_g2_i2.p1__mku13394	1	0.988029	0.004	0.1184	0.0334	mku13394
TRINITY_DN1532_c2_g1_i1.p1__mku17638	1	0.982079	0.0091	0.1583	0.0573	mku17638
TRINITY_DN6574_c0_g2_i4.p1__mku02731	0.99511	0.979525	0.0175	0.576	0.0304	mku02731
TRINITY_DN2630_c0_g1_i1.p1__mku18629	1	0.977186	0.0129	0.1967	0.0657	mku18629
TRINITY_DN3177_c0_g1_i1.p2__mku31912	1	0.99359	0	0.001	0.0362	mku31912
TRINITY_DN11442_c0_g1_i1.p1__mku18090	0.967972	0.980392	0.0066	0.1055	0.063	mku18090
TRINITY_DN1409_c0_g2_i1.p1__mku05429	1	0.985769	0.0033	0.0841	0.0392	mku05429
TRINITY_DN994_c0_g1_i3.p1__mku13768	0.977961	0.849765	0.0398	0.0405	0.984	mku13768
TRINITY_DN969_c0_g1_i2.p1__mku08608	0.969136	0.987261	0.008	0.2949	0.027	mku08608
TRINITY_DN122_c0_g1_i3.p1__mku08485	1	0.984354	0.0046	0.0889	0.0516	mku08485
TRINITY_DN696_c0_g3_i1.p1__mku10561	1	0.988426	0.0054	0.1888	0.0286	mku10561
TRINITY_DN2965_c0_g1_i1.p1__mku13600	1	0.982309	0.0141	0.4681	0.0301	mku13600
TRINITY_DN505_c0_g1_i1.p1__mku08933	0.995825	0.977638	0.0105	0.1711	0.0613	mku08933
TRINITY_DN1317_c0_g1_i1.p1__mku06361	1	0.9941	0.0017	0.0954	0.0174	mku06361
TRINITY_DN3524_c0_g1_i1.p1__mku08976	0.997899	0.981053	0.0092	0.2098	0.044	mku08976
TRINITY_DN13980_c0_g1_i1.p1__mku19805	1	0.980796	0.016	0.5803	0.0277	mku19805
TRINITY_DN2691_c0_g2_i1.p1__mku32448	1	0.996667	0	0.001	0.0102	mku32448
TRINITY_DN6190_c0_g1_i1.p1__mku14970	1	0.979737	0.0108	0.2515	0.0431	mku14970
TRINITY_DN12006_c5_g1_i2.p1__mku04344	1	0.989599	0.0035	0.1146	0.0302	mku04344
TRINITY_DN1580_c0_g1_i1.p1__mku13782	1	0.968927	0.0157	0.1895	0.0829	mku13782
TRINITY_DN15072_c0_g1_i1.p1__mku26864	0.986842	0.971111	0.0178	0.2548	0.0699	mku26864
TRINITY_DN2913_c0_g1_i17.p2__mku13273	0.99455	0.992694	0.0013	0.0496	0.0253	mku13273
TRINITY_DN3840_c0_g1_i1.p1__mku13851	1	0.98017	0.0081	0.1546	0.0524	mku13851
TRINITY_DN3014_c0_g1_i4.p1__mku03271	0.986962	0.979745	0.0126	0.2955	0.0425	mku03271
TRINITY_DN13059_c0_g1_i3.p1__mku12651	0.978892	0.982031	0.0146	0.5059	0.0289	mku12651
TRINITY_DN13043_c0_g1_i1.p1__mku20979	0.964444	0.980031	0.0128	0.3022	0.0422	mku20979
TRINITY_DN3368_c0_g1_i7.p1__mku04200	1	0.966862	0.0167	0.1989	0.0842	mku04200
TRINITY_DN22835_c0_g1_i2.p1__mku10070	1	0.988015	0.0022	0.0589	0.0369	mku10070
TRINITY_DN4622_c0_g1_i2.p1__mku11846	1	0.988275	0.0023	0.0582	0.0398	mku11846
TRINITY_DN14068_c0_g1_i3.p1__mku02656	1	0.983354	0.0072	0.1517	0.0474	mku02656
TRINITY_DN52558_c0_g1_i1.p1__mku08825	0.985417	0.983791	0.0089	0.2338	0.038	mku08825
TRINITY_DN3284_c0_g1_i3.p1__mku17233	0.963087	0.984901	0.01	0.3142	0.0318	mku17233
TRINITY_DN25822_c0_g1_i1.p1__mku02918	0.929382	0.991859	0.0025	0.1034	0.0243	mku02918
TRINITY_DN2106_c0_g1_i2.p1__mku05792	1	0.98308	0.0016	0.0285	0.057	mku05792
TRINITY_DN3270_c0_g1_i1.p1__mku08997	1	0.985263	0.0061	0.1612	0.0376	mku08997
TRINITY_DN6020_c0_g1_i2.p1__mku12495	1	0.97389	0.0155	0.2521	0.0616	mku12495
TRINITY_DN7993_c0_g1_i2.p1__mku29802	1	0.97541	0.0115	0.1805	0.0638	mku29802
TRINITY_DN11795_c0_g1_i2.p1__mku23892	0.908602	0.982249	0.0084	0.1872	0.0448	mku23892
TRINITY_DN34018_c0_g1_i1.p1__mku21648	0.977376	0.981481	0.0085	0.178	0.0477	mku21648
TRINITY_DN6842_c0_g1_i4.p1__mku04002	1	0.984718	0.0048	0.1133	0.0425	mku04002
TRINITY_DN1921_c0_g1_i2.p1__mku05054	1	0.979365	0.0115	0.1885	0.061	mku05054
TRINITY_DN696_c0_g2_i1.p1__mku22625	1	0.990099	0.0021	0.052	0.0407	mku22625
TRINITY_DN3890_c0_g1_i1.p1__mku27515	1	0.974713	0.0001	0.001	0.1414	mku27515
TRINITY_DN10265_c0_g1_i11.p1__mku04623	0.995455	0.983765	0.0103	0.2852	0.0361	mku04623
TRINITY_DN3636_c0_g1_i2.p1__mku04443	1	0.984032	0.0071	0.1778	0.0401	mku04443
TRINITY_DN2489_c0_g1_i1.p1__mku10717	1	0.978972	0.0109	0.2087	0.0521	mku10717
TRINITY_DN8680_c0_g3_i1.p1__mku17796	1	0.99639	0.0034	0.7917	0.0043	mku17796
TRINITY_DN68443_c0_g1_i1.p1__mku08083	0.956175	0.988194	0.0054	0.1388	0.039	mku08083
TRINITY_DN2527_c0_g1_i2.p1__mku14281	1	0.982507	0.0174	0.9181	0.019	mku14281
TRINITY_DN2060_c0_g1_i3.p1__mku07327	0.974122	0.975965	0.0059	0.0664	0.089	mku07327
TRINITY_DN1054_c0_g2_i2.p1__mku17095	1	0.986207	0.0061	0.1548	0.0397	mku17095
TRINITY_DN5454_c0_g1_i1.p1__mku08668	0.981443	0.986695	0.0073	0.261	0.0279	mku08668
TRINITY_DN10086_c0_g1_i5.p1__mku12204	0.997442	0.97265	0.0168	0.2759	0.0608	mku12204
TRINITY_DN808_c0_g1_i8.p1__mku18461	0.946429	0.918239	0.0018	0.0046	0.3845	mku18461
TRINITY_DN1042_c0_g1_i1.p1__mku08836	1	0.979861	0.006	0.1047	0.0574	mku08836
TRINITY_DN5149_c0_g1_i2.p1__mku30219	1	0.991525	0.0039	0.186	0.0212	mku30219
TRINITY_DN2385_c0_g1_i8.p1__mku06044	0.974093	0.973404	0.0121	0.1661	0.073	mku06044
TRINITY_DN1422_c0_g1_i2.p1__mku04659	0.989426	0.978117	0.0088	0.15	0.0584	mku04659
TRINITY_DN3954_c0_g1_i3.p1__mku28013	1	0.992857	0.0036	0.2501	0.0145	mku28013
TRINITY_DN3780_c0_g1_i3.p1__mku15921	0.996805	0.977564	0.0109	0.2058	0.0531	mku15921
TRINITY_DN8657_c0_g1_i1.p1__mku20745	1	0.982456	0.0129	0.3293	0.0392	mku20745
TRINITY_DN1225_c0_g2_i1.p1__mku14491	0.988201	0.965174	0.0314	0.618	0.0508	mku14491
TRINITY_DN8152_c0_g1_i1.p1__mku11485	0.997549	0.984439	0.0122	0.4491	0.0272	mku11485
TRINITY_DN4728_c0_g1_i1.p1__mku18167	1	0.990123	0.0035	0.13	0.027	mku18167
TRINITY_DN2725_c0_g2_i1.p1__mku06823	1	0.989602	0.0025	0.0766	0.0332	mku06823
TRINITY_DN53847_c0_g1_i1.p1__mku10731	1	0.982087	0.0057	0.1154	0.0493	mku10731
TRINITY_DN4903_c0_g1_i2.p1__mku20884	0.977974	0.971471	0.0202	0.3228	0.0624	mku20884
TRINITY_DN9545_c0_g1_i2.p1__mku09172	1	0.988652	0.0052	0.1949	0.0265	mku09172
TRINITY_DN10195_c0_g2_i1.p1__mku09166	1	0.978723	0.0136	0.2823	0.0481	mku09166
TRINITY_DN2596_c0_g1_i1.p1__mku00155	0.992973	0.973508	0.0174	0.3382	0.0516	mku00155
TRINITY_DN102455_c0_g1_i1.p2__mku26409	1	0.99359	0.0035	0.3062	0.0114	mku26409
TRINITY_DN6707_c0_g2_i2.p1__mku09944	1	0.970238	0.0107	0.1291	0.0831	mku09944
TRINITY_DN325_c0_g2_i1.p1__mku16197	1	0.978284	0.0111	0.2233	0.0495	mku16197
TRINITY_DN806_c0_g2_i3.p1__mku12142	1	0.984655	0.0068	0.1555	0.044	mku12142
TRINITY_DN10746_c0_g1_i1.p1__mku12153	1	0.98636	0.0122	0.6591	0.0185	mku12153
TRINITY_DN846_c0_g1_i1.p1__mku19275	1	0.982804	0.0055	0.1081	0.051	mku19275
TRINITY_DN2796_c0_g1_i2.p1__mku00563	1	0.985405	0.0086	0.263	0.0329	mku00563
TRINITY_DN611_c0_g1_i3.p1__mku22821	0.956938	0.986667	0.0022	0.0454	0.0494	mku22821
TRINITY_DN30439_c0_g1_i1.p1__mku14340	1	0.989279	0.0082	0.4453	0.0185	mku14340
TRINITY_DN5148_c0_g1_i2.p1__mku28618	1	1	0	0.4321	0	mku28618
TRINITY_DN90513_c0_g1_i1.p1__mku14778	0.963964	0.982347	0.0084	0.1699	0.0495	mku14778
TRINITY_DN1701_c0_g1_i7.p1__mku12956	0.948787	0.985795	0.0081	0.2673	0.0305	mku12956
TRINITY_DN101_c0_g2_i1.p1__mku09025	1	0.992982	0.0031	0.1842	0.0167	mku09025
TRINITY_DN235_c0_g1_i1.p1__mku04387	1	0.972181	0.0139	0.1987	0.07	mku04387
TRINITY_DN20456_c0_g1_i1.p1__mku23758	1	0.980496	0.0165	0.5382	0.0306	mku23758
TRINITY_DN691_c0_g1_i2.p1__mku05024	0.969937	0.984231	0.0029	0.053	0.0555	mku05024
TRINITY_DN9742_c0_g1_i1.p1__mku21400	1	0.980213	0.0022	0.0327	0.0677	mku21400
TRINITY_DN268_c0_g1_i5.p1__mku24373	0.947368	0.972222	0.0244	0.5794	0.042	mku24373
TRINITY_DN4073_c0_g1_i4.p1__mku00980	1	0.97697	0.0103	0.1766	0.0584	mku00980
TRINITY_DN23693_c0_g1_i10.p1__mku25024	0.953488	0.979675	0.008	0.12	0.0669	mku25024
TRINITY_DN6589_c0_g1_i3.p1__mku13979	1	0.992381	0.0013	0.0516	0.0256	mku13979
TRINITY_DN4166_c0_g1_i4.p1__mku01409	0.999012	0.97758	0.0141	0.248	0.0567	mku01409
TRINITY_DN2298_c0_g1_i4.p1__mku03916	0.969613	0.968186	0.0086	0.0791	0.1084	mku03916
TRINITY_DN152_c0_g3_i3.p1__mku04902	1	0.985417	0.0081	0.2449	0.0333	mku04902
TRINITY_DN3934_c0_g1_i3.p1__mku06531	0.985891	0.986881	0.0091	0.3515	0.0258	mku06531
TRINITY_DN812_c0_g1_i1.p1__mku07210	0.964218	0.970703	0.01	0.113	0.0885	mku07210
TRINITY_DN448_c0_g2_i1.p1__mku14535	0.997041	0.981207	0.0099	0.2242	0.044	mku14535
TRINITY_DN84448_c0_g1_i1.p1__mku11971	0.997475	0.989873	0.0057	0.2077	0.0273	mku11971
TRINITY_DN1102_c0_g2_i2.p1__mku13477	1	0.984303	0.0114	0.3895	0.0293	mku13477
TRINITY_DN250_c0_g1_i9.p1__mku12437	1	0.984375	0.0061	0.147	0.0417	mku12437
TRINITY_DN858_c0_g1_i4.p1__mku31583	1	0.978193	0.0132	0.2984	0.0441	mku31583
TRINITY_DN6574_c0_g2_i4.p2__mku03600	0.965699	0.98725	0.0089	0.3704	0.0241	mku03600
TRINITY_DN3835_c0_g1_i6.p1__mku25424	1	0.980159	0.0055	0.0826	0.0661	mku25424
TRINITY_DN1935_c0_g2_i1.p1__mku04682	0.995434	0.984709	0.0057	0.1347	0.0424	mku04682
TRINITY_DN4009_c0_g2_i1.p1__mku16646	1	0.98434	0.0066	0.1689	0.0389	mku16646
TRINITY_DN6226_c0_g1_i1.p1__mku17371	1	0.981287	0.0101	0.2393	0.042	mku17371
TRINITY_DN4450_c0_g1_i1.p1__mku01811	1	0.990426	0.0054	0.2527	0.0214	mku01811
TRINITY_DN71160_c0_g1_i1.p1__mku24075	1	0.983696	0.0128	0.4661	0.0275	mku24075
TRINITY_DN943_c0_g2_i4.p1__mku08906	0.997912	0.96583	0.023	0.3263	0.0705	mku08906
TRINITY_DN1777_c0_g1_i1.p1__mku22844	1	0.968333	0.0157	0.1766	0.0889	mku22844
TRINITY_DN1200_c0_g1_i4.p1__mku18723	0.97318	0.986877	0.0095	0.4287	0.0223	mku18723
TRINITY_DN317_c0_g1_i1.p1__mku07858	1	0.982973	0.0037	0.0671	0.055	mku07858
TRINITY_DN83432_c0_g1_i1.p1__mku19740	1	0.993169	0.0069	0.9874	0.007	mku19740
TRINITY_DN6493_c0_g1_i1.p1__mku08236	1	0.988621	0.006	0.2501	0.0239	mku08236
TRINITY_DN5473_c0_g2_i1.p1__mku03706	0.990385	0.974572	0.0176	0.3694	0.0476	mku03706
TRINITY_DN4689_c0_g1_i4.p1__mku09651	1	0.974415	0.0128	0.1799	0.0709	mku09651
TRINITY_DN2990_c0_g1_i1.p1__mku06487	0.9875	0.976492	0.0138	0.2661	0.0518	mku06487
TRINITY_DN5255_c0_g1_i1.p1__mku21812	1	0.989097	0.0041	0.1225	0.0337	mku21812
TRINITY_DN8858_c0_g1_i2.p1__mku04152	1	0.989326	0.0049	0.1868	0.0261	mku04152
TRINITY_DN6314_c0_g1_i1.p1__mku24191	1	0.990842	0	0.001	0.0347	mku24191
TRINITY_DN8761_c0_g1_i1.p1__mku24230	1	0.987179	0.0025	0.0584	0.0435	mku24230
TRINITY_DN2657_c0_g1_i2.p1__mku13765	1	0.97277	0.0096	0.1316	0.0733	mku13765
TRINITY_DN14759_c0_g1_i6.p1__mku25783	0.993939	0.987805	0.0052	0.1209	0.0428	mku25783
TRINITY_DN4233_c0_g2_i1.p1__mku04840	0.987558	0.987927	0.007	0.2415	0.0292	mku04840
TRINITY_DN3920_c1_g1_i2.p1__mku27412	1	0.988584	0.0062	0.2211	0.0279	mku27412
TRINITY_DN5229_c0_g1_i3.p1__mku07699	1	0.990921	0.0074	0.5439	0.0137	mku07699
TRINITY_DN2841_c0_g1_i1.p1__mku11368	1	0.982114	0.0083	0.1933	0.0429	mku11368
TRINITY_DN105432_c0_g1_i1.p1__mku18251	0.988848	0.989975	0.0037	0.148	0.0251	mku18251
TRINITY_DN2063_c0_g1_i4.p1__mku22009	1	0.966825	0.0022	0.0166	0.1339	mku22009
TRINITY_DN4754_c0_g1_i5.p1__mku09829	1	0.977827	0.0063	0.0953	0.0662	mku09829
TRINITY_DN3906_c0_g1_i5.p1__mku13643	0.934726	0.986965	0.0065	0.1989	0.0325	mku13643
TRINITY_DN928_c0_g1_i1.p1__mku20930	1	0.985185	0.0084	0.2492	0.0337	mku20930
TRINITY_DN956_c0_g1_i1.p1__mku24496	1	0.992551	0	0.001	0.0224	mku24496
TRINITY_DN2677_c0_g1_i1.p1__mku25883	1	0.985597	0.0029	0.0605	0.0476	mku25883
TRINITY_DN7610_c0_g1_i1.p1__mku25851	0.981595	0.989583	0.0083	0.4556	0.0182	mku25851
TRINITY_DN1014_c0_g1_i2.p1__mku08486	1	0.965986	0.0188	0.2186	0.0861	mku08486
TRINITY_DN2458_c0_g1_i1.p1__mku07265	1	0.985507	0.0091	0.3012	0.0301	mku07265
TRINITY_DN8110_c0_g1_i1.p1__mku04723	1	0.981567	0.0055	0.09	0.0611	mku04723
TRINITY_DN89_c0_g1_i9.p1__mku11889	0.908467	0.987406	0.0082	0.322	0.0255	mku11889
TRINITY_DN3419_c0_g1_i1.p1__mku15981	0.984177	0.980707	0.0095	0.2193	0.0433	mku15981
TRINITY_DN3711_c0_g1_i7.p1__mku20263	1	0.980226	0.0113	0.2279	0.0494	mku20263
TRINITY_DN1721_c0_g1_i3.p1__mku08619	1	0.96845	0.0181	0.2548	0.071	mku08619
TRINITY_DN5_c0_g1_i2.p1__mku18204	0.964158	0.988848	0.0119	1.2028	0.0099	mku18204
TRINITY_DN9140_c0_g1_i5.p1__mku17881	1	0.984242	0.005	0.1008	0.0494	mku17881
TRINITY_DN3324_c0_g1_i3.p1__mku02537	1	0.988849	0.004	0.1333	0.03	mku02537
TRINITY_DN930_c0_g2_i5.p1__mku04662	1	0.974555	0.0085	0.111	0.0769	mku04662
TRINITY_DN223_c0_g1_i1.p1__mku13101	1	0.990063	0.0013	0.0435	0.0302	mku13101
TRINITY_DN20769_c0_g1_i2.p1__mku16595	1	0.985507	0.0016	0.0313	0.0501	mku16595
TRINITY_DN4427_c0_g1_i3.p1__mku02748	0.998767	0.979424	0.0142	0.3652	0.0388	mku02748
TRINITY_DN1008_c0_g1_i1.p1__mku09369	1	0.963362	0.0272	0.4036	0.0674	mku09369
TRINITY_DN1910_c0_g1_i4.p1__mku18712	1	0.988506	0	0.001	0.0456	mku18712
TRINITY_DN1062_c0_g1_i5.p1__mku19592	0.995968	0.987854	0.0053	0.1487	0.0359	mku19592
TRINITY_DN83725_c0_g1_i1.p1__mku26233	1	0.970464	0.0271	0.7225	0.0376	mku26233
TRINITY_DN177_c0_g1_i1.p1__mku27999	1	0.990476	0	0.001	0.0335	mku27999
TRINITY_DN524_c0_g1_i12.p1__mku07440	1	0.986616	0.0051	0.1236	0.0414	mku07440
TRINITY_DN2773_c0_g1_i2.p1__mku06252	1	0.973099	0.0083	0.1005	0.0827	mku06252
TRINITY_DN17941_c0_g1_i5.p1__mku22410	1	0.986992	0.0051	0.1783	0.0286	mku22410
TRINITY_DN10467_c0_g3_i2.p1__mku24737	0.965909	0.982353	0.0001	0.001	0.0568	mku24737
TRINITY_DN19946_c0_g1_i2.p1__mku17416	1	0.984742	0.0069	0.1882	0.0364	mku17416
TRINITY_DN53750_c0_g1_i1.p1__mku16745	1	0.98536	0.0121	0.5042	0.0239	mku16745
TRINITY_DN5786_c0_g1_i5.p1__mku07826	1	0.983007	0.009	0.2156	0.0416	mku07826
TRINITY_DN6006_c0_g2_i3.p1__mku15468	1	0.987461	0.0098	0.4355	0.0225	mku15468
TRINITY_DN1290_c1_g1_i1.p1__mku13430	0.983651	0.980609	0.0088	0.1607	0.0548	mku13430
TRINITY_DN5080_c0_g1_i4.p1__mku09163	0.919149	0.987654	0.0095	0.4518	0.0211	mku09163
TRINITY_DN3761_c0_g2_i1.p1__mku05073	1	0.986222	0.0054	0.1527	0.0351	mku05073
TRINITY_DN1021_c0_g1_i3.p1__mku08558	1	0.989071	0.0048	0.1673	0.0286	mku08558
TRINITY_DN4847_c0_g1_i8.p1__mku25830	0.936782	0.97955	0.0143	0.3571	0.0401	mku25830
TRINITY_DN784_c0_g1_i4.p1__mku07930	1	0.978961	0.0141	0.3062	0.046	mku07930
TRINITY_DN9530_c1_g1_i3.p1__mku05835	0.889643	0.986005	0.0068	0.1736	0.039	mku05835
TRINITY_DN4354_c0_g1_i3.p1__mku02928	1	0.990308	0.0043	0.1804	0.0236	mku02928
TRINITY_DN2572_c0_g1_i4.p1__mku09797	0.982609	0.971976	0.0173	0.2464	0.0701	mku09797
TRINITY_DN4993_c0_g1_i4.p1__mku11993	1	0.98731	0.0023	0.0537	0.0434	mku11993
TRINITY_DN399_c0_g1_i1.p1__mku11209	0.908096	0.987149	0.0033	0.0773	0.0426	mku11209
TRINITY_DN6941_c0_g1_i4.p1__mku07405	1	0.986641	0.0063	0.1898	0.0332	mku07405
TRINITY_DN700_c0_g1_i2.p1__mku05146	1	0.982933	0.0082	0.1876	0.044	mku05146
TRINITY_DN101306_c0_g1_i1.p1__mku14558	1	0.977318	0.0069	0.095	0.0723	mku14558
TRINITY_DN4441_c0_g1_i2.p1__mku11659	1	0.990074	0.0081	0.5116	0.0158	mku11659
TRINITY_DN51104_c0_g1_i1.p1__mku26820	0.993464	0.975877	0.0171	0.3293	0.052	mku26820
TRINITY_DN2706_c0_g1_i4.p1__mku07192	0.967213	0.985562	0.0094	0.3002	0.0312	mku07192
TRINITY_DN10766_c0_g1_i1.p1__mku15072	0.840979	0.972121	0.0101	0.1184	0.085	mku15072
TRINITY_DN6893_c0_g1_i3.p1__mku15121	1	0.990798	0.0071	0.455	0.0156	mku15121
TRINITY_DN13186_c0_g1_i3.p1__mku11752	0.990099	0.969167	0.0192	0.2891	0.0666	mku11752
TRINITY_DN5351_c0_g2_i1.p1__mku07195	1	0.978029	0.0129	0.2829	0.0456	mku07195
TRINITY_DN1918_c0_g1_i3.p1__mku14411	0.918699	0.941986	0.0097	0.0435	0.2232	mku14411
TRINITY_DN34418_c0_g1_i1.p1__mku03973	0.94	0.986829	0.0074	0.2126	0.0349	mku03973
TRINITY_DN2392_c0_g1_i3.p1__mku08106	1	0.984064	0.0109	0.3268	0.0333	mku08106
TRINITY_DN3193_c0_g1_i1.p1__mku14624	1	0.972222	0.0231	0.4983	0.0464	mku14624
TRINITY_DN114_c0_g1_i1.p1__mku26879	1	0.986755	0.008	0.1801	0.0444	mku26879
TRINITY_DN1724_c0_g1_i1.p1__mku06125	1	0.983768	0.0008	0.0117	0.0673	mku06125
TRINITY_DN3778_c1_g1_i2.p1__mku13654	1	0.989729	0.0041	0.1647	0.0252	mku13654
TRINITY_DN304_c0_g1_i2.p1__mku20948	1	0.991111	0.0061	0.34	0.0178	mku20948
TRINITY_DN2571_c0_g1_i1.p1__mku30760	1	0.99705	0	0.001	0.0186	mku30760
TRINITY_DN8090_c0_g1_i1.p1__mku16519	1	0.977778	0.0142	0.3136	0.0454	mku16519
TRINITY_DN2698_c0_g1_i3.p1__mku07072	0.962687	0.978036	0.0183	0.5015	0.0364	mku07072
TRINITY_DN9_c0_g1_i32.p3__mku18590	0.996212	0.991128	0.0017	0.0508	0.0332	mku18590
TRINITY_DN638_c0_g1_i1.p1__mku11004	0.992874	0.987241	0.0032	0.0691	0.0459	mku11004
TRINITY_DN7203_c0_g1_i3.p1__mku09754	0.94572	0.958057	0.0357	0.5175	0.0689	mku09754
TRINITY_DN4529_c0_g1_i3.p1__mku07345	1	0.985452	0.0061	0.1538	0.0398	mku07345
TRINITY_DN22691_c0_g1_i2.p1__mku21788	0.948598	0.988506	0.0001	0.001	0.0503	mku21788
TRINITY_DN2725_c2_g1_i2.p1__mku06647	1	0.987365	0.0042	0.1136	0.0369	mku06647
TRINITY_DN16742_c0_g1_i2.p1__mku24905	0.945652	0.955939	0.0165	0.1268	0.1301	mku24905
TRINITY_DN52806_c0_g1_i1.p1__mku18365	0.898876	0.958333	0.026	0.2866	0.0907	mku18365
TRINITY_DN124_c0_g5_i2.p2__mku17930	1	0.984185	0.007	0.1733	0.0402	mku17930
TRINITY_DN2455_c0_g1_i2.p1__mku14809	1	0.983936	0.0014	0.0263	0.055	mku14809
TRINITY_DN101196_c0_g1_i1.p1__mku24364	1	0.97963	0.0093	0.1189	0.078	mku24364
TRINITY_DN10634_c0_g3_i1.p1__mku09827	0.97561	0.983333	0.0087	0.2232	0.039	mku09827
TRINITY_DN3427_c0_g1_i1.p1__mku10341	0.969027	0.976408	0.0153	0.3234	0.0472	mku10341
TRINITY_DN3415_c0_g5_i2.p1__mku13724	0.97191	0.986513	0.005	0.11	0.0455	mku13724
TRINITY_DN3227_c0_g2_i7.p1__mku01185	1	0.989196	0.0037	0.0986	0.0376	mku01185
TRINITY_DN101310_c0_g1_i1.p1__mku31119	0.891892	0.993266	0.0046	0.342	0.0134	mku31119
TRINITY_DN1618_c0_g1_i14.p1__mku10918	0.929078	0.927905	0.0067	0.0152	0.4405	mku10918
TRINITY_DN5248_c0_g1_i8.p1__mku19637	1	0.944444	0.0075	0.0333	0.2255	mku19637
TRINITY_DN64_c0_g1_i1.p1__mku08749	1	0.98686	0.0078	0.2813	0.0278	mku08749
TRINITY_DN9397_c0_g1_i8.p1__mku16842	1	0.978458	0.0144	0.3269	0.0439	mku16842
TRINITY_DN5562_c0_g2_i1.p1__mku09774	1	0.970501	0.0161	0.2134	0.0755	mku09774
TRINITY_DN2017_c0_g1_i4.p1__mku09136	1	0.978061	0.0154	0.3454	0.0446	mku09136
TRINITY_DN2494_c0_g1_i1.p1__mku05980	1	0.986827	0.0066	0.2213	0.03	mku05980
TRINITY_DN1742_c0_g1_i2.p1__mku15742	0.951662	0.973545	0.0192	0.4145	0.0463	mku15742
TRINITY_DN4396_c0_g1_i3.p1__mku05199	1	0.980203	0.0129	0.2884	0.0447	mku05199
TRINITY_DN2152_c1_g1_i1.p1__mku07678	1	0.994822	0.002	0.1654	0.0119	mku07678
TRINITY_DN3374_c0_g2_i1.p1__mku04480	1	0.980451	0.0028	0.0426	0.0668	mku04480
TRINITY_DN3380_c0_g1_i2.p1__mku08036	0.996047	0.970899	0.0191	0.3206	0.0595	mku08036
TRINITY_DN2286_c0_g1_i3.p1__mku13196	1	0.976385	0.0119	0.1718	0.0691	mku13196
TRINITY_DN2581_c0_g1_i1.p1__mku15229	1	0.99177	0.0015	0.0634	0.0239	mku15229
TRINITY_DN846_c0_g2_i2.p1__mku19812	1	0.982094	0.0095	0.2215	0.0431	mku19812
TRINITY_DN3611_c0_g3_i5.p1__mku19851	1	0.979339	0.004	0.0624	0.0642	mku19851
TRINITY_DN2683_c0_g1_i3.p1__mku12696	1	0.969938	0.0246	0.5129	0.0479	mku12696
TRINITY_DN7276_c0_g1_i1.p1__mku05437	0.868759	0.984127	0.0008	0.0152	0.0528	mku05437
TRINITY_DN758_c0_g1_i13.p1__mku16479	1	0.9701	0.0197	0.3022	0.0651	mku16479
TRINITY_DN10267_c0_g1_i5.p1__mku16481	1	0.987818	0.0028	0.0551	0.0507	mku16481
TRINITY_DN1142_c0_g3_i1.p1__mku18374	1	0.978697	0.0115	0.1916	0.0598	mku18374
TRINITY_DN7699_c0_g1_i2.p1__mku23729	1	0.980496	0.0022	0.0212	0.1053	mku23729
TRINITY_DN3794_c0_g2_i5.p1__mku01548	1	0.986181	0.0059	0.1704	0.0345	mku01548
TRINITY_DN6531_c0_g1_i2.p1__mku21819	1	0.96729	0.0131	0.1443	0.0911	mku21819
TRINITY_DN4501_c0_g1_i6.p1__mku21761	1	0.984424	0.0121	0.4664	0.0259	mku21761
TRINITY_DN223_c0_g2_i1.p1__mku13229	0.986339	0.979686	0.0027	0.0427	0.0638	mku13229
TRINITY_DN4711_c0_g1_i1.p1__mku10502	1	0.987711	0.0055	0.1798	0.0306	mku10502
TRINITY_DN104355_c0_g1_i1.p1__mku28532	0.937063	0.972637	0.022	0.5198	0.0424	mku28532
TRINITY_DN1670_c0_g1_i3.p1__mku13844	1	0.965061	0.0244	0.3498	0.0696	mku13844
TRINITY_DN1876_c0_g2_i3.p1__mku06394	1	0.980496	0.0161	0.5297	0.0304	mku06394
TRINITY_DN4621_c0_g1_i2.p1__mku03872	0.998592	0.984015	0.0098	0.2799	0.0349	mku03872
TRINITY_DN1346_c0_g1_i4.p1__mku09115	1	0.969633	0.0184	0.2771	0.0663	mku09115
TRINITY_DN1690_c0_g1_i2.p1__mku10042	0.991011	0.981104	0.013	0.3645	0.0358	mku10042
TRINITY_DN17734_c1_g1_i1.p1__mku15425	1	0.980208	0.0061	0.1147	0.0533	mku15425
TRINITY_DN11469_c0_g1_i2.p1__mku29642	1	0.97832	0.0001	0.001	0.0877	mku29642
TRINITY_DN22928_c0_g4_i1.p1__mku20895	1	0.99115	0.0025	0.1252	0.0196	mku20895
TRINITY_DN5403_c0_g1_i5.p1__mku20870	1	0.982301	0.0064	0.1328	0.0478	mku20870
TRINITY_DN3039_c0_g1_i1.p1__mku06404	0.996448	0.986928	0.0048	0.1248	0.0388	mku06404
TRINITY_DN3033_c0_g3_i1.p1__mku21609	0.953704	0.97411	0.0069	0.0859	0.0804	mku21609
TRINITY_DN5226_c0_g1_i1.p1__mku17972	1	0.978102	0.0104	0.191	0.0546	mku17972
TRINITY_DN7108_c0_g1_i5.p1__mku08604	0.969136	0.982307	0.0056	0.0901	0.062	mku08604
TRINITY_DN6906_c0_g1_i1.p2__mku23961	1	0.978378	0.0177	0.502	0.0352	mku23961
TRINITY_DN5227_c0_g1_i1.p2__mku28070	1	0.976019	0.0237	0.8557	0.0277	mku28070
TRINITY_DN21644_c0_g1_i1.p1__mku28049	1	0.978417	0.0069	0.1077	0.0641	mku28049
TRINITY_DN270_c0_g1_i1.p1__mku11962	0.974684	0.980087	0.0047	0.0696	0.0676	mku11962
TRINITY_DN70222_c0_g1_i1.p1__mku23037	1	0.974619	0.0223	0.562	0.0396	mku23037
TRINITY_DN23133_c0_g1_i2.p1__mku17477	1	0.98351	0.0083	0.2087	0.0398	mku17477
TRINITY_DN4357_c0_g1_i1.p1__mku12646	1	0.979771	0.0159	0.4652	0.0342	mku12646
TRINITY_DN6830_c0_g2_i2.p1__mku24149	1	0.989071	0.0071	0.2678	0.0263	mku24149
TRINITY_DN2685_c0_g1_i1.p1__mku19493	0.995968	0.981107	0.0163	0.5709	0.0285	mku19493
TRINITY_DN2331_c0_g1_i2.p1__mku15687	1	0.981013	0.0073	0.1364	0.0538	mku15687
TRINITY_DN4655_c0_g1_i2.p1__mku13296	0.950685	0.989433	0.0081	0.4592	0.0177	mku13296
TRINITY_DN1971_c0_g2_i1.p1__mku18133	1	0.97663	0.0086	0.126	0.0683	mku18133
TRINITY_DN9568_c0_g1_i2.p1__mku28246	1	0.970803	0.0137	0.1792	0.0764	mku28246
TRINITY_DN4967_c0_g1_i1.p1__mku03319	1	0.981922	0.0108	0.2532	0.0425	mku03319
TRINITY_DN1938_c0_g1_i2.p1__mku13653	0.997199	0.981273	0.0038	0.0573	0.0668	mku13653
TRINITY_DN28504_c0_g1_i1.p1__mku32392	1	0.936667	0.0228	0.0913	0.2498	mku32392
TRINITY_DN6016_c0_g2_i1.p1__mku30141	1	0.985994	0.0036	0.0623	0.0576	mku30141
TRINITY_DN4295_c0_g1_i6.p1__mku13533	0.980501	0.989583	0.0091	0.615	0.0149	mku13533
TRINITY_DN982_c0_g1_i1.p1__mku18196	1	0.976456	0.0153	0.2831	0.054	mku18196
TRINITY_DN2163_c0_g1_i1.p1__mku03972	0.949796	0.980952	0.0102	0.2345	0.0436	mku03972
TRINITY_DN7518_c0_g1_i2.p2__mku32749	0.950495	0.986111	0.0001	0.001	0.0825	mku32749
TRINITY_DN1160_c0_g2_i2.p1__mku20452	1	0.987124	0.0058	0.1689	0.0344	mku20452
TRINITY_DN3005_c0_g1_i5.p1__mku10868	0.911828	0.986635	0.0067	0.2085	0.0319	mku10868
TRINITY_DN1562_c0_g1_i1.p1__mku23327	1	0.987973	0.0046	0.1285	0.0361	mku23327
TRINITY_DN2865_c0_g1_i5.p1__mku12809	1	0.964444	0.0166	0.1769	0.0937	mku12809
TRINITY_DN3745_c0_g1_i5.p1__mku06259	0.974359	0.985965	0.005	0.1247	0.0403	mku06259
TRINITY_DN1318_c0_g3_i1.p1__mku26892	1	0.995585	0.0028	0.245	0.0113	mku26892
TRINITY_DN13018_c0_g1_i1.p1__mku30285	1	0.983051	0.0115	0.3233	0.0356	mku30285
TRINITY_DN2813_c0_g1_i1.p1__mku17070	1	0.97931	0.0047	0.0646	0.0725	mku17070
TRINITY_DN6449_c0_g1_i1.p1__mku13008	0.946092	0.983856	0.0087	0.1987	0.0439	mku13008
TRINITY_DN3382_c0_g1_i2.p1__mku23345	1	0.97582	0.0219	0.6582	0.0332	mku23345
TRINITY_DN88_c0_g1_i1.p1__mku07152	1	0.956848	0.0155	0.1143	0.1352	mku07152
TRINITY_DN10084_c0_g1_i2.p2__mku33181	0.919192	0.985348	0.0136	0.6204	0.0218	mku33181
TRINITY_DN2152_c0_g1_i1.p1__mku08185	0.984	0.981707	0.0102	0.2235	0.0455	mku08185
TRINITY_DN6346_c0_g1_i1.p1__mku01765	1	0.988058	0.0021	0.0579	0.0357	mku01765
TRINITY_DN8265_c0_g1_i4.p1__mku08614	0.997947	0.973251	0.0155	0.2466	0.0628	mku08614
TRINITY_DN52560_c0_g1_i2.p1__mku12818	0.984	0.98645	0.012	0.6047	0.0198	mku12818
TRINITY_DN2456_c0_g1_i1.p1__mku06342	1	0.98351	0.0042	0.0863	0.049	mku06342
TRINITY_DN5703_c0_g1_i5.p1__mku08923	1	0.98812	0.0072	0.2936	0.0244	mku08923
TRINITY_DN3567_c0_g2_i3.p1__mku10628	1	0.975969	0.0189	0.4175	0.0452	mku10628
TRINITY_DN4259_c0_g1_i6.p1__mku14380	1	0.982405	0.007	0.1498	0.0465	mku14380
TRINITY_DN2550_c0_g2_i1.p1__mku17857	1	0.985507	0.0084	0.2586	0.0325	mku17857
TRINITY_DN5861_c0_g2_i1.p1__mku08055	1	0.987409	0.0068	0.1829	0.037	mku08055
TRINITY_DN3405_c0_g1_i1.p1__mku13591	0.913649	0.977642	0.0195	0.6168	0.0316	mku13591
TRINITY_DN4381_c0_g1_i1.p1__mku13629	0.932961	0.978044	0.015	0.337	0.0446	mku13629
TRINITY_DN174_c0_g1_i1.p1__mku23106	0.890909	0.977891	0.0045	0.0515	0.0877	mku23106
TRINITY_DN11929_c0_g1_i2.p1__mku09049	1	0.988045	0.0093	0.4948	0.0188	mku09049
TRINITY_DN16957_c0_g2_i1.p1__mku07472	0.966418	0.969112	0.0226	0.3459	0.0654	mku07472
TRINITY_DN696_c0_g1_i1.p1__mku10162	0.963883	0.980484	0.0044	0.0691	0.0641	mku10162
TRINITY_DN101871_c0_g1_i1.p1__mku16603	0.976589	0.981735	0.0081	0.1689	0.0477	mku16603
TRINITY_DN786_c0_g1_i6.p1__mku21684	1	0.979845	0.009	0.1781	0.0503	mku21684
TRINITY_DN249_c0_g1_i1.p1__mku27277	1	0.979592	0.0027	0.0216	0.1265	mku27277
TRINITY_DN253_c0_g1_i1.p1__mku05388	1	0.974905	0.0131	0.2094	0.0624	mku05388
TRINITY_DN2294_c0_g1_i1.p1__mku04573	1	0.977273	0.0125	0.2393	0.0522	mku04573
TRINITY_DN102_c0_g1_i1.p1__mku07913	1	0.981591	0.0046	0.0801	0.0575	mku07913
TRINITY_DN10959_c0_g1_i9.p1__mku15863	0.984277	0.98722	0.0015	0.0368	0.0418	mku15863
TRINITY_DN449_c0_g1_i3.p1__mku05743	1	0.987071	0.0032	0.0835	0.0383	mku05743
TRINITY_DN2502_c0_g1_i2.p1__mku18733	1	0.975734	0.0033	0.0312	0.1067	mku18733
TRINITY_DN12300_c0_g1_i5.p1__mku04590	0.998483	0.965046	0.0281	0.4569	0.0614	mku04590
TRINITY_DN5768_c0_g2_i10.p1__mku13209	1	0.95082	0.032	0.2906	0.1102	mku13209
TRINITY_DN51940_c0_g1_i1.p1__mku10541	0.997691	0.974537	0.0147	0.2767	0.053	mku10541
TRINITY_DN6080_c0_g1_i1.p1__mku20954	1	0.986667	0.0102	0.4506	0.0227	mku20954
TRINITY_DN7338_c0_g1_i2.p1__mku04878	1	0.976079	0.0171	0.3623	0.0472	mku04878
TRINITY_DN2120_c0_g1_i1.p1__mku06664	0.981917	0.976059	0.011	0.1428	0.0772	mku06664
TRINITY_DN1679_c0_g1_i1.p1__mku12429	1	0.976563	0.0097	0.151	0.0642	mku12429
TRINITY_DN62077_c0_g1_i1.p1__mku17279	0.969595	0.984901	0.0081	0.2282	0.0354	mku17279
TRINITY_DN3793_c0_g1_i1.p1__mku17556	1	0.978648	0.0136	0.3303	0.0413	mku17556
TRINITY_DN3139_c0_g1_i3.p1__mku08979	1	0.973389	0.023	0.561	0.0411	mku08979
TRINITY_DN3802_c0_g1_i5.p1__mku04798	1	0.977812	0.0116	0.1912	0.0606	mku04798
TRINITY_DN26350_c0_g1_i1.p1__mku20303	1	0.994326	0	0.001	0.0213	mku20303
TRINITY_DN10171_c0_g2_i1.p1__mku29148	1	0.986979	0.0001	0.001	0.0707	mku29148
TRINITY_DN4790_c0_g1_i10.p1__mku09639	1	0.975146	0.0182	0.3884	0.047	mku09639
TRINITY_DN1082_c0_g1_i2.p1__mku07095	1	0.995016	0.0025	0.1969	0.0128	mku07095
TRINITY_DN1267_c0_g1_i3.p1__mku16002	1	0.975269	0.0197	0.4742	0.0416	mku16002
TRINITY_DN3276_c0_g1_i1.p1__mku05862	0.954003	0.981548	0.0132	0.3643	0.0361	mku05862
TRINITY_DN1805_c0_g1_i5.p1__mku16076	1	0.987055	0.0064	0.2233	0.0287	mku16076
TRINITY_DN32125_c0_g1_i2.p1__mku09193	0.991543	0.991471	0.0022	0.0995	0.0218	mku09193
TRINITY_DN7651_c0_g1_i1.p1__mku19761	1	0.984911	0.012	0.5027	0.0239	mku19761
TRINITY_DN7862_c0_g1_i8.p1__mku17232	1	0.974448	0.0121	0.196	0.0615	mku17232
TRINITY_DN7982_c0_g1_i3.p1__mku15416	0.9875	0.96097	0.0277	0.3689	0.0751	mku15416
TRINITY_DN8381_c0_g1_i1.p1__mku14064	1	0.984674	0.0093	0.2812	0.0332	mku14064
TRINITY_DN1491_c0_g1_i17.p2__mku15048	1	0.992886	0.0085	2.2124	0.0038	mku15048
TRINITY_DN1925_c0_g1_i1.p1__mku16705	1	0.989899	0.0017	0.056	0.0298	mku16705
TRINITY_DN1349_c0_g1_i4.p1__mku09286	0.962887	0.97359	0.0173	0.308	0.0561	mku09286
TRINITY_DN1961_c1_g1_i6.p1__mku07863	0.990272	0.97053	0.0143	0.1985	0.0719	mku07863
TRINITY_DN2750_c0_g1_i1.p1__mku20616	1	0.984058	0.0064	0.1586	0.0404	mku20616
TRINITY_DN192_c0_g2_i1.p1__mku26651	1	0.969697	0.0125	0.1561	0.08	mku26651
TRINITY_DN1333_c0_g2_i2.p1__mku13692	1	0.9897	0.0039	0.1343	0.029	mku13692
TRINITY_DN3230_c0_g1_i1.p1__mku09453	0.986985	0.974359	0.0116	0.1815	0.064	mku09453
TRINITY_DN10505_c0_g1_i1.p1__mku11672	1	0.981803	0.0103	0.2417	0.0425	mku11672
TRINITY_DN4474_c0_g1_i4.p1__mku23374	1	0.98791	0.0025	0.0707	0.0358	mku23374
TRINITY_DN2825_c1_g1_i2.p1__mku20682	1	0.983988	0.0106	0.3713	0.0285	mku20682
TRINITY_DN1614_c0_g1_i2.p1__mku13732	1	0.974648	0.0204	0.4959	0.0412	mku13732
TRINITY_DN4363_c0_g1_i1.p1__mku08098	0.996016	0.980667	0.0149	0.4435	0.0336	mku08098
TRINITY_DN258_c0_g1_i1.p1__mku07100	1	0.986916	0.0054	0.1684	0.0323	mku07100
TRINITY_DN5827_c0_g1_i1.p1__mku07574	0.944123	0.993197	0.003	0.1837	0.0162	mku07574
TRINITY_DN1486_c0_g1_i1.p1__mku21646	1	0.99537	0	0.001	0.0194	mku21646
TRINITY_DN1576_c0_g1_i9.p1__mku04287	0.956215	0.979321	0.0127	0.287	0.0443	mku04287
TRINITY_DN7392_c0_g1_i3.p1__mku31721	1	0.984277	0.0082	0.1865	0.0441	mku31721
TRINITY_DN9488_c0_g1_i1.p1__mku13344	0.986264	0.980501	0.0198	0.9621	0.0206	mku13344
TRINITY_DN7227_c0_g1_i1.p1__mku14355	1	0.988304	0.0028	0.0824	0.0342	mku14355
TRINITY_DN1867_c0_g1_i1.p1__mku15330	1	0.988613	0.0043	0.1362	0.0318	mku15330
TRINITY_DN1247_c0_g1_i2.p1__mku26954	1	0.99117	0	0.001	0.0421	mku26954
TRINITY_DN914_c0_g1_i3.p1__mku07970	1	0.972937	0.011	0.1417	0.0779	mku07970
TRINITY_DN4060_c0_g2_i2.p1__mku11690	0.939024	0.974026	0.0169	0.2764	0.061	mku11690
TRINITY_DN16556_c0_g1_i1.p1__mku12624	0.923483	0.981905	0.0125	0.3785	0.0331	mku12624
TRINITY_DN1209_c1_g1_i4.p1__mku15999	1	0.973205	0.017	0.3077	0.0551	mku15999
TRINITY_DN1085_c0_g2_i1.p1__mku28306	1	0.977941	0.0064	0.0804	0.08	mku28306
TRINITY_DN1883_c0_g1_i1.p1__mku03083	0.975734	0.978185	0.0095	0.1689	0.056	mku03083
TRINITY_DN5274_c0_g1_i17.p1__mku16015	1	0.995699	0	0.001	0.0155	mku16015
TRINITY_DN5894_c0_g1_i2.p1__mku09087	0.934783	0.978858	0.0134	0.287	0.0468	mku09087
TRINITY_DN2496_c0_g1_i4.p1__mku12333	1	0.979328	0.0113	0.2425	0.0465	mku12333
TRINITY_DN3782_c0_g1_i1.p1__mku12351	0.937824	0.978821	0.0052	0.0761	0.0681	mku12351
TRINITY_DN1694_c0_g1_i3.p1__mku25823	1	0.981595	0.0134	0.3399	0.0393	mku25823
TRINITY_DN17527_c0_g1_i1.p1__mku21070	1	0.973214	0.0189	0.3713	0.051	mku21070
TRINITY_DN3853_c0_g1_i1.p1__mku21022	1	0.970238	0.0064	0.0667	0.0954	mku21022
TRINITY_DN1592_c0_g1_i6.p1__mku27108	1	0.970917	0.0173	0.218	0.0795	mku27108
TRINITY_DN2117_c0_g1_i12.p1__mku00543	1	0.986326	0.006	0.1649	0.0367	mku00543
TRINITY_DN102931_c0_g1_i1.p2__mku32092	1	0.987055	0.013	0.9157	0.0142	mku32092
TRINITY_DN4003_c0_g2_i1.p1__mku15024	1	0.981707	0.0028	0.0402	0.0684	mku15024
TRINITY_DN5639_c0_g1_i1.p1__mku30161	1	0.988796	0	0.001	0.0399	mku30161
TRINITY_DN14464_c0_g1_i1.p1__mku25981	0.904494	0.985507	0.003	0.0644	0.0461	mku25981
TRINITY_DN2722_c0_g1_i4.p1__mku17283	0.996528	0.993031	0.0017	0.0805	0.0206	mku17283
TRINITY_DN8875_c0_g1_i8.p1__mku05970	0.937198	0.983391	0.0047	0.0885	0.0536	mku05970
TRINITY_DN6172_c0_g1_i2.p1__mku14113	1	0.982659	0.008	0.1758	0.0457	mku14113
TRINITY_DN755_c0_g1_i5.p1__mku09358	1	0.986351	0.0067	0.1746	0.0383	mku09358
TRINITY_DN3309_c0_g1_i1.p1__mku05369	1	0.981512	0.0085	0.1791	0.0475	mku05369
TRINITY_DN7987_c0_g1_i5.p1__mku05733	0.988333	0.987634	0.0051	0.1239	0.041	mku05733
TRINITY_DN1735_c0_g1_i1.p1__mku12481	1	0.979112	0.0096	0.1722	0.0559	mku12481
TRINITY_DN7502_c0_g2_i6.p1__mku12113	1	0.981293	0.0098	0.2238	0.0436	mku12113
TRINITY_DN1085_c0_g1_i1.p2__mku28655	1	0.97995	0.0069	0.114	0.0602	mku28655
TRINITY_DN3407_c0_g1_i4.p1__mku07056	0.992606	0.984482	0.0094	0.2705	0.0349	mku07056
TRINITY_DN1057_c0_g1_i5.p1__mku08815	1	0.961111	0.026	0.306	0.0848	mku08815
TRINITY_DN1669_c0_g1_i11.p1__mku08502	0.997955	0.902322	0.0178	0.0391	0.456	mku08502
TRINITY_DN4090_c0_g1_i11.p1__mku13791	1	0.983992	0.0057	0.1442	0.0397	mku13791
TRINITY_DN2315_c0_g1_i1.p1__mku08856	1	0.991649	0.0061	0.4186	0.0145	mku08856
TRINITY_DN1826_c0_g1_i2.p1__mku07495	1	0.978247	0.0097	0.1599	0.0605	mku07495
TRINITY_DN2176_c0_g1_i4.p1__mku05421	0.954545	0.979748	0.0114	0.2279	0.0501	mku05421
TRINITY_DN3898_c0_g1_i9.p1__mku05973	0.949429	0.978236	0.0096	0.1648	0.0584	mku05973
TRINITY_DN5299_c1_g3_i1.p1__mku07114	0.899065	0.978517	0.0116	0.2091	0.0555	mku07114
TRINITY_DN1499_c0_g1_i1.p1__mku03686	1	0.975599	0.0131	0.2268	0.0579	mku03686
TRINITY_DN4374_c0_g1_i11.p1__mku01655	0.982724	0.985178	0.0034	0.0696	0.0483	mku01655
TRINITY_DN51874_c0_g1_i2.p1__mku15256	1	0.977296	0.0159	0.3656	0.0436	mku15256
TRINITY_DN4569_c0_g2_i1.p1__mku23343	0.974747	0.982729	0.0072	0.1543	0.0466	mku23343
TRINITY_DN70001_c0_g1_i2.p2__mku28863	1	0.992366	0	0.001	0.0243	mku28863
TRINITY_DN7340_c0_g1_i4.p1__mku08972	1	0.968487	0.005	0.0455	0.1094	mku08972
TRINITY_DN3683_c0_g1_i2.p1__mku14806	1	0.988956	0.0072	0.3336	0.0215	mku14806
TRINITY_DN648_c0_g1_i4.p1__mku06032	0.984456	0.977778	0.0122	0.226	0.0538	mku06032
TRINITY_DN3179_c0_g1_i1.p1__mku09251	1	0.959315	0.0335	0.5103	0.0657	mku09251
TRINITY_DN10582_c0_g2_i4.p1__mku12238	0.937349	0.98629	0.0048	0.1211	0.0397	mku12238
TRINITY_DN8379_c0_g1_i3.p1__mku19289	1	0.977424	0.0016	0.0115	0.1421	mku19289
TRINITY_DN4739_c0_g1_i3.p1__mku12426	0.923077	0.985243	0.0049	0.1146	0.0425	mku12426
TRINITY_DN106980_c0_g1_i1.p1__mku24146	1	0.976321	0.0171	0.3619	0.0472	mku24146
TRINITY_DN50_c0_g1_i2.p1__mku29767	0.924242	0.991803	0	0.001	0.0224	mku29767
TRINITY_DN21375_c0_g1_i1.p1__mku03249	0.988281	0.97365	0.0099	0.1148	0.0865	mku03249
TRINITY_DN51493_c0_g1_i1.p1__mku14583	0.937685	0.974684	0.0129	0.1969	0.0657	mku14583
TRINITY_DN6109_c0_g1_i1.p1__mku10342	1	0.982496	0.0141	0.4945	0.0285	mku10342
TRINITY_DN13835_c0_g1_i2.p1__mku19355	0.992	0.986559	0.0077	0.2696	0.0287	mku19355
TRINITY_DN1893_c0_g1_i2.p1__mku17587	1	0.988095	0.0017	0.0445	0.0386	mku17587
TRINITY_DN4758_c0_g1_i5.p1__mku03336	1	0.982759	0.0032	0.0578	0.055	mku03336
TRINITY_DN2658_c1_g1_i2.p1__mku24232	0.983516	0.985102	0.0078	0.2245	0.0346	mku24232
TRINITY_DN1260_c0_g2_i1.p1__mku19519	1	0.969086	0.0155	0.2038	0.0759	mku19519
TRINITY_DN4650_c0_g1_i5.p1__mku13716	1	0.990637	0.0014	0.0463	0.0294	mku13716
TRINITY_DN1325_c0_g1_i1.p1__mku13288	1	0.982648	0.0066	0.146	0.0452	mku13288
TRINITY_DN324_c0_g1_i2.p1__mku15548	1	0.991614	0.0043	0.2094	0.0206	mku15548
TRINITY_DN4972_c0_g1_i1.p1__mku25399	1	0.952381	0.0237	0.1556	0.1524	mku25399
TRINITY_DN12449_c0_g2_i2.p1__mku29056	0.984496	0.979003	0.0131	0.3791	0.0346	mku29056
TRINITY_DN102494_c0_g1_i2.p1__mku23273	0.974227	0.982363	0.0071	0.1336	0.0533	mku23273
TRINITY_DN2937_c0_g2_i1.p1__mku06134	1	0.986667	0.0078	0.2468	0.0316	mku06134
TRINITY_DN718_c0_g3_i2.p2__mku21823	1	0.998442	0	0.001	0.0051	mku21823
TRINITY_DN92152_c0_g1_i1.p1__mku21007	1	0.985185	0.0045	0.113	0.0394	mku21007
TRINITY_DN5485_c0_g1_i1.p1__mku20945	1	0.983704	0.0043	0.0913	0.0472	mku20945
TRINITY_DN9616_c0_g1_i1.p1__mku08598	0.953033	0.986995	0.0083	0.2905	0.0286	mku08598
TRINITY_DN10953_c0_g1_i1.p1__mku17757	1	0.98556	0.0051	0.1221	0.0414	mku17757
TRINITY_DN3200_c0_g1_i2.p1__mku12558	1	0.982502	0.0153	0.6414	0.0238	mku12558
TRINITY_DN344_c0_g1_i1.p1__mku14133	0.982659	0.984314	0.0044	0.1048	0.0423	mku14133
TRINITY_DN2491_c0_g1_i1.p1__mku11335	0.985612	0.983779	0.0069	0.1664	0.0416	mku11335
TRINITY_DN56_c0_g1_i3.p1__mku05149	1	0.985067	0.0095	0.3007	0.0317	mku05149
TRINITY_DN8006_c0_g1_i3.p1__mku00826	1	0.991312	0.0012	0.0389	0.0306	mku00826
TRINITY_DN737_c0_g1_i3.p1__mku02631	1	0.981392	0.0097	0.2098	0.046	mku02631
TRINITY_DN1235_c0_g1_i2.p1__mku06208	0.891608	0.984314	0.0053	0.1044	0.0504	mku06208
TRINITY_DN4534_c0_g1_i2.p1__mku01372	0.996075	0.974056	0.0117	0.1699	0.069	mku01372
TRINITY_DN208_c0_g1_i6.p1__mku03289	1	0.979332	0.0094	0.1762	0.0533	mku03289
TRINITY_DN4297_c0_g1_i3.p1__mku17945	1	0.979319	0.0172	0.5366	0.0321	mku17945
TRINITY_DN3296_c0_g1_i5.p1__mku07484	0.957854	0.977333	0.0127	0.2255	0.0564	mku07484
TRINITY_DN6505_c0_g1_i1.p1__mku18502	0.953237	0.98239	0.0106	0.2801	0.0379	mku18502
TRINITY_DN2154_c0_g1_i4.p1__mku04058	0.974719	0.988473	0.0032	0.0836	0.0385	mku04058
TRINITY_DN5815_c0_g1_i4.p1__mku04730	1	0.960573	0.0234	0.2332	0.1005	mku04730
TRINITY_DN5873_c0_g1_i1.p1__mku19236	1	0.981481	0.0108	0.2427	0.0446	mku19236
TRINITY_DN408_c0_g1_i4.p1__mku07822	1	0.979739	0.0081	0.1375	0.0587	mku07822
TRINITY_DN1729_c0_g1_i5.p1__mku03383	0.961538	0.976	0.0095	0.1425	0.0663	mku03383
TRINITY_DN12925_c0_g2_i1.p1__mku19892	1	0.995851	0.0019	0.1822	0.0105	mku19892
TRINITY_DN6820_c0_g1_i1.p1__mku09222	0.968944	0.983618	0.0179	1.2977	0.0138	mku09222
TRINITY_DN2901_c0_g2_i3.p1__mku27007	1	0.982222	0.0001	0.001	0.0648	mku27007
TRINITY_DN4485_c0_g1_i2.p1__mku13437	0.966759	0.979943	0.0114	0.2196	0.052	mku13437
TRINITY_DN1513_c0_g1_i5.p2__mku15130	0.852761	0.986811	0.0034	0.0826	0.0409	mku15130
TRINITY_DN2043_c0_g1_i7.p1__mku15517	1	0.982236	0.0111	0.2635	0.0421	mku15517
TRINITY_DN1655_c0_g1_i4.p1__mku29658	1	0.98916	0.0001	0.001	0.0513	mku29658
TRINITY_DN1463_c0_g1_i3.p1__mku02085	0.983315	0.950603	0.0303	0.2574	0.1177	mku02085
TRINITY_DN7822_c0_g1_i1.p1__mku19043	0.9375	0.963889	0.0361	0.8589	0.042	mku19043
TRINITY_DN491_c0_g1_i4.p1__mku13841	0.988796	0.98017	0.0076	0.117	0.0646	mku13841
TRINITY_DN11156_c0_g2_i3.p1__mku26051	1	0.981366	0.0056	0.0902	0.0618	mku26051
TRINITY_DN292_c0_g1_i1.p1__mku29523	0.919355	0.98538	0.0036	0.0544	0.0659	mku29523
TRINITY_DN6862_c0_g1_i1.p1__mku02463	1	0.986998	0.0057	0.1819	0.0314	mku02463
TRINITY_DN7572_c0_g1_i1.p1__mku07506	1	0.957774	0.026	0.2528	0.1029	mku07506
TRINITY_DN3467_c0_g1_i1.p1__mku24941	0.99422	0.992248	0.008	1.0642	0.0075	mku24941
TRINITY_DN4753_c0_g1_i1.p1__mku11443	0.987745	0.98263	0.0135	0.4468	0.0303	mku11443
TRINITY_DN8223_c0_g1_i1.p1__mku17366	0.919298	0.982188	0.0089	0.2002	0.0444	mku17366
TRINITY_DN703_c0_g1_i1.p1__mku15674	1	0.981013	0.0074	0.1461	0.051	mku15674
TRINITY_DN7729_c0_g1_i2.p1__mku06144	1	0.987246	0.0083	0.3387	0.0246	mku06144
TRINITY_DN837_c0_g3_i1.p1__mku22317	1	0.990291	0.0022	0.0688	0.0322	mku22317
TRINITY_DN3067_c0_g1_i1.p1__mku24154	0.994565	0.989071	0.0026	0.0806	0.0322	mku24154
TRINITY_DN3097_c0_g1_i1.p1__mku14746	1	0.981038	0.0187	0.8733	0.0214	mku14746
TRINITY_DN2000_c0_g1_i2.p1__mku20805	1	0.982379	0.0089	0.2437	0.0364	mku20805
TRINITY_DN9531_c0_g2_i1.p1__mku10001	1	0.962631	0.0232	0.2729	0.085	mku10001
TRINITY_DN204_c0_g1_i1.p1__mku09704	1	0.983113	0.0069	0.1375	0.0503	mku09704
TRINITY_DN9255_c0_g1_i3.p1__mku31468	0.981308	0.936508	0.0456	0.3407	0.1338	mku31468
TRINITY_DN2155_c0_g1_i1.p1__mku21128	0.973799	0.973094	0.0165	0.2643	0.0624	mku21128
TRINITY_DN3701_c0_g1_i1.p1__mku10370	1	0.983982	0.0085	0.214	0.0397	mku10370
TRINITY_DN699_c0_g1_i1.p1__mku26147	1	0.987421	0.0081	0.2538	0.0317	mku26147
TRINITY_DN14478_c0_g2_i3.p1__mku16820	1	0.977401	0.0166	0.4197	0.0395	mku16820
TRINITY_DN1068_c0_g1_i4.p1__mku07634	1	0.979368	0.0058	0.1	0.0578	mku07634
TRINITY_DN627_c0_g1_i1.p1__mku01916	1	0.987708	0.0016	0.0417	0.038	mku01916
TRINITY_DN5398_c0_g2_i1.p1__mku27338	1	0.968037	0.0283	0.4915	0.0575	mku27338
TRINITY_DN774_c0_g1_i5.p1__mku28611	1	0.989975	0	0.001	0.0344	mku28611
TRINITY_DN5792_c0_g1_i5.p1__mku08961	1	0.992297	0.0017	0.0461	0.0373	mku08961
TRINITY_DN1798_c0_g2_i1.p1__mku13620	1	0.970205	0.0152	0.1933	0.0787	mku13620
TRINITY_DN69255_c0_g1_i1.p1__mku17043	0.938144	0.97558	0.0099	0.1376	0.0723	mku17043
TRINITY_DN2467_c0_g1_i2.p1__mku07980	0.990196	0.972937	0.0158	0.259	0.0611	mku07980
TRINITY_DN5133_c0_g2_i3.p1__mku04127	1	0.979197	0.0105	0.2197	0.0479	mku04127
TRINITY_DN1884_c0_g1_i3.p1__mku09032	1	0.973333	0.0204	0.4379	0.0465	mku09032
TRINITY_DN5113_c0_g1_i1.p1__mku05856	0.946774	0.980125	0.0074	0.1406	0.0528	mku05856
TRINITY_DN14960_c0_g1_i3.p1__mku01124	0.963277	0.989899	0.0074	0.4054	0.0181	mku01124
TRINITY_DN151_c0_g1_i4.p1__mku03236	0.908136	0.987476	0.0053	0.157	0.034	mku03236
TRINITY_DN12266_c0_g1_i3.p1__mku05075	0.937997	0.979661	0.0098	0.1972	0.0495	mku05075
TRINITY_DN351_c0_g2_i2.p1__mku25402	0.988235	0.974206	0.011	0.1481	0.074	mku25402
TRINITY_DN6114_c0_g1_i5.p2__mku25282	1	0.986193	0.0056	0.1541	0.0365	mku25282
TRINITY_DN1034_c0_g2_i1.p1__mku03651	0.988996	0.987019	0.0103	0.5111	0.0202	mku03651
TRINITY_DN4355_c0_g2_i1.p1__mku26322	1	0.987261	0	0.001	0.0461	mku26322
TRINITY_DN16299_c0_g1_i1.p1__mku09595	0.972399	0.975983	0.0048	0.0523	0.0924	mku09595
TRINITY_DN586_c0_g1_i1.p1__mku08942	0.983229	0.977257	0.0182	0.4502	0.0405	mku08942
TRINITY_DN9723_c0_g1_i3.p1__mku22631	1	0.965347	0.026	0.4158	0.0626	mku22631
TRINITY_DN50410_c0_g1_i3.p1__mku17433	0.989437	0.985765	0.0081	0.2454	0.0331	mku17433
TRINITY_DN119545_c0_g1_i2.p1__mku30200	1	0.983051	0.0108	0.2455	0.044	mku30200
TRINITY_DN1930_c1_g1_i1.p1__mku05258	1	0.986537	0.0071	0.2377	0.0301	mku05258
TRINITY_DN2194_c0_g1_i1.p1__mku14610	0.919881	0.982796	0.0123	0.3943	0.0313	mku14610
TRINITY_DN1012_c0_g1_i5.p1__mku17006	0.996575	0.982818	0.0083	0.2018	0.0411	mku17006
TRINITY_DN2206_c0_g1_i4.p1__mku15516	1	0.985371	0.0139	0.8104	0.0171	mku15516
TRINITY_DN6462_c0_g1_i2.p1__mku14609	1	0.986152	0.0098	0.3823	0.0257	mku14609
TRINITY_DN1617_c0_g2_i1.p1__mku14587	1	0.976261	0.0111	0.1811	0.0613	mku14587
TRINITY_DN3159_c0_g1_i2.p1__mku05678	1	0.987136	0.0041	0.1162	0.0352	mku05678
TRINITY_DN1754_c0_g1_i1.p1__mku10456	0.910345	0.984007	0.0124	0.4372	0.0285	mku10456
TRINITY_DN9520_c0_g1_i3.p1__mku08489	0.989796	0.980756	0.0102	0.195	0.0521	mku08489
TRINITY_DN1389_c0_g1_i7.p1__mku24443	1	0.979516	0.0028	0.0426	0.0648	mku24443
TRINITY_DN3409_c0_g1_i4.p1__mku17470	0.956081	0.978799	0.0101	0.1939	0.0519	mku17470
TRINITY_DN1529_c0_g1_i1.p1__mku11260	1	0.983897	0.0061	0.0761	0.0807	mku11260
TRINITY_DN57_c0_g1_i4.p1__mku06021	1	0.971264	0.0128	0.1612	0.0791	mku06021
TRINITY_DN11180_c0_g1_i3.p1__mku05411	1	0.986339	0.0085	0.301	0.0283	mku05411
TRINITY_DN431_c0_g1_i2.p1__mku07178	0.969035	0.985589	0.0108	0.4365	0.0248	mku07178
TRINITY_DN5228_c0_g1_i1.p1__mku19255	1	0.977513	0.004	0.0577	0.0687	mku19255
TRINITY_DN2522_c0_g1_i1.p1__mku27683	1	0.972028	0.0097	0.1158	0.0834	mku27683
TRINITY_DN5505_c0_g1_i4.p1__mku11289	1	0.993543	0.0023	0.1255	0.0181	mku11289
TRINITY_DN190_c0_g1_i3.p1__mku09165	1	0.968085	0.0248	0.4509	0.0549	mku09165
TRINITY_DN5589_c0_g1_i1.p1__mku09179	1	0.990071	0.0054	0.259	0.0207	mku09179
TRINITY_DN945_c0_g1_i1.p1__mku10056	1	0.990262	0.0022	0.0822	0.0271	mku10056
TRINITY_DN8881_c0_g1_i1.p1__mku13902	1	0.976326	0.0138	0.2342	0.0591	mku13902
TRINITY_DN2914_c0_g1_i2.p1__mku04609	1	0.978723	0.0158	0.447	0.0355	mku04609
TRINITY_DN7280_c0_g1_i1.p1__mku30455	1	0.997126	0	0.001	0.0132	mku30455
TRINITY_DN4705_c0_g1_i3.p1__mku15656	1	0.981013	0.0104	0.2354	0.044	mku15656
TRINITY_DN5402_c0_g2_i7.p1__mku06613	0.994595	0.975242	0.0171	0.2911	0.0587	mku06613
TRINITY_DN102155_c0_g1_i5.p1__mku20607	1	0.991304	0.006	0.3453	0.0173	mku20607
TRINITY_DN718_c0_g2_i4.p1__mku13937	1	0.97246	0.0189	0.3053	0.0618	mku13937
TRINITY_DN8796_c0_g1_i1.p1__mku17193	1	0.980324	0.0143	0.3853	0.0371	mku17193
TRINITY_DN2597_c0_g1_i3.p1__mku10435	1	0.973946	0.0154	0.2648	0.0583	mku10435
TRINITY_DN347_c1_g1_i5.p1__mku12315	0.989664	0.97302	0.0063	0.0757	0.0833	mku12315
TRINITY_DN8447_c0_g1_i6.p2__mku10752	0.997658	0.977308	0.016	0.3583	0.0448	mku10752
TRINITY_DN10361_c0_g1_i8.p1__mku10477	0.997701	0.987711	0.0111	0.6905	0.0161	mku10477
TRINITY_DN13540_c0_g1_i5.p1__mku18855	1	0.98713	0.0035	0.0842	0.0419	mku18855
TRINITY_DN1098_c0_g2_i1.p1__mku17727	1	0.968825	0.0048	0.0382	0.1263	mku17727
TRINITY_DN10614_c0_g1_i1.p1__mku11751	1	0.981712	0.0129	0.3712	0.0347	mku11751
TRINITY_DN6306_c0_g1_i1.p1__mku12089	0.997455	0.979592	0.0083	0.1431	0.0577	mku12089
TRINITY_DN10923_c0_g1_i1.p1__mku11408	0.94023	0.961695	0.0283	0.3825	0.0741	mku11408
TRINITY_DN935_c0_g1_i2.p1__mku18933	1	0.97416	0.019	0.4207	0.0451	mku18933
TRINITY_DN2743_c0_g1_i3.p1__mku09332	1	0.979928	0.014	0.3589	0.039	mku09332
TRINITY_DN5208_c0_g1_i1.p1__mku05014	0.981395	0.980516	0.0105	0.2334	0.045	mku05014
TRINITY_DN10021_c0_g1_i4.p1__mku01611	1	0.989402	0.0029	0.0943	0.0309	mku01611
TRINITY_DN2376_c0_g1_i1.p1__mku26069	0.893855	0.985417	0.006	0.1624	0.037	mku26069
TRINITY_DN11790_c0_g1_i1.p1__mku18341	1	0.980025	0.0069	0.1172	0.0587	mku18341
TRINITY_DN4360_c0_g1_i1.p1__mku02446	1	0.985849	0.0086	0.3106	0.0278	mku02446
TRINITY_DN4088_c0_g2_i2.p1__mku17923	0.985612	0.987835	0.0108	0.6722	0.0161	mku17923
TRINITY_DN6186_c0_g1_i1.p1__mku30640	1	0.967836	0.0166	0.2042	0.0813	mku30640
TRINITY_DN1628_c0_g1_i2.p1__mku10608	1	0.977572	0.0087	0.1024	0.0853	mku10608
TRINITY_DN1308_c0_g1_i4.p1__mku20781	1	0.982379	0.0091	0.1533	0.0595	mku20781
TRINITY_DN476_c0_g1_i5.p1__mku06258	1	0.978947	0.0192	0.6361	0.0302	mku06258
TRINITY_DN4731_c0_g1_i4.p1__mku12236	1	0.989717	0.0049	0.2059	0.024	mku12236
TRINITY_DN3112_c0_g1_i1.p1__mku28735	0.819876	0.974747	0.0072	0.096	0.0751	mku28735
TRINITY_DN5103_c0_g1_i1.p1__mku18492	1	0.976101	0.0133	0.2646	0.0504	mku18492
TRINITY_DN19430_c0_g1_i1.p1__mku21636	1	0.993827	0.002	0.1013	0.0202	mku21636
TRINITY_DN4889_c0_g2_i1.p1__mku04180	1	0.984915	0.0129	0.5447	0.0238	mku04180
TRINITY_DN2115_c0_g1_i1.p1__mku02868	0.94625	0.985029	0.0096	0.3323	0.0289	mku02868
TRINITY_DN88338_c0_g1_i1.p1__mku09070	0.978858	0.980562	0.0122	0.3032	0.0401	mku09070
TRINITY_DN17773_c0_g2_i2.p1__mku19653	1	0.986395	0.0079	0.2767	0.0286	mku19653
TRINITY_DN2132_c0_g2_i2.p1__mku03359	0.962821	0.975588	0.0139	0.2496	0.0555	mku03359
TRINITY_DN5468_c0_g1_i1.p1__mku28187	1	0.968599	0.0137	0.1644	0.0835	mku28187
TRINITY_DN3033_c0_g1_i1.p1__mku06558	0.936242	0.973118	0.0109	0.1449	0.0749	mku06558
TRINITY_DN5087_c0_g1_i5.p1__mku08226	1	0.990629	0.0061	0.3769	0.0161	mku08226
TRINITY_DN18357_c0_g1_i1.p1__mku03615	1	0.987688	0.0072	0.2693	0.0267	mku03615
TRINITY_DN811_c0_g1_i4.p1__mku14667	1	0.98806	0.0074	0.3207	0.0232	mku14667
TRINITY_DN84027_c0_g1_i1.p1__mku20254	0.983051	0.968391	0.0118	0.1221	0.0966	mku20254
TRINITY_DN6064_c0_g1_i1.p1__mku06872	1	0.985881	0.0026	0.0541	0.0473	mku06872
TRINITY_DN29123_c0_g1_i9.p1__mku20349	1	0.98433	0.0124	0.4842	0.0256	mku20349
TRINITY_DN5725_c0_g1_i1.p1__mku12146	0.987374	0.98636	0.0052	0.1568	0.033	mku12146
TRINITY_DN73485_c0_g1_i1.p1__mku28270	1	0.975669	0.0167	0.3394	0.0492	mku28270
TRINITY_DN2131_c0_g1_i8.p1__mku04051	1	0.988473	0.007	0.2918	0.0239	mku04051
TRINITY_DN3676_c0_g1_i4.p1__mku06809	0.946886	0.981302	0.0108	0.2455	0.044	mku06809
TRINITY_DN6169_c0_g2_i1.p1__mku17622	1	0.988095	0.0017	0.0443	0.0385	mku17622
TRINITY_DN1095_c0_g1_i9.p1__mku16164	1	0.959826	0.024	0.2485	0.0967	mku16164
TRINITY_DN137_c0_g2_i1.p1__mku12391	0.992208	0.985166	0.0124	0.5528	0.0225	mku12391
TRINITY_DN5660_c0_g1_i13.p2__mku27236	1	0.97973	0.0098	0.2006	0.0489	mku27236
TRINITY_DN2540_c0_g2_i1.p1__mku06094	1	0.963027	0.0192	0.2008	0.0957	mku06094
TRINITY_DN9337_c0_g2_i1.p1__mku16075	0.980583	0.991199	0.0014	0.041	0.0351	mku16075
TRINITY_DN3816_c0_g1_i1.p1__mku10914	0.94	0.987392	0.0043	0.1119	0.0385	mku10914
TRINITY_DN7672_c0_g1_i1.p1__mku10393	0.97254	0.980392	0.0143	0.398	0.0358	mku10393
TRINITY_DN3352_c0_g2_i2.p1__mku22682	1	0.962046	0.013	0.0923	0.141	mku22682
TRINITY_DN4697_c0_g1_i1.p1__mku11809	1	0.987469	0.0059	0.1882	0.0313	mku11809
TRINITY_DN18167_c0_g3_i1.p1__mku13218	1	0.96357	0.0231	0.2908	0.0793	mku13218
TRINITY_DN5837_c0_g2_i1.p1__mku09965	1	0.985831	0.012	0.5534	0.0218	mku09965
TRINITY_DN4574_c0_g1_i1.p1__mku15363	0.946903	0.985462	0.0043	0.0936	0.0459	mku15363
TRINITY_DN5483_c0_g1_i2.p1__mku06161	0.942509	0.982748	0.0125	0.4073	0.0306	mku06161
TRINITY_DN2582_c0_g1_i1.p1__mku24358	1	0.983333	0.0088	0.1339	0.0655	mku24358
TRINITY_DN103893_c0_g1_i1.p1__mku27229	0.97973	0.965517	0.0296	0.559	0.0529	mku27229
TRINITY_DN9671_c0_g1_i1.p1__mku18396	0.985185	0.97995	0.0165	0.5066	0.0325	mku18396
TRINITY_DN21710_c0_g1_i1.p1__mku09218	1	0.987892	0.0089	0.396	0.0224	mku09218
TRINITY_DN5121_c0_g1_i1.p1__mku17263	0.993031	0.973099	0.0151	0.2478	0.0608	mku17263
TRINITY_DN8843_c0_g1_i5.p1__mku09784	1	0.989676	0.004	0.1347	0.0299	mku09784
TRINITY_DN2640_c0_g1_i1.p1__mku07305	1	0.982955	0.0062	0.1293	0.0483	mku07305
TRINITY_DN1638_c0_g1_i4.p1__mku12301	1	0.985395	0.0087	0.2865	0.0303	mku12301
TRINITY_DN12296_c0_g1_i2.p1__mku05716	1	0.987093	0.004	0.1035	0.0384	mku05716
TRINITY_DN7426_c0_g2_i3.p1__mku22878	1	0.971667	0.0188	0.3193	0.0589	mku22878
TRINITY_DN4563_c0_g1_i2.p1__mku25572	0.976471	0.971888	0.0133	0.1583	0.0841	mku25572
TRINITY_DN10079_c1_g1_i1.p1__mku18720	0.97318	0.989501	0.0108	1.0282	0.0105	mku18720
TRINITY_DN1123_c0_g1_i1.p1__mku21867	0.962441	0.99187	0.0021	0.072	0.0294	mku21867
TRINITY_DN21231_c0_g1_i1.p1__mku22456	0.962441	0.985366	0.0075	0.2416	0.031	mku22456
TRINITY_DN12737_c0_g2_i2.p1__mku12647	1	0.974494	0.0127	0.1682	0.0753	mku12647
TRINITY_DN977_c0_g1_i6.p1__mku15557	0.987578	0.969602	0.0249	0.5136	0.0484	mku15557
TRINITY_DN2220_c0_g1_i1.p1__mku01127	0.976015	0.963768	0.0239	0.3061	0.0779	mku01127
TRINITY_DN3842_c0_g1_i3.p1__mku07587	0.952206	0.983269	0.0061	0.1615	0.0378	mku07587
TRINITY_DN1027_c0_g1_i10.p1__mku27447	1	0.990805	0.0056	0.1948	0.0288	mku27447
TRINITY_DN9960_c0_g1_i1.p1__mku27512	1	0.963218	0.0063	0.0463	0.1361	mku27512
TRINITY_DN4741_c0_g2_i1.p1__mku12356	1	0.991364	0.0058	0.4208	0.0137	mku12356
TRINITY_DN18728_c0_g1_i4.p1__mku10038	0.932584	0.986345	0.0033	0.0726	0.0456	mku10038
TRINITY_DN1496_c0_g1_i2.p1__mku09853	0.971922	0.972593	0.0184	0.3073	0.0598	mku09853
TRINITY_DN11375_c0_g1_i2.p1__mku08077	0.97012	0.96783	0.0297	0.6983	0.0426	mku08077
TRINITY_DN4747_c0_g1_i4.p1__mku07553	0.923623	0.989744	0.0057	0.2001	0.0287	mku07553
TRINITY_DN3273_c0_g1_i1.p1__mku25487	1	0.992016	0.0027	0.1129	0.0237	mku25487
TRINITY_DN22490_c0_g2_i3.p1__mku01483	0.99108	0.979333	0.0125	0.2625	0.0475	mku01483
TRINITY_DN918_c0_g1_i1.p1__mku05782	0.930626	0.970303	0.0042	0.0362	0.1147	mku05782
TRINITY_DN123244_c0_g1_i1.p1__mku16662	0.935484	0.935632	0.0475	0.31	0.1533	mku16662
TRINITY_DN3133_c0_g1_i1.p1__mku16236	0.913433	0.992375	0.0079	1.0701	0.0074	mku16236
TRINITY_DN18221_c0_g2_i1.p1__mku13954	1	0.981956	0.0093	0.2169	0.0431	mku13954
TRINITY_DN12688_c0_g1_i4.p1__mku26570	1	0.967742	0.0194	0.2179	0.0891	mku26570
TRINITY_DN3134_c0_g1_i3.p1__mku22298	1	0.990338	0.0025	0.1022	0.024	mku22298
TRINITY_DN4945_c0_g1_i2.p1__mku13170	1	0.97911	0.0136	0.2987	0.0456	mku13170
TRINITY_DN995_c0_g1_i2.p1__mku02700	0.927785	0.912049	0.0036	0.0077	0.472	mku02700
TRINITY_DN1536_c0_g1_i1.p1__mku10599	0.99768	0.990698	0.0032	0.1225	0.0264	mku10599
TRINITY_DN4775_c0_g1_i3.p1__mku01906	1	0.985931	0.0053	0.1507	0.0351	mku01906
TRINITY_DN2967_c0_g1_i3.p1__mku15834	0.942771	0.984026	0.0166	1.0536	0.0158	mku15834
TRINITY_DN3253_c0_g1_i2.p1__mku17107	1	0.986207	0.0062	0.1653	0.0378	mku17107
TRINITY_DN104395_c0_g1_i1.p1__mku23761	0.978723	0.987319	0.0073	0.2425	0.0302	mku23761
TRINITY_DN11997_c3_g1_i1.p1__mku18327	0.967391	0.986267	0.009	0.3488	0.0259	mku18327
TRINITY_DN2053_c0_g1_i12.p1__mku21675	1	0.996914	0.0024	0.5535	0.0044	mku21675
TRINITY_DN2015_c0_g1_i5.p1__mku12532	1	0.968586	0.0153	0.1751	0.0875	mku12532
TRINITY_DN5072_c0_g1_i1.p1__mku26251	0.840426	0.983122	0.011	0.2755	0.0399	mku26251
TRINITY_DN9150_c0_g1_i1.p1__mku27824	1	0.974178	0.0207	0.3845	0.0538	mku27824
TRINITY_DN2529_c0_g1_i1.p1__mku04875	0.99844	0.985417	0.0088	0.2792	0.0314	mku04875
TRINITY_DN2282_c0_g2_i1.p1__mku20385	1	0.992877	0	0.001	0.0292	mku20385
TRINITY_DN240_c0_g1_i1.p1__mku18515	0.96	0.981061	0.0175	0.6983	0.0251	mku18515
TRINITY_DN3462_c0_g2_i2.p1__mku04926	0.99688	0.972874	0.0142	0.2184	0.065	mku04926
TRINITY_DN101_c0_g1_i3.p1__mku08999	0.977366	0.990175	0.003	0.11	0.0274	mku08999
TRINITY_DN6653_c0_g1_i1.p1__mku10450	1	0.977011	0.0098	0.1558	0.0631	mku10450
TRINITY_DN3116_c0_g1_i1.p2__mku06657	0.996396	0.981917	0.0077	0.1643	0.0468	mku06657
TRINITY_DN12409_c0_g1_i5.p1__mku21384	0.931507	0.978758	0.0071	0.1215	0.0584	mku21384
TRINITY_DN3044_c1_g1_i16.p1__mku19872	1	0.977961	0.0157	0.38	0.0413	mku19872
TRINITY_DN18641_c0_g1_i2.p1__mku10803	1	0.993725	0.0011	0.0621	0.0184	mku10803
TRINITY_DN10487_c0_g2_i2.p1__mku03443	0.877005	0.982724	0.0058	0.1191	0.0489	mku03443
TRINITY_DN19170_c0_g1_i1.p1__mku17154	0.966555	0.983852	0.0112	0.3512	0.032	mku17154
TRINITY_DN4241_c0_g1_i2.p1__mku05774	0.984772	0.988545	0.0064	0.2504	0.0257	mku05774
TRINITY_DN1648_c0_g1_i3.p1__mku19360	1	0.982667	0.0056	0.1049	0.0533	mku19360
TRINITY_DN2328_c0_g1_i3.p1__mku16830	1	0.981859	0.0081	0.1735	0.0465	mku16830
TRINITY_DN88320_c0_g1_i1.p1__mku18147	0.981481	0.989937	0.0072	0.4055	0.0178	mku18147
TRINITY_DN1818_c0_g1_i2.p1__mku09746	0.969095	0.979499	0.0132	0.3237	0.0409	mku09746
TRINITY_DN36093_c0_g1_i3.p1__mku26620	0.941558	0.990805	0.0062	0.329	0.0189	mku26620
TRINITY_DN3925_c0_g1_i1.p1__mku11454	1	0.982026	0.0043	0.0653	0.0665	mku11454
TRINITY_DN3974_c0_g1_i2.p1__mku17359	1	0.987135	0.0103	0.5187	0.0198	mku17359
TRINITY_DN2297_c0_g1_i10.p1__mku28344	0.957746	0.990196	0	0.001	0.0301	mku28344
TRINITY_DN7596_c0_g1_i5.p1__mku10616	1	0.962104	0.0188	0.1974	0.0953	mku10616
TRINITY_DN2664_c0_g1_i1.p1__mku12128	1	0.989796	0.0061	0.2816	0.0215	mku12128
TRINITY_DN17010_c0_g1_i3.p1__mku22629	1	0.981848	0.0076	0.1821	0.0419	mku22629
TRINITY_DN71978_c0_g1_i1.p1__mku22681	1	0.965347	0.0183	0.1981	0.0921	mku22681
TRINITY_DN2882_c0_g1_i2.p1__mku05271	0.998387	0.977921	0.0178	0.4977	0.0357	mku05271
TRINITY_DN1346_c0_g2_i2.p1__mku10327	1	0.971081	0.0166	0.2244	0.0738	mku10327
TRINITY_DN15212_c2_g1_i1.p2__mku25030	0.994186	0.810916	0.0455	0.0064	7.0567	mku25030
TRINITY_DN20209_c0_g2_i1.p2__mku32056	1	0.964401	0.0442	1.9114	0.0231	mku32056
TRINITY_DN165_c0_g2_i1.p1__mku28025	1	0.983213	0.0204	2.0778	0.0098	mku28025
TRINITY_DN83829_c0_g1_i1.p1__mku10311	0.954338	0.980064	0.0119	0.3007	0.0396	mku10311
TRINITY_DN4015_c0_g2_i1.p1__mku20648	1	0.986957	0.004	0.1054	0.0384	mku20648
TRINITY_DN1100_c0_g1_i11.p1__mku02412	0.978898	0.983633	0.0075	0.1584	0.0471	mku02412
TRINITY_DN2272_c0_g1_i1.p1__mku02827	0.922989	0.986716	0.0074	0.2706	0.0274	mku02827
TRINITY_DN6645_c0_g1_i3.p1__mku16546	1	0.977778	0.0157	0.3743	0.042	mku16546
TRINITY_DN12688_c0_g2_i1.p1__mku26090	1	0.975	0.0223	0.6088	0.0367	mku26090
TRINITY_DN31117_c0_g1_i1.p1__mku20149	1	0.991597	0	0.001	0.025	mku20149
TRINITY_DN2593_c0_g1_i3.p1__mku11547	0.924829	0.989327	0.0058	0.244	0.024	mku11547
TRINITY_DN6530_c0_g1_i2.p1__mku01987	1	0.980973	0.0032	0.0526	0.0605	mku01987
TRINITY_DN2767_c0_g1_i4.p1__mku05902	0.935897	0.971461	0.0138	0.1892	0.073	mku05902
TRINITY_DN1287_c0_g1_i1.p1__mku01169	1	0.979721	0.0108	0.2244	0.0482	mku01169
TRINITY_DN1032_c0_g1_i5.p1__mku04215	1	0.976051	0.0161	0.3471	0.0465	mku04215
TRINITY_DN1184_c0_g2_i10.p1__mku16623	1	0.982103	0.0073	0.129	0.0569	mku16623
TRINITY_DN2824_c0_g1_i6.p1__mku07289	1	0.991808	0	0.001	0.0329	mku07289
TRINITY_DN995_c0_g2_i2.p1__mku02792	0.938042	0.989872	0.0025	0.0796	0.0311	mku02792
TRINITY_DN7879_c0_g1_i1.p1__mku15768	1	0.987261	0.0109	0.5264	0.0208	mku15768
TRINITY_DN4165_c0_g1_i1.p1__mku14550	1	0.974359	0.0235	0.7174	0.0328	mku14550
TRINITY_DN1678_c0_g2_i2.p1__mku04112	0.988406	0.980938	0.0083	0.1686	0.0493	mku04112
TRINITY_DN4875_c0_g1_i1.p1__mku28810	0.942446	0.979644	0.0036	0.0539	0.0671	mku28810
TRINITY_DN2305_c0_g1_i1.p1__mku03534	0.994602	0.976481	0.0087	0.1238	0.0702	mku03534
TRINITY_DN6516_c0_g1_i2.p1__mku30826	1	0.99115	0.0041	0.1786	0.0228	mku30826
TRINITY_DN2918_c0_g1_i1.p1__mku11054	0.98568	0.991122	0.0023	0.0869	0.0264	mku11054
TRINITY_DN3013_c0_g1_i3.p1__mku24582	1	0.986891	0.0104	0.4825	0.0217	mku24582
TRINITY_DN4_c1_g1_i1.p1__mku18783	0.873077	0.985316	0.0079	0.193	0.041	mku18783
TRINITY_DN2894_c0_g1_i1.p1__mku13459	1	0.979686	0.0065	0.1035	0.0629	mku13459
TRINITY_DN6281_c0_g1_i1.p1__mku14171	1	0.982609	0.0041	0.0761	0.0543	mku14171
TRINITY_DN1266_c0_g2_i3.p1__mku02642	0.962287	0.986094	0.0042	0.1027	0.0407	mku02642
TRINITY_DN8597_c0_g1_i1.p1__mku26347	1	0.985138	0.0093	0.3196	0.0291	mku26347
TRINITY_DN208_c0_g2_i1.p1__mku03464	0.981157	0.983082	0.0088	0.2007	0.044	mku03464
TRINITY_DN1573_c0_g1_i10.p1__mku15079	0.993921	0.977574	0.0169	0.4284	0.0394	mku15079
TRINITY_DN2838_c0_g1_i3.p1__mku17256	0.996516	0.88345	0.0172	0.0264	0.6491	mku17256
TRINITY_DN2928_c0_g2_i1.p1__mku22344	1	0.990291	0.0024	0.0885	0.0269	mku22344
TRINITY_DN333_c0_g2_i3.p1__mku21713	1	0.984496	0.0001	0.001	0.0608	mku21713
TRINITY_DN614_c0_g1_i1.p2__mku26046	0.889503	0.983437	0.0055	0.1018	0.0544	mku26046
TRINITY_DN7022_c0_g1_i1.p1__mku19403	0.976378	0.979839	0.0035	0.0431	0.0818	mku19403
TRINITY_DN1695_c0_g1_i2.p1__mku02862	1	0.982061	0.0061	0.1276	0.048	mku02862
TRINITY_DN150_c0_g1_i1.p1__mku21190	0.92887	0.983483	0.0082	0.1918	0.0425	mku21190
TRINITY_DN958_c0_g1_i7.p1__mku09801	0.997783	0.956296	0.0363	0.4965	0.0731	mku09801
TRINITY_DN7606_c0_g1_i41.p2__mku17869	0.927273	0.975163	0.0218	0.5937	0.0367	mku17869
TRINITY_DN1146_c0_g1_i1.p1__mku17411	1	0.983626	0.0036	0.0777	0.0459	mku17411
TRINITY_DN2636_c0_g1_i1.p1__mku17409	1	0.987135	0.0092	0.3472	0.0266	mku17409
TRINITY_DN4201_c0_g1_i1.p1__mku22425	1	0.985366	0.0047	0.1167	0.0403	mku22425
TRINITY_DN4763_c0_g1_i2.p1__mku15483	0.990596	0.979958	0.016	0.4602	0.0348	mku15483
TRINITY_DN2014_c0_g1_i13.p1__mku16508	1	0.975637	0.0148	0.2915	0.0506	mku16508
TRINITY_DN972_c0_g1_i1.p1__mku21096	1	0.985052	0.0112	0.4522	0.0247	mku21096
TRINITY_DN1167_c0_g1_i8.p1__mku21109	1	0.989537	0.0042	0.1439	0.029	mku21109
TRINITY_DN1132_c0_g1_i2.p1__mku30827	0.938053	0.974843	0.0206	0.4509	0.0456	mku30827
TRINITY_DN1773_c0_g1_i4.p1__mku09059	0.983122	0.945637	0.0441	0.4526	0.0974	mku09059
TRINITY_DN7513_c0_g1_i2.p1__mku24743	1	0.994286	0.0026	0.1604	0.0159	mku24743
TRINITY_DN11600_c0_g1_i1.p1__mku10780	0.926087	0.992958	0.0011	0.044	0.0245	mku10780
TRINITY_DN6708_c0_g1_i1.p1__mku11967	1	0.986498	0.0012	0.0252	0.047	mku11967
TRINITY_DN1221_c0_g1_i1.p1__mku14997	0.945402	0.976697	0.0114	0.1961	0.0582	mku14997
TRINITY_DN2268_c0_g1_i1.p1__mku20008	1	0.979167	0.0135	0.317	0.0427	mku20008
TRINITY_DN5604_c0_g1_i5.p1__mku20547	1	0.987013	0.0085	0.3461	0.0246	mku20547
TRINITY_DN47_c0_g1_i1.p1__mku28670	1	0.982456	0.0035	0.0607	0.0583	mku28670
TRINITY_DN4389_c0_g1_i1.p1__mku05315	1	0.979437	0.0111	0.2175	0.0512	mku05315
TRINITY_DN677_c0_g1_i1.p1__mku05554	1	0.986711	0.011	0.5382	0.0204	mku05554
TRINITY_DN1967_c0_g1_i1.p1__mku06820	0.944954	0.985113	0.0084	0.2553	0.0328	mku06820
TRINITY_DN17949_c0_g1_i6.p1__mku11486	0.970516	0.983122	0.012	0.3978	0.0302	mku11486
TRINITY_DN4441_c0_g4_i1.p1__mku06497	1	0.989881	0.0074	0.3864	0.019	mku06497
TRINITY_DN10632_c0_g1_i1.p1__mku10646	0.893023	0.986111	0.005	0.1352	0.0368	mku10646
TRINITY_DN9094_c0_g1_i1.p1__mku15719	1	0.987302	0.0057	0.1677	0.0341	mku15719
TRINITY_DN104651_c0_g1_i1.p1__mku07817	1	0.99281	0.0027	0.1275	0.021	mku07817
TRINITY_DN3576_c0_g1_i3.p1__mku25787	0.993902	0.977505	0.021	0.7297	0.0287	mku25787
TRINITY_DN8343_c1_g5_i1.p1__mku14285	0.96793	0.987952	0.0014	0.0323	0.0429	mku14285
TRINITY_DN5611_c0_g1_i6.p1__mku12709	1	0.979664	0.0089	0.1705	0.0521	mku12709
TRINITY_DN266_c0_g1_i5.p1__mku26179	0.957831	0.985325	0.0057	0.1348	0.0423	mku26179
TRINITY_DN5916_c0_g1_i2.p1__mku10377	1	0.971014	0.0164	0.2535	0.0649	mku10377
TRINITY_DN3186_c0_g1_i2.p1__mku08823	0.993776	0.962422	0.0245	0.2778	0.0881	mku08823
TRINITY_DN53254_c0_g1_i1.p1__mku18596	0.885932	0.995708	0.0019	0.1435	0.013	mku18596
TRINITY_DN105500_c0_g1_i2.p1__mku24964	1	0.980732	0.0028	0.0406	0.0681	mku24964
TRINITY_DN1296_c0_g1_i1.p1__mku01455	1	0.983085	0.008	0.1947	0.0411	mku01455
TRINITY_DN1216_c0_g1_i2.p1__mku17129	1	0.983852	0.0117	0.4227	0.0278	mku17129
TRINITY_DN3299_c0_g2_i1.p1__mku11244	1	0.967794	0.009	0.0863	0.104	mku11244
TRINITY_DN1214_c0_g1_i1.p1__mku08342	1	0.983131	0.0139	0.5336	0.0261	mku08342
TRINITY_DN16979_c0_g1_i1.p1__mku26754	0.993464	0.967105	0.0196	0.2803	0.07	mku26754
TRINITY_DN3558_c0_g1_i2.p1__mku12263	0.989822	0.963153	0.0268	0.3786	0.0709	mku12263
TRINITY_DN773_c0_g1_i4.p1__mku18575	0.916667	0.993687	0.0017	0.0763	0.0219	mku18575
TRINITY_DN3252_c0_g1_i1.p1__mku17611	1	0.990476	0.0018	0.0711	0.0256	mku17611
TRINITY_DN12721_c0_g1_i3.p1__mku16066	0.977848	0.984898	0.0112	0.4379	0.0255	mku16066
TRINITY_DN949_c0_g1_i1.p1__mku15033	0.99696	0.98374	0.0087	0.2346	0.0371	mku15033
TRINITY_DN5329_c0_g1_i4.p1__mku10800	0.906103	0.983592	0.0112	0.3583	0.0312	mku10800
TRINITY_DN2716_c1_g2_i1.p1__mku21460	1	0.984779	0.0083	0.2249	0.037	mku21460
TRINITY_DN538_c0_g2_i2.p1__mku26815	1	0.980263	0.0091	0.1754	0.0518	mku26815
TRINITY_DN2165_c0_g1_i3.p1__mku05931	0.981513	0.981164	0.0048	0.0783	0.0612	mku05931
TRINITY_DN4143_c0_g1_i4.p1__mku11420	0.977995	0.971667	0.0189	0.3135	0.0602	mku11420
TRINITY_DN2994_c0_g1_i2.p1__mku17682	1	0.989247	0.0079	0.3909	0.0203	mku17682
TRINITY_DN5517_c0_g1_i1.p1__mku17627	1	0.976105	0.0123	0.2221	0.0552	mku17627
TRINITY_DN9615_c0_g2_i3.p1__mku15957	1	0.986066	0.0129	0.7142	0.0181	mku15957
TRINITY_DN9500_c0_g1_i7.p1__mku09269	0.978587	0.976659	0.0149	0.3339	0.0447	mku09269
TRINITY_DN876_c0_g1_i1.p1__mku28913	1	0.979487	0.0217	1.1383	0.0191	mku28913
TRINITY_DN16861_c0_g1_i1.p1__mku10380	0.93135	0.985258	0.0109	0.4336	0.0251	mku10380
TRINITY_DN10196_c0_g1_i2.p1__mku17697	1	0.986811	0.0033	0.078	0.0424	mku17697
TRINITY_DN9572_c0_g1_i1.p1__mku13908	0.835227	0.985261	0.0063	0.1605	0.0394	mku13908
TRINITY_DN371_c1_g4_i2.p1__mku04204	0.921727	0.973158	0.0187	0.3166	0.0591	mku04204
TRINITY_DN3815_c0_g1_i1.p1__mku23559	1	0.980702	0.0093	0.1665	0.056	mku23559
TRINITY_DN12283_c0_g1_i2.p1__mku20306	1	0.991489	0.0022	0.1031	0.0214	mku20306
TRINITY_DN4643_c0_g1_i2.p1__mku22885	1	0.9866	0.007	0.2178	0.0322	mku22885
TRINITY_DN7938_c0_g1_i10.p1__mku09241	1	0.987179	0.003	0.0754	0.0399	mku09241
TRINITY_DN218_c0_g1_i1.p1__mku07010	1	0.986369	0.0062	0.1876	0.033	mku07010
TRINITY_DN1245_c0_g1_i1.p1__mku17782	1	0.966306	0.0215	0.2799	0.0767	mku17782
TRINITY_DN5115_c0_g1_i1.p1__mku12776	0.890957	0.985075	0.0069	0.1785	0.0388	mku12776
TRINITY_DN2633_c0_g1_i2.p1__mku09816	0.965739	0.977088	0.0107	0.187	0.057	mku09816
TRINITY_DN6222_c0_g1_i3.p1__mku14403	0.997067	0.986275	0.0058	0.1796	0.0325	mku14403
TRINITY_DN4232_c0_g1_i2.p1__mku21316	0.969298	0.989442	0.0086	0.5333	0.0162	mku21316
TRINITY_DN4524_c0_g1_i1.p1__mku22301	1	0.983897	0.0023	0.0434	0.0529	mku22301
TRINITY_DN7876_c0_g1_i1.p1__mku22228	1	0.990338	0	0.001	0.0351	mku22228
TRINITY_DN29_c0_g1_i1.p1__mku17815	1	0.979469	0.005	0.0754	0.0667	mku17815
TRINITY_DN3729_c0_g1_i4.p1__mku04908	0.928882	0.979167	0.0065	0.1027	0.0638	mku04908
TRINITY_DN2098_c0_g1_i1.p1__mku06615	0.973684	0.983784	0.0127	0.4681	0.0272	mku06615
TRINITY_DN578_c3_g1_i12.p1__mku03347	1	0.974325	0.0148	0.261	0.0568	mku03347
TRINITY_DN6291_c0_g1_i1.p1__mku22037	0.961905	0.985149	0.0066	0.1564	0.0423	mku22037
TRINITY_DN1844_c0_g1_i5.p1__mku16107	1	0.965368	0.0174	0.2042	0.085	mku16107
TRINITY_DN338_c0_g1_i1.p2__mku25268	1	0.978304	0.0133	0.262	0.0507	mku25268
TRINITY_DN2051_c0_g1_i2.p1__mku02939	1	0.988608	0.0029	0.077	0.0374	mku02939
TRINITY_DN4917_c0_g1_i3.p1__mku07912	1	0.970414	0.0122	0.1478	0.0824	mku07912
TRINITY_DN875_c0_g1_i1.p1__mku29142	1	0.992188	0.0034	0.1388	0.0244	mku29142
TRINITY_DN5932_c0_g1_i2.p1__mku15157	0.901538	0.988623	0.012	1.1812	0.0102	mku15157
TRINITY_DN3687_c0_g1_i3.p1__mku24588	1	0.983146	0.021	2.9654	0.0071	mku24588
TRINITY_DN1262_c0_g1_i3.p1__mku02762	0.936959	0.972296	0.0185	0.3066	0.0602	mku02762
TRINITY_DN1615_c0_g1_i2.p1__mku20078	0.987603	0.97629	0.0188	0.4305	0.0437	mku20078
TRINITY_DN12430_c0_g1_i6.p1__mku07533	0.925	0.975052	0.0173	0.3397	0.0508	mku07533
TRINITY_DN1323_c1_g1_i2.p1__mku15933	0.955128	0.977629	0.0208	0.7254	0.0287	mku15933
TRINITY_DN2619_c0_g1_i1.p1__mku14913	0.962099	0.986869	0.0056	0.1616	0.0347	mku14913
TRINITY_DN1642_c0_g1_i3.p1__mku01046	0.9122	0.981425	0.009	0.1628	0.0553	mku01046
TRINITY_DN3788_c0_g1_i1.p1__mku21797	1	0.985981	0.0062	0.1515	0.041	mku21797
TRINITY_DN7140_c0_g1_i2.p1__mku20506	0.99569	0.95671	0.0251	0.2494	0.1006	mku20506
TRINITY_DN2087_c0_g1_i1.p1__mku14193	1	0.985507	0.0104	0.3648	0.0286	mku14193
TRINITY_DN3871_c0_g1_i3.p1__mku10214	1	0.988662	0.0023	0.0697	0.0324	mku10214
TRINITY_DN3080_c0_g1_i1.p1__mku03710	0.998617	0.987535	0.0059	0.1998	0.0297	mku03710
TRINITY_DN1324_c0_g1_i1.p1__mku16472	0.940625	0.978959	0.0087	0.1344	0.0651	mku16472
TRINITY_DN12376_c1_g1_i1.p1__mku25408	0.933333	0.97619	0.0001	0.001	0.1174	mku25408
TRINITY_DN90818_c0_g1_i1.p1__mku19668	0.839216	0.976636	0.0088	0.1374	0.0644	mku19668
TRINITY_DN5583_c0_g1_i6.p1__mku11157	1	0.964828	0.0264	0.4347	0.0607	mku11157
TRINITY_DN1960_c0_g1_i9.p1__mku02676	1	0.98372	0.0046	0.0922	0.0496	mku02676
TRINITY_DN2090_c0_g1_i20.p1__mku13981	1	0.97619	0.0093	0.1373	0.0678	mku13981
TRINITY_DN5664_c0_g2_i3.p1__mku03605	0.998634	0.99088	0.0007	0.0224	0.0297	mku03605
TRINITY_DN7539_c0_g1_i1.p1__mku22191	0.932692	0.986254	0.0086	0.222	0.0385	mku22191
TRINITY_DN5355_c0_g1_i4.p1__mku23302	1	0.991409	0.007	0.5005	0.014	mku23302
TRINITY_DN722_c0_g1_i4.p2__mku25537	1	0.987952	0.0001	0.001	0.0789	mku25537
TRINITY_DN7658_c0_g1_i2.p1__mku09533	0.848429	0.976761	0.0175	0.4619	0.038	mku09533
TRINITY_DN4011_c0_g1_i2.p1__mku11780	0.992556	0.985	0.0071	0.1869	0.0382	mku11780
TRINITY_DN327_c0_g1_i2.p1__mku14747	1	0.978044	0.0139	0.2966	0.0468	mku14747
TRINITY_DN869_c0_g2_i4.p1__mku11895	0.929471	0.987353	0.0025	0.0593	0.0428	mku11895
TRINITY_DN9465_c0_g1_i3.p1__mku27335	1	0.990868	0.0032	0.1268	0.0254	mku27335
TRINITY_DN1577_c0_g1_i8.p1__mku07754	0.943359	0.988958	0.0109	0.8842	0.0123	mku07754
TRINITY_DN1525_c0_g1_i2.p1__mku17092	0.972414	0.984634	0.0152	0.9319	0.0163	mku17092
TRINITY_DN533_c0_g1_i1.p1__mku14461	0.997067	0.987255	0.0025	0.047	0.0532	mku14461
TRINITY_DN2403_c0_g2_i4.p1__mku09388	0.997845	0.982721	0.001	0.0123	0.0774	mku09388
TRINITY_DN2544_c0_g1_i1.p1__mku19220	0.996047	0.970899	0.0262	0.6459	0.0406	mku19220
TRINITY_DN73982_c0_g1_i1.p1__mku30821	0.889764	0.988201	0.0091	0.5144	0.0176	mku30821
TRINITY_DN1118_c0_g1_i3.p1__mku08257	1	0.984574	0.0078	0.1704	0.0459	mku08257
TRINITY_DN2665_c0_g1_i6.p1__mku06230	1	0.975482	0.0172	0.372	0.0461	mku06230
TRINITY_DN1065_c0_g1_i2.p1__mku14493	0.963068	0.986234	0.0068	0.2036	0.0335	mku14493
TRINITY_DN7020_c0_g1_i1.p1__mku04212	0.997067	0.985784	0.0061	0.1599	0.0383	mku04212
TRINITY_DN2341_c0_g1_i1.p1__mku08293	1	0.974462	0.0173	0.3381	0.0511	mku08293
TRINITY_DN2395_c0_g1_i3.p1__mku23535	1	0.972077	0.0095	0.1035	0.0919	mku23535
TRINITY_DN3281_c0_g2_i2.p1__mku07865	1	0.986248	0.0071	0.2017	0.0352	mku07865
TRINITY_DN5253_c0_g1_i4.p1__mku07645	0.862876	0.990956	0.0018	0.0613	0.0294	mku07645
TRINITY_DN85496_c0_g1_i1.p1__mku10560	0.833333	0.980556	0.0038	0.0549	0.0692	mku10560
TRINITY_DN3481_c0_g1_i1.p1__mku17864	1	0.985455	0.0105	0.4086	0.0258	mku17864
TRINITY_DN1291_c0_g1_i2.p1__mku09225	0.972917	0.974304	0.022	0.5502	0.04	mku09225
TRINITY_DN22937_c0_g1_i1.p1__mku14572	1	0.987141	0.0045	0.1412	0.032	mku14572
TRINITY_DN3206_c0_g1_i1.p1__mku22134	0.990431	0.987118	0.0056	0.2147	0.0263	mku22134
TRINITY_DN8736_c0_g1_i3.p1__mku19815	1	0.984848	0.0036	0.0592	0.0601	mku19815
TRINITY_DN18737_c0_g1_i2.p1__mku22892	1	0.979899	0.0092	0.1506	0.0611	mku22892
TRINITY_DN2055_c0_g1_i1.p1__mku24331	1	0.979742	0.0131	0.3142	0.0417	mku24331
TRINITY_DN1084_c0_g1_i1.p1__mku27669	1	0.958042	0.0221	0.1868	0.1185	mku27669
TRINITY_DN6763_c0_g1_i3.p1__mku11011	0.95672	0.97619	0.0082	0.1259	0.0655	mku11011
TRINITY_DN329_c0_g1_i3.p1__mku15386	1	0.953271	0.0336	0.3775	0.089	mku15386
TRINITY_DN7208_c0_g1_i4.p1__mku12664	0.899471	0.988235	0.0065	0.2119	0.0306	mku12664
TRINITY_DN4279_c0_g1_i1.p1__mku17924	1	0.985401	0.0113	0.4982	0.0226	mku17924
TRINITY_DN7318_c0_g1_i1.p1__mku26245	0.854054	0.993671	0.0061	0.8358	0.0073	mku26245
TRINITY_DN5932_c0_g2_i2.p1__mku14507	0.899705	0.99235	0.0017	0.0809	0.0206	mku14507
TRINITY_DN4080_c0_g2_i2.p1__mku21628	1	0.984568	0.0044	0.0934	0.0466	mku21628
TRINITY_DN2250_c0_g1_i1.p1__mku04527	1	0.987431	0.0096	0.4758	0.0202	mku04527
TRINITY_DN6948_c0_g1_i2.p1__mku08692	0.99384	0.979339	0.0144	0.3913	0.0369	mku08692
TRINITY_DN5183_c0_g1_i7.p1__mku10073	1	0.981982	0.0075	0.1637	0.0458	mku10073
TRINITY_DN2768_c0_g1_i1.p1__mku01339	1	0.987305	0.0038	0.1055	0.0358	mku01339
TRINITY_DN2243_c0_g1_i1.p1__mku01670	0.998965	0.985838	0.0059	0.1608	0.0367	mku01670
TRINITY_DN2207_c0_g1_i2.p1__mku17136	1	0.975779	0.0117	0.2014	0.0583	mku17136
TRINITY_DN3069_c0_g1_i1.p1__mku29803	1	0.983607	0.0103	0.2174	0.0472	mku29803
TRINITY_DN4186_c1_g1_i5.p1__mku29837	1	0.972678	0.0001	0.001	0.1046	mku29837
TRINITY_DN783_c0_g1_i2.p1__mku14680	1	0.983085	0.0113	0.3354	0.0336	mku14680
TRINITY_DN1804_c0_g1_i1.p1__mku04061	0.998559	0.967773	0.014	0.1713	0.0819	mku04061
TRINITY_DN381_c0_g2_i1.p1__mku18503	1	0.986164	0.0099	0.3476	0.0285	mku18503
TRINITY_DN5094_c0_g1_i1.p1__mku24416	1	0.987037	0.0075	0.2474	0.0304	mku24416
TRINITY_DN26221_c1_g4_i1.p1__mku24404	1	0.977778	0.0072	0.0851	0.0844	mku24404
TRINITY_DN4120_c0_g1_i1.p1__mku08541	0.929524	0.968579	0.015	0.1475	0.102	mku08541
TRINITY_DN71653_c0_g1_i1.p1__mku19507	1	0.990591	0.0019	0.07	0.0278	mku19507
TRINITY_DN7295_c0_g1_i3.p1__mku03881	0.995787	0.989187	0.0058	0.2259	0.0259	mku03881
TRINITY_DN5811_c0_g1_i14.p1__mku09884	1	0.987379	0.0063	0.2115	0.0299	mku09884
TRINITY_DN5869_c0_g1_i1.p1__mku06228	0.996497	0.982425	0.0116	0.3292	0.0353	mku06228
TRINITY_DN4014_c0_g1_i1.p1__mku09164	0.934394	0.980142	0.0077	0.123	0.0628	mku09164
TRINITY_DN22482_c0_g1_i1.p1__mku07573	0.961464	0.973948	0.025	0.7736	0.0323	mku07573
TRINITY_DN3641_c0_g1_i2.p1__mku08738	1	0.988958	0.003	0.0925	0.0321	mku08738
TRINITY_DN72694_c0_g1_i2.p1__mku19429	0.987952	0.97832	0.0076	0.1211	0.063	mku19429
TRINITY_DN87840_c0_g1_i1.p1__mku23704	1	0.971631	0.018	0.2343	0.0766	mku23704
TRINITY_DN4194_c0_g1_i1.p1__mku12898	0.983914	0.983651	0.0102	0.2904	0.0351	mku12898
TRINITY_DN603_c0_g1_i1.p1__mku08715	0.99793	0.960581	0.0257	0.2856	0.0899	mku08715
TRINITY_DN6457_c0_g1_i4.p1__mku09723	0.995614	0.976505	0.0134	0.2153	0.0623	mku09723
TRINITY_DN6661_c0_g1_i2.p1__mku08990	0.997899	0.981053	0.01	0.2248	0.0445	mku08990
TRINITY_DN6513_c0_g1_i3.p1__mku13336	0.970109	0.985994	0.0065	0.1716	0.038	mku13336
TRINITY_DN1835_c0_g1_i1.p1__mku12720	1	0.983201	0.0113	0.3488	0.0325	mku12720
TRINITY_DN1237_c0_g1_i1.p1__mku27924	1	0.983452	0.01	0.2587	0.0385	mku27924
TRINITY_DN2795_c0_g1_i2.p1__mku03082	1	0.989691	0.0035	0.1151	0.0307	mku03082
TRINITY_DN11732_c0_g1_i1.p1__mku17671	1	0.985663	0.0031	0.0581	0.0541	mku17671
TRINITY_DN1359_c0_g1_i11.p1__mku09648	0.841328	0.988304	0.0091	0.4562	0.0199	mku09648
TRINITY_DN20796_c0_g1_i1.p1__mku06783	0.887273	0.981557	0.0038	0.0634	0.0606	mku06783
TRINITY_DN6942_c0_g2_i2.p1__mku25379	0.918033	0.996032	0	0.001	0.0117	mku25379
TRINITY_DN4243_c0_g1_i3.p1__mku10521	1	0.988453	0.0022	0.0578	0.0374	mku10521
TRINITY_DN2426_c0_g1_i1.p1__mku28287	0.958042	0.931873	0.0476	0.299	0.1592	mku28287
TRINITY_DN10156_c0_g1_i5.p1__mku15125	0.98773	0.97205	0.0259	0.6866	0.0378	mku15125
TRINITY_DN1832_c0_g1_i4.p1__mku09749	1	0.983076	0.0099	0.2395	0.0413	mku09749
TRINITY_DN945_c0_g2_i2.p1__mku10019	1	0.973094	0.0087	0.1143	0.0765	mku10019
TRINITY_DN3170_c0_g1_i6.p1__mku08830	1	0.988194	0.0061	0.228	0.0267	mku08830
TRINITY_DN4844_c0_g1_i1.p1__mku13120	1	0.991848	0.0013	0.0519	0.0251	mku13120
TRINITY_DN5049_c0_g1_i1.p1__mku25262	0.928571	0.980276	0.0084	0.1625	0.0517	mku25262
TRINITY_DN1393_c0_g1_i7.p1__mku13472	0.99723	0.97037	0.0241	0.5006	0.0481	mku13472
TRINITY_DN6156_c0_g1_i1.p1__mku27945	1	0.988095	0.0033	0.0858	0.0379	mku27945
TRINITY_DN8580_c0_g1_i4.p1__mku07375	0.935361	0.95122	0.0361	0.3776	0.0956	mku07375
TRINITY_DN6620_c0_g1_i1.p1__mku19422	0.929104	0.987952	0	0.001	0.045	mku19422
TRINITY_DN850_c0_g2_i1.p1__mku13538	1	0.982358	0.0068	0.1492	0.0455	mku13538
TRINITY_DN6453_c0_g1_i2.p1__mku11176	1	0.995192	0	0.001	0.0193	mku11176
TRINITY_DN4040_c0_g1_i5.p1__mku24692	0.99435	0.998106	0	0.001	0.0061	mku24692
TRINITY_DN5345_c0_g1_i6.p1__mku14168	0.994203	0.972789	0.0201	0.3727	0.0538	mku14168
TRINITY_DN8541_c0_g1_i1.p1__mku12904	1	0.986595	0.0041	0.111	0.0371	mku12904
TRINITY_DN3821_c0_g1_i1.p1__mku28370	0.964539	0.987745	0	0.001	0.0481	mku28370
TRINITY_DN416_c0_g1_i4.p1__mku19237	1	0.982804	0.0135	0.4704	0.0286	mku19237
TRINITY_DN3438_c0_g1_i6.p1__mku11422	0.927438	0.98696	0.007	0.2331	0.0299	mku11422
TRINITY_DN2844_c0_g1_i3.p1__mku07628	0.979167	0.971631	0.0175	0.2605	0.0671	mku07628
TRINITY_DN30776_c0_g1_i6.p1__mku05027	1	0.988397	0.0082	0.3868	0.0213	mku05027
TRINITY_DN11947_c0_g1_i1.p1__mku17882	1	0.980606	0.0085	0.1647	0.0516	mku17882
TRINITY_DN2540_c0_g1_i6.p1__mku05378	0.955882	0.986325	0.004	0.0954	0.0416	mku05378
TRINITY_DN5849_c1_g1_i14.p1__mku03629	0.954188	0.95839	0.0296	0.3682	0.0803	mku03629
TRINITY_DN1707_c0_g2_i6.p1__mku19788	1	0.980796	0.0137	0.3909	0.035	mku19788
TRINITY_DN6093_c0_g1_i1.p1__mku04971	0.995305	0.98218	0.0094	0.2151	0.0438	mku04971
TRINITY_DN14707_c0_g1_i1.p1__mku02766	0.940351	0.973466	0.0209	0.4223	0.0495	mku02766
TRINITY_DN1066_c0_g1_i4.p1__mku02924	0.996212	0.987748	0.0075	0.3216	0.0234	mku02924
TRINITY_DN18049_c0_g1_i3.p1__mku15926	0.996805	0.985043	0.0057	0.1241	0.0461	mku15926
TRINITY_DN17676_c0_g1_i1.p1__mku20268	0.883895	0.985876	0.008	0.2582	0.0308	mku20268
TRINITY_DN3865_c0_g1_i1.p1__mku15142	0.95107	0.963558	0.0342	0.7337	0.0466	mku15142
TRINITY_DN591_c0_g1_i4.p1__mku08538	1	0.988388	0.0037	0.1004	0.037	mku08538
TRINITY_DN4946_c0_g1_i2.p1__mku04069	0.998557	0.988439	0.0027	0.0772	0.0356	mku04069
TRINITY_DN7457_c0_g1_i3.p1__mku16715	1	0.991021	0.0035	0.1713	0.0204	mku16715
TRINITY_DN2727_c0_g1_i10.p1__mku18888	1	0.984496	0.0001	0.001	0.0702	mku18888
TRINITY_DN5040_c0_g1_i6.p1__mku12976	0.994609	0.9729	0.0166	0.2772	0.0598	mku12976
TRINITY_DN3471_c0_g1_i6.p1__mku13061	1	0.981982	0.012	0.349	0.0343	mku13061
TRINITY_DN522_c1_g1_i1.p1__mku22115	1	0.984051	0.0001	0.001	0.055	mku22115
TRINITY_DN3469_c0_g1_i1.p1__mku20176	0.864964	0.985935	0.0094	0.317	0.0296	mku20176
TRINITY_DN2721_c0_g1_i19.p1__mku17990	1	0.918193	0.0599	0.3257	0.184	mku17990
TRINITY_DN6011_c0_g1_i2.p1__mku26436	1	0.985043	0.0069	0.2192	0.0315	mku26436
TRINITY_DN547_c0_g1_i4.p1__mku15562	1	0.98847	0.0041	0.1074	0.0383	mku15562
TRINITY_DN1157_c0_g1_i5.p1__mku12745	0.94695	0.959851	0.031	0.4128	0.0752	mku12745
TRINITY_DN76743_c0_g1_i1.p1__mku21171	0.92887	0.993994	0.0041	0.3451	0.0119	mku21171
TRINITY_DN16706_c0_g1_i1.p1__mku21187	0.927928	0.980583	0.0001	0.001	0.0687	mku21187
TRINITY_DN6767_c0_g1_i4.p1__mku23538	1	0.986038	0.0001	0.001	0.052	mku23538
TRINITY_DN5806_c0_g1_i1.p1__mku15628	1	0.97897	0.0076	0.1325	0.0574	mku15628
TRINITY_DN14805_c0_g1_i2.p1__mku09778	0.993363	0.98441	0.0061	0.1333	0.0454	mku09778
TRINITY_DN10672_c0_g1_i1.p1__mku02932	0.87737	0.98367	0.0061	0.1365	0.0447	mku02932
TRINITY_DN585_c0_g1_i9.p1__mku19958	1	0.984722	0.0088	0.2051	0.0431	mku19958
TRINITY_DN966_c0_g2_i1.p1__mku14195	0.99711	0.96715	0.0182	0.2441	0.0745	mku14195
TRINITY_DN13168_c0_g2_i2.p1__mku22259	1	0.987118	0.0047	0.1498	0.0316	mku22259
TRINITY_DN5923_c0_g1_i2.p1__mku12856	1	0.991979	0.0079	0.9081	0.0087	mku12856
TRINITY_DN4334_c0_g2_i1.p1__mku08707	1	0.988958	0.005	0.1927	0.0262	mku08707
TRINITY_DN20659_c0_g1_i5.p2__mku25769	0.993902	0.98773	0.0055	0.1601	0.0343	mku25769
TRINITY_DN7959_c0_g1_i3.p1__mku15131	0.987692	0.98027	0.0104	0.2303	0.0453	mku15131
TRINITY_DN29985_c0_g1_i1.p1__mku20653	0.842795	0.984456	0.0096	0.2949	0.0327	mku20653
TRINITY_DN53127_c0_g1_i1.p1__mku17701	0.917266	0.980392	0.0089	0.1647	0.0539	mku17701
TRINITY_DN297_c0_g1_i4.p2__mku26596	1	0.982684	0.0149	0.6044	0.0246	mku26596
TRINITY_DN1828_c0_g1_i1.p1__mku20009	0.9875	0.985935	0.0114	0.479	0.0238	mku20009
TRINITY_DN2846_c0_g1_i15.p1__mku15704	0.966361	0.96097	0.0253	0.296	0.0853	mku15704
TRINITY_DN4257_c0_g1_i1.p1__mku21773	1	0.992212	0.0021	0.0843	0.0253	mku21773
TRINITY_DN911_c0_g1_i4.p1__mku19122	1	0.975066	0.018	0.3728	0.0483	mku19122
TRINITY_DN2480_c0_g1_i1.p1__mku12932	1	0.980287	0.0012	0.0165	0.0749	mku12932
TRINITY_DN4826_c0_g1_i1.p1__mku15080	0.963303	0.987302	0.0043	0.1115	0.0385	mku15080
TRINITY_DN8889_c0_g1_i2.p1__mku17779	1	0.987966	0.0037	0.1221	0.0303	mku17779
TRINITY_DN1892_c0_g1_i15.p1__mku14004	0.991477	0.985673	0.0074	0.1713	0.043	mku14004
TRINITY_DN1661_c0_g1_i1.p1__mku11754	0.9975	0.981621	0.0131	0.3922	0.0335	mku11754
TRINITY_DN13329_c0_g1_i3.p1__mku29474	1	0.989333	0.0036	0.1101	0.0329	mku29474
TRINITY_DN11771_c0_g1_i3.p1__mku27588	1	0.990741	0.0058	0.2152	0.0267	mku27588
TRINITY_DN3_c0_g1_i4.p1__mku11151	0.960829	0.98721	0.0057	0.172	0.033	mku11151
TRINITY_DN875_c2_g3_i2.p1__mku12115	1	0.987245	0.0073	0.2547	0.0286	mku12115
TRINITY_DN19147_c0_g1_i1.p1__mku12118	1	0.993197	0.0023	0.11	0.0209	mku12118
TRINITY_DN21724_c0_g1_i1.p1__mku11532	0.997537	0.976132	0.0072	0.104	0.0688	mku11532
TRINITY_DN140_c0_g1_i3.p1__mku13763	0.99162	0.989671	0.0065	0.2899	0.0223	mku13763
TRINITY_DN15264_c0_g1_i1.p1__mku06025	0.993151	0.976437	0.0235	0.8907	0.0263	mku06025
TRINITY_DN14186_c0_g1_i3.p1__mku24825	0.901554	0.990421	0.0055	0.2737	0.0201	mku24825
TRINITY_DN68656_c0_g1_i2.p1__mku15145	0.981818	0.988683	0.01	0.6223	0.0161	mku15145
TRINITY_DN12557_c0_g1_i1.p1__mku16270	1	0.971585	0.0113	0.1544	0.0734	mku16270
TRINITY_DN3099_c0_g1_i1.p1__mku04640	0.883453	0.94734	0.0393	0.3625	0.1085	mku04640
TRINITY_DN120640_c0_g1_i1.p1__mku26851	1	0.97807	0.0191	0.6185	0.0309	mku26851
TRINITY_DN839_c0_g1_i5.p1__mku10063	0.886454	0.99176	0.0009	0.0227	0.0412	mku10063
TRINITY_DN15526_c0_g1_i1.p1__mku20242	1	0.977401	0.0145	0.3266	0.0443	mku20242
TRINITY_DN2822_c0_g2_i13.p1__mku05811	0.976821	0.951412	0.031	0.2928	0.106	mku05811
TRINITY_DN2307_c0_g1_i2.p1__mku05142	0.919118	0.985067	0.0108	0.4053	0.0268	mku05142
TRINITY_DN1204_c0_g1_i4.p1__mku03401	1	0.983979	0.0074	0.1756	0.042	mku03401
TRINITY_DN8435_c0_g1_i1.p1__mku13445	1	0.98615	0.0113	0.551	0.0205	mku13445
TRINITY_DN3667_c0_g1_i13.p1__mku25322	1	0.974359	0.0112	0.1673	0.0672	mku25322
TRINITY_DN2090_c1_g2_i1.p1__mku09189	1	0.985075	0.0116	0.4386	0.0264	mku09189
TRINITY_DN1336_c0_g2_i2.p1__mku15148	1	0.982564	0.0068	0.1259	0.0542	mku15148
TRINITY_DN7886_c0_g3_i1.p1__mku08310	1	0.979125	0.0122	0.2646	0.0462	mku08310
TRINITY_DN3531_c0_g1_i1.p1__mku29699	1	0.98916	0.0107	0.8361	0.0127	mku29699
TRINITY_DN107223_c0_g1_i1.p1__mku24908	0.966667	0.982759	0.0157	0.662	0.0237	mku24908
TRINITY_DN5837_c0_g1_i1.p1__mku10123	0.944072	0.988152	0.0102	0.6175	0.0166	mku10123
TRINITY_DN3245_c0_g1_i1.p1__mku13195	1	0.97911	0.0076	0.1253	0.0607	mku13195
TRINITY_DN8216_c0_g1_i1.p1__mku23290	1	0.963918	0.0197	0.2039	0.0967	mku23290
TRINITY_DN4848_c0_g1_i2.p1__mku08800	1	0.990991	0.0019	0.0623	0.0305	mku08800
TRINITY_DN1838_c0_g1_i1.p1__mku13555	0.997222	0.985144	0.0087	0.2443	0.0357	mku13555
TRINITY_DN2245_c0_g2_i3.p1__mku17536	0.907473	0.962092	0.027	0.3368	0.0803	mku17536
TRINITY_DN86445_c0_g1_i4.p1__mku17027	0.926174	0.972222	0.017	0.2679	0.0635	mku17027
TRINITY_DN8_c0_g1_i4.p1__mku10495	1	0.982335	0.0076	0.1635	0.0467	mku10495
TRINITY_DN4036_c0_g1_i1.p1__mku18819	0.973077	0.981555	0.0069	0.1094	0.0633	mku18819
TRINITY_DN2634_c0_g1_i3.p1__mku19441	1	0.96921	0.0001	0.001	0.1252	mku19441
TRINITY_DN15507_c0_g1_i1.p1__mku11743	0.952618	0.97644	0.0077	0.1181	0.0648	mku11743
TRINITY_DN42843_c0_g1_i1.p1__mku31654	0.921739	0.987421	0.0044	0.1256	0.0351	mku31654
TRINITY_DN3126_c1_g2_i1.p1__mku15252	1	0.990712	0.0014	0.0473	0.0305	mku15252
TRINITY_DN212_c0_g1_i1.p1__mku04776	0.984544	0.980115	0.012	0.2607	0.0461	mku04776
TRINITY_DN6664_c0_g1_i1.p1__mku04109	1	0.982609	0.0088	0.2076	0.0424	mku04109
TRINITY_DN2481_c0_g1_i1.p1__mku22121	1	0.987241	0.0068	0.2236	0.0302	mku22121
TRINITY_DN143_c0_g1_i4.p1__mku05883	1	0.926052	0.0197	0.0751	0.262	mku05883
TRINITY_DN2473_c0_g1_i2.p1__mku12376	1	0.978355	0.0128	0.2368	0.0539	mku12376
TRINITY_DN8430_c0_g1_i2.p1__mku20214	0.953586	0.986726	0.0021	0.0501	0.0426	mku20214
TRINITY_DN1802_c0_g2_i1.p1__mku09139	1	0.985138	0.007	0.1917	0.0365	mku09139
TRINITY_DN27_c0_g1_i2.p1__mku14801	0.979351	0.982932	0.0095	0.2316	0.0412	mku14801
TRINITY_DN23644_c0_g1_i3.p1__mku07481	1	0.984036	0.0109	0.3578	0.0305	mku07481
TRINITY_DN4384_c0_g1_i2.p1__mku03499	1	0.97211	0.0185	0.3305	0.0561	mku03499
TRINITY_DN124267_c0_g1_i1.p1__mku25332	0.89418	0.982249	0.0055	0.1005	0.0543	mku25332
TRINITY_DN9191_c0_g1_i3.p1__mku06889	0.972628	0.977486	0.0062	0.0928	0.0672	mku06889
TRINITY_DN722_c0_g3_i1.p1__mku25534	1	0.991968	0	0.001	0.0446	mku25534
TRINITY_DN12038_c0_g1_i1.p1__mku14996	0.990881	0.98364	0.0086	0.2178	0.0393	mku14996
TRINITY_DN2960_c0_g1_i2.p1__mku01878	1	0.993175	0.0015	0.0724	0.021	mku01878
TRINITY_DN230_c0_g1_i2.p1__mku27690	0.874126	0.986667	0.0073	0.2317	0.0316	mku27690
TRINITY_DN152_c0_g2_i1.p1__mku18211	1	0.977695	0.0119	0.2174	0.0545	mku18211
TRINITY_DN1569_c0_g1_i6.p1__mku20221	0.9875	0.981716	0.0185	0.9327	0.0199	mku20221
TRINITY_DN5719_c0_g1_i3.p1__mku08314	0.980198	0.977104	0.0109	0.1759	0.062	mku08314
TRINITY_DN640_c0_g1_i6.p1__mku22904	0.815574	0.988275	0.0027	0.0903	0.0296	mku22904
TRINITY_DN1579_c0_g1_i1.p1__mku10187	1	0.989442	0.0047	0.2077	0.0225	mku10187
TRINITY_DN15753_c1_g1_i1.p1__mku20150	1	0.977591	0.0126	0.2639	0.0477	mku20150
TRINITY_DN8910_c0_g1_i3.p1__mku09806	0.92418	0.99187	0	0.001	0.0335	mku09806
TRINITY_DN1637_c0_g1_i1.p1__mku10426	0.899083	0.990646	0.0047	0.2093	0.0227	mku10426
TRINITY_DN973_c0_g1_i7.p1__mku13307	0.98916	0.982648	0.0063	0.1153	0.0543	mku13307
TRINITY_DN10762_c0_g1_i1.p1__mku29071	1	0.981912	0.0151	0.5564	0.0271	mku29071
TRINITY_DN4423_c0_g2_i1.p1__mku16631	0.919463	0.987835	0.0034	0.094	0.0366	mku16631
TRINITY_DN4291_c0_g1_i3.p1__mku11235	1	0.976651	0.0085	0.1474	0.0579	mku11235
TRINITY_DN4285_c0_g2_i1.p1__mku28136	1	0.983092	0.0062	0.1051	0.0593	mku28136
TRINITY_DN10444_c0_g1_i1.p1__mku26878	0.907285	0.970803	0.0232	0.453	0.0512	mku26878
TRINITY_DN1412_c0_g1_i1.p1__mku01128	0.934025	0.989909	0.0038	0.1331	0.0283	mku01128
TRINITY_DN1595_c0_g1_i2.p1__mku21860	0.942478	0.976526	0.0107	0.1599	0.0668	mku21860
TRINITY_DN4237_c0_g1_i2.p1__mku23090	1	0.98308	0.0152	0.6751	0.0225	mku23090
TRINITY_DN4987_c0_g1_i1.p1__mku15195	1	0.985597	0.0133	0.736	0.0181	mku15195
TRINITY_DN9415_c0_g2_i1.p1__mku09522	0.921569	0.991332	0.0035	0.1671	0.021	mku09522
TRINITY_DN2830_c0_g2_i1.p1__mku10066	1	0.983521	0.0139	0.5125	0.027	mku10066
TRINITY_DN557_c0_g1_i1.p1__mku18403	1	0.973684	0.0184	0.321	0.0573	mku18403
TRINITY_DN105233_c0_g1_i1.p1__mku18606	0.958175	0.973545	0.0209	0.4982	0.042	mku18606
TRINITY_DN9212_c0_g1_i4.p1__mku11583	0.906173	0.978202	0.0123	0.2173	0.0568	mku11583
TRINITY_DN3015_c0_g1_i1.p1__mku06939	0.937153	0.980276	0.0137	0.3508	0.0391	mku06939
TRINITY_DN102569_c0_g1_i1.p1__mku05643	0.975083	0.983532	0.0094	0.245	0.0382	mku05643
TRINITY_DN2328_c0_g2_i1.p1__mku16846	1	0.973923	0.0081	0.1055	0.077	mku16846
TRINITY_DN671_c0_g1_i5.p1__mku14352	0.988406	0.88172	0.0294	0.0517	0.5685	mku14352
TRINITY_DN36793_c0_g1_i1.p1__mku22123	0.92823	0.97079	0.0115	0.1235	0.0934	mku22123
TRINITY_DN1903_c0_g1_i4.p1__mku02817	1	0.987148	0.0006	0.014	0.0427	mku02817
TRINITY_DN10237_c0_g1_i1.p1__mku24450	1	0.986965	0.0111	0.6053	0.0184	mku24450
TRINITY_DN2506_c0_g1_i1.p1__mku24441	1	0.981378	0.0188	0.9169	0.0205	mku24441
TRINITY_DN8724_c0_g1_i1.p1__mku16371	0.887789	0.986369	0.0101	0.391	0.0257	mku16371
TRINITY_DN1029_c0_g1_i1.p1__mku03999	1	0.990449	0.0053	0.232	0.0227	mku03999
TRINITY_DN1899_c0_g1_i1.p1__mku17599	0.892857	0.989333	0.0094	0.6174	0.0152	mku17599
TRINITY_DN6739_c0_g1_i2.p1__mku17726	1	0.98801	0.0017	0.0402	0.0415	mku17726
TRINITY_DN21539_c0_g1_i2.p1__mku07267	0.93381	0.982759	0.0121	0.3247	0.0371	mku07267
TRINITY_DN837_c0_g2_i2.p1__mku22329	0.967136	0.980583	0.0045	0.0703	0.0641	mku22329
TRINITY_DN5330_c0_g3_i4.p1__mku07668	0.904854	0.992847	0.0038	0.1964	0.0192	mku07668
TRINITY_DN119561_c0_g1_i1.p1__mku03883	1	0.986347	0.0096	0.3881	0.0247	mku03883
TRINITY_DN5490_c0_g1_i1.p1__mku04561	1	0.983359	0.0041	0.0723	0.057	mku04561
TRINITY_DN34543_c0_g1_i4.p1__mku04955	1	0.987441	0.0059	0.1893	0.0313	mku04955
TRINITY_DN3383_c0_g1_i1.p1__mku19989	1	0.979167	0.0119	0.2597	0.0459	mku19989
TRINITY_DN4690_c0_g1_i1.p1__mku15901	1	0.986111	0.0128	0.7035	0.0182	mku15901
TRINITY_DN1490_c1_g1_i4.p1__mku07509	1	0.973129	0.0143	0.2358	0.0606	mku07509
TRINITY_DN3001_c0_g1_i2.p1__mku10290	1	0.977221	0.0059	0.0643	0.0916	mku10290
TRINITY_DN2002_c0_g2_i1.p1__mku08893	0.926778	0.96915	0.0209	0.349	0.0599	mku08893
TRINITY_DN11292_c0_g2_i2.p1__mku23495	0.979487	0.987784	0.0112	0.6382	0.0175	mku23495
TRINITY_DN2829_c0_g1_i2.p1__mku14936	0.857576	0.989399	0.005	0.1954	0.0258	mku14936
TRINITY_DN4571_c0_g2_i3.p1__mku14750	0.990991	0.983838	0.0157	0.8333	0.0189	mku14750
TRINITY_DN6035_c0_g1_i4.p1__mku06449	1	0.973903	0.0194	0.4244	0.0456	mku06449
TRINITY_DN674_c0_g1_i4.p1__mku18718	0.996169	0.988462	0.0038	0.1256	0.0299	mku18718
TRINITY_DN1781_c0_g2_i5.p1__mku03967	0.97905	0.989063	0.0059	0.2209	0.0268	mku03967
TRINITY_DN3043_c0_g1_i3.p1__mku10466	0.90795	0.981567	0.0135	0.4114	0.0329	mku10466
TRINITY_DN11097_c0_g1_i3.p1__mku13636	1	0.972067	0.0165	0.2449	0.0673	mku13636
TRINITY_DN19120_c0_g1_i1.p1__mku23803	0.962567	0.977778	0.0139	0.3132	0.0443	mku23803
TRINITY_DN1483_c0_g1_i8.p1__mku03004	0.979592	0.970052	0.0246	0.4828	0.051	mku03004
TRINITY_DN2389_c0_g2_i3.p1__mku04752	0.95301	0.974319	0.0197	0.4252	0.0464	mku04752
TRINITY_DN1723_c0_g1_i2.p1__mku21735	1	0.981395	0.0066	0.126	0.0525	mku21735
TRINITY_DN2238_c0_g1_i15.p1__mku26153	1	0.964361	0.0222	0.2488	0.0894	mku26153
TRINITY_DN3601_c0_g2_i1.p1__mku17942	1	0.993917	0.0017	0.0943	0.018	mku17942
TRINITY_DN5669_c0_g1_i1.p1__mku15685	1	0.970464	0.0233	0.4797	0.0486	mku15685
TRINITY_DN145_c0_g1_i10.p1__mku13367	0.883212	0.988981	0	0.001	0.0472	mku13367
TRINITY_DN751_c0_g1_i3.p1__mku18727	0.980843	0.977865	0.0181	0.4986	0.0363	mku18727
TRINITY_DN16552_c0_g1_i1.p1__mku07572	0.957611	0.972502	0.0112	0.1406	0.0799	mku07572
TRINITY_DN9925_c0_g1_i3.p1__mku07348	0.946869	0.99332	0.0018	0.0893	0.0207	mku07348
TRINITY_DN2045_c0_g1_i14.p1__mku16491	1	0.967885	0.0203	0.2908	0.0698	mku16491
TRINITY_DN546_c0_g1_i2.p1__mku15194	0.975904	0.969136	0.0239	0.42	0.057	mku15194
TRINITY_DN14903_c0_g1_i2.p1__mku24801	0.988571	0.974952	0.0053	0.0606	0.0872	mku24801
TRINITY_DN3537_c0_g1_i1.p1__mku21347	0.9	0.979798	0.0115	0.2438	0.0472	mku21347
TRINITY_DN8319_c0_g1_i5.p1__mku05404	1	0.983607	0.009	0.258	0.0348	mku05404
TRINITY_DN1185_c0_g1_i10.p1__mku06592	1	0.983213	0.0083	0.1981	0.0421	mku06592
TRINITY_DN6982_c0_g2_i2.p1__mku21354	1	0.993939	0.002	0.0991	0.0202	mku21354
TRINITY_DN4020_c0_g1_i1.p1__mku15884	1	0.982961	0.0043	0.0727	0.059	mku15884
TRINITY_DN1503_c0_g1_i1.p1__mku15767	0.943114	0.986243	0	0.001	0.0476	mku15767
TRINITY_DN3075_c0_g1_i6.p1__mku05962	0.974874	0.978236	0.0154	0.3731	0.0412	mku05962
TRINITY_DN3854_c0_g1_i2.p1__mku10609	1	0.987626	0.0042	0.1138	0.0374	mku10609
TRINITY_DN4730_c0_g1_i1.p1__mku20327	0.995745	0.987179	0.0056	0.1438	0.039	mku20327
TRINITY_DN3607_c0_g1_i1.p1__mku10518	0.981859	0.981524	0.0091	0.1937	0.0468	mku10518
TRINITY_DN2425_c0_g1_i2.p1__mku06900	1	0.98893	0.0018	0.0497	0.0353	mku06900
TRINITY_DN1362_c0_g1_i1.p1__mku04206	1	0.989263	0.0055	0.2204	0.0251	mku04206
TRINITY_DN8888_c0_g2_i2.p1__mku15520	1	0.982236	0.0172	0.8278	0.0208	mku15520
TRINITY_DN7914_c0_g1_i3.p1__mku09590	0.956332	0.971842	0.0163	0.2569	0.0633	mku09590
TRINITY_DN13032_c0_g1_i3.p1__mku06526	1	0.982111	0.0162	0.6762	0.0239	mku06526
TRINITY_DN9239_c0_g1_i1.p1__mku21401	1	0.977169	0.0126	0.2284	0.0554	mku21401
TRINITY_DN483_c0_g1_i3.p1__mku12930	1	0.988351	0.0059	0.1874	0.0317	mku12930
TRINITY_DN11919_c0_g1_i3.p1__mku02714	0.96222	0.987321	0.0092	0.3901	0.0235	mku02714
TRINITY_DN5140_c0_g1_i1.p1__mku10168	1	0.961538	0.0172	0.1573	0.109	mku10168
TRINITY_DN813_c0_g1_i11.p1__mku07804	0.962335	0.966732	0.021	0.2821	0.0745	mku07804
TRINITY_DN1230_c0_g1_i1.p1__mku25631	0.987879	0.97546	0.0173	0.373	0.0463	mku25631
TRINITY_DN2408_c0_g1_i1.p1__mku28021	1	0.978417	0.013	0.2564	0.0507	mku28021
TRINITY_DN206_c0_g2_i3.p1__mku09647	0.982759	0.919591	0.0238	0.0718	0.3311	mku09647
TRINITY_DN2406_c0_g1_i9.p1__mku03272	1	0.985507	0.0053	0.1427	0.0372	mku03272
TRINITY_DN767_c0_g2_i1.p1__mku18223	1	0.987608	0.0053	0.177	0.03	mku18223
TRINITY_DN1968_c0_g1_i3.p1__mku12428	0.925301	0.976563	0.016	0.3508	0.0457	mku12428
TRINITY_DN1820_c0_g3_i1.p1__mku05646	0.998331	0.979933	0.0116	0.2499	0.0463	mku05646
TRINITY_DN6469_c0_g1_i1.p1__mku19244	0.956349	0.972337	0.0171	0.3155	0.0541	mku19244
TRINITY_DN14001_c0_g1_i3.p1__mku19537	1	0.983806	0.0087	0.1823	0.0475	mku19537
TRINITY_DN2950_c0_g2_i1.p1__mku23834	1	0.989305	0	0.001	0.0446	mku23834
TRINITY_DN6757_c0_g1_i6.p1__mku23831	1	0.982175	0.0107	0.3014	0.0356	mku23831
TRINITY_DN175_c0_g2_i1.p1__mku13969	1	0.987619	0.0056	0.1916	0.0293	mku13969
TRINITY_DN15561_c0_g1_i1.p1__mku18163	0.985185	0.97995	0.0109	0.2432	0.0447	mku18163
TRINITY_DN12029_c0_g1_i1.p1__mku19446	0.898917	0.986613	0.0039	0.1032	0.0376	mku19446
TRINITY_DN5409_c0_g1_i5.p1__mku16798	0.996622	0.981921	0.0124	0.3472	0.0357	mku16798
TRINITY_DN8723_c0_g2_i1.p1__mku24729	0.863636	0.984649	0.0122	0.4678	0.026	mku24729
TRINITY_DN31640_c0_g1_i1.p1__mku14167	0.930435	0.986501	0.0073	0.2215	0.0329	mku14167
TRINITY_DN8182_c0_g1_i3.p1__mku17080	0.9699	0.971264	0.0048	0.0452	0.105	mku17080
TRINITY_DN7661_c0_g1_i1.p1__mku22104	1	0.980861	0.0082	0.1233	0.0662	mku22104
TRINITY_DN4140_c0_g1_i2.p1__mku22102	1	0.985646	0.0066	0.1757	0.0376	mku22102
TRINITY_DN8256_c0_g1_i1.p1__mku15575	0.875691	0.992639	0.0027	0.1015	0.0262	mku15575
TRINITY_DN7841_c0_g1_i3.p1__mku07068	1	0.987562	0.0044	0.13	0.0341	mku07068
TRINITY_DN1712_c0_g1_i2.p1__mku09205	1	0.982232	0.0133	0.4287	0.0309	mku09205
TRINITY_DN422_c1_g1_i1.p1__mku26641	1	0.989177	0	0.001	0.0322	mku26641
TRINITY_DN10000_c0_g1_i3.p1__mku18253	0.981413	0.988636	0.0107	0.7902	0.0136	mku18253
TRINITY_DN5075_c0_g1_i1.p1__mku10838	1	0.977255	0.0145	0.3285	0.0442	mku10838
TRINITY_DN1743_c0_g1_i3.p1__mku13951	0.980057	0.969961	0.026	0.6085	0.0428	mku13951
TRINITY_DN6102_c0_g1_i3.p1__mku19338	0.936255	0.961702	0.0152	0.1599	0.095	mku19338
TRINITY_DN10570_c0_g1_i3.p1__mku07565	0.867052	0.979259	0.0096	0.1495	0.0644	mku07565
TRINITY_DN5464_c0_g1_i2.p1__mku06950	1	0.982099	0.0091	0.2274	0.0399	mku06950
TRINITY_DN3115_c0_g3_i1.p1__mku08821	0.954545	0.963203	0.0271	0.357	0.076	mku08821
TRINITY_DN6828_c1_g2_i3.p1__mku28844	0.935714	0.954198	0.0297	0.3008	0.0987	mku28844
TRINITY_DN9390_c0_g1_i1.p1__mku29207	1	0.984375	0.0001	0.001	0.0517	mku29207
TRINITY_DN3992_c0_g2_i1.p1__mku07447	0.992352	0.984586	0.0098	0.3395	0.0288	mku07447
TRINITY_DN4423_c0_g3_i4.p1__mku02440	1	0.981154	0.0096	0.2208	0.0436	mku02440
TRINITY_DN5652_c0_g1_i11.p1__mku18897	1	0.988372	0.0053	0.1667	0.0316	mku18897
TRINITY_DN91852_c0_g1_i1.p1__mku16818	0.973597	0.989831	0.0033	0.1254	0.0265	mku16818
TRINITY_DN5391_c0_g2_i1.p1__mku19183	0.980237	0.971774	0.0141	0.2219	0.0635	mku19183
TRINITY_DN30_c0_g1_i1.p1__mku10911	0.997636	0.992101	0.0032	0.1364	0.0232	mku10911
TRINITY_DN6504_c0_g1_i3.p1__mku16567	1	0.977703	0.0096	0.165	0.0582	mku16567
TRINITY_DN2445_c0_g1_i1.p1__mku03865	0.968579	0.976023	0.0215	0.6147	0.035	mku03865
TRINITY_DN7512_c0_g1_i2.p1__mku14990	0.903846	0.990881	0.0027	0.0927	0.0295	mku14990
TRINITY_DN15566_c0_g1_i2.p1__mku21816	1	0.976636	0.0094	0.1507	0.0621	mku21816
TRINITY_DN8785_c0_g1_i1.p1__mku20357	0.906977	0.990028	0.0036	0.0951	0.0377	mku20357
TRINITY_DN16426_c0_g1_i3.p1__mku11928	1	0.979798	0.0069	0.1123	0.0614	mku11928
TRINITY_DN6292_c0_g1_i1.p1__mku14544	1	0.982249	0.0114	0.3324	0.0343	mku14544
TRINITY_DN11536_c0_g1_i1.p1__mku14296	0.991329	0.982507	0.0112	0.2532	0.0444	mku14296
TRINITY_DN1273_c0_g1_i1.p1__mku06771	1	0.984793	0.006	0.1414	0.0422	mku06771
TRINITY_DN3505_c0_g1_i3.p1__mku22361	1	0.978964	0.0155	0.4193	0.037	mku22361
TRINITY_DN1447_c0_g2_i2.p1__mku07163	0.85008	0.969356	0.0203	0.2714	0.0748	mku07163
TRINITY_DN361_c0_g3_i1.p1__mku05196	1	0.982879	0.0037	0.0659	0.0568	mku05196
TRINITY_DN1630_c0_g1_i7.p1__mku01724	0.98954	0.966878	0.0263	0.4231	0.0622	mku01724
TRINITY_DN2783_c1_g2_i3.p1__mku20913	0.875969	0.976401	0.0077	0.0927	0.0835	mku20913
TRINITY_DN565_c0_g1_i1.p1__mku16057	0.990385	0.987055	0.0032	0.0911	0.0355	mku16057
TRINITY_DN154_c0_g1_i1.p1__mku08330	0.946463	0.979125	0.0115	0.2373	0.0483	mku08330
TRINITY_DN540_c0_g1_i9.p1__mku15583	1	0.980021	0.0065	0.0747	0.0869	mku15583
TRINITY_DN13504_c0_g2_i1.p1__mku14909	1	0.979798	0.0188	0.7354	0.0255	mku14909
TRINITY_DN85964_c0_g1_i1.p1__mku25186	0.904255	0.986275	0.014	0.9825	0.0143	mku25186
TRINITY_DN14931_c0_g1_i6.p1__mku14030	1	0.944604	0.0052	0.0214	0.2434	mku14030
TRINITY_DN11041_c0_g1_i2.p1__mku16759	1	0.978604	0.0158	0.3933	0.0401	mku16759
TRINITY_DN2958_c0_g1_i6.p1__mku15683	1	0.989451	0.0086	0.5173	0.0167	mku15683
TRINITY_DN18197_c0_g1_i1.p1__mku15003	1	0.988855	0.004	0.115	0.0352	mku15003
TRINITY_DN18394_c0_g2_i2.p1__mku11146	0.86875	0.992806	0.0035	0.2013	0.0173	mku11146
TRINITY_DN4800_c0_g2_i1.p1__mku08654	1	0.988316	0.0009	0.0216	0.0437	mku08654
TRINITY_DN88_c0_g2_i1.p1__mku05982	0.963918	0.97861	0.0106	0.179	0.0591	mku05982
TRINITY_DN4749_c0_g1_i2.p1__mku18735	1	0.980843	0.0018	0.0258	0.0695	mku18735
TRINITY_DN10634_c0_g2_i1.p1__mku09514	1	0.984783	0.0114	0.4339	0.0264	mku09514
TRINITY_DN20732_c0_g2_i6.p1__mku16932	0.951299	0.993174	0.0036	0.2782	0.0129	mku16932
TRINITY_DN10097_c0_g1_i1.p1__mku23401	0.96	0.9375	0.0534	0.4686	0.114	mku23401
TRINITY_DN1269_c0_g1_i2.p1__mku21960	1	0.971564	0.016	0.2484	0.0644	mku21960
TRINITY_DN9593_c0_g1_i2.p1__mku19831	0.979339	0.990155	0.006	0.2852	0.0209	mku19831
TRINITY_DN5692_c0_g1_i4.p1__mku22548	0.995098	0.980296	0.0177	0.618	0.0286	mku22548
TRINITY_DN1298_c0_g1_i3.p1__mku07909	1	0.979619	0.0131	0.2802	0.0469	mku07909
TRINITY_DN724_c0_g1_i2.p1__mku13852	1	0.942398	0.0456	0.4294	0.1063	mku13852
TRINITY_DN131_c0_g2_i2.p1__mku06564	0.97148	0.974312	0.019	0.3789	0.0502	mku06564
TRINITY_DN5216_c0_g1_i1.p1__mku13915	0.997167	0.976326	0.014	0.2376	0.0588	mku13915
TRINITY_DN1962_c0_g1_i2.p2__mku26333	1	0.983015	0.0081	0.1502	0.0542	mku26333
TRINITY_DN1211_c0_g2_i4.p1__mku16931	1	0.984073	0.0118	0.4485	0.0263	mku16931
TRINITY_DN3876_c0_g1_i1.p1__mku16908	1	0.982935	0.0152	0.6679	0.0228	mku16908
TRINITY_DN3071_c0_g1_i5.p1__mku18823	1	0.994852	0	0.001	0.0171	mku18823
TRINITY_DN5741_c0_g1_i2.p1__mku12206	0.997436	0.96401	0.0317	0.5764	0.055	mku12206
TRINITY_DN2954_c0_g1_i3.p1__mku04238	0.967283	0.978922	0.0114	0.2181	0.0522	mku04238
TRINITY_DN9374_c0_g1_i1.p1__mku29431	0.976	0.97541	0.0124	0.1879	0.0658	mku29431
TRINITY_DN5939_c0_g1_i1.p1__mku03506	0.993271	0.980578	0.0139	0.3758	0.0371	mku03506
TRINITY_DN5415_c0_g1_i1.p1__mku21651	1	0.978395	0.0109	0.2036	0.0534	mku21651
TRINITY_DN9604_c0_g1_i4.p1__mku03007	0.954023	0.98349	0.005	0.1025	0.0491	mku03007
TRINITY_DN8908_c0_g2_i1.p1__mku19308	1	0.982736	0.0054	0.0983	0.055	mku19308
TRINITY_DN9208_c0_g1_i1.p1__mku15697	0.886435	0.978648	0.0129	0.2583	0.0499	mku15697
TRINITY_DN7933_c0_g1_i1.p1__mku08262	1	0.984574	0.0111	0.3671	0.0301	mku08262
TRINITY_DN5759_c0_g1_i4.p1__mku03781	0.997218	0.973966	0.015	0.2574	0.0581	mku03781
TRINITY_DN8317_c0_g1_i1.p1__mku31653	1	0.968553	0.017	0.2135	0.0796	mku31653
TRINITY_DN126742_c0_g1_i1.p1__mku23355	0.936893	0.986183	0.0099	0.3952	0.0249	mku23355
TRINITY_DN1758_c0_g1_i2.p1__mku21694	1	0.964341	0.0129	0.1216	0.1065	mku21694
TRINITY_DN33379_c0_g1_i1.p1__mku16597	0.894737	0.985294	0.0033	0.0615	0.0532	mku16597
TRINITY_DN22382_c0_g1_i1.p1__mku14866	0.990937	0.970528	0.0121	0.1628	0.074	mku14866
TRINITY_DN10878_c0_g1_i9.p1__mku10485	0.93133	0.971582	0.0191	0.346	0.0551	mku10485
TRINITY_DN1991_c0_g1_i1.p1__mku28083	1	0.98801	0.0033	0.0878	0.0374	mku28083
TRINITY_DN15326_c0_g1_i5.p1__mku05006	0.993691	0.982011	0.0144	0.4668	0.0309	mku05006
TRINITY_DN13201_c1_g1_i2.p1__mku20785	0.88843	0.972093	0.0165	0.235	0.0701	mku20785
TRINITY_DN630_c0_g1_i1.p1__mku11390	0.997567	0.989431	0.0012	0.0365	0.0328	mku11390
[truncated: 5,121 more rows]

## Sheet: gene function
#geneID	CDD	go	ipr	superfamily	SMART	pfam	nr
TRINITY_DN11671_c0_g1_i3.p1	-	GO:0003677|GO:0006355	NAC domain superfamily	NAC domain	-	No apical meristem (NAM) protein	NAC domain-containing protein 2-like isoform X4 [Populus alba]
TRINITY_DN12253_c0_g2_i1.p1	-	-	-	-	-	-	hypothetical protein PanWU01x14_105400 [Parasponia andersonii]
TRINITY_DN123279_c0_g1_i1.p1	-	-	-	-	-	-	hypothetical protein Acr_18g0008660 [Actinidia rufa]
TRINITY_DN14487_c0_g1_i1.p2	-	-	Glutamate dehydrogenase, NAD-specific	-	-	NAD-specific glutamate dehydrogenase	NAD-specific glutamate dehydrogenase [Mycobacterium tuberculosis]
TRINITY_DN20130_c0_g1_i1.p1	-	GO:0003677|GO:0006355	NAC domain superfamily	NAC domain	-	No apical meristem (NAM) protein	PREDICTED: NAC domain-containing protein 72 isoform X2 [Musa acuminata subsp. malaccensis]
TRINITY_DN24120_c0_g1_i1.p3	-	-	Glutamate dehydrogenase, NAD-specific	-	-	NAD-specific glutamate dehydrogenase	hypothetical protein KXD40_009725 [Peronospora effusa]
TRINITY_DN3533_c0_g1_i5.p1	-	GO:0016592	Mediator complex, subunit Med7/Med21-like	Mediator hinge subcomplex-like	-	Subunit 21 of Mediator complex	PREDICTED: mediator of RNA polymerase II transcription subunit 21-like [Nicotiana tabacum]
TRINITY_DN3533_c0_g1_i5.p2	-	GO:0016592	Mediator complex, subunit Med7/Med21-like	Mediator hinge subcomplex-like	-	Subunit 21 of Mediator complex	hypothetical protein FNV43_RR07804 [Rhamnella rubrinervis]
TRINITY_DN6025_c0_g1_i1.p1	-	-	-	-	-	-	hypothetical protein SDJN03_19784, partial [Cucurbita argyrosperma subsp. sororia] &gt;KAG7019473.1 hypothetical protein SDJN02_18434, partial [Cucurbita argyrosperma subsp. argyrosperma]
TRINITY_DN6025_c0_g2_i1.p2	-	-	-	-	-	-	hypothetical protein CCACVL1_01741 [Corchorus capsularis]
TRINITY_DN8224_c0_g1_i4.p1	-	-	-	-	-	-	putative B-cell receptor-associated protein 29/31 [Lupinus albus] &gt;KAF1874458.1 hypothetical protein Lal_00029885 [Lupinus albus]
TRINITY_DN8224_c0_g2_i1.p1	-	-	-	-	-	-	hypothetical protein [Gossypium trilobum]
