# Supplementary material for: Transcriptomic Analysis Reveals Adaptive Evolution and Conservation Implications for the Endangered Magnolia lotungensis
Source: Genes (Basel). 2024 Jun 14;15(6):787. doi: 10.3390/genes15060787 (PMC11203017; doi:10.3390/genes15060787)
Supplement: Supplementary file 1 [file genes-15-00787-s001.zip › supplementary/Supplement file S6.xlsx]

## Sheet: Conserved 951 geneset
GO_level_1	GO	Description	DiffRatio	BgRatio	P-value	Adjusted P-value
Molecular function	GO:0003712	transcription coregulator activity	5/299	19/9290	0.000267802	0.0152647
Molecular function	GO:0003735	structural constituent of ribosome	34/299	579/9290	0.000459349	0.0209463
Molecular function	GO:0051540	metal cluster binding	6/299	69/9290	0.0232405	0.176628
Cellular component	GO:0043226	organelle	72/121	1218/2578	0.00374637	0.576941
Cellular component	GO:0044815	DNA packaging complex	5/121	26/2578	0.00623358	0.239993
Cellular component	GO:0005622	intracellular anatomical structure	83/121	1481/2578	0.00663565	0.204378
Cellular component	GO:0032993	protein-DNA complex	5/121	27/2578	0.00736828	0.189119
Cellular component	GO:0000785	chromatin	5/121	29/2578	0.0100556	0.172063
Biological process	GO:0071840	cellular component organization or biogenesis	21/187	298/5023	0.00324512	0.168746
Biological process	GO:0042221	response to chemical	5/187	40/5023	0.0154864	0.223692
Biological process	GO:0051641	cellular localization	13/187	190/5023	0.0239991	0.271294
Biological process	GO:0009058	biosynthetic process	81/187	1835/5023	0.0306036	0.324772
Biological process	GO:0044237	cellular metabolic process	120/187	2901/5023	0.0405827	0.248271

## Sheet: Rapid evolve genes
GO_level_1	GO	Description	DiffRatio	BgRatio	P-value	Adjusted P-value
Molecular function	GO:0003677	DNA binding	14/101	480/9290	0.000652885	0.0235039
Biological process	GO:0080090	regulation of primary metabolic process	18/73	425/5023	2.38889e-05	0.00750113
Biological process	GO:0051171	regulation of nitrogen compound metabolic process	18/73	425/5023	2.38889e-05	0.00750113
Biological process	GO:0031323	regulation of cellular metabolic process	18/73	428/5023	2.62895e-05	0.00275163
Biological process	GO:0060255	regulation of macromolecule metabolic process	18/73	441/5023	3.93879e-05	0.0020613
Biological process	GO:0009889	regulation of biosynthetic process	16/73	405/5023	0.000171258	0.0029875
Biological process	GO:0006139	nucleobase-containing compound metabolic process	28/73	1013/5023	0.000238145	0.0032512
Biological process	GO:0019438	aromatic compound biosynthetic process	18/73	639/5023	0.0036989	0.0414806
Biological process	GO:0018130	heterocycle biosynthetic process	18/73	644/5023	0.00402622	0.0435942
Biological process	GO:1901362	organic cyclic compound biosynthetic process	18/73	662/5023	0.00541233	0.0548217
